# Supplementary material for: The Cis-regulatory Logic of the Mammalian Photoreceptor Transcriptional Network
Source: PLoS One. 2007 Jul 25;2(7):e643. doi: 10.1371/journal.pone.0000643 (PMC1916400; doi:10.1371/journal.pone.0000643)
Supplement: Table S3 — Genes dysregulated in Nr2e3-/-, Crx-/-, Nrl-/-, and Crx-/-; Nrl-/- under low stringency criteria. This list contains eight sub-lists of genes which met low stringency criteria for up- or downregulation in Nr2e3-/-, Crx-/-, Nrl-/-, and Crx-/-; Nrl-/- retinas (described in METHODS). The data for Nrl-/- and Nr2e3-/- were published previously [20], [25], but this analysis is new and they are therefore included here for completeness. Each row corresponds to a single gene which is dysregulated in the given background. ‘Affy_ID’ is an Affymetrix feature identifier representative of the given gene. Taking ‘Nr2e3-downregulated genes as an example, ‘Nr2e3_ave’ and ‘B6_ave’ columns show average Affymetrix scores for the feature in the first column from three independent microarray experiments. ‘B6_ave/Nr2e3_ave’ is the ratio of the B6 to Nr2e3-/- ratios. Within each sub-list, genes are listed in order of their degree of change in the mutant retina (relative to wild-type) as indicated by the ratio of their average wild type-to-mutant ratios. ‘Additional Affy_IDs’ show additional Affymetrix tags which correspond to the gene question in those cases where there is more than one. (2.19 MB XLS) [file pone.0000643.s007.xls]

## Sheet: Nr2e3_D_triplehits_DAVID_reduce
Nr2e3-downregulated genes
Affy_ID	Nr2e3_ave	B6_ave	B6_ave/Nr2e3_ave	Gene symbol	Gene name	Additional Affy_IDs							Additional gene information
1442680_at	11	508	46.18	Ncam1	Neural cell adhesion molecule 1								gb:AW548716 /DB_XREF=gi:7194139 /DB_XREF=L0040E11-3 /CLONE=L0040E11 /FEA=EST /CNT=4 /TID=Mm.156925.1 /TIER=ConsEnd /STK=3 /UG=Mm.156925 /UG_TITLE=ESTs
1416203_at	112	1828	16.32	Aqp1	Aquaporin 1								gb:NM_007472.1 /DB_XREF=gi:6680709 /GEN=Aqp1 /FEA=FLmRNA /CNT=262 /TID=Mm.18625.1 /TIER=FL+Stack /STK=113 /UG=Mm.18625 /LL=11826 /DEF=Mus musculus aquaporin 1 (Aqp1), mRNA. /PROD=aquaporin 1 /FL=gb:NM_007472.1 gb:BC007125.1 gb:L02914.1
1449393_at	40	265	6.63	Sh2d1a	SH2 domain protein 1A								gb:NM_011364.1 /DB_XREF=gi:6755493 /GEN=Sh2d1a /FEA=FLmRNA /CNT=19 /TID=Mm.20880.1 /TIER=FL+Stack /STK=12 /UG=Mm.20880 /LL=20400 /DEF=Mus musculus SH2 domain protein 1A (Sh2d1a), mRNA. /PROD=SH2 domain protein 1A /FL=gb:AF097633.1 gb:AF097632.1 gb:NM_011364.1 gb:AF072903.1
1417889_at	115	706	6.14	Apobec2	Apolipoprotein B editing complex 2								gb:NM_009694.1 /DB_XREF=gi:6753097 /GEN=Apobec2 /FEA=FLmRNA /CNT=73 /TID=Mm.27822.1 /TIER=FL+Stack /STK=34 /UG=Mm.27822 /LL=11811 /DEF=Mus musculus apolipoprotein B editing complex 2 (Apobec2), mRNA. /PROD=apolipoprotein B editing complex 2 /FL=gb:NM_009694.1 gb:AF161699.1
1457010_at	280	1106	3.95	3010001F23Rik	RIKEN cDNA 3010001F23 gene								gb:AW049649 /DB_XREF=gi:5910178 /DB_XREF=UI-M-BH1-and-g-09-0-UI.s1 /CLONE=UI-M-BH1-and-g-09-0-UI /FEA=EST /CNT=6 /TID=Mm.44979.1 /TIER=ConsEnd /STK=6 /UG=Mm.44979 /UG_TITLE=ESTs
1445328_at	86	316	3.67	Col4a4	Procollagen, type IV, alpha 4								gb:BB530633 /DB_XREF=gi:16445801 /DB_XREF=BB530633 /CLONE=E030011A16 /FEA=EST /CNT=3 /TID=Mm.40253.1 /TIER=ConsEnd /STK=2 /UG=Mm.40253 /UG_TITLE=ESTs
1424525_at	72	252	3.5	Grp	Gastrin releasing peptide								gb:BC024515.1 /DB_XREF=gi:19354484 /FEA=FLmRNA /CNT=34 /TID=Mm.20298.1 /TIER=FL+Stack /STK=27 /UG=Mm.20298 /DEF=Mus musculus, Similar to gastrin-releasing peptide, clone MGC:37475 IMAGE:4984025, mRNA, complete cds. /PROD=Similar to gastrin-releasing peptide /FL=gb:BC024515.1
1430159_at	77	262	3.4	5830408C22Rik	RIKEN cDNA 5830408C22 gene								gb:BF658932 /DB_XREF=gi:11924066 /DB_XREF=maa99a03.x1 /CLONE=IMAGE:3824908 /FEA=mRNA /CNT=11 /TID=Mm.105344.1 /TIER=ConsEnd /STK=3 /UG=Mm.105344 /LL=74744 /UG_GENE=5830408C22Rik /UG_TITLE=RIKEN cDNA 5830408C22 gene
1435302_at	137	456	3.33	Taf4b	TAF4B RNA polymerase II, TATA box binding protein (TBP)-associated factor	1435303_at							gb:AV277229 /DB_XREF=gi:16390939 /DB_XREF=AV277229 /CLONE=4932441F06 /FEA=EST /CNT=38 /TID=Mm.86376.1 /TIER=Stack /STK=18 /UG=Mm.86376 /LL=107058 /UG_GENE=AW987595 /UG_TITLE=expressed sequence AW987595
1445710_x_at	526	1708	3.25	1110051B16Rik	RIKEN cDNA 1110051B16 gene								gb:AV321065 /DB_XREF=gi:6290898 /DB_XREF=AV321065 /CLONE=6030430K23 /FEA=EST /CNT=3 /TID=Mm.80771.1 /TIER=ConsEnd /STK=2 /UG=Mm.80771 /UG_TITLE=ESTs
1424749_at	99	321	3.24	Wdfy1	WD repeat and FYVE domain containing 1	1435588_at	1437358_at						gb:BC025226.1 /DB_XREF=gi:19484186 /FEA=FLmRNA /CNT=50 /TID=Mm.34157.1 /TIER=FL+Stack /STK=17 /UG=Mm.34157 /LL=69368 /UG_GENE=1700013B03Rik /DEF=Mus musculus, Similar to WD40- and FYVE-domain containing protein 2, clone MGC:32262 IMAGE:5011404, mRNA, complete cds. /PROD=Similar to WD40- and FYVE-domain containingprotein 2 /FL=gb:BC025226.1
1423452_at	156	495	3.17	Stk17b	Serine/threonine kinase 17b (apoptosis-inducing)	1450997_at							gb:BG064688 /DB_XREF=gi:12547262 /DB_XREF=H3022H03-3 /CLONE=H3022H03 /FEA=FLmRNA /CNT=149 /TID=Mm.25559.1 /TIER=Stack /STK=10 /UG=Mm.25559 /LL=98267 /UG_GENE=AI120141 /UG_TITLE=expressed sequence AI120141 /FL=gb:BC006579.1 gb:NM_133810.1
1449609_at	81	238	2.94		Transcribed locus								gb:AA189214 /DB_XREF=gi:1776815 /DB_XREF=mu50b07.r1 /CLONE=IMAGE:642805 /FEA=EST /CNT=3 /TID=Mm.24066.1 /TIER=ConsEnd /STK=1 /UG=Mm.24066 /UG_TITLE=ESTs
1456982_at	111	322	2.9	Mrps27	Mitochondrial ribosomal protein S27								gb:BB043852 /DB_XREF=gi:16258805 /DB_XREF=BB043852 /CLONE=6030478L11 /FEA=EST /CNT=6 /TID=Mm.131481.1 /TIER=ConsEnd /STK=6 /UG=Mm.131481 /UG_TITLE=ESTs
1417288_at	672	1894	2.82	Plekha2	Pleckstrin homology domain-containing, family A (phosphoinositide binding specific) member 2	1436177_at							gb:BC010215.1 /DB_XREF=gi:16307353 /FEA=FLmRNA /CNT=134 /TID=Mm.148782.1 /TIER=FL+Stack /STK=49 /UG=Mm.148782 /LL=83436 /UG_GENE=Plekha2 /DEF=Mus musculus, pleckstrin homology domain-containing, family A (phosphoinositide binding specific) member 2andem PH Domain containing protein 2, clone MGC:7728 IMAGE:3498236, mRNA, complete cds. /PROD=pleckstrin homology domain-containing, family A(phosphoin…
1448169_at	953	2676	2.81	Krt1-18	Keratin complex 1, acidic, gene 18								gb:NM_010664.1 /DB_XREF=gi:6754481 /GEN=Krt1-18 /FEA=FLmRNA /CNT=380 /TID=Mm.22479.1 /TIER=FL+Stack /STK=149 /UG=Mm.22479 /LL=16668 /DEF=Mus musculus keratin complex 1, acidic, gene 18 (Krt1-18), mRNA. /PROD=keratin complex 1, acidic, gene 18 /FL=gb:M36376.1 gb:NM_010664.1 gb:M11686.1
1430945_at	370	1026	2.77	A930028C08Rik	RIKEN cDNA A930028C08 gene								gb:AK020898.1 /DB_XREF=gi:12861625 /FEA=mRNA /CNT=3 /TID=Mm.195799.1 /TIER=ConsEnd /STK=1 /UG=Mm.195799 /LL=77822 /UG_GENE=A930028C08Rik /UG_TITLE=RIKEN cDNA A930028C08 gene /DEF=Mus musculus adult retina cDNA, RIKEN full-length enriched library, clone:A930028C08:unclassifiable, full insert sequence.
1422090_a_at	147	391	2.66	Pfkfb2	6-phosphofructo-2-kinase/fructose-2,6-biphosphatase 2	1429486_at							gb:NM_008825.1 /DB_XREF=gi:6679284 /GEN=Pfkfb2 /FEA=FLmRNA /CNT=10 /TID=Mm.4255.1 /TIER=FL /STK=1 /UG=Mm.4255 /LL=18640 /DEF=Mus musculus 6-phosphofructo-2-kinasefructose-2,6-biphosphatase 2 (Pfkfb2), mRNA. /PROD=6-phosphofructo-2-kinasefructose-2,6-biphosphatase 2 /FL=gb:NM_008825.1 gb:BC018418.1
1443533_at	420	1105	2.63	Ppp2r5e	Protein phosphatase 2, regulatory subunit B (B56), epsilon isoform								gb:BM203526 /DB_XREF=gi:17758130 /DB_XREF=C0255F10-3 /CLONE=C0255F10 /FEA=EST /CNT=3 /TID=Mm.218335.1 /TIER=ConsEnd /STK=3 /UG=Mm.218335 /UG_TITLE=ESTs
1425168_at	172	448	2.6										gb:BC023064.1 /DB_XREF=gi:18606499 /FEA=FLmRNA /CNT=7 /TID=Mm.95398.1 /TIER=FL /STK=5 /UG=Mm.95398 /LL=14699 /UG_GENE=Gng1 /DEF=Mus musculus, Similar to guanine nucleotide binding protein (G protein), gamma 1 subunit, clone MGC:38870 IMAGE:5361463, mRNA, complete cds. /PROD=Similar to guanine nucleotide binding protein (Gprotein), gamma 1 subunit /FL=gb:BC023064.1
1441216_at	92	237	2.58	St3gal1	ST3 beta-galactoside alpha-2,3-sialyltransferase 1								gb:BB024025 /DB_XREF=gi:16257861 /DB_XREF=BB024025 /CLONE=5330418N22 /FEA=EST /CNT=5 /TID=Mm.130672.1 /TIER=ConsEnd /STK=4 /UG=Mm.130672 /UG_TITLE=ESTs
1429680_at	362	918	2.54	1500010G04Rik	RIKEN cDNA 1500010G04 gene	1442886_at	1436240_at						gb:BF466228 /DB_XREF=gi:11535411 /DB_XREF=UI-M-CG0p-bqv-a-06-0-UI.s1 /CLONE=UI-M-CG0p-bqv-a-06-0-UI /FEA=mRNA /CNT=47 /TID=Mm.196598.1 /TIER=Stack /STK=10 /UG=Mm.196598 /LL=68965 /UG_GENE=1500010G04Rik /UG_TITLE=RIKEN cDNA 1500010G04 gene
1448626_at	288	727	2.52	Cdk5rap1	CDK5 regulatory subunit associated protein 1								gb:NM_025876.1 /DB_XREF=gi:13385357 /GEN=2310066P17Rik /FEA=FLmRNA /CNT=75 /TID=Mm.74138.1 /TIER=FL+Stack /STK=52 /UG=Mm.74138 /LL=66971 /DEF=Mus musculus RIKEN cDNA 2310066P17 gene (2310066P17Rik), mRNA. /PROD=RIKEN cDNA 2310066P17 /FL=gb:NM_025876.1 gb:BC025132.1
1434573_at	205	513	2.5	Traf3ip3	TRAF3 interacting protein 3								gb:BE986588 /DB_XREF=gi:10661071 /DB_XREF=UI-M-CG0p-bew-c-09-0-UI.s1 /CLONE=UI-M-CG0p-bew-c-09-0-UI /FEA=EST /CNT=47 /TID=Mm.70956.1 /TIER=Stack /STK=29 /UG=Mm.70956 /LL=98261 /UG_GENE=AI115021 /UG_TITLE=expressed sequence AI115021
1432222_at	59	146	2.47										gb:AK020861.1 /DB_XREF=gi:12861574 /FEA=mRNA /CNT=1 /TID=Mm.159996.1 /TIER=ConsEnd /STK=0 /UG=Mm.159996 /LL=77808 /UG_GENE=A930015G24Rik /UG_TITLE=RIKEN cDNA A930015G24 gene /DEF=Mus musculus adult retina cDNA, RIKEN full-length enriched library, clone:A930015G24:unclassifiable, full insert sequence.
1441518_at	120	295	2.46		Adult retina cDNA, RIKEN full-length enriched library, clone:A930003C13 product:unclassifiable, full insert sequence								gb:BB277231 /DB_XREF=gi:16400956 /DB_XREF=BB277231 /CLONE=A930003C13 /FEA=EST /CNT=4 /TID=Mm.115892.1 /TIER=ConsEnd /STK=4 /UG=Mm.115892 /UG_TITLE=ESTs
1422155_at	195	475	2.44	Hist2h3c2	Histone 2, H3c2	1452540_a_at	1442051_at	1460314_s_at					gb:BC015270.1 /DB_XREF=gi:15929685 /FEA=FLmRNA /CNT=5 /TID=Mm.15595.1 /TIER=FL /STK=1 /UG=Mm.15595 /LL=15263 /UG_GENE=Hist1 /DEF=Mus musculus, histone gene complex 1, clone MGC:18559 IMAGE:4240748, mRNA, complete cds. /PROD=histone gene complex 1 /FL=gb:NM_013548.1 gb:BC015270.1
1434210_s_at	174	425	2.44	Lrig1	Leucine-rich repeats and immunoglobulin-like domains 1	1449893_a_at							gb:AV174595 /DB_XREF=gi:16384123 /DB_XREF=AV174595 /CLONE=5730411E05 /FEA=EST /CNT=40 /TID=Mm.80542.5 /TIER=Stack /STK=39 /UG=Mm.80542 /LL=67582 /UG_GENE=4930433D19Rik /UG_TITLE=RIKEN cDNA 4930433D19 gene
1436550_at	206	502	2.44	Fbxo30	F-box protein 30								gb:BB706685 /DB_XREF=gi:16055520 /DB_XREF=BB706685 /CLONE=7420492F17 /FEA=EST /CNT=13 /TID=Mm.44605.1 /TIER=Stack /STK=8 /UG=Mm.44605 /UG_TITLE=ESTs
1434975_x_at	1389	3357	2.42	4933439C20Rik	RIKEN cDNA 4933439C20 gene	1439069_a_at	1453145_at	1453144_at	1436944_x_at	1435353_a_at	1426387_x_at	1429452_x_at	gb:AA673371 /DB_XREF=gi:2646653 /DB_XREF=vn51f02.r1 /CLONE=IMAGE:1024731 /FEA=EST /CNT=24 /TID=Mm.30245.2 /TIER=Stack /STK=22 /UG=Mm.30245 /UG_TITLE=Mus musculus, Similar to phosphatidylserine decarboxylase, clone MGC:7133 IMAGE:3158145, mRNA, complete cds
1442837_at	104	245	2.36	Ptprd	Protein tyrosine phosphatase, receptor type, D								gb:BB134628 /DB_XREF=gi:16266604 /DB_XREF=BB134628 /CLONE=9830116N24 /FEA=EST /CNT=4 /TID=Mm.208430.1 /TIER=ConsEnd /STK=3 /UG=Mm.208430 /UG_TITLE=ESTs
1421698_a_at	204	479	2.35	Col19a1	Procollagen, type XIX, alpha 1								gb:NM_007733.1 /DB_XREF=gi:6680965 /GEN=Col19a1 /FEA=FLmRNA /CNT=2 /TID=Mm.6252.1 /TIER=FL /STK=2 /UG=Mm.6252 /LL=12823 /DEF=Mus musculus procollagen, type XIX, alpha 1 (Col19a1), mRNA. /PROD=procollagen, type XIX, alpha 1 /FL=gb:AB000636.1 gb:NM_007733.1
1450816_at	1484	3379	2.28	Polg2	Polymerase (DNA directed), gamma 2, accessory subunit								gb:NM_015810.1 /DB_XREF=gi:7657466 /GEN=Polg2 /FEA=FLmRNA /CNT=18 /TID=Mm.859.1 /TIER=FL /STK=0 /UG=Mm.859 /LL=50776 /DEF=Mus musculus polymerase, gamma 2 (Polg2), mRNA. /PROD=mitochondrial polymerase gamma 2 /FL=gb:NM_015810.1 gb:AF177202.1
1458418_at	1751	3973	2.27										gb:BB282649 /DB_XREF=gi:16401375 /DB_XREF=BB282649 /CLONE=A930039E13 /FEA=EST /CNT=6 /TID=Mm.208796.1 /TIER=ConsEnd /STK=2 /UG=Mm.208796 /UG_TITLE=ESTs
1443865_at	159	358	2.25	Gabra2	Gamma-aminobutyric acid (GABA-A) receptor, subunit alpha 2	1455444_at							gb:BQ174589 /DB_XREF=gi:20350080 /DB_XREF=UI-M-DJ2-bvy-j-07-0-UI.s1 /CLONE=UI-M-DJ2-bvy-j-07-0-UI /FEA=EST /CNT=14 /TID=Mm.45112.1 /TIER=ConsEnd /STK=2 /UG=Mm.45112 /UG_TITLE=ESTs
1435639_at	124	275	2.22	2610528A11Rik	RIKEN cDNA 2610528A11 gene								gb:BF580962 /DB_XREF=gi:11654674 /DB_XREF=602100664F1 /CLONE=IMAGE:4224230 /FEA=EST /CNT=53 /TID=Mm.24660.1 /TIER=Stack /STK=14 /UG=Mm.24660 /LL=70045 /UG_GENE=2610528A11Rik /UG_TITLE=RIKEN cDNA 2610528A11 gene
1434797_at	538	1186	2.2	6720469N11Rik	RIKEN cDNA 6720469N11 gene								gb:BB054275 /DB_XREF=gi:16259709 /DB_XREF=BB054275 /CLONE=6720469N11 /FEA=EST /CNT=30 /TID=Mm.89552.1 /TIER=Stack /STK=25 /UG=Mm.89552 /UG_TITLE=ESTs
1455399_at	238	513	2.16	Cnksr1	Connector enhancer of kinase suppressor of Ras 1								gb:BB739754 /DB_XREF=gi:16142759 /DB_XREF=BB739754 /CLONE=F430115H19 /FEA=EST /CNT=22 /TID=Mm.22908.1 /TIER=Stack /STK=14 /UG=Mm.22908 /UG_TITLE=ESTs, Weakly similar to T18293 guanylate kinase-interacting protein 1 Maguin-1, membrane-associated - rat (R.norvegicus)
1435096_at	2512	5397	2.15	Ric8b	Resistance to inhibitors of cholinesterase 8 homolog B (C. elegans)								gb:BB667093 /DB_XREF=gi:16398542 /DB_XREF=BB667093 /CLONE=4022435G01 /FEA=EST /CNT=31 /TID=Mm.18936.1 /TIER=Stack /STK=20 /UG=Mm.18936 /UG_TITLE=ESTs, Weakly similar to synembryn (Mus musculus) (M.musculus)
1437003_at	607	1297	2.14		Transcribed locus								gb:BB323930 /DB_XREF=gi:16403486 /DB_XREF=BB323930 /CLONE=B430101L16 /FEA=EST /CNT=35 /TID=Mm.17706.1 /TIER=Stack /STK=30 /UG=Mm.17706 /UG_TITLE=ESTs
1417730_at	841	1801	2.14	Ext1	Exostoses (multiple) 1								gb:NM_010162.1 /DB_XREF=gi:7106308 /GEN=Ext1 /FEA=FLmRNA /CNT=92 /TID=Mm.1424.1 /TIER=FL+Stack /STK=37 /UG=Mm.1424 /LL=14042 /DEF=Mus musculus exostoses (multiple) 1 (Ext1), mRNA. /PROD=exostoses (multiple) 1 /FL=gb:NM_010162.1 gb:U78539.1 gb:BC004741.1
1435436_at	3090	6613	2.14	Epas1	Endothelial PAS domain protein 1								gb:BI647951 /DB_XREF=gi:15562187 /DB_XREF=603276037F1 /CLONE=IMAGE:5316560 /FEA=EST /CNT=46 /TID=Mm.87705.1 /TIER=Stack /STK=16 /UG=Mm.87705 /UG_TITLE=ESTs
1420372_at	403	859	2.13	Sntb2	Syntrophin, basic 2								gb:AI893916 /DB_XREF=gi:5599818 /DB_XREF=mc42h06.y1 /CLONE=IMAGE:351227 /FEA=FLmRNA /CNT=65 /TID=Mm.30228.1 /TIER=Stack /STK=16 /UG=Mm.30228 /LL=20650 /UG_GENE=Sntb2 /UG_TITLE=syntrophin, basic 2 /FL=gb:NM_009229.1 gb:U00678.1
1429791_at	608	1295	2.13	Cks1b	CDC28 protein kinase 1b	1440683_at							gb:AK020807.1 /DB_XREF=gi:12861506 /FEA=mRNA /CNT=14 /TID=Mm.95741.1 /TIER=Stack /STK=8 /UG=Mm.95741 /LL=77940 /UG_GENE=A930004D18Rik /UG_TITLE=RIKEN cDNA A930004D18 gene /DEF=Mus musculus adult retina cDNA, RIKEN full-length enriched library, clone:A930004D18:unclassifiable transcript, full insert sequence.
1420796_at	376	788	2.1	Ahrr	Aryl-hydrocarbon receptor repressor								gb:NM_009644.1 /DB_XREF=gi:6753015 /GEN=Ahrr /FEA=FLmRNA /CNT=4 /TID=Mm.42020.1 /TIER=FL /STK=3 /UG=Mm.42020 /LL=11624 /DEF=Mus musculus aryl-hydrocarbon receptor repressor (Ahrr), mRNA. /PROD=aryl-hydrocarbon receptor repressor /FL=gb:AB015140.1 gb:NM_009644.1
1449888_at	150	315	2.1	Epas1	Endothelial PAS domain protein 1								gb:U81983.1 /DB_XREF=gi:1805269 /GEN=EPAS1 /FEA=FLmRNA /CNT=27 /TID=Mm.1415.1 /TIER=FL /STK=4 /UG=Mm.1415 /LL=13819 /DEF=Mus musculus endothelial PAS domain protein 1 (EPAS1) mRNA, complete cds. /PROD=endothelial PAS domain protein 1 /FL=gb:U81983.1 gb:AF045160.1 gb:D89787.1 gb:NM_010137.1
1456909_at	772	1613	2.09	Gpi1	Glucose phosphate isomerase 1								gb:BF017016 /DB_XREF=gi:10748348 /DB_XREF=ux58c11.x1 /CLONE=IMAGE:3514484 /FEA=EST /CNT=9 /TID=Mm.154410.1 /TIER=ConsEnd /STK=6 /UG=Mm.154410 /UG_TITLE=ESTs, Moderately similar to POL2 MOUSE RETROVIRUS-RELATED POL POLYPROTEIN (M.musculus)
1430944_at	104	216	2.08	Xrra1	X-ray radiation resistance associated 1								gb:BB281168 /DB_XREF=gi:8981617 /DB_XREF=BB281168 /CLONE=A930030B08 /FEA=mRNA /CNT=3 /TID=Mm.159862.1 /TIER=ConsEnd /STK=1 /UG=Mm.159862 /LL=77193 /UG_GENE=A930030B08Rik /UG_TITLE=RIKEN cDNA A930030B08 gene
1436977_at	336	691	2.06	Eps8	Epidermal growth factor receptor pathway substrate 8								gb:BM213788 /DB_XREF=gi:17771780 /DB_XREF=C0841F08-3 /CLONE=C0841F08 /FEA=EST /CNT=32 /TID=Mm.90805.1 /TIER=Stack /STK=32 /UG=Mm.90805 /UG_TITLE=ESTs
1457642_at	399	817	2.05										gb:BB255999 /DB_XREF=gi:8948832 /DB_XREF=BB255999 /CLONE=A730071E14 /FEA=EST /CNT=4 /TID=Mm.102183.1 /TIER=ConsEnd /STK=4 /UG=Mm.102183 /UG_TITLE=ESTs
1446144_at	1780	3656	2.05	Pex2	Peroxin 2	1458932_at							gb:BB315077 /DB_XREF=gi:16403014 /DB_XREF=BB315077 /CLONE=B230352N14 /FEA=EST /CNT=2 /TID=Mm.210117.1 /TIER=ConsEnd /STK=2 /UG=Mm.210117 /UG_TITLE=ESTs
1435941_at	460	939	2.04	Rhbdl3	Rhomboid, veinlet-like 3 (Drosophila)								gb:BM118307 /DB_XREF=gi:17081325 /DB_XREF=L0864A12-3 /CLONE=L0864A12 /FEA=EST /CNT=15 /TID=Mm.25145.1 /TIER=Stack /STK=12 /UG=Mm.25145 /LL=103852 /UG_GENE=AI847581 /UG_TITLE=expressed sequence AI847581
1456854_at	298	606	2.03	Neurl	Neuralized-like homolog (Drosophila)								gb:BB319030 /DB_XREF=gi:16403235 /DB_XREF=BB319030 /CLONE=B230378F24 /FEA=EST /CNT=7 /TID=Mm.131767.1 /TIER=ConsEnd /STK=7 /UG=Mm.131767 /UG_TITLE=ESTs
1429662_at	325	661	2.03										gb:AK015003.1 /DB_XREF=gi:12853168 /FEA=mRNA /CNT=16 /TID=Mm.56002.1 /TIER=Stack /STK=11 /UG=Mm.56002 /LL=70951 /UG_GENE=4921536I21Rik /UG_TITLE=RIKEN cDNA 4921536I21 gene /DEF=Mus musculus adult male testis cDNA, RIKEN full-length enriched library, clone:4921536I21:hypothetical protein, full insert sequence.
1436277_at	1303	2630	2.02	D330010C22Rik	RIKEN cDNA 330010C22 gene								gb:BI734893 /DB_XREF=gi:15711906 /DB_XREF=603356092F1 /CLONE=IMAGE:5363375 /FEA=EST /CNT=10 /TID=Mm.29356.2 /TIER=Stack /STK=10 /UG=Mm.29356 /LL=97166 /UG_GENE=C80758 /UG_TITLE=expressed sequence C80758
1417670_at	932	1877	2.01	Timm44	Translocase of inner mitochondrial membrane 44	1439371_x_at	1448801_a_at						gb:NM_011592.1 /DB_XREF=gi:19705562 /GEN=Timm44 /FEA=FLmRNA /CNT=81 /TID=Mm.195249.1 /TIER=FL+Stack /STK=39 /UG=Mm.195249 /LL=21856 /DEF=Mus musculus translocator of inner mitochondrial membrane 44 (Timm44), mRNA. /PROD=translocator of inner mitochondrial membrane 44 /FL=gb:U69898.1 gb:NM_011592.1
1448538_a_at	1815	3622	2	D4Wsu53e	DNA segment, Chr 4, Wayne State University 53, expressed								gb:BE447520 /DB_XREF=gi:9447097 /DB_XREF=ut01f10.x1 /CLONE=IMAGE:3326635 /FEA=FLmRNA /CNT=549 /TID=Mm.10009.1 /TIER=Stack /STK=102 /UG=Mm.10009 /LL=27981 /UG_GENE=D4Wsu53e /UG_TITLE=DNA segment, Chr 4, Wayne State University 53, expressed /FL=gb:NM_023665.1
1417978_at	152	303	1.99	Eif4e3	Eukaryotic translation initiation factor 4E member 3								gb:BC027014.1 /DB_XREF=gi:20071631 /FEA=FLmRNA /CNT=70 /TID=Mm.32889.1 /TIER=FL /STK=2 /UG=Mm.32889 /LL=66892 /UG_GENE=1300018P11Rik /DEF=Mus musculus, RIKEN cDNA 1300018P11 gene, clone MGC:35709 IMAGE:5369891, mRNA, complete cds. /PROD=RIKEN cDNA 1300018P11 gene /FL=gb:BC027014.1 gb:NM_025829.1
1452218_at	251	495	1.97	BC018601	CDNA sequence BC018601								gb:BB834097 /DB_XREF=gi:17012340 /DB_XREF=BB834097 /CLONE=G930029B18 /FEA=mRNA /CNT=127 /TID=Mm.27785.1 /TIER=Stack /STK=15 /UG=Mm.27785 /LL=104479 /UG_GENE=AU018638 /UG_TITLE=expressed sequence AU018638
1456905_at	880	1730	1.97	Slc6a9	Solute carrier family 6 (neurotransmitter transporter, glycine), member 9								gb:BB018903 /DB_XREF=gi:16257595 /DB_XREF=BB018903 /CLONE=4930580H03 /FEA=EST /CNT=12 /TID=Mm.23104.1 /TIER=ConsEnd /STK=6 /UG=Mm.23104 /UG_TITLE=ESTs
1437286_x_at	280	545	1.95	1110020G09Rik	RIKEN cDNA 1110020G09 gene	1453422_a_at	1437287_at	1437285_at					gb:BG070096 /DB_XREF=gi:12552588 /DB_XREF=H3082G01-3 /CLONE=H3082G01 /FEA=EST /CNT=136 /TID=Mm.42110.2 /TIER=Stack /STK=20 /UG=Mm.42110 /LL=68646 /UG_GENE=1110020G09Rik /UG_TITLE=RIKEN cDNA 1110020G09 gene
1443511_at	112	217	1.94	Rora	RAR-related orphan receptor alpha								gb:BF464701 /DB_XREF=gi:11533884 /DB_XREF=UI-M-CG0p-bqb-f-09-0-UI.s1 /CLONE=UI-M-CG0p-bqb-f-09-0-UI /FEA=EST /CNT=3 /TID=Mm.101052.1 /TIER=ConsEnd /STK=3 /UG=Mm.101052 /UG_TITLE=ESTs
1417630_at	668	1298	1.94	Mknk1	MAP kinase-interacting serine/threonine kinase 1								gb:BC021369.1 /DB_XREF=gi:18204704 /FEA=FLmRNA /CNT=65 /TID=Mm.206467.1 /TIER=FL+Stack /STK=40 /UG=Mm.206467 /LL=17346 /UG_GENE=Mknk1 /DEF=Mus musculus, MAP kinase-interacting serinethreonine kinase 1, clone MGC:29099 IMAGE:5030044, mRNA, complete cds. /PROD=MAP kinase-interacting serinethreonine kinase1 /FL=gb:NM_021461.1 gb:BC021369.1
1445031_at	156	300	1.92	Tbc1d8	TBC1 domain family, member 8								gb:BG075092 /DB_XREF=gi:12557661 /DB_XREF=H3143B12-3 /CLONE=H3143B12 /FEA=EST /CNT=3 /TID=Mm.182765.1 /TIER=ConsEnd /STK=2 /UG=Mm.182765 /UG_TITLE=ESTs
1418591_at	571	1097	1.92	Dnaja4	DnaJ (Hsp40) homolog, subfamily A, member 4	1418592_at	1434196_at						gb:BC022948.1 /DB_XREF=gi:18605791 /FEA=FLmRNA /CNT=49 /TID=Mm.52319.1 /TIER=FL+Stack /STK=21 /UG=Mm.52319 /LL=58233 /UG_GENE=Dnaja4 /DEF=Mus musculus, clone MGC:30492 IMAGE:4219700, mRNA, complete cds. /PROD=Unknown (protein for MGC:30492) /FL=gb:NM_021422.1 gb:AB032401.1 gb:BC022948.1
1457231_at	715	1373	1.92	Hif1a	Hypoxia inducible factor 1, alpha subunit								gb:BB409314 /DB_XREF=gi:16423170 /DB_XREF=BB409314 /CLONE=C430013K04 /FEA=EST /CNT=5 /TID=Mm.209077.1 /TIER=ConsEnd /STK=5 /UG=Mm.209077 /UG_TITLE=ESTs
1439514_at	330	631	1.91		Transcribed locus								gb:BB277834 /DB_XREF=gi:16401025 /DB_XREF=BB277834 /CLONE=A930007L12 /FEA=EST /CNT=11 /TID=Mm.186131.1 /TIER=ConsEnd /STK=7 /UG=Mm.186131 /UG_TITLE=ESTs
1435271_at	214	406	1.9	Irf3	Interferon regulatory factor 3								gb:BB162503 /DB_XREF=gi:15409138 /DB_XREF=BB162503 /CLONE=A130067M16 /FEA=EST /CNT=36 /TID=Mm.3960.3 /TIER=Stack /STK=18 /UG=Mm.3960 /LL=54131 /UG_GENE=Irf3 /UG_TITLE=interferon regulatory factor 3
1431422_a_at	432	815	1.89	Dusp14	Dual specificity phosphatase 14								gb:AK009744.1 /DB_XREF=gi:12844725 /GEN=Dusp14 /FEA=mRNA /CNT=3 /TID=Mm.142293.2 /TIER=ConsEnd /STK=0 /UG=Mm.142293 /LL=56405 /UG_TITLE=dual specificity phosphatase 14 /DEF=Mus musculus adult male tongue cDNA, RIKEN full-length enriched library, clone:2310042C07:dual specificity phosphatase 14, full insert sequence.
1434504_at	588	1107	1.88	Zfyve28	Zinc finger, FYVE domain containing 28	1443669_at							gb:BB132074 /DB_XREF=gi:16266442 /DB_XREF=BB132074 /CLONE=9630058O20 /FEA=EST /CNT=32 /TID=Mm.45051.1 /TIER=Stack /STK=31 /UG=Mm.45051 /UG_TITLE=ESTs, Weakly similar to R160.7.p (Caenorhabditis elegans) (C.elegans)
1451210_at	1906	3557	1.87	Ppap2c	Phosphatidic acid phosphatase type 2c								gb:BC010332.1 /DB_XREF=gi:16307570 /FEA=FLmRNA /CNT=117 /TID=Mm.28873.2 /TIER=FL+Stack /STK=62 /UG=Mm.28873 /LL=50784 /UG_GENE=Ppap2c /DEF=Mus musculus, phosphatidic acid phosphatase type 2c, clone MGC:6301 IMAGE:2654393, mRNA, complete cds. /PROD=phosphatidic acid phosphatase type 2c /FL=gb:BC010332.1
1456661_at	371	694	1.87	Jarid2	Jumonji, AT rich interactive domain 2								gb:BM293452 /DB_XREF=gi:18021539 /DB_XREF=C0304E11-3 /CLONE=C0304E11 /FEA=EST /CNT=10 /TID=Mm.85739.1 /TIER=Stack /STK=8 /UG=Mm.85739 /UG_TITLE=ESTs
1421385_a_at	586	1090	1.86	Myo7a	Myosin VIIa								gb:NM_008663.1 /DB_XREF=gi:6678993 /GEN=Myo7a /FEA=FLmRNA /CNT=11 /TID=Mm.1403.1 /TIER=FL /STK=2 /UG=Mm.1403 /LL=17921 /DEF=Mus musculus myosin VIIa (Myo7a), mRNA. /PROD=myosin VIIa /FL=gb:NM_008663.1 gb:U81453.1
1455687_at	472	871	1.85	Ick	Intestinal cell kinase								gb:BB376918 /DB_XREF=gi:16407555 /DB_XREF=BB376918 /CLONE=C130087E09 /FEA=EST /CNT=12 /TID=Mm.101016.1 /TIER=Stack /STK=9 /UG=Mm.101016 /UG_TITLE=ESTs
1436287_at	150	277	1.85		13 days embryo head cDNA, RIKEN full-length enriched library, clone:3110033I20 product:hypothetical protein, full insert sequence								gb:BF466943 /DB_XREF=gi:11536126 /DB_XREF=UI-M-CG0p-brb-g-11-0-UI.s1 /CLONE=UI-M-CG0p-brb-g-11-0-UI /FEA=EST /CNT=10 /TID=Mm.58847.1 /TIER=Stack /STK=10 /UG=Mm.58847 /UG_TITLE=ESTs
1443075_at	271	495	1.83	Ptprd	Protein tyrosine phosphatase, receptor type, D								gb:AW556334 /DB_XREF=gi:7201763 /DB_XREF=L0266H07-3 /CLONE=L0266H07 /FEA=EST /CNT=3 /TID=Mm.218689.1 /TIER=ConsEnd /STK=3 /UG=Mm.218689 /UG_TITLE=ESTs
1422681_at	215	392	1.82	Sh2bp1	SH2 domain binding protein 1 (tetratricopeptide repeat containing)	1422680_at							gb:BB459423 /DB_XREF=gi:16426402 /DB_XREF=BB459423 /CLONE=D130061F08 /FEA=FLmRNA /CNT=133 /TID=Mm.489.1 /TIER=Stack /STK=15 /UG=Mm.489 /LL=22083 /UG_GENE=Tsbp /UG_TITLE=TPR-containing, SH2-binding phosphoprotein /FL=gb:L49502.1 gb:NM_009431.1
1425441_at	381	694	1.82										gb:BC024810.1 /DB_XREF=gi:19353483 /FEA=FLmRNA /CNT=4 /TID=Mm.219543.1 /TIER=FL /STK=2 /UG=Mm.219543 /DEF=Mus musculus, clone MGC:36455 IMAGE:5356831, mRNA, complete cds. /PROD=Unknown (protein for MGC:36455) /FL=gb:BC024810.1
1456500_at	475	861	1.81	Aph1b	Anterior pharynx defective 1b homolog (C. elegans)								gb:AV232784 /DB_XREF=gi:15405029 /DB_XREF=AV232784 /CLONE=4632417K02 /FEA=EST /CNT=14 /TID=Mm.133712.1 /TIER=Stack /STK=9 /UG=Mm.133712 /UG_TITLE=ESTs
1449005_at	426	765	1.8	Slc16a3	Solute carrier family 16 (monocarboxylic acid transporters), member 3								gb:NM_030696.1 /DB_XREF=gi:13507629 /GEN=MCT4 /FEA=FLmRNA /CNT=72 /TID=Mm.28632.1 /TIER=FL+Stack /STK=27 /UG=Mm.28632 /LL=80879 /DEF=Mus musculus monocarboxylate transporter 4 (MCT4), mRNA. /PROD=monocarboxylate transporter 4 /FL=gb:AF178954.1 gb:NM_030696.1
1426292_at	328	590	1.8	6330581L23Rik	RIKEN cDNA 6330581L23 gene	1426293_at							gb:BC007476.1 /DB_XREF=gi:13938638 /FEA=FLmRNA /CNT=38 /TID=Mm.24012.1 /TIER=FL+Stack /STK=11 /UG=Mm.24012 /LL=76181 /UG_GENE=6330581L23Rik /DEF=Mus musculus, clone MGC:6654 IMAGE:3497180, mRNA, complete cds. /PROD=Unknown (protein for MGC:6654) /FL=gb:BC007476.1
1429180_at	311	557	1.79	Gmpr2	Guanosine monophosphate reductase 2								gb:AK017821.1 /DB_XREF=gi:12857269 /FEA=mRNA /CNT=14 /TID=Mm.193046.1 /TIER=Stack /STK=10 /UG=Mm.193046 /LL=70653 /UG_GENE=5730544D12Rik /UG_TITLE=RIKEN cDNA 5730544D12 gene /DEF=Mus musculus 8 days embryo whole body cDNA, RIKEN full-length enriched library, clone:5730544D12:homolog to GMP REDUCTASE (EC 1.6.6.8) (GUANOSINE 5-MONOPHOSPHATE OXIDOREDUCTASE) (GUANOSINE MONOPHOSPHATE REDUCTASE), full …
1421106_at	253	452	1.79	Jag1	Jagged 1	1434070_at							gb:AA880220 /DB_XREF=gi:2989203 /DB_XREF=vx39c04.r1 /CLONE=IMAGE:1277574 /FEA=FLmRNA /CNT=34 /TID=Mm.87380.1 /TIER=ConsEnd /STK=0 /UG=Mm.87380 /LL=16449 /UG_GENE=Jag1 /UG_TITLE=jagged 1 /FL=gb:NM_013822.1 gb:AF171092.1
1426389_at	658	1170	1.78	Camk1d	Calcium/calmodulin-dependent protein kinase ID	1452050_at	1438643_at						gb:BB818719 /DB_XREF=gi:16991348 /DB_XREF=BB818719 /CLONE=G730046C05 /FEA=FLmRNA /CNT=101 /TID=Mm.26888.1 /TIER=Stack /STK=12 /UG=Mm.26888 /UG_TITLE=Mus musculus, Similar to hypothetical gene supported by AF086316, clone MGC:32485 IMAGE:5052777, mRNA, complete cds /FL=gb:BC025011.2
1458376_at	496	877	1.77	Mbnl2	Muscleblind-like 2								gb:BE648536 /DB_XREF=gi:9974357 /DB_XREF=UI-M-BH2.1-apj-f-09-0-UI.r1 /CLONE=UI-M-BH2.1-apj-f-09-0-UI /FEA=EST /CNT=10 /TID=Mm.139144.1 /TIER=ConsEnd /STK=2 /UG=Mm.139144 /UG_TITLE=ESTs
1445565_at	202	352	1.74	Hist1h1e	Histone 1, H1e								gb:BE688907 /DB_XREF=gi:10076531 /DB_XREF=uw51b08.x1 /CLONE=IMAGE:3465495 /FEA=EST /CNT=3 /TID=Mm.170587.1 /TIER=ConsEnd /STK=2 /UG=Mm.170587 /UG_TITLE=ESTs, Weakly similar to I48401 histone H2b - mouse (M.musculus)
1419211_s_at	391	680	1.74	4933424B01Rik	RIKEN cDNA 4933424B01 gene								gb:NM_138757.1 /DB_XREF=gi:20270294 /GEN=MGC28965 /FEA=FLmRNA /CNT=49 /TID=Mm.193087.1 /TIER=FL+Stack /STK=12 /UG=Mm.193087 /LL=192288 /DEF=Mus musculus hypothetical protein MGC28965 (MGC28965), mRNA. /PROD=hypothetical protein MGC28965 /FL=gb:BC027229.1 gb:NM_138757.1 gb:BC026851.1
1430033_at	785	1355	1.73		Transcribed locus								gb:AW495519 /DB_XREF=gi:7065800 /DB_XREF=UI-M-BH3-avb-c-04-0-UI.s1 /CLONE=UI-M-BH3-avb-c-04-0-UI /FEA=mRNA /CNT=19 /TID=Mm.101992.1 /TIER=ConsEnd /STK=4 /UG=Mm.101992 /LL=68189 /UG_GENE=5330431K02Rik /UG_TITLE=RIKEN cDNA 5330431K02 gene
1426223_at	881	1525	1.73	2810439F02Rik	RIKEN cDNA 2810439F02 gene								gb:BC020021.1 /DB_XREF=gi:18043658 /FEA=FLmRNA /CNT=78 /TID=Mm.24629.1 /TIER=FL+Stack /STK=47 /UG=Mm.24629 /LL=72747 /UG_GENE=2810439F02Rik /DEF=Mus musculus, RIKEN cDNA 2810439F02 gene, clone MGC:27740 IMAGE:2648772, mRNA, complete cds. /PROD=RIKEN cDNA 2810439F02 gene /FL=gb:BC020021.1
1439634_at	387	671	1.73	4930505D03Rik	RIKEN cDNA 4930505D03 gene								gb:AW490446 /DB_XREF=gi:7060717 /DB_XREF=UI-M-BH3-ass-b-06-0-UI.s1 /CLONE=UI-M-BH3-ass-b-06-0-UI /FEA=EST /CNT=12 /TID=Mm.153928.1 /TIER=ConsEnd /STK=7 /UG=Mm.153928 /UG_TITLE=ESTs
1448390_a_at	711	1224	1.72	Dhrs3	Dehydrogenase/reductase (SDR family) member 3								gb:NM_011303.1 /DB_XREF=gi:6755379 /GEN=Rsdr1-pending /FEA=FLmRNA /CNT=130 /TID=Mm.14063.1 /TIER=FL+Stack /STK=80 /UG=Mm.14063 /LL=20148 /DEF=Mus musculus retinal short-chain dehydrogenasereductase 1 (Rsdr1-pending), mRNA. /PROD=retinal short-chain dehydrogenasereductase 1 /FL=gb:NM_011303.1 gb:BC010972.1 gb:AF061743.1 gb:BC013540.1
1435284_at	485	830	1.71	Rtn4	Reticulon 4								gb:BB648600 /DB_XREF=gi:16482856 /DB_XREF=BB648600 /CLONE=C130026I10 /FEA=EST /CNT=23 /TID=Mm.27866.1 /TIER=Stack /STK=18 /UG=Mm.27866 /LL=103565 /UG_GENE=AA409940 /UG_TITLE=expressed sequence AA409940
1423338_at	337	576	1.71	Ccdc16	Coiled-coil domain containing 16								gb:AK017640.1 /DB_XREF=gi:12856982 /FEA=FLmRNA /CNT=69 /TID=Mm.29622.1 /TIER=Stack /STK=14 /UG=Mm.29622 /LL=66983 /UG_GENE=2410003C20Rik /UG_TITLE=RIKEN cDNA 2410003C20 gene /DEF=Mus musculus 8 days embryo whole body cDNA, RIKEN full-length enriched library, clone:5730445B01:hypothetical protein, full insert sequence. /FL=gb:BC024340.1 gb:NM_025884.1
1440181_at	1553	2643	1.7	Gm1568	Gene model 1568, (NCBI)	1460625_at							gb:AV348660 /DB_XREF=gi:6389719 /DB_XREF=AV348660 /CLONE=6430710D18 /FEA=EST /CNT=6 /TID=Mm.100432.1 /TIER=ConsEnd /STK=6 /UG=Mm.100432 /UG_TITLE=ESTs
1441072_at	902	1530	1.7	Cugbp2	CUG triplet repeat, RNA binding protein 2	1457553_at							gb:BB353142 /DB_XREF=gi:9064970 /DB_XREF=BB353142 /CLONE=B930092J19 /FEA=EST /CNT=6 /TID=Mm.181602.1 /TIER=ConsEnd /STK=4 /UG=Mm.181602 /UG_TITLE=ESTs
1435743_at	658	1121	1.7	Klhl23	Kelch-like 23 (Drosophila)								gb:AW548377 /DB_XREF=gi:7193798 /DB_XREF=L0035G12-3 /CLONE=L0035G12 /FEA=EST /CNT=73 /TID=Mm.138073.1 /TIER=Stack /STK=13 /UG=Mm.138073 /UG_TITLE=ESTs, Weakly similar to ENC1_MOUSE ECTODERM-NEURAL CORTEX-1 PROTEIN (ENC-1) (M.musculus)
1448956_at	1918	3254	1.7	Stard10	START domain containing 10								gb:NM_019990.1 /DB_XREF=gi:9910481 /GEN=Sdccag28 /FEA=FLmRNA /CNT=125 /TID=Mm.28896.1 /TIER=FL+Stack /STK=29 /UG=Mm.28896 /LL=56018 /DEF=Mus musculus serologically defined colon cancer antigen 28 (Sdccag28), mRNA. /PROD=serologically defined colon cancer antigen 28 /FL=gb:AB031550.1 gb:NM_019990.1
1453030_at	198	335	1.69	Msl2l1	Male-specific lethal 2-like 1 (Drosophila)								gb:BB745314 /DB_XREF=gi:16148253 /DB_XREF=BB745314 /CLONE=F530007N10 /FEA=mRNA /CNT=112 /TID=Mm.98082.1 /TIER=Stack /STK=11 /UG=Mm.98082 /LL=77853 /UG_GENE=E130103E02Rik /UG_TITLE=RIKEN cDNA E130103E02 gene
1440981_at	176	295	1.68	Pak7	P21 (CDKN1A)-activated kinase 7	1455847_at							gb:BB266045 /DB_XREF=gi:16400324 /DB_XREF=BB266045 /CLONE=A830023E23 /FEA=EST /CNT=8 /TID=Mm.131572.1 /TIER=ConsEnd /STK=4 /UG=Mm.131572 /UG_TITLE=ESTs, Weakly similar to SERINETHREONINE-PROTEIN KINASE PAK-BETA (M.musculus)
1438331_at	332	559	1.68	Ypel2	Yippee-like 2 (Drosophila)								gb:BB491630 /DB_XREF=gi:16441723 /DB_XREF=BB491630 /CLONE=D530022J18 /FEA=EST /CNT=12 /TID=Mm.131081.1 /TIER=Stack /STK=11 /UG=Mm.131081 /UG_TITLE=ESTs
1458506_at	2520	4230	1.68	Gm1582	Gene model 1582, (NCBI)								gb:BI735399 /DB_XREF=gi:15712412 /DB_XREF=603356886F1 /CLONE=IMAGE:5364237 /FEA=EST /CNT=6 /TID=Mm.206197.1 /TIER=ConsEnd /STK=2 /UG=Mm.206197 /UG_TITLE=ESTs
1438862_at	456	761	1.67	Arntl	Aryl hydrocarbon receptor nuclear translocator-like								gb:BB227434 /DB_XREF=gi:16354113 /DB_XREF=BB227434 /CLONE=A630005I04 /FEA=EST /CNT=13 /TID=Mm.131417.1 /TIER=Stack /STK=9 /UG=Mm.131417 /UG_TITLE=ESTs
1425270_at	721	1191	1.65	Kif1b	Kinesin family member 1B	1455182_at	1451200_at	1458426_at					gb:D17577.1 /DB_XREF=gi:407338 /FEA=FLmRNA /CNT=24 /TID=Mm.42027.2 /TIER=FL /STK=3 /UG=Mm.42027 /LL=16561 /UG_GENE=Kif1b /DEF=Mouse mRNA for kinesin-like protein (Kif1b), complete cds. /PROD=Kif1b /FL=gb:D17577.1
1445024_at	187	308	1.65	Stard7	START domain containing 7								gb:BI871989 /DB_XREF=gi:16045664 /DB_XREF=603396771F1 /CLONE=IMAGE:5400760 /FEA=EST /CNT=3 /TID=Mm.134208.1 /TIER=ConsEnd /STK=2 /UG=Mm.134208 /UG_TITLE=ESTs
1431174_at	1606	2657	1.65	A930036K24Rik	RIKEN cDNA A930036K24 gene								gb:BG297411 /DB_XREF=gi:13061036 /DB_XREF=602395554F1 /CLONE=IMAGE:4507164 /FEA=mRNA /CNT=11 /TID=Mm.134224.1 /TIER=ConsEnd /STK=0 /UG=Mm.134224 /LL=77829 /UG_GENE=A930036K24Rik /UG_TITLE=RIKEN cDNA A930036K24 gene
1448312_at	522	857	1.64	Pcsk2	Proprotein convertase subtilisin/kexin type 2								gb:NM_008792.1 /DB_XREF=gi:6679228 /GEN=Pcsk2 /FEA=FLmRNA /CNT=118 /TID=Mm.1247.1 /TIER=FL+Stack /STK=94 /UG=Mm.1247 /LL=18549 /DEF=Mus musculus proprotein convertase subtilisinkexin type 2 (Pcsk2), mRNA. /PROD=proprotein convertase subtilisinkexin type 2 /FL=gb:NM_008792.1 gb:M55669.1 gb:AF483513.1 gb:AF483512.1
1424946_a_at	626	1029	1.64	Mtfr1	Mitochondrial fission regulator 1								gb:BC019971.1 /DB_XREF=gi:18044068 /FEA=FLmRNA /CNT=232 /TID=Mm.45125.1 /TIER=FL+Stack /STK=10 /UG=Mm.45125 /LL=67472 /UG_GENE=1300002C08Rik /DEF=Mus musculus, RIKEN cDNA 1300002C08 gene, clone MGC:28450 IMAGE:4159093, mRNA, complete cds. /PROD=RIKEN cDNA 1300002C08 gene /FL=gb:BC019971.1 gb:AF354708.1
1455372_at	625	1017	1.63	Cpeb3	Cytoplasmic polyadenylation element binding protein 3								gb:BB770826 /DB_XREF=gi:16197205 /DB_XREF=BB770826 /CLONE=G370117M21 /FEA=EST /CNT=18 /TID=Mm.203968.3 /TIER=Stack /STK=15 /UG=Mm.203968 /LL=69104 /UG_GENE=1810015H18Rik /UG_TITLE=RIKEN cDNA 1810015H18 gene
1450162_at	457	747	1.63	Dpf3	D4, zinc and double PHD fingers, family 3								gb:NM_058212.1 /DB_XREF=gi:17158030 /GEN=Cerd4-pending /FEA=FLmRNA /CNT=18 /TID=Mm.45029.1 /TIER=FL /STK=2 /UG=Mm.45029 /LL=70127 /DEF=Mus musculus cerebellum D4 (Cerd4-pending), mRNA. /PROD=cerebellum D4 /FL=gb:AF362750.1 gb:NM_058212.1
1437021_at	703	1142	1.62	Arl13b	ADP-ribosylation factor-like 13B								gb:AV225959 /DB_XREF=gi:16385275 /DB_XREF=AV225959 /CLONE=3830432K11 /FEA=EST /CNT=37 /TID=Mm.96833.2 /TIER=Stack /STK=29 /UG=Mm.96833 /LL=68146 /UG_GENE=C530009C10Rik /UG_TITLE=RIKEN cDNA C530009C10 gene
1426517_at	1536	2490	1.62	Gnaz	Guanine nucleotide binding protein, alpha z subunit								gb:AI326356 /DB_XREF=gi:4060785 /DB_XREF=mm07h07.x1 /CLONE=IMAGE:520861 /FEA=FLmRNA /CNT=67 /TID=Mm.32595.1 /TIER=Stack /STK=45 /UG=Mm.32595 /UG_TITLE=Mus musculus, Guanine nucleotide binding protein, alpha, clone MGC:25486 IMAGE:4501587, mRNA, complete cds /FL=gb:BC014702.1
1416953_at	501	805	1.61	Ctgf	Connective tissue growth factor								gb:NM_010217.1 /DB_XREF=gi:6753877 /GEN=Ctgf /FEA=FLmRNA /CNT=139 /TID=Mm.1810.1 /TIER=FL+Stack /STK=62 /UG=Mm.1810 /LL=14219 /DEF=Mus musculus connective tissue growth factor (Ctgf), mRNA. /PROD=fibroblast inducible secreted protein /FL=gb:BC006783.1 gb:M70642.1 gb:NM_010217.1
1452243_at	4725	7629	1.61	Kcnj14	Potassium inwardly-rectifying channel, subfamily J, member 14								gb:BB282273 /DB_XREF=gi:15411146 /DB_XREF=BB282273 /CLONE=A930036I05 /FEA=mRNA /CNT=62 /TID=Mm.68170.1 /TIER=Stack /STK=37 /UG=Mm.68170 /UG_TITLE=Mus musculus, clone IMAGE:4482148, mRNA, partial cds
1428341_at	857	1372	1.6	Zfp655	Zinc finger protein 655								gb:BM230200 /DB_XREF=gi:17793368 /DB_XREF=K0291F11-3 /CLONE=K0291F11 /FEA=mRNA /CNT=92 /TID=Mm.206555.1 /TIER=Stack /STK=51 /UG=Mm.206555 /LL=72611 /UG_GENE=2700038I16Rik /UG_TITLE=RIKEN cDNA 2700038I16 gene
1436898_at	3248	5185	1.6	Sfpq	Splicing factor proline/glutamine rich (polypyrimidine tract binding protein associated)								gb:BI738328 /DB_XREF=gi:15715341 /DB_XREF=603361584F1 /CLONE=IMAGE:5368748 /FEA=EST /CNT=50 /TID=Mm.43213.3 /TIER=Stack /STK=37 /UG=Mm.43213 /LL=71514 /UG_GENE=9030402K04Rik /UG_TITLE=RIKEN cDNA 9030402K04 gene
1435234_at	406	648	1.6	Ncoa2	Nuclear receptor coactivator 2								gb:BM234716 /DB_XREF=gi:17869986 /DB_XREF=K0405B06-3 /CLONE=K0405B06 /FEA=EST /CNT=62 /TID=Mm.9636.1 /TIER=Stack /STK=11 /UG=Mm.9636 /LL=52119 /UG_GENE=D1Ertd433e /UG_TITLE=DNA segment, Chr 1, ERATO Doi 433, expressed
1427388_at	440	703	1.6			1453628_s_at							gb:AJ428068.1 /DB_XREF=gi:18250731 /GEN=Lrrc2 /FEA=mRNA /CNT=16 /TID=Mm.38410.1 /TIER=ConsEnd /STK=2 /UG=Mm.38410 /LL=75733 /DEF=Mus musculus mRNA for leucine-rich repeat-containing 2 protein (Lrrc2 gene). /PROD=leucine-rich repeat-containing 2 protein
1427478_at	146	232	1.59	Usp12	Ubiquitin specific peptidase 12								gb:BI558267 /DB_XREF=gi:15445581 /DB_XREF=603240107F1 /CLONE=IMAGE:5293225 /FEA=mRNA /CNT=17 /TID=Mm.36292.2 /TIER=ConsEnd /STK=0 /UG=Mm.36292 /LL=22217 /UG_GENE=Ubh1 /UG_TITLE=ubiquitin hydrolyzing enzyme 1
1442087_at	430	684	1.59	H3f3a	H3 histone, family 3A								gb:AI451001 /DB_XREF=gi:4300941 /DB_XREF=mt13b06.x1 /CLONE=IMAGE:620915 /FEA=EST /CNT=7 /TID=Mm.138832.1 /TIER=ConsEnd /STK=3 /UG=Mm.138832 /UG_TITLE=ESTs
1428171_at	658	1038	1.58	Prpf39	PRP39 pre-mRNA processing factor 39 homolog (yeast)								gb:BB765556 /DB_XREF=gi:16208837 /DB_XREF=BB765556 /CLONE=G370052L19 /FEA=mRNA /CNT=182 /TID=Mm.28480.2 /TIER=Stack /STK=83 /UG=Mm.28480 /LL=30795 /UG_GENE=Fkbp3 /UG_TITLE=FK506 binding protein 3 (25kD)
1425248_a_at	147	232	1.58	Tyro3	TYRO3 protein tyrosine kinase 3								gb:U18342.1 /DB_XREF=gi:687625 /GEN=tyro3 /FEA=FLmRNA /CNT=7 /TID=Mm.2901.3 /TIER=FL /STK=4 /UG=Mm.2901 /LL=22174 /UG_TITLE=TYRO3 protein tyrosine kinase 3 /DEF=Mus musculus putative growth factor receptor tyrosine kinase isoform A precursor (tyro3) mRNA, complete cds. /FL=gb:AB000828.1 gb:U18342.1
1437759_at	722	1142	1.58	Pfkp	Phosphofructokinase, platelet								gb:AV343511 /DB_XREF=gi:16397001 /DB_XREF=AV343511 /CLONE=6430537P16 /FEA=EST /CNT=33 /TID=Mm.86991.1 /TIER=Stack /STK=14 /UG=Mm.86991 /UG_TITLE=ESTs
1460033_at	869	1375	1.58	C030002C11Rik	RIKEN cDNA C030002C11 gene								gb:BF469399 /DB_XREF=gi:11538582 /DB_XREF=UI-M-BH3-aui-b-04-0-UI.r1 /CLONE=UI-M-BH3-aui-b-04-0-UI /FEA=EST /CNT=6 /TID=Mm.99905.1 /TIER=ConsEnd /STK=6 /UG=Mm.99905 /UG_TITLE=ESTs, Weakly similar to simple repeat sequence-containing transcript (Mus musculus) (M.musculus)
1426440_at	727	1151	1.58	Dhrs7	Dehydrogenase/reductase (SDR family) member 7								gb:AK009385.1 /DB_XREF=gi:12844151 /FEA=FLmRNA /CNT=76 /TID=Mm.2804.1 /TIER=Stack /STK=19 /UG=Mm.2804 /LL=66375 /UG_GENE=2310016E22Rik /UG_TITLE=RIKEN cDNA 2310016E22 gene /DEF=Mus musculus adult male tongue cDNA, RIKEN full-length enriched library, clone:2310016E22:homolog to RETINAL SHORT-CHAIN DEHYDROGENASEREDUCTASE RETSDR4, full insert sequence. /FL=gb:BC016189.1
1439840_at	409	641	1.57	Polb	Polymerase (DNA directed), beta								gb:BB208426 /DB_XREF=gi:15409936 /DB_XREF=BB208426 /CLONE=A430088C08 /FEA=EST /CNT=13 /TID=Mm.68993.1 /TIER=ConsEnd /STK=6 /UG=Mm.68993 /UG_TITLE=ESTs, Highly similar to S12207 hypothetical protein (M.musculus)
1451647_at	3604	5670	1.57	Slc24a1	Solute carrier family 24 (sodium/potassium/calcium exchanger), member 1								gb:BC016094.1 /DB_XREF=gi:16359261 /FEA=FLmRNA /CNT=28 /TID=Mm.156243.1 /TIER=FL /STK=3 /UG=Mm.156243 /DEF=Mus musculus, Similar to sodiumcalciumpotassium exchanger, clone MGC:27617 IMAGE:4504496, mRNA, complete cds. /PROD=Similar to sodiumcalciumpotassium exchanger /FL=gb:BC016094.1
1426452_a_at	246	387	1.57	Rab30	RAB30, member RAS oncogene family								gb:BG070713 /DB_XREF=gi:12553282 /DB_XREF=H3090C11-3 /CLONE=H3090C11 /FEA=FLmRNA /CNT=36 /TID=Mm.26935.1 /TIER=Stack /STK=16 /UG=Mm.26935 /LL=75985 /UG_GENE=5033421K01Rik /UG_TITLE=RIKEN cDNA 5033421K01 gene /FL=gb:BC017550.1 gb:AF399756.1
1456395_at	555	873	1.57	Ppargc1a	Peroxisome proliferative activated receptor, gamma, coactivator 1 alpha								gb:BM120569 /DB_XREF=gi:17088595 /DB_XREF=L0941D07-3 /CLONE=L0941D07 /FEA=EST /CNT=21 /TID=Mm.10707.3 /TIER=Stack /STK=10 /UG=Mm.10707 /LL=19017 /UG_GENE=Ppargc1 /UG_TITLE=peroxisome proliferative activated receptor, gamma, coactivator 1
1426641_at	514	809	1.57	Trib2	Tribbles homolog 2 (Drosophila)								gb:BB354684 /DB_XREF=gi:16405636 /DB_XREF=BB354684 /CLONE=C030001C13 /FEA=mRNA /CNT=375 /TID=Mm.41466.1 /TIER=Stack /STK=9 /UG=Mm.41466 /UG_TITLE=Mus musculus, clone IMAGE:4947563, mRNA, partial cds
1428721_at	742	1163	1.57	Btbd5	BTB (POZ) domain containing 5								gb:AK012778.1 /DB_XREF=gi:12849744 /FEA=mRNA /CNT=45 /TID=Mm.50613.1 /TIER=Stack /STK=24 /UG=Mm.50613 /LL=66689 /UG_GENE=4122402F11Rik /UG_TITLE=RIKEN cDNA 4122402F11 gene /DEF=Mus musculus 10, 11 days embryo whole body cDNA, RIKEN full-length enriched library, clone:2810021G15:BTBPOZ domain containing protein, full insert sequence.
1424530_at	724	1134	1.57	Sec14l2	SEC14-like 2 (S. cerevisiae)								gb:BC005759.1 /DB_XREF=gi:13543183 /FEA=FLmRNA /CNT=81 /TID=Mm.28994.1 /TIER=FL+Stack /STK=26 /UG=Mm.28994 /DEF=Mus musculus, clone MGC:6302 IMAGE:2655022, mRNA, complete cds. /PROD=Unknown (protein for MGC:6302) /FL=gb:BC005759.1
1452476_at	905	1409	1.56	Cacnb2	Calcium channel, voltage-dependent, beta 2 subunit	1456401_at							gb:W41214 /DB_XREF=gi:1325566 /DB_XREF=mc42a07.r1 /CLONE=IMAGE:351156 /FEA=mRNA /CNT=6 /TID=Mm.89933.1 /TIER=ConsEnd /STK=0 /UG=Mm.89933 /LL=12296 /UG_GENE=Cacnb2 /UG_TITLE=calcium channel, voltage-dependent, beta 2 subunit
1448593_at	1264	1975	1.56	Wisp1	WNT1 inducible signaling pathway protein 1	1448594_at							gb:AF100777.1 /DB_XREF=gi:4028576 /GEN=Wisp1 /FEA=FLmRNA /CNT=99 /TID=Mm.10222.1 /TIER=FL+Stack /STK=56 /UG=Mm.10222 /LL=22402 /DEF=Mus musculus connective tissue growth factor related protein WISP-1 (Wisp1) mRNA, complete cds. /PROD=connective tissue growth factor related proteinWISP-1 /FL=gb:AF100777.1 gb:NM_018865.1 gb:AB004873.1
1460479_at	819	1266	1.55	A330094K24Rik	RIKEN cDNA A330094K24 gene								gb:AK020726.1 /DB_XREF=gi:12861400 /FEA=mRNA /CNT=4 /TID=Mm.177999.1 /TIER=ConsEnd /STK=3 /UG=Mm.177999 /LL=77093 /UG_GENE=A330094K24Rik /UG_TITLE=RIKEN cDNA A330094K24 gene /DEF=Mus musculus adult male spinal cord cDNA, RIKEN full-length enriched library, clone:A330094K24:unclassifiable transcript, full insert sequence.
1436085_at	561	863	1.54	Zbtb34	Zinc finger and BTB domain containing 34								gb:BB361974 /DB_XREF=gi:16405989 /DB_XREF=BB361974 /CLONE=C130007O20 /FEA=EST /CNT=21 /TID=Mm.108562.1 /TIER=Stack /STK=11 /UG=Mm.108562 /UG_TITLE=ESTs
1426519_at	167	258	1.54	P4ha1	Procollagen-proline, 2-oxoglutarate 4-dioxygenase (proline 4-hydroxylase), alpha 1 polypeptide								gb:BB253720 /DB_XREF=gi:8946466 /DB_XREF=BB253720 /CLONE=A730058L05 /FEA=FLmRNA /CNT=95 /TID=Mm.2212.1 /TIER=Stack /STK=9 /UG=Mm.2212 /LL=18451 /UG_GENE=P4ha1 /UG_TITLE=procollagen-proline, 2-oxoglutarate 4-dioxygenase (proline 4-hydroxylase), alpha 1 polypeptide /FL=gb:BC009654.1
1428637_at	4423	6822	1.54	Dyrk2	Dual-specificity tyrosine-(Y)-phosphorylation regulated kinase 2	1456502_at							gb:AK007736.1 /DB_XREF=gi:12841473 /FEA=mRNA /CNT=50 /TID=Mm.45565.1 /TIER=Stack /STK=28 /UG=Mm.45565 /LL=69181 /UG_GENE=1810038L18Rik /UG_TITLE=RIKEN cDNA 1810038L18 gene /DEF=Mus musculus 10 day old male pancreas cDNA, RIKEN full-length enriched library, clone:1810038L18:unclassifiable transcript, full insert sequence.
1424516_at	804	1240	1.54	B230354K17Rik	RIKEN cDNA B230354K17 gene								gb:BB440272 /DB_XREF=gi:16424639 /DB_XREF=BB440272 /CLONE=D030020O16 /FEA=FLmRNA /CNT=67 /TID=Mm.206588.1 /TIER=ConsEnd /STK=1 /UG=Mm.206588 /UG_TITLE=Mus musculus, clone MGC:28203 IMAGE:3989671, mRNA, complete cds /FL=gb:BC027345.1
1452913_at	627	960	1.53	Pcp4l1	Purkinje cell protein 4-like 1								gb:AV337888 /DB_XREF=gi:16396586 /DB_XREF=AV337888 /CLONE=6430406H24 /FEA=mRNA /CNT=105 /TID=Mm.28040.1 /TIER=Stack /STK=21 /UG=Mm.28040 /LL=66425 /UG_GENE=1500036F01Rik /UG_TITLE=RIKEN cDNA 1500036F01 gene
1417517_at	581	888	1.53	Plagl2	Pleiomorphic adenoma gene-like 2	1417519_at							gb:AB051854.1 /DB_XREF=gi:14245733 /GEN=plagl2 /FEA=FLmRNA /CNT=111 /TID=Mm.103199.1 /TIER=FL+Stack /STK=43 /UG=Mm.103199 /LL=54711 /DEF=Mus musculus mRNA for PLAGL2, complete cds. /PROD=PLAGL2 /FL=gb:NM_018807.1 gb:AB051854.1 gb:AF181262.1
1448721_at	854	1309	1.53	D1Ertd622e	DNA segment, Chr 1, ERATO Doi 622, expressed								gb:NM_133825.1 /DB_XREF=gi:19527041 /GEN=AI987691 /FEA=FLmRNA /CNT=87 /TID=Mm.12309.1 /TIER=FL+Stack /STK=44 /UG=Mm.12309 /LL=98482 /DEF=Mus musculus expressed sequence AI987691 (AI987691), mRNA. /PROD=expressed sequence AI987691 /FL=gb:BC019375.1 gb:NM_133825.1
1428680_at	2824	4334	1.53	Cds1	CDP-diacylglycerol synthase 1	1456114_at							gb:AK014670.1 /DB_XREF=gi:12852667 /FEA=mRNA /CNT=41 /TID=Mm.46764.1 /TIER=Stack /STK=26 /UG=Mm.46764 /LL=74596 /UG_GENE=4833409J18Rik /UG_TITLE=RIKEN cDNA 4833409J18 gene /DEF=Mus musculus 0 day neonate head cDNA, RIKEN full-length enriched library, clone:4833409J18:unclassifiable transcript, full insert sequence.
1435912_at	419	640	1.53		Transcribed locus								gb:BM220232 /DB_XREF=gi:17780260 /DB_XREF=C0937D10-3 /CLONE=C0937D10 /FEA=EST /CNT=28 /TID=Mm.100636.1 /TIER=Stack /STK=12 /UG=Mm.100636 /UG_TITLE=ESTs, Weakly similar to S59795 hypothetical protein YDR330w - yeast (Saccharomyces cerevisiae) (S.cerevisiae)
1438403_s_at	4899	7482	1.53	Malat1	Metastasis associated lung adenocarcinoma transcript 1 (non-coding RNA)								gb:BF537798 /DB_XREF=gi:11625166 /DB_XREF=602053404F1 /CLONE=IMAGE:4192561 /FEA=EST /CNT=31 /TID=Mm.218611.2 /TIER=Stack /STK=10 /UG=Mm.218611 /LL=54409 /UG_GENE=Ramp2 /UG_TITLE=receptor (calcitonin) activity modifying protein 2
1425576_at	984	1502	1.53	Ahcyl1	S-adenosylhomocysteine hydrolase-like 1								gb:BC018218.1 /DB_XREF=gi:17390492 /FEA=FLmRNA /CNT=38 /TID=Mm.220328.1 /TIER=FL /STK=1 /UG=Mm.220328 /DEF=Mus musculus, S-adenosylhomocysteine hydrolase-like 1, clone MGC:18748 IMAGE:4007102, mRNA, complete cds. /PROD=S-adenosylhomocysteine hydrolase-like 1 /FL=gb:BC018218.1
1441668_at	440	675	1.53	Ubtd1	Ubiquitin domain containing 1								gb:BB155504 /DB_XREF=gi:16268262 /DB_XREF=BB155504 /CLONE=A130026G10 /FEA=EST /CNT=4 /TID=Mm.214776.1 /TIER=ConsEnd /STK=4 /UG=Mm.214776 /UG_TITLE=ESTs
1451220_at	899	1374	1.53	2310040A13Rik	RIKEN cDNA 2310040A13 gene								gb:BC026761.1 /DB_XREF=gi:20071245 /FEA=FLmRNA /CNT=84 /TID=Mm.21966.1 /TIER=FL+Stack /STK=57 /UG=Mm.21966 /LL=73953 /UG_GENE=4930421J07Rik /DEF=Mus musculus, similar to putative, clone MGC:30262 IMAGE:4221717, mRNA, complete cds. /PROD=similar to putative /FL=gb:BC026761.1
1446754_a_at	805	1229	1.53	Vax2os1	Vax2 opposite strand transcript 1								gb:BM936191 /DB_XREF=gi:19395343 /DB_XREF=UI-M-CG0p-bqa-g-09-0-UI.r1 /CLONE=UI-M-CG0p-bqa-g-09-0-UI /FEA=EST /CNT=2 /TID=Mm.185937.2 /TIER=ConsEnd /STK=2 /UG=Mm.185937 /UG_TITLE=ESTs
1419247_at	648	984	1.52	Rgs2	Regulator of G-protein signaling 2	1447830_s_at							gb:AF215668.1 /DB_XREF=gi:6979743 /FEA=FLmRNA /CNT=199 /TID=Mm.28262.1 /TIER=FL+Stack /STK=11 /UG=Mm.28262 /LL=19735 /UG_GENE=Rgs2 /DEF=Mus musculus regulator of G-protein signaling 2 mRNA, complete cds. /PROD=regulator of G-protein signaling 2 /FL=gb:AF215668.1 gb:U67187.1 gb:AF432916.1 gb:NM_009061.1 gb:BC023001.1
1420518_a_at	418	637	1.52	Igsf9	Immunoglobulin superfamily, member 9								gb:AF317839.1 /DB_XREF=gi:17224903 /GEN=Igsf9 /FEA=FLmRNA /CNT=37 /TID=Mm.214530.1 /TIER=FL /STK=4 /UG=Mm.214530 /LL=93842 /DEF=Mus musculus immunoglobulin superfamily member 9 (Igsf9) mRNA, complete cds. /PROD=immunoglobulin superfamily member 9 /FL=gb:AF317839.1 gb:NM_033608.1
1459733_at	797	1211	1.52	Pea15	Phosphoprotein enriched in astrocytes 15								gb:AI606844 /DB_XREF=gi:4616011 /DB_XREF=vw17b12.x1 /CLONE=IMAGE:1244063 /FEA=EST /CNT=2 /TID=Mm.37875.1 /TIER=ConsEnd /STK=2 /UG=Mm.37875 /UG_TITLE=ESTs
1456573_x_at	237	360	1.52	Nnt	Nicotinamide nucleotide transhydrogenase								gb:BB205930 /DB_XREF=gi:8870883 /DB_XREF=BB205930 /CLONE=A430070F22 /FEA=EST /CNT=9 /TID=Mm.3842.4 /TIER=Stack /STK=9 /UG=Mm.3842 /LL=18115 /UG_GENE=Nnt /UG_TITLE=nicotinamide nucleotide transhydrogenase
1452049_at	643	976	1.52	Rpl7l1	Ribosomal protein L7-like 1								gb:BC003907.1 /DB_XREF=gi:13278120 /FEA=FLmRNA /CNT=143 /TID=Mm.218533.1 /TIER=ConsEnd /STK=0 /UG=Mm.218533 /LL=66229 /UG_GENE=1500016H10Rik /DEF=Mus musculus, Similar to RIKEN cDNA 1500016H10 gene, clone IMAGE:3484126, mRNA, partial cds. /PROD=Similar to RIKEN cDNA 1500016H10 gene /FL=gb:AF305614.1
1452187_at	495	752	1.52										gb:BB541007 /DB_XREF=gi:9612230 /DB_XREF=BB541007 /CLONE=E130111K11 /FEA=mRNA /CNT=151 /TID=Mm.46706.1 /TIER=Stack /STK=9 /UG=Mm.46706 /UG_TITLE=Mus musculus, clone IMAGE:3491703, mRNA, partial cds
1426716_at	6228	9477	1.52	Tdrd7	Tudor domain containing 7								gb:BC025099.1 /DB_XREF=gi:19263616 /FEA=mRNA /CNT=112 /TID=Mm.30935.1 /TIER=Stack /STK=95 /UG=Mm.30935 /DEF=Mus musculus, clone IMAGE:4512174, mRNA, partial cds. /PROD=Unknown (protein for IMAGE:4512174)
1418128_at	1446	2202	1.52	Adcy6	Adenylate cyclase 6								gb:NM_007405.1 /DB_XREF=gi:6671512 /GEN=Adcy6 /FEA=FLmRNA /CNT=77 /TID=Mm.157091.1 /TIER=FL+Stack /STK=29 /UG=Mm.157091 /LL=11512 /DEF=Mus musculus adenylate cyclase 6 (Adcy6), mRNA. /PROD=adenylate cyclase 6 /FL=gb:M93422.1 gb:NM_007405.1
1456487_at	4628	7016	1.52	Adcy1	Adenylate cyclase 1								gb:AI848263 /DB_XREF=gi:5492169 /DB_XREF=UI-M-AH1-agu-d-07-0-UI.s1 /CLONE=UI-M-AH1-agu-d-07-0-UI /FEA=EST /CNT=22 /TID=Mm.38576.1 /TIER=Stack /STK=9 /UG=Mm.38576 /LL=52867 /UG_GENE=D11Bwg1392e /UG_TITLE=DNA segment, Chr 11, Brigham & Womens Genetics 1392 expressed
1434682_at	731	1103	1.51	6430601A21Rik	RIKEN cDNA 6430601A21 gene								gb:AV347367 /DB_XREF=gi:15406638 /DB_XREF=AV347367 /CLONE=6430601A21 /FEA=EST /CNT=37 /TID=Mm.132523.1 /TIER=Stack /STK=27 /UG=Mm.132523 /UG_TITLE=ESTs, Weakly similar to zinc finger protein 319 (Mus musculus) (M.musculus)
1428975_at	2381	3589	1.51	Susd3	Sushi domain containing 3								gb:AK003860.1 /DB_XREF=gi:12834784 /FEA=mRNA /CNT=36 /TID=Mm.34308.1 /TIER=Stack /STK=15 /UG=Mm.34308 /LL=66329 /UG_GENE=1700017I11Rik /UG_TITLE=RIKEN cDNA 1700017I11 gene /DEF=Mus musculus 18 days embryo whole body cDNA, RIKEN full-length enriched library, clone:1110020G21:Sushi domain (SCR repeat) containing protein, full insert sequence.
1447218_at	325	492	1.51	Iqcd	IQ motif containing D								gb:BG071450 /DB_XREF=gi:12554019 /DB_XREF=H3099B04-3 /CLONE=H3099B04 /FEA=EST /CNT=2 /TID=Mm.174965.1 /TIER=ConsEnd /STK=2 /UG=Mm.174965 /UG_TITLE=ESTs
1416999_at	1147	1730	1.51	Smpd2	Sphingomyelin phosphodiesterase 2, neutral								gb:NM_009213.1 /DB_XREF=gi:6678030 /GEN=Smpd2 /FEA=FLmRNA /CNT=108 /TID=Mm.953.1 /TIER=FL+Stack /STK=61 /UG=Mm.953 /LL=20598 /DEF=Mus musculus sphingomyelin phosphodiesterase 2, neutral (Smpd2), mRNA. /PROD=sphingomyelin phosphodiesterase 2, neutral /FL=gb:NM_009213.1 gb:BC010978.1
1431202_at	450	680	1.51	Herc3	Hect domain and RLD 3								gb:AK017531.1 /DB_XREF=gi:12856816 /FEA=mRNA /CNT=12 /TID=Mm.33788.1 /TIER=ConsEnd /STK=0 /UG=Mm.33788 /LL=73998 /UG_GENE=Herc3 /UG_TITLE=hect domain and RLD 3 /DEF=Mus musculus 8 days embryo whole body cDNA, RIKEN full-length enriched library, clone:5730409F18:Regulator of chromosome condensation (RCC1) containing protein, full insert sequence.
1425542_a_at	2468	3718	1.51	Ppp2r5c	Protein phosphatase 2, regulatory subunit B (B56), gamma isoform	1434205_at	1427003_at	1455520_at					gb:BC003979.1 /DB_XREF=gi:13278309 /FEA=FLmRNA /CNT=25 /TID=Mm.3785.1 /TIER=FL /STK=1 /UG=Mm.3785 /LL=26931 /UG_GENE=Ppp2r5c /DEF=Mus musculus, Similar to protein phosphatase 2, regulatory subunit B (B56), gamma isoform, clone MGC:7455 IMAGE:3489999, mRNA, complete cds. /PROD=Similar to protein phosphatase 2, regulatorysubunit B (B56), gamma isoform /FL=gb:BC003979.1
1429710_at	1356	2038	1.5	Styx	Phosphoserine/threonine/tyrosine interaction protein	1429711_at							gb:AV277640 /DB_XREF=gi:16391033 /DB_XREF=AV277640 /CLONE=4932443H11 /FEA=mRNA /CNT=94 /TID=Mm.41304.2 /TIER=Stack /STK=9 /UG=Mm.41304 /LL=54342 /UG_GENE=Gpnat1 /UG_TITLE=glucosamine-phosphate N-acetyltransferase 1
1417309_at	1219	1819	1.49	Tob2	Transducer of ERBB2, 2	1448667_x_at	1448666_s_at						gb:BC011163.1 /DB_XREF=gi:15029878 /FEA=FLmRNA /CNT=285 /TID=Mm.31533.1 /TIER=FL+Stack /STK=48 /UG=Mm.31533 /LL=57259 /UG_GENE=Tob2 /DEF=Mus musculus, transducer of ERBB2, 2, clone MGC:18667 IMAGE:4194136, mRNA, complete cds. /PROD=transducer of ERBB2, 2 /FL=gb:NM_020507.1 gb:BC011163.1
1434896_at	1494	2225	1.49	Zfp422-rs1	Zinc finger protein 422, related sequence 1								gb:BM230211 /DB_XREF=gi:17793382 /DB_XREF=K0291H06-3 /CLONE=K0291H06 /FEA=EST /CNT=37 /TID=Mm.18810.4 /TIER=Stack /STK=23 /UG=Mm.18810 /LL=67255 /UG_GENE=2900028O21Rik /UG_TITLE=RIKEN cDNA 2900028O21 gene
1417238_at	1090	1612	1.48	Ewsr1	Ewing sarcoma breakpoint region 1								gb:NM_007968.1 /DB_XREF=gi:6679714 /GEN=Ewsh /FEA=FLmRNA /CNT=212 /TID=Mm.142822.1 /TIER=FL+Stack /STK=51 /UG=Mm.142822 /LL=14030 /DEF=Mus musculus Ewing sarcoma homolog (Ewsh), mRNA. /PROD=Ewing sarcoma homolog /FL=gb:NM_007968.1
1436426_at	1236	1812	1.47	5730509K17Rik	RIKEN cDNA 5730509K17 gene								gb:BF464165 /DB_XREF=gi:11533313 /DB_XREF=UI-M-CG0p-bnw-e-12-0-UI.s1 /CLONE=UI-M-CG0p-bnw-e-12-0-UI /FEA=EST /CNT=16 /TID=Mm.44434.1 /TIER=Stack /STK=9 /UG=Mm.44434 /UG_TITLE=ESTs, Highly similar to KIAA1345 protein (H.sapiens)
1424431_at	1043	1533	1.47	Galnact2	Chondroitin sulfate GalNAcT-2								gb:BC023112.1 /DB_XREF=gi:18606380 /FEA=FLmRNA /CNT=57 /TID=Mm.77112.1 /TIER=FL+Stack /STK=33 /UG=Mm.77112 /LL=78752 /UG_GENE=4632415D10Rik /DEF=Mus musculus, RIKEN cDNA 4632415D10 gene, clone MGC:28941 IMAGE:4010410, mRNA, complete cds. /PROD=RIKEN cDNA 4632415D10 gene /FL=gb:BC023112.1
1435268_at	948	1396	1.47										gb:BB274357 /DB_XREF=gi:8971378 /DB_XREF=BB274357 /CLONE=A830087L14 /FEA=EST /CNT=22 /TID=Mm.191884.1 /TIER=Stack /STK=18 /UG=Mm.191884 /LL=103299 /UG_GENE=AI847979 /UG_TITLE=expressed sequence AI847979
1435241_at	2412	3543	1.47	D930036F22Rik	RIKEN cDNA D930036F22 gene								gb:AV285222 /DB_XREF=gi:16391910 /DB_XREF=AV285222 /CLONE=5031408M06 /FEA=EST /CNT=42 /TID=Mm.218507.1 /TIER=Stack /STK=18 /UG=Mm.218507 /UG_TITLE=ESTs, Moderately similar to T17281 hypothetical protein DKFZp434I1735.1 (H.sapiens)
1457637_at	370	544	1.47	Prickle1	Prickle like 1 (Drosophila)								gb:BE992966 /DB_XREF=gi:10674651 /DB_XREF=UI-M-BZ1-bjc-g-10-0-UI.s1 /CLONE=UI-M-BZ1-bjc-g-10-0-UI /FEA=EST /CNT=4 /TID=Mm.193956.1 /TIER=ConsEnd /STK=4 /UG=Mm.193956 /UG_TITLE=ESTs
1435474_at	488	716	1.47	Taf5	TAF5 RNA polymerase II, TATA box binding protein (TBP)-associated factor								gb:AV117817 /DB_XREF=gi:15404442 /DB_XREF=AV117817 /CLONE=2610205E06 /FEA=EST /CNT=30 /TID=Mm.147937.1 /TIER=Stack /STK=16 /UG=Mm.147937 /LL=107318 /UG_GENE=AV117817 /UG_TITLE=expressed sequence AV117817
1425354_a_at	1341	1966	1.47	Aggf1	Angiogenic factor with G patch and FHA domains 1								gb:BC027286.1 /DB_XREF=gi:20073148 /FEA=FLmRNA /CNT=45 /TID=Mm.36785.1 /TIER=FL /STK=2 /UG=Mm.36785 /LL=66549 /UG_GENE=2010009L17Rik /DEF=Mus musculus, Similar to RIKEN cDNA 2010009L17 gene, clone MGC:27950 IMAGE:3589225, mRNA, complete cds. /PROD=Similar to RIKEN cDNA 2010009L17 gene /FL=gb:BC027286.1
1450090_at	321	471	1.47	Zfp101	Zinc finger protein 101								gb:NM_009542.1 /DB_XREF=gi:6678628 /GEN=Zfp101 /FEA=FLmRNA /CNT=42 /TID=Mm.4417.1 /TIER=FL /STK=2 /UG=Mm.4417 /LL=22643 /DEF=Mus musculus zinc finger protein 101 (Zfp101), mRNA. /PROD=zinc finger protein 101 /FL=gb:NM_009542.1 gb:U07861.1
1434966_at	733	1075	1.47	Sfrs8	Splicing factor, arginine/serine-rich 8								gb:BE688816 /DB_XREF=gi:10076440 /DB_XREF=uw50c05.x1 /CLONE=IMAGE:3465416 /FEA=EST /CNT=33 /TID=Mm.45043.1 /TIER=Stack /STK=22 /UG=Mm.45043 /LL=100583 /UG_GENE=AI197402 /UG_TITLE=expressed sequence AI197402
1454684_at	2531	3702	1.46	Bbs7	Bardet-Biedl syndrome 7								gb:BG074932 /DB_XREF=gi:12557501 /DB_XREF=H3141B06-3 /CLONE=H3141B06 /FEA=EST /CNT=74 /TID=Mm.50655.1 /TIER=Stack /STK=73 /UG=Mm.50655 /UG_TITLE=ESTs
1439573_at	740	1082	1.46	Rtn4rl2	Reticulon 4 receptor-like 2								gb:BE992565 /DB_XREF=gi:10673774 /DB_XREF=UI-M-BZ1-bei-g-03-0-UI.s1 /CLONE=UI-M-BZ1-bei-g-03-0-UI /FEA=EST /CNT=10 /TID=Mm.86447.1 /TIER=ConsEnd /STK=7 /UG=Mm.86447 /UG_TITLE=ESTs
1417953_at	4282	6259	1.46	D6Wsu176e	DNA segment, Chr 6, Wayne State University 176, expressed								gb:NM_138587.1 /DB_XREF=gi:20070393 /GEN=D6Wsu176e /FEA=FLmRNA /CNT=112 /TID=Mm.27673.1 /TIER=FL+Stack /STK=32 /UG=Mm.27673 /LL=27999 /DEF=Mus musculus DNA segment, Chr 6, Wayne State University 176, expressed (D6Wsu176e), mRNA. /PROD=DNA segment, Chr 6, Wayne State University 176,expressed /FL=gb:BC009086.1 gb:NM_138587.1
1433727_at	1708	2494	1.46	BC038479	CDNA sequence BC038479	1433728_at							gb:AV025920 /DB_XREF=gi:16356455 /DB_XREF=AV025920 /CLONE=1200016J01 /FEA=EST /CNT=106 /TID=Mm.27909.1 /TIER=Stack /STK=66 /UG=Mm.27909 /UG_TITLE=ESTs, Weakly similar to BETA-GALACTOSIDASE PRECURSOR (M.musculus)
1416892_s_at	1838	2689	1.46	Parl	Presenilin associated, rhomboid-like	1448509_at							gb:BC021353.1 /DB_XREF=gi:18204171 /FEA=FLmRNA /CNT=137 /TID=Mm.200627.1 /TIER=FL+Stack /STK=65 /UG=Mm.200627 /LL=66540 /UG_GENE=3110001A13Rik /DEF=Mus musculus, RIKEN cDNA 3110001A13 gene, clone MGC:29309 IMAGE:5006672, mRNA, complete cds. /PROD=RIKEN cDNA 3110001A13 gene /FL=gb:NM_025626.1 gb:BC021353.1
1416706_at	341	496	1.45	Rpe	Ribulose-5-phosphate-3-epimerase								gb:BC019126.1 /DB_XREF=gi:17512310 /FEA=FLmRNA /CNT=147 /TID=Mm.43671.1 /TIER=FL+Stack /STK=8 /UG=Mm.43671 /LL=66646 /UG_GENE=5730518J08Rik /DEF=Mus musculus, clone MGC:29410 IMAGE:5008075, mRNA, complete cds. /PROD=Unknown (protein for MGC:29410) /FL=gb:NM_025683.1 gb:BC006953.1 gb:BC019126.1
1424118_a_at	4942	7165	1.45	Spbc25	Spindle pole body component 25 homolog (S. cerevisiae)								gb:BC027121.1 /DB_XREF=gi:20071988 /FEA=FLmRNA /CNT=79 /TID=Mm.26062.1 /TIER=FL+Stack /STK=52 /UG=Mm.26062 /LL=66442 /UG_GENE=2600017H08Rik /DEF=Mus musculus, RIKEN cDNA 2600017H08 gene, clone MGC:38808 IMAGE:5359960, mRNA, complete cds. /PROD=RIKEN cDNA 2600017H08 gene /FL=gb:BC027121.1
1423861_at	388	564	1.45	Plekhf2	Pleckstrin homology domain containing, family F (with FYVE domain) member 2								gb:BC016134.1 /DB_XREF=gi:16359357 /FEA=FLmRNA /CNT=159 /TID=Mm.34351.1 /TIER=FL+Stack /STK=89 /UG=Mm.34351 /DEF=Mus musculus, Similar to hypothetical protein FLJ13187, clone MGC:28979 IMAGE:4503757, mRNA, complete cds. /PROD=Similar to hypothetical protein FLJ13187 /FL=gb:BC016134.1
1425408_a_at	2883	4167	1.45	2610034M16Rik	RIKEN cDNA 2610034M16 gene								gb:BC024774.1 /DB_XREF=gi:19353722 /FEA=FLmRNA /CNT=4 /TID=Mm.179408.1 /TIER=FL /STK=2 /UG=Mm.179408 /LL=69239 /UG_GENE=2610034M16Rik /DEF=Mus musculus, Similar to RIKEN cDNA 2610034M16 gene, clone MGC:38949 IMAGE:5363112, mRNA, complete cds. /PROD=Similar to RIKEN cDNA 2610034M16 gene /FL=gb:BC024774.1
1415860_at	7372	10686	1.45	Kpna2	Karyopherin (importin) alpha 2								gb:NM_010655.1 /DB_XREF=gi:6754473 /GEN=Kpna2 /FEA=FLmRNA /CNT=399 /TID=Mm.12508.1 /TIER=FL+Stack /STK=197 /UG=Mm.12508 /LL=16647 /DEF=Mus musculus karyopherin (importin) alpha 2 (Kpna2), mRNA. /PROD=karyopherin (importin) alpha 2 /FL=gb:U34229.1 gb:NM_010655.1 gb:BC006720.1 gb:D55720.1 gb:U12270.1 gb:BC003274.1
1424607_a_at	4739	6809	1.44			1424609_a_at	1424608_a_at						gb:BC020078.1 /DB_XREF=gi:18043256 /FEA=FLmRNA /CNT=74 /TID=Mm.182434.2 /TIER=FL+Stack /STK=23 /UG=Mm.182434 /DEF=Mus musculus, Similar to RIKEN cDNA 1700066C05 gene, clone MGC:28125 IMAGE:3980327, mRNA, complete cds. /PROD=Similar to RIKEN cDNA 1700066C05 gene /FL=gb:BC020078.1
1417910_at	434	626	1.44	Ccna2	Cyclin A2	1417911_at							gb:NM_009828.1 /DB_XREF=gi:6753307 /GEN=Ccna2 /FEA=FLmRNA /CNT=179 /TID=Mm.4189.1 /TIER=FL+Stack /STK=33 /UG=Mm.4189 /LL=12428 /DEF=Mus musculus cyclin A2 (Ccna2), mRNA. /PROD=cyclin A2 /FL=gb:NM_009828.1
1455334_at	752	1080	1.44	9830167H18Rik	RIKEN cDNA 9830167H18 gene								gb:BG067299 /DB_XREF=gi:12549868 /DB_XREF=H3052G10-3 /CLONE=H3052G10 /FEA=EST /CNT=28 /TID=Mm.25262.1 /TIER=Stack /STK=16 /UG=Mm.25262 /LL=97470 /UG_GENE=C85843 /UG_TITLE=expressed sequence C85843
1443037_at	1950	2802	1.44	Nptn	Neuroplastin								gb:BB183534 /DB_XREF=gi:16270250 /DB_XREF=BB183534 /CLONE=A230106P21 /FEA=EST /CNT=3 /TID=Mm.121623.1 /TIER=ConsEnd /STK=3 /UG=Mm.121623 /UG_TITLE=ESTs
1452374_at	742	1068	1.44	Zfp322a	Zinc finger protein 322a								gb:BB315154 /DB_XREF=gi:16403022 /DB_XREF=BB315154 /CLONE=B230353G21 /FEA=mRNA /CNT=79 /TID=Mm.46224.1 /TIER=Stack /STK=15 /UG=Mm.46224 /UG_TITLE=Mus musculus, clone IMAGE:4503739, mRNA, partial cds
1428071_at	1751	2504	1.43	1110038D17Rik	RIKEN cDNA 1110038D17 gene								gb:AK004153.1 /DB_XREF=gi:12835228 /FEA=mRNA /CNT=239 /TID=Mm.29382.1 /TIER=Stack /STK=160 /UG=Mm.29382 /LL=68778 /UG_GENE=1110038D17Rik /UG_TITLE=RIKEN cDNA 1110038D17 gene /DEF=Mus musculus 18 days embryo whole body cDNA, RIKEN full-length enriched library, clone:1110038D17:unclassifiable transcript, full insert sequence.
1456200_at	1351	1915	1.42	Ipmk	Inositol polyphosphate multikinase								gb:BM225636 /DB_XREF=gi:17787276 /DB_XREF=K0214F12-3 /CLONE=K0214F12 /FEA=EST /CNT=100 /TID=Mm.12055.2 /TIER=Stack /STK=13 /UG=Mm.12055 /LL=103077 /UG_GENE=AA408208 /UG_TITLE=expressed sequence AA408208
1430307_a_at	1267	1793	1.42	Mod1	Malic enzyme, supernatant								gb:AK006387.1 /DB_XREF=gi:12839461 /GEN=Mod1 /FEA=mRNA /CNT=10 /TID=Mm.148155.2 /TIER=ConsEnd /STK=2 /UG=Mm.148155 /LL=17436 /UG_TITLE=malic enzyme, supernatant /DEF=Mus musculus adult male testis cDNA, RIKEN full-length enriched library, clone:1700026H15:malic enzyme, supernatant, full insert sequence.
1416710_at	470	668	1.42	Tmem35	Transmembrane protein 35								gb:NM_026239.1 /DB_XREF=gi:13385743 /GEN=9030603L14Rik /FEA=FLmRNA /CNT=102 /TID=Mm.41489.1 /TIER=FL+Stack /STK=73 /UG=Mm.41489 /LL=67564 /DEF=Mus musculus RIKEN cDNA 9030603L14 gene (9030603L14Rik), mRNA. /PROD=RIKEN cDNA 9030603L14 /FL=gb:NM_026239.1
1460601_at	1202	1707	1.42	Myrip	Myosin VIIA and Rab interacting protein								gb:BB429683 /DB_XREF=gi:16424011 /DB_XREF=BB429683 /CLONE=C630029J04 /FEA=EST /CNT=13 /TID=Mm.40827.1 /TIER=Stack /STK=11 /UG=Mm.40827 /UG_TITLE=ESTs
1427126_at	1162	1635	1.41	Hspa1b	Heat shock protein 1B	1452388_at	1452318_a_at	1427127_x_at					gb:M12573.1 /DB_XREF=gi:194018 /FEA=mRNA /CNT=23 /TID=Mm.6388.1 /TIER=Stack /STK=15 /UG=Mm.6388 /LL=15511 /UG_GENE=Hsp70-1 /UG_TITLE=heat shock protein, 70 kDa 1 /DEF=Mouse heat shock protein (hsp68) mRNA, clone MHS214, partial cds.
1456117_at	490	691	1.41										gb:AV228374 /DB_XREF=gi:16385544 /DB_XREF=AV228374 /CLONE=4432415J08 /FEA=EST /CNT=33 /TID=Mm.5117.1 /TIER=Stack /STK=15 /UG=Mm.5117 /UG_TITLE=ESTs, Weakly similar to Y179_HUMAN HYPOTHETICAL PROTEIN KIAA0179 (H.sapiens)
1425637_at	1448	2036	1.41										gb:BC016247.1 /DB_XREF=gi:16740746 /FEA=FLmRNA /CNT=21 /TID=Mm.220345.1 /TIER=FL /STK=1 /UG=Mm.220345 /DEF=Mus musculus, Similar to KIAA0513 gene product, clone MGC:28863 IMAGE:4511670, mRNA, complete cds. /PROD=Similar to KIAA0513 gene product /FL=gb:BC016247.1
1426536_at	866	1218	1.41	Narg2	NMDA receptor-regulated gene 2								gb:BB482460 /DB_XREF=gi:16440924 /DB_XREF=BB482460 /CLONE=D430013B11 /FEA=FLmRNA /CNT=77 /TID=Mm.35911.1 /TIER=Stack /STK=27 /UG=Mm.35911 /UG_TITLE=Mus musculus, Similar to hypothetical protein FLJ11896, clone MGC:27917 IMAGE:3581964, mRNA, complete cds /FL=gb:BC018458.1
1443881_at	940	1329	1.41	Pofut1	Protein O-fucosyltransferase 1								gb:BE946126 /DB_XREF=gi:10523925 /DB_XREF=UI-M-BZ0-axs-g-03-0-UI.s1 /CLONE=UI-M-BZ0-axs-g-03-0-UI /FEA=EST /CNT=14 /TID=Mm.56579.1 /TIER=ConsEnd /STK=2 /UG=Mm.56579 /UG_TITLE=ESTs
1457458_at	351	494	1.41	BC057627	CDNA sequence BC057627								gb:BG076273 /DB_XREF=gi:12558842 /DB_XREF=H3157F12-3 /CLONE=H3157F12 /FEA=EST /CNT=5 /TID=Mm.164114.1 /TIER=ConsEnd /STK=4 /UG=Mm.164114 /UG_TITLE=ESTs
1425937_a_at	879	1243	1.41	Hexim1	Hexamethylene bis-acetamide inducible 1								gb:BC022111.1 /DB_XREF=gi:18381039 /FEA=FLmRNA /CNT=2 /TID=Mm.8763.2 /TIER=FL /STK=1 /UG=Mm.8763 /LL=192231 /UG_GENE=Clp1 /DEF=Mus musculus, Similar to HMBA-inducible, clone MGC:36249 IMAGE:5067620, mRNA, complete cds. /PROD=Similar to HMBA-inducible /FL=gb:BC022111.1
1420760_s_at	5212	7367	1.41	Ndrg1	N-myc downstream regulated gene 1								gb:NM_008681.1 /DB_XREF=gi:6679029 /GEN=Ndrl /FEA=FLmRNA /CNT=5 /TID=Mm.30837.1 /TIER=FL /STK=3 /UG=Mm.30837 /LL=17990 /DEF=Mus musculus N-myc downstream regulated-like (Ndrl), mRNA. /PROD=N-myc downstream regulated-like /FL=gb:NM_008681.1 gb:U52073.1
1423782_at	693	979	1.41	Mobk1b	MOB1, Mps One Binder kinase activator-like 1B (yeast)								gb:BC011285.1 /DB_XREF=gi:15277450 /FEA=FLmRNA /CNT=163 /TID=Mm.204990.1 /TIER=FL+Stack /STK=113 /UG=Mm.204990 /DEF=Mus musculus, clone MGC:7004 IMAGE:3155476, mRNA, complete cds. /PROD=Unknown (protein for MGC:7004) /FL=gb:BC011285.1
1416595_at	743	1046	1.41	Mrps22	Mitochondrial ribosomal protein S22								gb:NM_025485.1 /DB_XREF=gi:13384903 /GEN=Mrps22 /FEA=FLmRNA /CNT=119 /TID=Mm.17949.1 /TIER=FL+Stack /STK=79 /UG=Mm.17949 /LL=64655 /DEF=Mus musculus mitochondrial ribosomal protein S22 (Mrps22), mRNA. /PROD=ribosomal protein, mitochondrial, S22 /FL=gb:NM_025485.1
1434611_at	2236	3132	1.4	Rnf123	Ring finger protein 123								gb:BB765679 /DB_XREF=gi:16193669 /DB_XREF=BB765679 /CLONE=G370053P03 /FEA=EST /CNT=48 /TID=Mm.22554.1 /TIER=Stack /STK=28 /UG=Mm.22554 /LL=102479 /UG_GENE=AI317178 /UG_TITLE=expressed sequence AI317178
1418279_a_at	436	610	1.4	Akap1	A kinase (PRKA) anchor protein 1								gb:NM_009648.1 /DB_XREF=gi:6753029 /GEN=Akap1 /FEA=FLmRNA /CNT=121 /TID=Mm.2969.1 /TIER=FL+Stack /STK=26 /UG=Mm.2969 /LL=11640 /DEF=Mus musculus A kinase (PRKA) anchor protein 1 (Akap1), mRNA. /PROD=A kinase (PRKA) anchor protein 1 /FL=gb:NM_009648.1 gb:U95146.1
1416069_at	6804	9555	1.4	Pfkp	Phosphofructokinase, platelet	1430634_a_at							gb:NM_019703.1 /DB_XREF=gi:9790050 /GEN=Pfkp /FEA=FLmRNA /CNT=244 /TID=Mm.108076.1 /TIER=FL+Stack /STK=133 /UG=Mm.108076 /LL=56421 /DEF=Mus musculus phosphofructokinase, platelet (Pfkp), mRNA. /PROD=phosphofructokinase, platelet /FL=gb:AF123533.1 gb:NM_019703.1 gb:BC006926.1
1436052_at	479	672	1.4	1700020O03Rik	RIKEN cDNA 1700020O03 gene								gb:AW494764 /DB_XREF=gi:7065045 /DB_XREF=UI-M-BH3-aup-b-04-0-UI.s1 /CLONE=UI-M-BH3-aup-b-04-0-UI /FEA=EST /CNT=29 /TID=Mm.33929.1 /TIER=Stack /STK=11 /UG=Mm.33929 /UG_TITLE=ESTs
1429005_at	1402	1968	1.4	Mfhas1	Malignant fibrous histiocytoma amplified sequence 1								gb:BB107412 /DB_XREF=gi:16261549 /DB_XREF=BB107412 /CLONE=9530005O17 /FEA=mRNA /CNT=43 /TID=Mm.5601.1 /TIER=Stack /STK=14 /UG=Mm.5601 /LL=52065 /UG_GENE=D8Ertd91e /UG_TITLE=DNA segment, Chr 8, ERATO Doi 91, expressed
1424988_at	1047	1469	1.4	Mylip	Myosin regulatory light chain interacting protein								gb:BC010206.1 /DB_XREF=gi:16307333 /FEA=FLmRNA /CNT=58 /TID=Mm.212855.1 /TIER=FL+Stack /STK=9 /UG=Mm.212855 /DEF=Mus musculus, Similar to myosin regulatory light chain interacting protein, clone MGC:11702 IMAGE:3964381, mRNA, complete cds. /PROD=Similar to myosin regulatory light chaininteracting protein /FL=gb:BC010206.1
1424256_at	9040	12548	1.39	Rdh12	Retinol dehydrogenase 12	1431010_a_at							gb:BC016204.1 /DB_XREF=gi:16740648 /FEA=FLmRNA /CNT=56 /TID=Mm.121647.1 /TIER=FL+Stack /STK=42 /UG=Mm.121647 /LL=77974 /UG_GENE=A930033N07Rik /DEF=Mus musculus, Similar to RIKEN cDNA A930033N07 gene, clone MGC:27665 IMAGE:4527851, mRNA, complete cds. /PROD=Similar to RIKEN cDNA A930033N07 gene /FL=gb:BC016204.1
1425536_at	2033	2816	1.39	Stx3	Syntaxin 3								gb:AV296217 /DB_XREF=gi:16392823 /DB_XREF=AV296217 /CLONE=5730439P14 /FEA=FLmRNA /CNT=51 /TID=Mm.203928.2 /TIER=Stack /STK=15 /UG=Mm.203928 /LL=20908 /UG_GENE=Stx3 /UG_TITLE=syntaxin 3 /FL=gb:D29797.1
1432418_a_at	937	1307	1.39										gb:AK018487.1 /DB_XREF=gi:12858210 /GEN=Ckmt1 /FEA=mRNA /CNT=1 /TID=Mm.970.3 /TIER=ConsEnd /STK=0 /UG=Mm.970 /LL=12716 /UG_TITLE=creatine kinase, mitochondrial 1, ubiquitous /DEF=Mus musculus adult male colon cDNA, RIKEN full-length enriched library, clone:9030406C11:creatine kinase, mitochondrial 1, ubiquitous, full insert sequence.
1431784_a_at	666	927	1.39	Bxdc5	Brix domain containing 5								gb:AK008988.1 /DB_XREF=gi:12843508 /FEA=mRNA /CNT=2 /TID=Mm.28128.3 /TIER=ConsEnd /STK=0 /UG=Mm.28128 /LL=70285 /UG_GENE=2310066N05Rik /UG_TITLE=RIKEN cDNA 2310066N05 gene /DEF=Mus musculus adult male stomach cDNA, RIKEN full-length enriched library, clone:2210420E24:homolog to CDNA FLJ12475 FIS, CLONE NT2RM1000962, full insert sequence.
1441556_at	836	1163	1.39	Baz2b	Bromodomain adjacent to zinc finger domain, 2B								gb:BB476958 /DB_XREF=gi:16440242 /DB_XREF=BB476958 /CLONE=D330022D14 /FEA=EST /CNT=4 /TID=Mm.137929.1 /TIER=ConsEnd /STK=4 /UG=Mm.137929 /UG_TITLE=ESTs
1423479_at	834	1152	1.38	Nol11	Nucleolar protein 11								gb:BM201692 /DB_XREF=gi:17755524 /DB_XREF=C0229A11-3 /CLONE=C0229A11 /FEA=FLmRNA /CNT=143 /TID=Mm.28855.1 /TIER=Stack /STK=16 /UG=Mm.28855 /LL=68979 /UG_GENE=1500002M01Rik /UG_TITLE=RIKEN cDNA 1500002M01 gene /FL=gb:NM_133702.1 gb:BC024874.1
1424852_at	652	897	1.38	Mef2c	Myocyte enhancer factor 2C								gb:AV291165 /DB_XREF=gi:16392372 /DB_XREF=AV291165 /CLONE=5430401D19 /FEA=FLmRNA /CNT=127 /TID=Mm.24001.2 /TIER=Stack /STK=33 /UG=Mm.24001 /LL=17260 /UG_GENE=Mef2c /UG_TITLE=myocyte enhancer factor 2C /FL=gb:BC026841.1
1444790_at	575	792	1.38	1810005K13Rik	RIKEN cDNA 1810005K13 gene								gb:AV048499 /DB_XREF=gi:5134271 /DB_XREF=AV048499 /CLONE=1810005O22 /FEA=EST /CNT=4 /TID=Mm.179314.1 /TIER=ConsEnd /STK=2 /UG=Mm.179314 /UG_TITLE=ESTs, Weakly similar to heat shock factor binding protein 1 HSBP1 (H.sapiens)
1434602_at	1067	1475	1.38	Thrap2	Thyroid hormone receptor associated protein 2	1434603_at							gb:BB446011 /DB_XREF=gi:16425055 /DB_XREF=BB446011 /CLONE=D030054F01 /FEA=EST /CNT=146 /TID=Mm.206238.1 /TIER=Stack /STK=28 /UG=Mm.206238 /UG_TITLE=ESTs, Moderately similar to T42707 hypothetical protein DKFZp586E041.1 (H.sapiens)
1417113_at	975	1344	1.38	Gmcl1	Germ cell-less homolog 1 (Drosophila)								gb:NM_011818.1 /DB_XREF=gi:6753953 /GEN=Gcl /FEA=FLmRNA /CNT=112 /TID=Mm.74594.1 /TIER=FL+Stack /STK=56 /UG=Mm.74594 /LL=23885 /DEF=Mus musculus germ cell-less homolog (Drosophila) (Gcl), mRNA. /PROD=germ cell-less homolog (Drosophila) /FL=gb:NM_011818.1 gb:AF186095.1 gb:AF282322.1 gb:AF163665.1
1454819_at	1816	2495	1.37		Adult male thymus cDNA, RIKEN full-length enriched library, clone:5830435F18 product:unclassifiable, full insert sequence								gb:BQ031094 /DB_XREF=gi:19766373 /DB_XREF=UI-1-CF0-alz-c-03-0-UI.s1 /CLONE=UI-1-CF0-alz-c-03-0-UI /FEA=EST /CNT=50 /TID=Mm.35416.1 /TIER=Stack /STK=44 /UG=Mm.35416 /UG_TITLE=ESTs
1435366_at	2897	3974	1.37	D430042O09Rik	RIKEN cDNA D430042O09 gene								gb:BB486367 /DB_XREF=gi:16441380 /DB_XREF=BB486367 /CLONE=D430036C22 /FEA=EST /CNT=23 /TID=Mm.27029.1 /TIER=Stack /STK=17 /UG=Mm.27029 /UG_TITLE=ESTs, Weakly similar to T00330 hypothetical protein KIAA0556 (H.sapiens)
1428698_at	825	1130	1.37	2310004I03Rik	RIKEN cDNA 2310004I03 gene								gb:AK009140.1 /DB_XREF=gi:12843750 /FEA=mRNA /CNT=112 /TID=Mm.28660.1 /TIER=Stack /STK=16 /UG=Mm.28660 /LL=76430 /UG_GENE=2310004I03Rik /UG_TITLE=RIKEN cDNA 2310004I03 gene /DEF=Mus musculus adult male tongue cDNA, RIKEN full-length enriched library, clone:2310004I03:unclassifiable transcript, full insert sequence.
1429413_at	211	287	1.36	Cpm	Carboxypeptidase M	1453009_at							gb:AK017670.1 /DB_XREF=gi:12857026 /FEA=mRNA /CNT=110 /TID=Mm.41748.1 /TIER=Stack /STK=23 /UG=Mm.41748 /LL=70574 /UG_GENE=5730456K23Rik /UG_TITLE=RIKEN cDNA 5730456K23 gene /DEF=Mus musculus 8 days embryo whole body cDNA, RIKEN full-length enriched library, clone:5730456K23:homolog to CARBOXYPEPTIDASE M PRECURSOR (EC 3.4.17.12), full insert sequence.
1415719_s_at	1297	1762	1.36	Armc1	Armadillo repeat containing 1	1451638_s_at							gb:BE134617 /DB_XREF=gi:8597117 /DB_XREF=ug17a07.y1 /CLONE=IMAGE:1531860 /FEA=mRNA /CNT=45 /TID=Mm.196465.1 /TIER=Stack /STK=31 /UG=Mm.196465 /LL=76979 /UG_GENE=3110009G21Rik /UG_TITLE=RIKEN cDNA 3110009G21 gene
1432713_at	808	1095	1.36	Syt1	Synaptotagmin I								gb:AV348551 /DB_XREF=gi:6389610 /DB_XREF=AV348551 /CLONE=6430709C05 /FEA=mRNA /CNT=2 /TID=Mm.159722.1 /TIER=ConsEnd /STK=1 /UG=Mm.159722 /LL=76240 /UG_GENE=6430709C05Rik /UG_TITLE=RIKEN cDNA 6430709C05 gene
1454774_at	3540	4831	1.36	Zfp445	Zinc finger protein 445								gb:BF141180 /DB_XREF=gi:10980220 /DB_XREF=601789179F1 /CLONE=IMAGE:4016850 /FEA=EST /CNT=89 /TID=Mm.220893.1 /TIER=Stack /STK=51 /UG=Mm.220893 /LL=102803 /UG_GENE=AW610627 /UG_TITLE=expressed sequence AW610627
1418663_at	433	587	1.36	Mpdz	Multiple PDZ domain protein	1418664_at							gb:NM_010820.1 /DB_XREF=gi:6981217 /GEN=Mpdz /FEA=FLmRNA /CNT=62 /TID=Mm.3140.1 /TIER=FL+Stack /STK=20 /UG=Mm.3140 /LL=17475 /DEF=Mus musculus multiple PDZ domain protein (Mpdz), mRNA. /PROD=multiple PDZ domain protein /FL=gb:AF326540.1 gb:AF326539.1 gb:AF326538.1 gb:AF326537.1 gb:AF326531.1 gb:AF326530.1 gb:AF326529.1 gb:AF326528.1 gb:AF326527.1 gb:AF326544.1 gb:AF326543.1 gb:AF326542.1 gb:NM_01…
1422627_a_at	739	998	1.35	Mkks	McKusick-Kaufman syndrome protein								gb:BF581250 /DB_XREF=gi:11654962 /DB_XREF=602100475F1 /CLONE=IMAGE:4220179 /FEA=FLmRNA /CNT=107 /TID=Mm.26763.1 /TIER=Stack /STK=21 /UG=Mm.26763 /LL=59030 /UG_GENE=Mkks /UG_TITLE=McKusick-Kaufman syndrome protein /FL=gb:AF254074.1 gb:NM_021527.1
1455840_at	2667	3608	1.35	Rapgef5	Rap guanine nucleotide exchange factor (GEF) 5								gb:BM230524 /DB_XREF=gi:17793767 /DB_XREF=K0296G12-3 /CLONE=K0296G12 /FEA=EST /CNT=62 /TID=Mm.17258.1 /TIER=Stack /STK=39 /UG=Mm.17258 /LL=97319 /UG_GENE=C86120 /UG_TITLE=expressed sequence C86120
1427982_s_at	1007	1359	1.35	Syne2	Synaptic nuclear envelope 2								gb:BF582734 /DB_XREF=gi:11656452 /DB_XREF=602094153F1 /CLONE=IMAGE:4208364 /FEA=mRNA /CNT=71 /TID=Mm.26652.1 /TIER=Stack /STK=31 /UG=Mm.26652 /UG_TITLE=Mus musculus, clone IMAGE:5149947, mRNA, partial cds
1418010_a_at	1646	2214	1.35	Sh3glb1	SH3-domain GRB2-like B1 (endophilin)								gb:BC024362.1 /DB_XREF=gi:19354391 /FEA=FLmRNA /CNT=277 /TID=Mm.182692.1 /TIER=FL+Stack /STK=31 /UG=Mm.182692 /LL=54673 /UG_GENE=Sh3glb1 /DEF=Mus musculus, SH3-domain GRB2-like B1 (endophilin), clone MGC:35926 IMAGE:5031296, mRNA, complete cds. /PROD=SH3-domain GRB2-like B1 (endophilin) /FL=gb:BC024362.1 gb:NM_019464.1 gb:AF263364.1
1435327_at	1583	2127	1.34	AW112037	Expressed sequence AW112037								gb:BG071867 /DB_XREF=gi:12554436 /DB_XREF=H3104A09-3 /CLONE=H3104A09 /FEA=EST /CNT=104 /TID=Mm.22242.1 /TIER=Stack /STK=13 /UG=Mm.22242 /LL=98667 /UG_GENE=AW112037 /UG_TITLE=expressed sequence AW112037
1418188_a_at	2150	2884	1.34										gb:AA560093 /DB_XREF=gi:2331558 /DB_XREF=vl29d03.r1 /CLONE=IMAGE:973637 /FEA=FLmRNA /CNT=85 /TID=Mm.218611.1 /TIER=ConsEnd /STK=0 /UG=Mm.218611 /LL=54409 /UG_GENE=Ramp2 /UG_TITLE=receptor (calcitonin) activity modifying protein 2 /FL=gb:AF146523.1 gb:AF209906.1 gb:NM_019444.1
1434424_at	749	1000	1.34	9630055N22Rik	RIKEN cDNA 9630055N22 gene								gb:BB276950 /DB_XREF=gi:16400918 /DB_XREF=BB276950 /CLONE=A930001C09 /FEA=EST /CNT=53 /TID=Mm.134053.1 /TIER=Stack /STK=33 /UG=Mm.134053 /UG_TITLE=ESTs, Weakly similar to T29139 hypothetical protein C09D4.1 - Caenorhabditis elegans (C.elegans)
1434277_a_at	6079	8084	1.33	6430570G24	Hypothetical protein 6430570G24	1454901_at							gb:BG069663 /DB_XREF=gi:12552232 /DB_XREF=H3078G07-3 /CLONE=H3078G07 /FEA=EST /CNT=61 /TID=Mm.24166.1 /TIER=Stack /STK=37 /UG=Mm.24166 /UG_TITLE=ESTs
1443315_at	420	560	1.33	Dmd	Dystrophin, muscular dystrophy								gb:BB515094 /DB_XREF=gi:16442980 /DB_XREF=BB515094 /CLONE=D830006M16 /FEA=EST /CNT=3 /TID=Mm.209667.1 /TIER=ConsEnd /STK=3 /UG=Mm.209667 /UG_TITLE=ESTs
1448653_at	1212	1610	1.33	Eed	Embryonic ectoderm development								gb:U97675.1 /DB_XREF=gi:2088636 /GEN=EED /FEA=FLmRNA /CNT=94 /TID=Mm.18203.1 /TIER=FL+Stack /STK=49 /UG=Mm.18203 /LL=13626 /DEF=Mus musculus embryonic ectoderm development protein (EED) mRNA, complete cds. /PROD=embryonic ectoderm development protein /FL=gb:BC012966.1 gb:NM_021876.1 gb:U97675.1 gb:U78103.1
1423413_at	726	967	1.33	Ndrg1	N-myc downstream regulated gene 1	1450976_at							gb:AI987929 /DB_XREF=gi:5819723 /DB_XREF=um09a03.x1 /CLONE=IMAGE:2182540 /FEA=FLmRNA /CNT=505 /TID=Mm.4063.1 /TIER=Stack /STK=39 /UG=Mm.4063 /LL=17988 /UG_GENE=Ndr1 /UG_TITLE=N-myc downstream regulated 1 /FL=gb:NM_010884.1 gb:U60593.1 gb:BC015282.1
1436858_at	2044	2703	1.32	Mbnl2	Muscleblind-like 2								gb:BI202431 /DB_XREF=gi:14668403 /DB_XREF=UI-M-CG0p-bro-e-07-0-UI.s1 /CLONE=UI-M-CG0p-bro-e-07-0-UI /FEA=EST /CNT=183 /TID=Mm.28651.1 /TIER=Stack /STK=27 /UG=Mm.28651 /LL=97939 /UG_GENE=R75232 /UG_TITLE=expressed sequence R75232
1439148_a_at	7511	9936	1.32	Pfkl	Phosphofructokinase, liver, B-type	1450269_a_at							gb:BE914497 /DB_XREF=gi:10413185 /DB_XREF=601668889F1 /CLONE=IMAGE:3968567 /FEA=EST /CNT=11 /TID=Mm.1166.4 /TIER=Stack /STK=8 /UG=Mm.1166 /LL=18641 /UG_GENE=Pfkl /UG_TITLE=phosphofructokinase, liver, B-type
1429185_at	3119	4106	1.32	4631416L12Rik	RIKEN cDNA 4631416L12 gene								gb:BB774721 /DB_XREF=gi:16935401 /DB_XREF=BB774721 /CLONE=G430020I12 /FEA=mRNA /CNT=37 /TID=Mm.19146.1 /TIER=Stack /STK=9 /UG=Mm.19146 /LL=71560 /UG_GENE=8430436L14Rik /UG_TITLE=RIKEN cDNA 8430436L14 gene
1448812_at	2683	3502	1.31	Hpcal1	Hippocalcin-like 1								gb:NM_016677.1 /DB_XREF=gi:7949054 /GEN=Hpcal1 /FEA=FLmRNA /CNT=75 /TID=Mm.20937.1 /TIER=FL+Stack /STK=38 /UG=Mm.20937 /LL=53602 /DEF=Mus musculus hippocalcin-like 1 (Hpcal1), mRNA. /PROD=hippocalcin-like 1 /FL=gb:BC001997.1 gb:AF085192.1 gb:NM_016677.1
1417720_at	2065	2701	1.31	Polr2j	Polymerase (RNA) II (DNA directed) polypeptide J								gb:NM_011293.1 /DB_XREF=gi:6755361 /GEN=Rpo2-4 /FEA=FLmRNA /CNT=76 /TID=Mm.4896.1 /TIER=FL+Stack /STK=37 /UG=Mm.4896 /LL=20022 /DEF=Mus musculus RNA polymerase II 4 (14 kDa subunit) (Rpo2-4), mRNA. /PROD=RNA polymerase II 4 (14 kDa subunit) /FL=gb:D85818.1 gb:NM_011293.1
1423165_a_at	1000	1305	1.31	Mta2	Metastasis-associated gene family, member 2								gb:AV296905 /DB_XREF=gi:16392883 /DB_XREF=AV296905 /CLONE=5730445E06 /FEA=FLmRNA /CNT=258 /TID=Mm.25339.1 /TIER=Stack /STK=35 /UG=Mm.25339 /LL=23942 /UG_GENE=Mta1l1 /UG_TITLE=metastasis associated 1-like 1 /FL=gb:AF159259.1 gb:NM_011842.1
1435556_at	538	704	1.31	Zfp597	Zinc finger protein 597								gb:BE136584 /DB_XREF=gi:8599084 /DB_XREF=ug33h08.x1 /CLONE=IMAGE:1533471 /FEA=EST /CNT=42 /TID=Mm.97531.1 /TIER=Stack /STK=15 /UG=Mm.97531 /LL=106211 /UG_GENE=AI462383 /UG_TITLE=expressed sequence AI462383
1426124_a_at	4707	6130	1.3	Clk1	CDC-like kinase 1								gb:U21209.1 /DB_XREF=gi:706957 /GEN=sty /FEA=FLmRNA /CNT=1 /TID=Mm.1761.2 /TIER=FL /STK=1 /UG=Mm.1761 /LL=12747 /DEF=Mus musculus nuclear dual specificity kinase T-Sty (sty) mRNA, complete cds. /PROD=T-Sty /FL=gb:U21209.1
1417041_at	772	1002	1.3	Rpo1-1	RNA polymerase 1-1								gb:NM_009085.1 /DB_XREF=gi:6677786 /GEN=Rpo1-1 /FEA=FLmRNA /CNT=105 /TID=Mm.3458.1 /TIER=FL+Stack /STK=59 /UG=Mm.3458 /LL=20016 /DEF=Mus musculus RNA polymerase 1-1 (40 kDa subunit) (Rpo1-1), mRNA. /PROD=RNA polymerase 1-1 (40 kDa subunit) /FL=gb:D31966.1 gb:NM_009085.1
1428874_at	1284	1667	1.3	1110019N10Rik	RIKEN cDNA 1110019N10 gene								gb:BF535957 /DB_XREF=gi:11623325 /DB_XREF=602051578F1 /CLONE=IMAGE:4190754 /FEA=mRNA /CNT=52 /TID=Mm.279.1 /TIER=Stack /STK=18 /UG=Mm.279 /LL=68523 /UG_GENE=1110019N10Rik /UG_TITLE=RIKEN cDNA 1110019N10 gene
1430533_a_at	1407	1832	1.3	Ctnnb1	Catenin (cadherin associated protein), beta 1								gb:BI134907 /DB_XREF=gi:14585155 /DB_XREF=UI-M-BH3-bso-b-07-0-UI.s1 /CLONE=UI-M-BH3-bso-b-07-0-UI /FEA=mRNA /CNT=38 /TID=Mm.3476.3 /TIER=ConsEnd /STK=1 /UG=Mm.3476 /LL=12387 /UG_GENE=Catnb /UG_TITLE=catenin beta
1437763_at	475	616	1.3	Dcun1d3	DCN1, defective in cullin neddylation 1, domain containing 3 (S. cerevisiae)								gb:BB008667 /DB_XREF=gi:15403210 /DB_XREF=BB008667 /CLONE=4732484A18 /FEA=EST /CNT=21 /TID=Mm.31539.1 /TIER=Stack /STK=14 /UG=Mm.31539 /UG_TITLE=ESTs, Weakly similar to testis derived transcript 3 (Mus musculus) (M.musculus)
1416826_a_at	826	1074	1.3	Trfp	Trf (TATA binding protein-related factor)-proximal protein homolog (Drosophila)								gb:NM_020048.1 /DB_XREF=gi:9910589 /GEN=Trfp /FEA=FLmRNA /CNT=96 /TID=Mm.25072.1 /TIER=FL+Stack /STK=68 /UG=Mm.25072 /LL=56771 /DEF=Mus musculus Trf (TATA binding protein-related factor)-proximal protein homolog (Drosophila) (Trfp), mRNA. /PROD=Trf-proximal protein homolog(Drosophila) /FL=gb:NM_020048.1
1435869_s_at	4508	5871	1.3	Ap2a2	Adaptor protein complex AP-2, alpha 2 subunit	1452490_a_at	1455482_at						gb:BQ175609 /DB_XREF=gi:20351101 /DB_XREF=UI-M-DJ2-bvx-m-04-0-UI.s1 /CLONE=UI-M-DJ2-bvx-m-04-0-UI /FEA=EST /CNT=86 /TID=Mm.632.6 /TIER=Stack /STK=12 /UG=Mm.632 /LL=21956 /UG_GENE=Tnnt2 /UG_TITLE=troponin T2, cardiac
1431204_at	384	498	1.3										gb:AI451448 /DB_XREF=gi:4304069 /DB_XREF=mu40c11.x1 /CLONE=IMAGE:641876 /FEA=mRNA /CNT=12 /TID=Mm.34433.1 /TIER=ConsEnd /STK=0 /UG=Mm.34433 /LL=75850 /UG_GENE=4930578N16Rik /UG_TITLE=RIKEN cDNA 4930578N16 gene
1448339_at	1152	1503	1.3	Tmem30a	Transmembrane protein 30A								gb:AK008408.1 /DB_XREF=gi:12842575 /FEA=FLmRNA /CNT=309 /TID=Mm.171292.1 /TIER=Stack /STK=18 /UG=Mm.171292 /LL=69981 /UG_GENE=2010200I23Rik /UG_TITLE=RIKEN cDNA 2010200I23 gene /DEF=Mus musculus adult male small intestine cDNA, RIKEN full-length enriched library, clone:2010200I23:homolog to CDNA FLJ10856 FIS, CLONE NT2RP4001547, full insert sequence. /FL=gb:BC018491.1 gb:BC018367.1 gb:NM_133718.1
1417733_at	1964	2560	1.3	Rnf146	Ring finger protein 146								gb:NM_026518.1 /DB_XREF=gi:13386011 /GEN=2610509H23Rik /FEA=FLmRNA /CNT=69 /TID=Mm.28930.1 /TIER=FL+Stack /STK=37 /UG=Mm.28930 /LL=68031 /DEF=Mus musculus RIKEN cDNA 2610509H23 gene (2610509H23Rik), mRNA. /PROD=RIKEN cDNA 2610509H23 /FL=gb:NM_026518.1
1460085_at	450	580	1.29	Zfp281	Zinc finger protein 281								gb:BG072896 /DB_XREF=gi:12555465 /DB_XREF=H3116C06-3 /CLONE=H3116C06 /FEA=EST /CNT=5 /TID=Mm.37867.1 /TIER=ConsEnd /STK=3 /UG=Mm.37867 /UG_TITLE=ESTs
1426457_at	5361	6917	1.29	Slmap	Sarcolemma associated protein								gb:BE852367 /DB_XREF=gi:10310706 /DB_XREF=uw19e01.x1 /CLONE=IMAGE:3417144 /FEA=FLmRNA /CNT=217 /TID=Mm.36769.2 /TIER=Stack /STK=14 /UG=Mm.36769 /LL=83997 /UG_GENE=Slap /UG_TITLE=sarcolemmal-associated protein /FL=gb:BC021457.1
1417511_at	3316	4250	1.28	Lyar	Ly1 antibody reactive clone								gb:NM_025281.1 /DB_XREF=gi:13384621 /GEN=Lyar /FEA=FLmRNA /CNT=93 /TID=Mm.28560.1 /TIER=FL+Stack /STK=43 /UG=Mm.28560 /LL=17089 /DEF=Mus musculus Ly1 antibody reactive clone (Lyar), mRNA. /PROD=Ly1 antibody reactive clone /FL=gb:NM_025281.1
1424800_at	2608	3343	1.28										gb:D10727.1 /DB_XREF=gi:220499 /GEN=ndpp-1 /FEA=FLmRNA /CNT=104 /TID=Mm.87759.2 /TIER=FL+Stack /STK=15 /UG=Mm.87759 /LL=13800 /DEF=Mus musculus mRNA for NDPP-1 protein, complete cds. /PROD=NDPP-1 protein /FL=gb:D10727.1
1424650_at	1795	2293	1.28	Pdia5	Protein disulfide isomerase associated 5								gb:BC009151.1 /DB_XREF=gi:14318712 /FEA=FLmRNA /CNT=57 /TID=Mm.71015.1 /TIER=FL+Stack /STK=21 /UG=Mm.71015 /LL=72599 /UG_GENE=2700053F16Rik /DEF=Mus musculus, Similar to for protein disulfide isomerase-related, clone MGC:11961 IMAGE:3600849, mRNA, complete cds. /PROD=Similar to for protein disulfideisomerase-related /FL=gb:BC009151.1
1426645_at	11942	15184	1.27	Hsp90aa1	Heat shock protein 90kDa alpha (cytosolic), class A member 1								gb:BG242724 /DB_XREF=gi:12752539 /DB_XREF=602355554F1 /CLONE=IMAGE:4483740 /FEA=mRNA /CNT=424 /TID=Mm.1843.1 /TIER=Stack /STK=27 /UG=Mm.1843 /LL=15519 /UG_GENE=Hsp86-1 /UG_TITLE=heat shock protein, 86 kDa 1
1418530_at	580	738	1.27	Nup160	Nucleoporin 160								gb:NM_021512.1 /DB_XREF=gi:10946931 /GEN=Gtl1-13 /FEA=FLmRNA /CNT=60 /TID=Mm.25164.1 /TIER=FL+Stack /STK=22 /UG=Mm.25164 /LL=59015 /DEF=Mus musculus gene trap locus 1-13 (Gtl1-13), mRNA. /PROD=cDNA sequence AF104415 /FL=gb:AF104415.2 gb:NM_021512.1
1424545_at	1105	1404	1.27										gb:BC003965.1 /DB_XREF=gi:13278273 /FEA=FLmRNA /CNT=62 /TID=Mm.30866.1 /TIER=FL+Stack /STK=25 /UG=Mm.30866 /DEF=Mus musculus, clone MGC:7403 IMAGE:3488364, mRNA, complete cds. /PROD=Unknown (protein for MGC:7403) /FL=gb:BC003965.1
1450901_a_at	1308	1661	1.27	AW011752	Expressed sequence AW011752								gb:AV305633 /DB_XREF=gi:15405954 /DB_XREF=AV305633 /CLONE=5730530D06 /FEA=FLmRNA /CNT=263 /TID=Mm.197564.1 /TIER=Stack /STK=10 /UG=Mm.197564 /LL=104570 /UG_GENE=AW011752 /UG_TITLE=expressed sequence AW011752 /FL=gb:BC006870.1 gb:NM_134034.1
1433992_at	1920	2419	1.26	Synpo	Synaptopodin								gb:BQ176992 /DB_XREF=gi:20352484 /DB_XREF=UI-M-DJ2-bwa-e-10-0-UI.s1 /CLONE=UI-M-DJ2-bwa-e-10-0-UI /FEA=EST /CNT=63 /TID=Mm.40796.1 /TIER=Stack /STK=48 /UG=Mm.40796 /UG_TITLE=ESTs, Moderately similar to APXL_HUMAN APICAL-LIKE PROTEIN (H.sapiens)
1424324_at	1927	2423	1.26	Esco1	Establishment of cohesion 1 homolog 1 (S. cerevisiae)								gb:BC008220.1 /DB_XREF=gi:14198314 /FEA=FLmRNA /CNT=106 /TID=Mm.21177.1 /TIER=FL+Stack /STK=37 /UG=Mm.21177 /DEF=Mus musculus, clone MGC:11878 IMAGE:3598095, mRNA, complete cds. /PROD=Unknown (protein for MGC:11878) /FL=gb:BC008220.1
1448541_at	1289	1624	1.26	Kns2	Kinesin 2								gb:AU079968 /DB_XREF=gi:6084723 /DB_XREF=AU079968 /CLONE=MNCb-5023 /FEA=FLmRNA /CNT=198 /TID=Mm.20354.1 /TIER=Stack /STK=20 /UG=Mm.20354 /LL=16593 /UG_GENE=Klc1 /UG_TITLE=kinesin light chain 1 /FL=gb:AF055665.1 gb:NM_008450.1
1452661_at	4095	5164	1.26	Tfrc	Transferrin receptor								gb:AK011596.1 /DB_XREF=gi:12847824 /FEA=mRNA /CNT=206 /TID=Mm.28683.1 /TIER=Stack /STK=122 /UG=Mm.28683 /LL=76361 /UG_GENE=2610028K12Rik /UG_TITLE=RIKEN cDNA 2610028K12 gene /DEF=Mus musculus 10 days embryo whole body cDNA, RIKEN full-length enriched library, clone:2610028K12:unclassifiable transcript, full insert sequence.
1449217_at	762	951	1.25	Casp8ap2	Caspase 8 associated protein 2								gb:NM_011997.1 /DB_XREF=gi:6753287 /GEN=Casp8ap2 /FEA=FLmRNA /CNT=64 /TID=Mm.22279.1 /TIER=FL+Stack /STK=18 /UG=Mm.22279 /LL=26885 /DEF=Mus musculus caspase 8 associated protein 2 (Casp8ap2), mRNA. /PROD=caspase 8 associated protein 2 /FL=gb:NM_011997.1 gb:AF132726.1
1452097_a_at	674	841	1.25	Dusp7	Dual specificity phosphatase 7								gb:BB324811 /DB_XREF=gi:16403532 /DB_XREF=BB324811 /CLONE=B430111N18 /FEA=FLmRNA /CNT=101 /TID=Mm.28030.1 /TIER=Stack /STK=38 /UG=Mm.28030 /UG_TITLE=Mus musculus, clone MGC:11703 IMAGE:3964527, mRNA, complete cds /FL=gb:BC010207.1
1426500_at	5826	7196	1.24	Icmt	Isoprenylcysteine carboxyl methyltransferase								gb:BF462080 /DB_XREF=gi:11531263 /DB_XREF=UI-M-CG0p-bmx-c-12-0-UI.s1 /CLONE=UI-M-CG0p-bmx-c-12-0-UI /FEA=FLmRNA /CNT=162 /TID=Mm.29356.1 /TIER=Stack /STK=8 /UG=Mm.29356 /LL=97166 /UG_GENE=C80758 /UG_TITLE=expressed sequence C80758 /FL=gb:BC006724.1
1436308_at	1714	2124	1.24	Zfp292	Zinc finger protein 292								gb:BB315561 /DB_XREF=gi:16403046 /DB_XREF=BB315561 /CLONE=B230358L01 /FEA=EST /CNT=46 /TID=Mm.6436.1 /TIER=Stack /STK=9 /UG=Mm.6436 /LL=100125 /UG_GENE=AI449016 /UG_TITLE=expressed sequence AI449016
1423611_at	2259	2794	1.24	Akp2	Alkaline phosphatase 2, liver								gb:AW319615 /DB_XREF=gi:6749159 /DB_XREF=um99d08.x1 /CLONE=IMAGE:2352879 /FEA=FLmRNA /CNT=175 /TID=Mm.1265.1 /TIER=Stack /STK=8 /UG=Mm.1265 /LL=11647 /UG_GENE=Akp2 /UG_TITLE=alkaline phosphatase 2, liver /FL=gb:J02980.1 gb:NM_007431.1
1425972_a_at	650	807	1.24	Zfx	Zinc finger protein X-linked								gb:M32308.1 /DB_XREF=gi:202453 /FEA=FLmRNA /CNT=1 /TID=Mm.919.2 /TIER=FL /STK=1 /UG=Mm.919 /LL=22764 /UG_GENE=Zfx /UG_TITLE=zinc finger protein X-linked /DEF=Mouse zinc finger protein (Zfx) mRNA, complete cds, clone pDP1115. /FL=gb:M32308.1
1455695_at	2944	3631	1.23										gb:BI736113 /DB_XREF=gi:15713126 /DB_XREF=603359269F1 /CLONE=IMAGE:5366489 /FEA=EST /CNT=20 /TID=Mm.101706.1 /TIER=Stack /STK=9 /UG=Mm.101706 /UG_TITLE=ESTs
1422650_a_at	1135	1397	1.23	Riok3	RIO kinase 3 (yeast)								gb:NM_024182.1 /DB_XREF=gi:18152790 /GEN=Sudd /FEA=FLmRNA /CNT=157 /TID=Mm.28551.1 /TIER=FL+Stack /STK=21 /UG=Mm.28551 /LL=66878 /DEF=Mus musculus sudD, suppressor of bimD6 homolog (Aspergillus nidulans) (Sudd), mRNA. /PROD=sudD, suppressor of bimD6 homolog (Aspergillusnidulans) /FL=gb:NM_024182.1
1455324_at	6184	7601	1.23	LOC433022	Hypothetical LOC433022								gb:BQ176176 /DB_XREF=gi:20351668 /DB_XREF=UI-M-DJ2-bwg-e-24-0-UI.s1 /CLONE=UI-M-DJ2-bwg-e-24-0-UI /FEA=EST /CNT=45 /TID=Mm.41360.1 /TIER=Stack /STK=16 /UG=Mm.41360 /LL=106419 /UG_GENE=AW494639 /UG_TITLE=expressed sequence AW494639
1416654_at	1394	1702	1.22	Slc31a2	Solute carrier family 31, member 2								gb:NM_025286.1 /DB_XREF=gi:13384631 /GEN=Slc31a2 /FEA=FLmRNA /CNT=121 /TID=Mm.17804.1 /TIER=FL+Stack /STK=76 /UG=Mm.17804 /LL=20530 /DEF=Mus musculus solute carrier family 31, member 2 (Slc31a2), mRNA. /PROD=solute carrier family 31, member 2 /FL=gb:NM_025286.1
1434957_at	1549	1897	1.22	Cdon	Cell adhesion molecule-related/down-regulated by oncogenes								gb:AW557006 /DB_XREF=gi:7202435 /DB_XREF=L0276B05-3 /CLONE=L0276B05 /FEA=EST /CNT=30 /TID=Mm.80509.1 /TIER=Stack /STK=22 /UG=Mm.80509 /UG_TITLE=ESTs
1425382_a_at	1107	1332	1.2	Aqp4	Aquaporin 4								gb:U48399.1 /DB_XREF=gi:1808953 /GEN=mMIWC3 /FEA=FLmRNA /CNT=7 /TID=Mm.184351.1 /TIER=FL /STK=2 /UG=Mm.184351 /LL=11829 /DEF=Mus musculus mercurial-insensitive water channel 3 (mMIWC3) mRNA, complete cds. /PROD=mercurial-insensitive water channel 3 /FL=gb:U48398.1 gb:U48399.1
1452283_at	1384	1664	1.2	Rassf8	Ras association (RalGDS/AF-6) domain family 8								gb:BC004678.1 /DB_XREF=gi:13435599 /FEA=mRNA /CNT=45 /TID=Mm.24628.1 /TIER=Stack /STK=25 /UG=Mm.24628 /LL=101333 /UG_GENE=AW123240 /DEF=Mus musculus, clone IMAGE:3500618, mRNA, partial cds. /PROD=Unknown (protein for IMAGE:3500618)
1438221_at	2777	3272	1.18	C130065N10Rik	RIKEN cDNA C130065N10 gene								gb:AI875682 /DB_XREF=gi:5549731 /DB_XREF=uk51d06.x1 /CLONE=IMAGE:1972523 /FEA=EST /CNT=26 /TID=Mm.41046.1 /TIER=Stack /STK=11 /UG=Mm.41046 /UG_TITLE=ESTs, Weakly similar to D1069.3.p (Caenorhabditis elegans) (C.elegans)
1453399_at	468	539	1.15	Ccnt2	Cyclin T2								gb:AK013634.1 /DB_XREF=gi:12851069 /FEA=mRNA /CNT=6 /TID=Mm.206752.1 /TIER=ConsEnd /STK=4 /UG=Mm.206752 /LL=72949 /UG_GENE=Ccnt2 /UG_TITLE=cyclin T2 /DEF=Mus musculus adult male hippocampus cDNA, RIKEN full-length enriched library, clone:2900041I18:homolog to CYCLIN T2, full insert sequence.
1435916_at	488	535	1.1	Zfp84	Zinc finger protein 84								gb:BG067388 /DB_XREF=gi:12549957 /DB_XREF=H3053H05-3 /CLONE=H3053H05 /FEA=EST /CNT=18 /TID=Mm.27441.1 /TIER=Stack /STK=12 /UG=Mm.27441 /LL=97403 /UG_GENE=C86188 /UG_TITLE=expressed sequence C86188
1418516_at	1040	1072	1.03	Mtf2	Metal response element binding transcription factor 2								gb:AA545607 /DB_XREF=gi:2306681 /DB_XREF=vj99c02.r1 /CLONE=IMAGE:945218 /FEA=FLmRNA /CNT=185 /TID=Mm.10563.1 /TIER=Stack /STK=17 /UG=Mm.10563 /LL=17765 /UG_GENE=Mtf2 /UG_TITLE=metal response element binding transcription factor 2 /FL=gb:S78454.1 gb:NM_013827.1
1433996_at	287	294	1.02	Suv39h2	Suppressor of variegation 3-9 homolog 2 (Drosophila)								gb:BB296443 /DB_XREF=gi:16401901 /DB_XREF=BB296443 /CLONE=B130047D07 /FEA=EST /CNT=67 /TID=Mm.134698.1 /TIER=Stack /STK=47 /UG=Mm.134698 /LL=98805 /UG_GENE=AA536750 /UG_TITLE=expressed sequence AA536750
Nr2e3-upregulated genes
Affy_ID	Nr2e3_ave	B6_ave	B6_ave/Nr2e3_ave	Gene symbol	Gene name	Additional Affy_IDs				Additional gene information
1456101_at	244	3	0.01		PREDICTED: Mus musculus hypothetical protein LOC624677 (LOC624677), mRNA					gb:AV048064 /DB_XREF=gi:16380562 /DB_XREF=AV048064 /CLONE=1700072J23 /FEA=EST /CNT=17 /TID=Mm.28555.2 /TIER=Stack /STK=16 /UG=Mm.28555 /LL=104771 /UG_GENE=1200003C05Rik /UG_TITLE=RIKEN cDNA 1200003C05 gene
1450779_at	3761	118	0.03	Fabp7	Fatty acid binding protein 7, brain					gb:NM_021272.1 /DB_XREF=gi:10946571 /GEN=Fabp7 /FEA=FLmRNA /CNT=58 /TID=Mm.3644.1 /TIER=FL+Stack /STK=9 /UG=Mm.3644 /LL=12140 /DEF=Mus musculus fatty acid binding protein 7, brain (Fabp7), mRNA. /PROD=brain lipid binding protein /FL=gb:NM_021272.1
1421758_at	1431	49	0.03	Nat1	N-acetyltransferase 1 (arylamine N-acetyltransferase)					gb:NM_008673.1 /DB_XREF=gi:6679013 /GEN=Nat1 /FEA=FLmRNA /CNT=2 /TID=Mm.14125.1 /TIER=FL /STK=2 /UG=Mm.14125 /LL=17960 /DEF=Mus musculus N-acetyltransferase 1 (arylamine N-acetyltransferase) (Nat1), mRNA. /PROD=N-acetyl transferase 1, liver, blood /FL=gb:NM_008673.1 gb:U35885.1
1419426_s_at	204	9	0.04	Oprs1	Opioid receptor, sigma 1					gb:NM_011335.1 /DB_XREF=gi:7549786 /GEN=Scya21a /FEA=FLmRNA /CNT=15 /TID=Mm.220853.1 /TIER=FL+Stack /STK=10 /UG=Mm.220853 /LL=20298 /DEF=Mus musculus small inducible cytokine A21a (serine) (Scya21a), mRNA. /PROD=small inducible cytokine A21a (serine) /FL=gb:NM_011335.1 gb:U88322.1
1451297_at	8088	522	0.06	Gulo	Gulonolactone (L-) oxidase					gb:BC019856.1 /DB_XREF=gi:18044344 /FEA=FLmRNA /CNT=95 /TID=Mm.26207.1 /TIER=FL+Stack /STK=40 /UG=Mm.26207 /DEF=Mus musculus, clone MGC:29968 IMAGE:5123684, mRNA, complete cds. /PROD=Unknown (protein for MGC:29968) /FL=gb:BC019856.1
1439200_x_at	273	16	0.06	Erdr1	Erythroid differentiation regulator 1					gb:BE686792 /DB_XREF=gi:10074416 /DB_XREF=uu66g08.x1 /CLONE=IMAGE:3376958 /FEA=EST /CNT=10 /TID=Mm.35829.4 /TIER=Stack /STK=8 /UG=Mm.35829 /LL=170942 /UG_GENE=edr /UG_TITLE=erythroid differentiation regulator
1416306_at	3926	230	0.06	Clca3	Chloride channel calcium activated 3					gb:NM_017474.1 /DB_XREF=gi:8567335 /GEN=Clca3 /FEA=FLmRNA /CNT=164 /TID=Mm.6594.1 /TIER=FL+Stack /STK=100 /UG=Mm.6594 /LL=23844 /DEF=Mus musculus chloride channel calcium activated 3 (Clca3), mRNA. /PROD=chloride channel calcium activated 3 /FL=gb:NM_017474.1 gb:AB017156.1
1429036_at	3429	230	0.07	Otop3	Otopetrin 3					gb:AK009293.1 /DB_XREF=gi:12844000 /FEA=mRNA /CNT=16 /TID=Mm.101844.1 /TIER=Stack /STK=14 /UG=Mm.101844 /LL=69602 /UG_GENE=2310011E08Rik /UG_TITLE=RIKEN cDNA 2310011E08 gene /DEF=Mus musculus adult male tongue cDNA, RIKEN full-length enriched library, clone:2310011E08:hypothetical protein, full insert sequence.
1437781_at	173	14	0.08		Transcribed locus					gb:BB180869 /DB_XREF=gi:16270031 /DB_XREF=BB180869 /CLONE=A230087K08 /FEA=EST /CNT=16 /TID=Mm.114886.1 /TIER=Stack /STK=14 /UG=Mm.114886 /UG_TITLE=ESTs
1447937_a_at	243	22	0.09							gb:BB379724 /DB_XREF=gi:16407846 /DB_XREF=BB379724 /CLONE=C230001G04 /FEA=EST /CNT=32 /TID=Mm.41016.1 /TIER=ConsEnd /STK=1 /UG=Mm.41016 /LL=100365 /UG_GENE=AV071682 /UG_TITLE=expressed sequence AV071682
1454020_at	880	82	0.09	4930554H23Rik	RIKEN cDNA 4930554H23 gene					gb:AK019764.1 /DB_XREF=gi:12860096 /FEA=mRNA /CNT=1 /TID=Mm.159962.1 /TIER=ConsEnd /STK=0 /UG=Mm.159962 /LL=77631 /UG_GENE=4930554H23Rik /UG_TITLE=RIKEN cDNA 4930554H23 gene /DEF=Mus musculus adult male testis cDNA, RIKEN full-length enriched library, clone:4930554H23:unclassifiable, full insert sequence.
1441809_at	545	55	0.1	A930009A15Rik	RIKEN cDNA A930009A15 gene	1450988_at				gb:BB805891 /DB_XREF=gi:16978520 /DB_XREF=BB805891 /CLONE=G630071N19 /FEA=EST /CNT=4 /TID=Mm.146654.1 /TIER=ConsEnd /STK=4 /UG=Mm.146654 /UG_TITLE=ESTs
1452296_at	325	31	0.1	Slit3	Slit homolog 3 (Drosophila)					gb:BM570006 /DB_XREF=gi:18851978 /DB_XREF=ii07a04.x1 /CLONE=IMAGE:5940774 /FEA=mRNA /CNT=76 /TID=Mm.28509.1 /TIER=Stack /STK=18 /UG=Mm.28509 /LL=20564 /UG_GENE=Slit3 /UG_TITLE=slit homolog 3 (Drosophila)
1453398_at	844	96	0.11	A930009A15Rik	RIKEN cDNA A930009A15 gene					gb:AK020834.1 /DB_XREF=gi:12861538 /FEA=mRNA /CNT=6 /TID=Mm.132267.1 /TIER=ConsEnd /STK=4 /UG=Mm.132267 /LL=77798 /UG_GENE=A930009A15Rik /UG_TITLE=RIKEN cDNA A930009A15 gene /DEF=Mus musculus adult retina cDNA, RIKEN full-length enriched library, clone:A930009A15:unclassifiable, full insert sequence.
1436093_at	2748	342	0.12	Epha10	Eph receptor A10					gb:BE981269 /DB_XREF=gi:10650199 /DB_XREF=UI-M-CG0p-bda-c-04-0-UI.s1 /CLONE=UI-M-CG0p-bda-c-04-0-UI /FEA=EST /CNT=13 /TID=Mm.39121.1 /TIER=Stack /STK=11 /UG=Mm.39121 /UG_TITLE=ESTs
1433649_at	4131	487	0.12	Aof1	Amine oxidase, flavin containing 1					gb:BM243793 /DB_XREF=gi:17879063 /DB_XREF=K0702A02-3 /CLONE=K0702A02 /FEA=EST /CNT=85 /TID=Mm.31259.1 /TIER=Stack /STK=77 /UG=Mm.31259 /LL=105190 /UG_GENE=AI482520 /UG_TITLE=expressed sequence AI482520
1426454_at	2763	321	0.12	Arhgdib	Rho, GDP dissociation inhibitor (GDI) beta					gb:AK002516.1 /DB_XREF=gi:12832553 /GEN=Arhgdib /FEA=FLmRNA /CNT=86 /TID=Mm.2241.1 /TIER=Stack /STK=15 /UG=Mm.2241 /LL=11857 /UG_TITLE=Rho, GDP dissociation inhibitor (GDI) beta /DEF=Mus musculus adult male kidney cDNA, RIKEN full-length enriched library, clone:0610011A23:rho, GDP dissociation inhibitor (GDI) beta, full insert sequence. /FL=gb:L07918.1
1417297_at	726	93	0.13	Itpr3	Inositol 1,4,5-triphosphate receptor 3					gb:NM_080553.1 /DB_XREF=gi:18017581 /GEN=Itpr3 /FEA=FLmRNA /CNT=124 /TID=Mm.26945.1 /TIER=FL+Stack /STK=49 /UG=Mm.26945 /LL=16440 /DEF=Mus musculus inositol 1,4,5-triphosphate receptor 3 (Itpr3), mRNA. /PROD=inositol 1,4,5-triphosphate receptor 3 /FL=gb:BC010323.1 gb:NM_080553.1
1433854_at	1716	216	0.13	AW547186	Expressed sequence AW547186	1460016_at	1454741_s_at			gb:BG064061 /DB_XREF=gi:12546624 /DB_XREF=H3015A12-3 /CLONE=H3015A12 /FEA=EST /CNT=100 /TID=Mm.39995.1 /TIER=Stack /STK=56 /UG=Mm.39995 /LL=102952 /UG_GENE=AI852450 /UG_TITLE=expressed sequence AI852450
1450830_a_at	17230	2386	0.14	Pde6c	Phosphodiesterase 6C, cGMP specific, cone, alpha prime					gb:NM_033614.1 /DB_XREF=gi:15809035 /GEN=Pde6c /FEA=FLmRNA /CNT=6 /TID=Mm.196971.1 /TIER=FL /STK=0 /UG=Mm.196971 /LL=110855 /DEF=Mus musculus phosphodiesterase 6C, cGMP specific, cone, alpha prime (Pde6c), mRNA. /PROD=phosphodiesterase 6C, cGMP specific, cone, alphaprime /FL=gb:AF411063.1 gb:NM_033614.1
1448602_at	7204	1055	0.15	Pygm	Muscle glycogen phosphorylase					gb:NM_011224.1 /DB_XREF=gi:6755255 /GEN=Pygm /FEA=FLmRNA /CNT=92 /TID=Mm.27806.1 /TIER=FL+Stack /STK=55 /UG=Mm.27806 /LL=19309 /DEF=Mus musculus muscle glycogen phosphorylase (Pygm), mRNA. /PROD=muscle glycogen phosphorylase /FL=gb:AF124787.1 gb:NM_011224.1 gb:BC012961.1
1424143_a_at	1547	255	0.16	Ris2	Retroviral integration site 2	1424144_at				gb:AF477481.1 /DB_XREF=gi:18958524 /FEA=FLmRNA /CNT=113 /TID=Mm.21873.1 /TIER=FL+Stack /STK=50 /UG=Mm.21873 /LL=67177 /UG_GENE=Ris2 /DEF=Mus musculus CDT1 protein mRNA, complete cds. /PROD=CDT1 protein /FL=gb:AF477481.1
1454770_at	2290	363	0.16	Cckbr	Cholecystokinin B receptor	1460663_at				gb:AV221910 /DB_XREF=gi:15404818 /DB_XREF=AV221910 /CLONE=3632432P12 /FEA=EST /CNT=52 /TID=Mm.44513.2 /TIER=Stack /STK=52 /UG=Mm.44513 /LL=12426 /UG_GENE=Cckbr /UG_TITLE=cholecystokinin B receptor
1416961_at	4852	819	0.17	Bub1b	Budding uninhibited by benzimidazoles 1 homolog, beta (S. cerevisiae)	1447363_s_at				gb:NM_009773.1 /DB_XREF=gi:6753211 /GEN=Bub1b /FEA=FLmRNA /CNT=92 /TID=Mm.29133.1 /TIER=FL+Stack /STK=62 /UG=Mm.29133 /LL=12236 /DEF=Mus musculus budding uninhibited by benzimidazoles 1 homolog, beta (S. cerevisiae) (Bub1b), mRNA. /PROD=budding uninhibited by benzimidazoles 1 homolog,beta (S. cerevisiae) /FL=gb:NM_009773.1 gb:AF107296.1
1435409_at	2818	517	0.18		Transcribed locus					gb:AV226721 /DB_XREF=gi:16385370 /DB_XREF=AV226721 /CLONE=4021402P08 /FEA=EST /CNT=18 /TID=Mm.2479.1 /TIER=Stack /STK=17 /UG=Mm.2479 /UG_TITLE=ESTs
1416444_at	5685	1155	0.2	Elovl2	Elongation of very long chain fatty acids (FEN1/Elo2, SUR4/Elo3, yeast)-like 2					gb:NM_019423.1 /DB_XREF=gi:9507146 /GEN=Elovl2 /FEA=FLmRNA /CNT=140 /TID=Mm.2567.1 /TIER=FL+Stack /STK=89 /UG=Mm.2567 /LL=54326 /DEF=Mus musculus elongation of very long chain fatty acids (FEN1Elo2, SUR4Elo3, yeast)-like 2 (Elovl2), mRNA. /PROD=sequence similarity to Cig30 2 /FL=gb:NM_019423.1 gb:AF170908.1
1436420_a_at	7777	1578	0.2	Ipo4	Importin 4	1450814_a_at				gb:BB390936 /DB_XREF=gi:9113881 /DB_XREF=BB390936 /CLONE=C230071O04 /FEA=EST /CNT=11 /TID=Mm.27546.5 /TIER=Stack /STK=9 /UG=Mm.27546 /LL=75751 /UG_GENE=8430408O15Rik /UG_TITLE=RIKEN cDNA 8430408O15 gene
1425335_at	270	53	0.2	Cd8a	CD8 antigen, alpha chain	1451673_at	1444078_at			gb:AK017889.1 /DB_XREF=gi:12857370 /GEN=Cd8a /FEA=FLmRNA /CNT=51 /TID=Mm.1858.1 /TIER=Stack /STK=36 /UG=Mm.1858 /LL=12525 /UG_TITLE=CD8 antigen, alpha chain /DEF=Mus musculus adult male thymus cDNA, RIKEN full-length enriched library, clone:5830400P18:CD8 antigen, alpha chain, full insert sequence. /FL=gb:M12825.1 gb:U34881.1 gb:M12052.1 gb:M16981.1
1422907_at	31411	6558	0.21	Gnat2	Guanine nucleotide binding protein, alpha transducing 2					gb:NM_008141.1 /DB_XREF=gi:6680042 /GEN=Gnat2 /FEA=FLmRNA /CNT=25 /TID=Mm.4805.1 /TIER=FL+Stack /STK=8 /UG=Mm.4805 /LL=14686 /DEF=Mus musculus guanine nucleotide binding protein, alpha transducing 2 (Gnat2), mRNA. /PROD=guanine nucleotide binding protein, alphatransducing 2 /FL=gb:NM_008141.1 gb:BC016272.1 gb:L10666.1
1439936_at	1863	398	0.21		Transcribed locus					gb:BE949265 /DB_XREF=gi:10527024 /DB_XREF=UI-M-BH3-avf-a-04-0-UI.s1 /CLONE=UI-M-BH3-avf-a-04-0-UI /FEA=EST /CNT=7 /TID=Mm.150542.1 /TIER=ConsEnd /STK=6 /UG=Mm.150542 /UG_TITLE=ESTs
1434266_at	1756	385	0.22	AI847670	Expressed sequence AI847670					gb:AI847670 /DB_XREF=gi:5491576 /DB_XREF=UI-M-AP1-agm-b-01-0-UI.s1 /CLONE=UI-M-AP1-agm-b-01-0-UI /FEA=EST /CNT=48 /TID=Mm.40655.1 /TIER=Stack /STK=37 /UG=Mm.40655 /LL=100748 /UG_GENE=AI847670 /UG_TITLE=expressed sequence AI847670
1455239_at	369	84	0.23	6330512M04Rik	RIKEN cDNA 6330512M04 gene					gb:BM116861 /DB_XREF=gi:17079879 /DB_XREF=L0842B07-3 /CLONE=L0842B07 /FEA=EST /CNT=20 /TID=Mm.1898.1 /TIER=Stack /STK=19 /UG=Mm.1898 /LL=101673 /UG_GENE=AI848576 /UG_TITLE=expressed sequence AI848576
1454799_at	681	158	0.23	A230097K15Rik	RIKEN cDNA A230097K15 gene					gb:AV300264 /DB_XREF=gi:15405905 /DB_XREF=AV300264 /CLONE=5730479B18 /FEA=EST /CNT=58 /TID=Mm.33759.2 /TIER=Stack /STK=46 /UG=Mm.33759 /LL=75802 /UG_GENE=4930458D05Rik /UG_TITLE=RIKEN cDNA 4930458D05 gene
1452406_x_at	1192	282	0.24	Erdr1	Erythroid differentiation regulator 1					gb:AJ007909.1 /DB_XREF=gi:3336885 /GEN=edr /FEA=mRNA /CNT=7 /TID=Mm.35829.2 /TIER=ConsEnd /STK=5 /UG=Mm.35829 /LL=170942 /DEF=Mus musculus mRNA for erythroid differentiation regulator, partial. /PROD=erythroid differentiation regulator
1453126_at	1480	361	0.24	Lrfn2	Leucine rich repeat and fibronectin type III domain containing 2					gb:AK017594.1 /DB_XREF=gi:12856913 /FEA=mRNA /CNT=34 /TID=Mm.133607.1 /TIER=Stack /STK=29 /UG=Mm.133607 /LL=70530 /UG_GENE=5730420O05Rik /UG_TITLE=RIKEN cDNA 5730420O05 gene /DEF=Mus musculus 8 days embryo whole body cDNA, RIKEN full-length enriched library, clone:5730420O05:homolog to KIAA1246 PROTEIN (FRAGMENT), full insert sequence.
1443276_at	319	79	0.25	Htr5a	5-hydroxytryptamine (serotonin) receptor 5A					gb:BB432990 /DB_XREF=gi:15412095 /DB_XREF=BB432990 /CLONE=C630048L11 /FEA=EST /CNT=3 /TID=Mm.129084.1 /TIER=ConsEnd /STK=3 /UG=Mm.129084 /UG_TITLE=ESTs
1422919_at	282	71	0.25	Hrasls	HRAS-like suppressor	1428991_at				gb:NM_013751.1 /DB_XREF=gi:7305156 /GEN=Hrasrs-pending /FEA=FLmRNA /CNT=11 /TID=Mm.103650.1 /TIER=FL /STK=7 /UG=Mm.103650 /LL=27281 /DEF=Mus musculus Harvey rat sarcoma virus oncogene relatedsuppressor (Hrasrs-pending), mRNA. /PROD=Harvey rat sarcoma virus oncogenerelatedsuppressor /FL=gb:NM_013751.1 gb:AF163095.1
1460515_at	193	49	0.25	8430419K02Rik	RIKEN cDNA 8430419K02 gene					gb:AK018427.1 /DB_XREF=gi:12858121 /FEA=mRNA /CNT=1 /TID=Mm.159228.1 /TIER=ConsEnd /STK=0 /UG=Mm.159228 /LL=74518 /UG_GENE=8430419K02Rik /UG_TITLE=RIKEN cDNA 8430419K02 gene /DEF=Mus musculus 16 days embryo lung cDNA, RIKEN full-length enriched library, clone:8430419K02:unclassifiable, full insert sequence.
1427401_at	635	159	0.25	Chrna5	Cholinergic receptor, nicotinic, alpha polypeptide 5	1442035_at				gb:BG067340 /DB_XREF=gi:12549909 /DB_XREF=H3053C09-3 /CLONE=H3053C09 /FEA=mRNA /CNT=6 /TID=Mm.103778.1 /TIER=ConsEnd /STK=2 /UG=Mm.103778 /UG_TITLE=Mus musculus nicotinic acetylcholine receptor alpha 5 subunit (Acra5) mRNA, partial cds
1428763_at	8769	2173	0.25	Smug1	Single-strand selective monofunctional uracil DNA glycosylase					gb:AK004735.1 /DB_XREF=gi:12836131 /GEN=Smug1 /FEA=mRNA /CNT=60 /TID=Mm.33583.1 /TIER=Stack /STK=22 /UG=Mm.33583 /LL=71726 /UG_TITLE=single-strand selective monofunctional uracil DNA glycosylase /DEF=Mus musculus adult male lung cDNA, RIKEN full-length enriched library, clone:1200013B09:single-strand selective monofunctional uracil DNA glycosylase, full insert sequence.
1441092_at	595	154	0.26							gb:BB214614 /DB_XREF=gi:16352971 /DB_XREF=BB214614 /CLONE=A530021L18 /FEA=EST /CNT=9 /TID=Mm.131233.1 /TIER=ConsEnd /STK=4 /UG=Mm.131233 /UG_TITLE=ESTs
1437667_a_at	1010	262	0.26	Bach2	BTB and CNC homology 2	1439468_at				gb:AW553304 /DB_XREF=gi:7198727 /DB_XREF=L0225B12-3 /CLONE=L0225B12 /FEA=EST /CNT=17 /TID=Mm.21908.5 /TIER=Stack /STK=15 /UG=Mm.21908 /LL=12014 /UG_GENE=Bach2 /UG_TITLE=BTB and CNC homology 2
1447939_a_at	605	157	0.26	4933409K07Rik	RIKEN cDNA 4933409K07 gene					gb:AV279792 /DB_XREF=gi:16391321 /DB_XREF=AV279792 /CLONE=4933409K07 /FEA=EST /CNT=15 /TID=Mm.41016.2 /TIER=ConsEnd /STK=1 /UG=Mm.41016 /LL=100365 /UG_GENE=AV071682 /UG_TITLE=expressed sequence AV071682
1436867_at	558	144	0.26	Srl	Sarcalumenin					gb:BG795043 /DB_XREF=gi:14130613 /DB_XREF=UTSW_SM29B11 /CLONE=UTSW_SM29B11 /FEA=EST /CNT=58 /TID=Mm.35811.1 /TIER=Stack /STK=41 /UG=Mm.35811 /LL=106393 /UG_GENE=AW108387 /UG_TITLE=expressed sequence AW108387
1434583_at	617	162	0.26	Tmem26	Transmembrane protein 26					gb:BB469903 /DB_XREF=gi:16427694 /DB_XREF=BB469903 /CLONE=D230029M09 /FEA=EST /CNT=31 /TID=Mm.72096.1 /TIER=Stack /STK=29 /UG=Mm.72096 /UG_TITLE=ESTs
1423631_at	15144	4040	0.27	Nr2e3	Nuclear receptor subfamily 2, group E, member 3					gb:BB540797 /DB_XREF=gi:15412216 /DB_XREF=BB540797 /CLONE=E130109K18 /FEA=FLmRNA /CNT=44 /TID=Mm.103641.1 /TIER=Stack /STK=8 /UG=Mm.103641 /LL=23958 /UG_GENE=Nr2e3 /UG_TITLE=nuclear receptor subfamily 2, group E, member 3 /FL=gb:NM_013708.1 gb:AF204053.1 gb:AF148129.1 gb:BC017521.1
1418552_at	987	268	0.27	Opn1sw	Opsin 1 (cone pigments), short-wave-sensitive (color blindness, tritan)	1449132_at				gb:BC026021.1 /DB_XREF=gi:19683961 /FEA=FLmRNA /CNT=42 /TID=Mm.56987.1 /TIER=FL /STK=1 /UG=Mm.56987 /LL=12057 /UG_GENE=Opn1sw /DEF=Mus musculus, opsin 1 (cone pigments), short-wave-sensitive (color blindness, tritan), clone MGC:28865 IMAGE:4511808, mRNA, complete cds. /PROD=opsin 1 (cone pigments), short-wave-sensitive(color blindness, tritan) /FL=gb:BC026021.1 gb:AF190670.1 gb:U49720.1 gb:NM_007…
1450765_a_at	23557	6372	0.27	Pde6h	Phosphodiesterase 6H, cGMP-specific, cone, gamma	1450766_at				gb:NM_023898.1 /DB_XREF=gi:12963860 /GEN=Pde6h /FEA=FLmRNA /CNT=14 /TID=Mm.138001.1 /TIER=FL+Stack /STK=11 /UG=Mm.138001 /LL=78600 /DEF=Mus musculus phosphodiesterase 6H, cGMP-specific, cone, gamma (Pde6h), mRNA. /PROD=phosphodiesterase 6H, cGMP-specific, cone,gamma /FL=gb:AF190929.1 gb:NM_023898.1
1441330_at	7535	2076	0.28	Crb1	Crumbs homolog 1 (Drosophila)	1421451_at				gb:BG295465 /DB_XREF=gi:13057127 /DB_XREF=602392781F1 /CLONE=IMAGE:4504244 /FEA=EST /CNT=6 /TID=Mm.101073.1 /TIER=ConsEnd /STK=4 /UG=Mm.101073 /UG_TITLE=ESTs
1423668_at	1114	313	0.28	Zdhhc14	Zinc finger, DHHC domain containing 14	1438619_x_at	1438975_x_at	1437614_x_at		gb:BC021423.1 /DB_XREF=gi:18204114 /FEA=FLmRNA /CNT=197 /TID=Mm.22338.1 /TIER=FL+Stack /STK=176 /UG=Mm.22338 /DEF=Mus musculus, Similar to hypothetical protein FLJ20984, clone MGC:29194 IMAGE:5011304, mRNA, complete cds. /PROD=Similar to hypothetical protein FLJ20984 /FL=gb:BC021423.1
1450197_at	437	124	0.28	Rpe65	Retinal pigment epithelium 65					gb:NM_029987.1 /DB_XREF=gi:19920337 /GEN=Rpe65 /FEA=FLmRNA /CNT=8 /TID=Mm.131708.1 /TIER=FL /STK=2 /UG=Mm.131708 /LL=19892 /DEF=Mus musculus retinal pigment epithelium, 65 kDa (Rpe65), mRNA. /PROD=retinal pigment epithelium, 65 kDa /FL=gb:NM_029987.1 gb:AF410461.1
1423420_at	5018	1385	0.28	Adrb1	Adrenergic receptor, beta 1					gb:AK018378.1 /DB_XREF=gi:12858051 /GEN=Adrb1 /FEA=FLmRNA /CNT=61 /TID=Mm.46797.1 /TIER=Stack /STK=42 /UG=Mm.46797 /LL=11554 /UG_TITLE=adrenergic receptor, beta 1 /DEF=Mus musculus 16 days embryo lung cDNA, RIKEN full-length enriched library, clone:8430404D20:adrenergic receptor, beta 1, full insert sequence. /FL=gb:NM_007419.1
1421090_at	884	263	0.3	Epb4.1l1	Erythrocyte protein band 4.1-like 1	1434575_at	1460592_at			gb:NM_013510.1 /DB_XREF=gi:7305028 /GEN=Epb4.1l1 /FEA=FLmRNA /CNT=25 /TID=Mm.20852.1 /TIER=FL /STK=2 /UG=Mm.20852 /LL=13821 /DEF=Mus musculus erythrocyte protein band 4.1-like 1 (Epb4.1l1), mRNA. /PROD=erythrocyte protein band 4.1-like 1 /FL=gb:NM_013510.1 gb:AF061283.1
1426059_at	2933	869	0.3	Gckr	Glucokinase regulatory protein					gb:BC012412.1 /DB_XREF=gi:15214573 /FEA=FLmRNA /CNT=1 /TID=Mm.100043.1 /TIER=FL /STK=1 /UG=Mm.100043 /DEF=Mus musculus, Similar to Glucokinase regulatory protein, clone MGC:19300 IMAGE:4159892, mRNA, complete cds. /PROD=Similar to Glucokinase regulatory protein /FL=gb:BC012412.1
1429691_at	1384	411	0.3	5430405N12Rik	RIKEN cDNA 5430405N12 gene	1456070_at				gb:AK017277.1 /DB_XREF=gi:12856436 /FEA=mRNA /CNT=21 /TID=Mm.103495.1 /TIER=Stack /STK=10 /UG=Mm.103495 /LL=71324 /UG_GENE=5430405N12Rik /UG_TITLE=RIKEN cDNA 5430405N12 gene /DEF=Mus musculus 6 days neonate head cDNA, RIKEN full-length enriched library, clone:5430405N12:hypothetical protein, full insert sequence.
1455893_at	542	162	0.3	Rspo2	R-spondin 2 homolog (Xenopus laevis)					gb:BG067392 /DB_XREF=gi:12549961 /DB_XREF=H3053H10-3 /CLONE=H3053H10 /FEA=EST /CNT=34 /TID=Mm.6149.1 /TIER=Stack /STK=28 /UG=Mm.6149 /LL=105758 /UG_GENE=AA673245 /UG_TITLE=expressed sequence AA673245
1429831_at	320	97	0.3	Pik3ap1	Phosphoinositide-3-kinase adaptor protein 1					gb:BI684288 /DB_XREF=gi:15646916 /DB_XREF=603308117F1 /CLONE=IMAGE:5344013 /FEA=mRNA /CNT=27 /TID=Mm.195934.1 /TIER=ConsEnd /STK=7 /UG=Mm.195934 /LL=72035 /UG_GENE=1810044J04Rik /UG_TITLE=RIKEN cDNA 1810044J04 gene
1436515_at	871	279	0.32	E030004N02Rik	RIKEN cDNA E030004N02 gene					gb:BB529913 /DB_XREF=gi:16445690 /DB_XREF=BB529913 /CLONE=E030004N02 /FEA=EST /CNT=27 /TID=Mm.88186.1 /TIER=Stack /STK=8 /UG=Mm.88186 /UG_TITLE=ESTs
1434177_at	845	267	0.32	Ece1	Endothelin converting enzyme 1	1455741_a_at				gb:AI551117 /DB_XREF=gi:4483480 /DB_XREF=vx39a03.x1 /CLONE=IMAGE:1277548 /FEA=EST /CNT=139 /TID=Mm.21657.1 /TIER=Stack /STK=39 /UG=Mm.21657 /LL=100412 /UG_GENE=AW322500 /UG_TITLE=expressed sequence AW322500
1444487_at	375	121	0.32	Lrat	Lecithin-retinol acyltransferase (phosphatidylcholine-retinol-O-acyltransferase)					gb:BB518473 /DB_XREF=gi:16443260 /DB_XREF=BB518473 /CLONE=D830029M15 /FEA=EST /CNT=4 /TID=Mm.117603.1 /TIER=ConsEnd /STK=2 /UG=Mm.117603 /UG_TITLE=ESTs
1416689_at	885	288	0.33	Tuft1	Tuftelin 1					gb:NM_011656.1 /DB_XREF=gi:6755902 /GEN=Tuft1 /FEA=FLmRNA /CNT=94 /TID=Mm.10214.1 /TIER=FL+Stack /STK=74 /UG=Mm.10214 /LL=22156 /DEF=Mus musculus tuftelin 1 (Tuft1), mRNA. /PROD=tuftelin 1 /FL=gb:AF047704.1 gb:NM_011656.1 gb:BC019213.1
1429146_at	4298	1424	0.33	Gas2	Growth arrest specific 2	1453049_at				gb:AV029890 /DB_XREF=gi:16356541 /DB_XREF=AV029890 /CLONE=1500010A16 /FEA=mRNA /CNT=76 /TID=Mm.41279.1 /TIER=Stack /STK=10 /UG=Mm.41279 /LL=75744 /UG_GENE=6620401M08Rik /UG_TITLE=RIKEN cDNA 6620401M08 gene
1422832_at	1666	542	0.33	Rgr	Retinal G protein coupled receptor					gb:NM_021340.1 /DB_XREF=gi:10946655 /GEN=Rgr /FEA=FLmRNA /CNT=27 /TID=Mm.20460.1 /TIER=FL+Stack /STK=10 /UG=Mm.20460 /LL=57811 /DEF=Mus musculus retinal G protein coupled receptor (Rgr), mRNA. /PROD=retinal G protein coupled receptor /FL=gb:NM_021340.1 gb:AF076930.1
1438306_at	848	288	0.34	Rnf180	Ring finger protein 180					gb:AV340072 /DB_XREF=gi:15406520 /DB_XREF=AV340072 /CLONE=6430512M05 /FEA=EST /CNT=12 /TID=Mm.77524.1 /TIER=Stack /STK=11 /UG=Mm.77524 /UG_TITLE=ESTs
1422612_at	8290	2841	0.34	Hk2	Hexokinase 2					gb:NM_013820.1 /DB_XREF=gi:7305142 /GEN=Hk2 /FEA=FLmRNA /CNT=60 /TID=Mm.2549.1 /TIER=FL+Stack /STK=27 /UG=Mm.2549 /LL=15277 /DEF=Mus musculus hexokinase 2 (Hk2), mRNA. /PROD=hexokinase 2 /FL=gb:NM_013820.1
1425684_at	185	63	0.34	2310005E10Rik	RIKEN cDNA 2310005E10 gene	1453173_at				gb:BC026843.1 /DB_XREF=gi:20073096 /FEA=FLmRNA /CNT=20 /TID=Mm.144887.1 /TIER=FL /STK=1 /UG=Mm.144887 /DEF=Mus musculus, Similar to aldo-keto reductase family 1, member B7, clone MGC:25479 IMAGE:4487182, mRNA, complete cds. /PROD=Similar to aldo-keto reductase family 1, memberB7 /FL=gb:BC026843.1
1449218_at	461	159	0.34	Cox8b	Cytochrome c oxidase, subunit VIIIb					gb:NM_007751.1 /DB_XREF=gi:6680994 /GEN=Cox8b /FEA=FLmRNA /CNT=27 /TID=Mm.3841.1 /TIER=FL+Stack /STK=18 /UG=Mm.3841 /LL=12869 /DEF=Mus musculus cytochrome c oxidase, subunit VIIIb (Cox8b), mRNA. /PROD=cytochrome c oxidase, subunit VIIIb /FL=gb:U15541.1 gb:NM_007751.1
1440304_at	226	78	0.35	Bach2	BTB and CNC homology 2					gb:BB085100 /DB_XREF=gi:16260825 /DB_XREF=BB085100 /CLONE=9330197K07 /FEA=EST /CNT=7 /TID=Mm.63566.1 /TIER=ConsEnd /STK=5 /UG=Mm.63566 /LL=100485 /UG_GENE=BB214985 /UG_TITLE=expressed sequence BB214985
1424763_at	439	152	0.35	1700027N10Rik	RIKEN cDNA 1700027N10 gene					gb:BC019423.1 /DB_XREF=gi:18044452 /FEA=FLmRNA /CNT=26 /TID=Mm.17993.1 /TIER=FL+Stack /STK=17 /UG=Mm.17993 /LL=75564 /UG_GENE=1700027N10Rik /DEF=Mus musculus, RIKEN cDNA 1700027N10 gene, clone MGC:30526 IMAGE:4922914, mRNA, complete cds. /PROD=RIKEN cDNA 1700027N10 gene /FL=gb:BC019423.1
1450492_at	1480	520	0.35	Cngb3	Cyclic nucleotide gated channel beta 3					gb:NM_013927.1 /DB_XREF=gi:8393163 /GEN=Cngb3 /FEA=FLmRNA /CNT=7 /TID=Mm.103575.1 /TIER=FL /STK=1 /UG=Mm.103575 /LL=30952 /DEF=Mus musculus cyclic nucleotide gated channel beta 3 (Cngb3), mRNA. /PROD=cyclic nucleotide gated channel beta 3 /FL=gb:NM_013927.1
1435206_at	876	308	0.35	Slc24a4	Solute carrier family 24 (sodium/potassium/calcium exchanger), member 4					gb:BB767169 /DB_XREF=gi:16210049 /DB_XREF=BB767169 /CLONE=G370070E06 /FEA=EST /CNT=21 /TID=Mm.39575.1 /TIER=Stack /STK=19 /UG=Mm.39575 /LL=105022 /UG_GENE=AW492432 /UG_TITLE=expressed sequence AW492432
1416635_at	516	180	0.35	Smpdl3a	Sphingomyelin phosphodiesterase, acid-like 3A					gb:NM_020561.1 /DB_XREF=gi:10181129 /GEN=Asml3a-pending /FEA=FLmRNA /CNT=127 /TID=Mm.2379.1 /TIER=FL+Stack /STK=77 /UG=Mm.2379 /LL=57319 /DEF=Mus musculus acid sphingomyelinase-like phosphodiesterase 3a (Asml3a-pending), mRNA. /PROD=acid sphingomyelinase-like phosphodiesterase 3a /FL=gb:NM_020561.1
1424692_at	260	97	0.37	2810055F11Rik	RIKEN cDNA 2810055F11 gene					gb:BC004753.1 /DB_XREF=gi:13435794 /FEA=FLmRNA /CNT=45 /TID=Mm.78025.1 /TIER=FL+Stack /STK=19 /UG=Mm.78025 /LL=67217 /UG_GENE=2810055F11Rik /DEF=Mus musculus, Similar to RIKEN cDNA 2810055F11 gene, clone MGC:7947 IMAGE:3584353, mRNA, complete cds. /PROD=Similar to RIKEN cDNA 2810055F11 gene /FL=gb:BC004753.1
1448191_at	476	174	0.37	Plk1	Polo-like kinase 1 (Drosophila)					gb:NM_011121.1 /DB_XREF=gi:6755103 /GEN=Plk /FEA=FLmRNA /CNT=203 /TID=Mm.16525.1 /TIER=FL+Stack /STK=138 /UG=Mm.16525 /LL=18817 /DEF=Mus musculus polo-like kinase homolog, (Drosophila) (Plk), mRNA. /PROD=polo-like kinase homolog, (Drosophila) /FL=gb:NM_011121.1 gb:L19558.1 gb:BC006880.1 gb:L06144.1 gb:U01063.1
1440681_at	1472	565	0.38	Chrna7	Cholinergic receptor, nicotinic, alpha polypeptide 7					gb:BM115621 /DB_XREF=gi:17078639 /DB_XREF=L0823A10-3 /CLONE=L0823A10 /FEA=EST /CNT=5 /TID=Mm.113464.1 /TIER=ConsEnd /STK=5 /UG=Mm.113464 /UG_TITLE=ESTs
1439911_at	356	136	0.38		Adult male urinary bladder cDNA, RIKEN full-length enriched library, clone:9530055O04 product:unclassifiable, full insert sequence					gb:BB283577 /DB_XREF=gi:8984026 /DB_XREF=BB283577 /CLONE=A930102L05 /FEA=EST /CNT=8 /TID=Mm.45793.1 /TIER=ConsEnd /STK=6 /UG=Mm.45793 /UG_TITLE=ESTs
1433968_a_at	4908	1898	0.39	Megf9	Multiple EGF-like-domains 9					gb:BQ174710 /DB_XREF=gi:20350202 /DB_XREF=UI-M-DJ2-bwb-c-14-0-UI.s1 /CLONE=UI-M-DJ2-bwb-c-14-0-UI /FEA=EST /CNT=50 /TID=Mm.28686.1 /TIER=Stack /STK=49 /UG=Mm.28686 /UG_TITLE=ESTs, Weakly similar to LMA1 MOUSE LAMININ ALPHA-1 CHAIN PRECURSOR (M.musculus)
1441944_s_at	1300	512	0.39	Gpr135	G protein-coupled receptor 135					gb:AV025452 /DB_XREF=gi:4802444 /DB_XREF=AV025452 /CLONE=1200013J21 /FEA=EST /CNT=4 /TID=Mm.87093.1 /TIER=ConsEnd /STK=4 /UG=Mm.87093 /UG_TITLE=ESTs
1425504_at	299	120	0.4	Mylk	Myosin, light polypeptide kinase	1425506_at	1425505_at			gb:AF314149.1 /DB_XREF=gi:11321438 /FEA=FLmRNA /CNT=74 /TID=Mm.27680.1 /TIER=FL /STK=1 /UG=Mm.27680 /DEF=Mus musculus telokin mRNA, complete cds. /PROD=telokin /FL=gb:AF314149.1
1425784_a_at	9399	3769	0.4	Olfm1	Olfactomedin 1	1426562_a_at	1455796_x_at			gb:D78264.1 /DB_XREF=gi:3218527 /FEA=FLmRNA /CNT=5 /TID=Mm.43278.2 /TIER=FL /STK=1 /UG=Mm.43278 /LL=56177 /UG_GENE=Olfm1 /DEF=Mus musculus mRNA for pancortin-3, complete cds. /PROD=pancortin-3 /FL=gb:AF028740.1 gb:D78264.1
1439498_at	450	179	0.4	Punc	Putative neuronal cell adhesion molecule					gb:BG093601 /DB_XREF=gi:12576164 /DB_XREF=mab46h01.x1 /CLONE=IMAGE:3973488 /FEA=EST /CNT=20 /TID=Mm.41529.1 /TIER=ConsEnd /STK=7 /UG=Mm.41529 /LL=102617 /UG_GENE=AI851425 /UG_TITLE=expressed sequence AI851425
1440932_at	826	327	0.4		Transcribed locus					gb:BB428585 /DB_XREF=gi:16423924 /DB_XREF=BB428585 /CLONE=C630019H19 /FEA=EST /CNT=8 /TID=Mm.128907.1 /TIER=ConsEnd /STK=4 /UG=Mm.128907 /UG_TITLE=ESTs
1435452_at	397	157	0.4	Tmem20	Transmembrane protein 20					gb:BM121082 /DB_XREF=gi:17089108 /DB_XREF=L0948B08-3 /CLONE=L0948B08 /FEA=EST /CNT=25 /TID=Mm.123755.1 /TIER=Stack /STK=16 /UG=Mm.123755 /UG_TITLE=ESTs
1444107_at	676	277	0.41	9430029N19Rik	RIKEN cDNA 9430029N19 gene					gb:BB091357 /DB_XREF=gi:16261070 /DB_XREF=BB091357 /CLONE=9430029N19 /FEA=EST /CNT=6 /TID=Mm.73838.1 /TIER=ConsEnd /STK=2 /UG=Mm.73838 /UG_TITLE=ESTs
1441228_at	441	181	0.41	Apold1	Apolipoprotein L domain containing 1					gb:BM123813 /DB_XREF=gi:17107581 /DB_XREF=L0531A03-3 /CLONE=L0531A03 /FEA=EST /CNT=5 /TID=Mm.185313.1 /TIER=ConsEnd /STK=4 /UG=Mm.185313 /UG_TITLE=ESTs
1448388_a_at	8107	3353	0.41	1110002B05Rik	RIKEN cDNA 1110002B05 gene					gb:NM_134054.1 /DB_XREF=gi:19527271 /GEN=1110002B05Rik /FEA=FLmRNA /CNT=172 /TID=Mm.30053.1 /TIER=FL+Stack /STK=80 /UG=Mm.30053 /LL=104725 /DEF=Mus musculus RIKEN cDNA 1110002B05 gene (1110002B05Rik), mRNA. /PROD=1110002B05Rik /FL=gb:BC022674.1 gb:NM_134054.1
1425311_at	598	245	0.41	3110082I17Rik	RIKEN cDNA 3110082I17 gene					gb:BC016220.1 /DB_XREF=gi:18921432 /FEA=FLmRNA /CNT=5 /TID=Mm.137385.1 /TIER=FL /STK=3 /UG=Mm.137385 /LL=78792 /UG_GENE=4930432F04Rik /DEF=Mus musculus, clone MGC:28765 IMAGE:4485816, mRNA, complete cds. /PROD=Unknown (protein for MGC:28765) /FL=gb:BC016220.1
1418406_at	2309	941	0.41	Pde8a	Phosphodiesterase 8A					gb:NM_008803.1 /DB_XREF=gi:6679248 /GEN=Pde8a /FEA=FLmRNA /CNT=53 /TID=Mm.9757.1 /TIER=FL+Stack /STK=24 /UG=Mm.9757 /LL=18584 /DEF=Mus musculus phosphodiesterase 8A (Pde8a), mRNA. /PROD=phosphodiesterase 8A /FL=gb:AF067806.1 gb:NM_008803.1
1417023_a_at	352	144	0.41	Fabp4	Fatty acid binding protein 4, adipocyte					gb:NM_024406.1 /DB_XREF=gi:14149634 /GEN=Fabp4 /FEA=FLmRNA /CNT=222 /TID=Mm.582.1 /TIER=FL+Stack /STK=59 /UG=Mm.582 /LL=11770 /DEF=Mus musculus fatty acid binding protein 4, adipocyte (Fabp4), mRNA. /PROD=fatty acid binding protein 4, adipocyte /FL=gb:K02109.1 gb:NM_024406.1
1418190_at	467	191	0.41	Pon1	Paraoxonase 1					gb:NM_011134.1 /DB_XREF=gi:7242182 /GEN=Pon1 /FEA=FLmRNA /CNT=79 /TID=Mm.30107.1 /TIER=FL+Stack /STK=28 /UG=Mm.30107 /LL=18979 /DEF=Mus musculus paraoxonase 1 (Pon1), mRNA. /PROD=paraoxonase 1 /FL=gb:U32684.1 gb:NM_011134.1 gb:BC012706.1 gb:U72636.1
1417936_at	539	219	0.41	Ccl9	Chemokine (C-C motif) ligand 9					gb:NM_011338.1 /DB_XREF=gi:6755433 /GEN=Scya9 /FEA=FLmRNA /CNT=72 /TID=Mm.2271.1 /TIER=FL+Stack /STK=33 /UG=Mm.2271 /LL=20308 /DEF=Mus musculus small inducible cytokine A9 (Scya9), mRNA. /PROD=small inducible cytokine A9 /FL=gb:AF128195.1 gb:AF128204.1 gb:AF128203.1 gb:AF128202.1 gb:AF128201.1 gb:U15209.1 gb:NM_011338.1 gb:U19482.1 gb:AF128200.1 gb:AF128199.1 gb:U49513.1 gb:AF128198.1 gb:AF128197…
1417065_at	1671	697	0.42	Egr1	Early growth response 1					gb:NM_007913.1 /DB_XREF=gi:6681284 /GEN=Egr1 /FEA=FLmRNA /CNT=130 /TID=Mm.181959.1 /TIER=FL+Stack /STK=58 /UG=Mm.181959 /LL=13653 /DEF=Mus musculus early growth response 1 (Egr1), mRNA. /PROD=early growth response 1 /FL=gb:M20157.1 gb:M22326.1 gb:NM_007913.1
1433825_at	579	243	0.42	Ntrk3	Neurotrophic tyrosine kinase, receptor, type 3					gb:BM245880 /DB_XREF=gi:17881150 /DB_XREF=K0730E11-3 /CLONE=K0730E11 /FEA=EST /CNT=63 /TID=Mm.33496.1 /TIER=Stack /STK=58 /UG=Mm.33496 /LL=101834 /UG_GENE=AW125844 /UG_TITLE=expressed sequence AW125844
1454866_s_at	264	112	0.42	Clic6	Chloride intracellular channel 6					gb:BQ176424 /DB_XREF=gi:20351916 /DB_XREF=UI-M-DJ2-bwf-f-03-0-UI.s1 /CLONE=UI-M-DJ2-bwf-f-03-0-UI /FEA=EST /CNT=47 /TID=Mm.44747.1 /TIER=Stack /STK=40 /UG=Mm.44747 /LL=106380 /UG_GENE=AW045520 /UG_TITLE=expressed sequence AW045520
1451627_a_at	948	411	0.43	Slc1a2	Solute carrier family 1 (glial high affinity glutamate transporter), member 2					gb:U75372.1 /DB_XREF=gi:2459553 /FEA=FLmRNA /CNT=28 /TID=Mm.2861.2 /TIER=FL /STK=4 /UG=Mm.2861 /LL=20511 /UG_GENE=Slc1a2 /DEF=Mus musculus glutamate transporter mRNA, complete cds. /PROD=glutamate transporter /FL=gb:U75372.1 gb:AB007811.1 gb:AB007810.1 gb:U24699.1 gb:D43796.1 gb:U11763.1
1416992_at	516	220	0.43	Mfng	Manic fringe homolog (Drosophila)					gb:NM_008595.1 /DB_XREF=gi:6678871 /GEN=Mfng /FEA=FLmRNA /CNT=94 /TID=Mm.517.1 /TIER=FL+Stack /STK=61 /UG=Mm.517 /LL=17305 /DEF=Mus musculus manic fringe homolog (Drosophila) (Mfng), mRNA. /PROD=manic fringe homolog (Drosophila) /FL=gb:BC010983.1 gb:AF015769.1 gb:U94349.1 gb:NM_008595.1
1428452_at	840	361	0.43	2810025M15Rik	RIKEN cDNA 2810025M15 gene					gb:AK012812.1 /DB_XREF=gi:12849803 /FEA=mRNA /CNT=66 /TID=Mm.29721.1 /TIER=Stack /STK=41 /UG=Mm.29721 /LL=69953 /UG_GENE=2810025M15Rik /UG_TITLE=RIKEN cDNA 2810025M15 gene /DEF=Mus musculus 10, 11 days embryo whole body cDNA, RIKEN full-length enriched library, clone:2810025M15:similar to 60S RIBOSOMAL PROTEIN L37A, full insert sequence.
1456819_at	1995	859	0.43	G630049C14Rik	RIKEN cDNA G630049C14 gene					gb:BE647993 /DB_XREF=gi:9973813 /DB_XREF=UI-M-BH1-anr-e-01-0-UI.r1 /CLONE=UI-M-BH1-anr-e-01-0-UI /FEA=EST /CNT=8 /TID=Mm.133990.1 /TIER=ConsEnd /STK=7 /UG=Mm.133990 /UG_TITLE=ESTs, Weakly similar to neuritin (Rattus norvegicus) (R.norvegicus)
1451580_a_at	6593	2815	0.43	Ttr	Transthyretin	1455913_x_at	1459737_s_at	1454608_x_at		gb:BC024702.1 /DB_XREF=gi:19354092 /FEA=FLmRNA /CNT=77 /TID=Mm.2108.2 /TIER=FL /STK=7 /UG=Mm.2108 /LL=22139 /UG_GENE=Ttr /DEF=Mus musculus, transthyretin, clone MGC:18651 IMAGE:4192268, mRNA, complete cds. /PROD=transthyretin /FL=gb:BC024702.1
1423859_a_at	9182	4007	0.44	Ptgds	Prostaglandin D2 synthase (brain)	1423860_at				gb:AB006361.1 /DB_XREF=gi:2317285 /FEA=FLmRNA /CNT=130 /TID=Mm.1008.1 /TIER=FL+Stack /STK=89 /UG=Mm.1008 /LL=19215 /UG_GENE=Ptgds /DEF=Mus musculus mRNA for prostaglandin D synthetase, complete cds. /PROD=prostaglandin D synthetase /FL=gb:AB006361.1
1430817_at	2091	913	0.44	Samd7	Sterile alpha motif domain containing 7					gb:AK016401.1 /DB_XREF=gi:12855110 /FEA=mRNA /CNT=4 /TID=Mm.159633.1 /TIER=ConsEnd /STK=1 /UG=Mm.159633 /LL=75953 /UG_GENE=4930597A01Rik /UG_TITLE=RIKEN cDNA 4930597A01 gene /DEF=Mus musculus adult male testis cDNA, RIKEN full-length enriched library, clone:4930597A01:unclassifiable, full insert sequence.
1420425_at	1136	501	0.44	Prdm1	PR domain containing 1, with ZNF domain					gb:NM_007548.1 /DB_XREF=gi:6680783 /GEN=Prdm1 /FEA=FLmRNA /CNT=16 /TID=Mm.4800.1 /TIER=FL /STK=5 /UG=Mm.4800 /LL=12142 /DEF=Mus musculus PR domain containing 1, with ZNF domain (Prdm1), mRNA. /PROD=B lymphocyte induced maturation protein /FL=gb:U08185.1 gb:NM_007548.1
1437912_at	9400	4126	0.44	Iqsec3	IQ motif and Sec7 domain 3					gb:AU067690 /DB_XREF=gi:4968427 /DB_XREF=AU067690 /CLONE=MNCb-0451 /FEA=EST /CNT=17 /TID=Mm.41815.1 /TIER=Stack /STK=13 /UG=Mm.41815 /UG_TITLE=ESTs
1415903_at	6841	2986	0.44	Slc38a1	Solute carrier family 38, member 1	1454764_s_at				gb:NM_134086.1 /DB_XREF=gi:19527313 /GEN=Slc38a1 /FEA=FLmRNA /CNT=217 /TID=Mm.103568.1 /TIER=FL+Stack /STK=174 /UG=Mm.103568 /LL=105727 /DEF=Mus musculus solute carrier family 38, member 1 (Slc38a1), mRNA. /PROD=solute carrier family 38, member 1 /FL=gb:AF184240.2 gb:NM_134086.1
1439397_at	1599	701	0.44	BB164513	Expressed sequence BB164513					gb:BB164513 /DB_XREF=gi:8820454 /DB_XREF=BB164513 /CLONE=A130078F14 /FEA=EST /CNT=8 /TID=Mm.128312.1 /TIER=Stack /STK=8 /UG=Mm.128312 /LL=99456 /UG_GENE=BB164513 /UG_TITLE=expressed sequence BB164513
1434719_at	1055	478	0.45	A2m	Alpha-2-macroglobulin					gb:BB185854 /DB_XREF=gi:15409465 /DB_XREF=BB185854 /CLONE=A330029I17 /FEA=EST /CNT=32 /TID=Mm.30151.1 /TIER=Stack /STK=26 /UG=Mm.30151 /UG_TITLE=ESTs, Moderately similar to A2M2 MOUSE MURINOGLOBULIN 2 PRECURSOR (M.musculus)
1439905_at	1132	514	0.45		Adult male spinal cord cDNA, RIKEN full-length enriched library, clone:A330062J17 product:unclassifiable, full insert sequence					gb:BE948639 /DB_XREF=gi:10526398 /DB_XREF=UI-M-BH3-awb-a-04-0-UI.s4 /CLONE=UI-M-BH3-awb-a-04-0-UI /FEA=EST /CNT=8 /TID=Mm.122222.1 /TIER=ConsEnd /STK=6 /UG=Mm.122222 /UG_TITLE=ESTs
1417168_a_at	6053	2712	0.45	Usp2	Ubiquitin specific peptidase 2	1417169_at				gb:NM_016808.1 /DB_XREF=gi:7949157 /GEN=Usp2 /FEA=FLmRNA /CNT=113 /TID=Mm.12914.1 /TIER=FL+Stack /STK=54 /UG=Mm.12914 /LL=53376 /DEF=Mus musculus ubiquitin specific protease 2 (Usp2), mRNA. /PROD=ubiquitin-specific protease 2 /FL=gb:NM_016808.1 gb:BC017517.1 gb:AF079565.1
1430357_at	897	403	0.45							gb:BM241237 /DB_XREF=gi:17876507 /DB_XREF=K0614B01-3 /CLONE=K0614B01 /FEA=mRNA /CNT=8 /TID=Mm.214774.1 /TIER=ConsEnd /STK=2 /UG=Mm.214774 /LL=78941 /UG_GENE=9430068D06Rik /UG_TITLE=RIKEN cDNA 9430068D06 gene
1418028_at	1907	863	0.45	Dct	Dopachrome tautomerase					gb:NM_010024.1 /DB_XREF=gi:6753613 /GEN=Dct /FEA=FLmRNA /CNT=85 /TID=Mm.19987.1 /TIER=FL+Stack /STK=31 /UG=Mm.19987 /LL=13190 /DEF=Mus musculus dopachrome tautomerase (Dct), mRNA. /PROD=dopachrome tautomerase /FL=gb:NM_010024.1
1452480_at	1908	871	0.46	BC024760	CDNA sequence BC024760					gb:BC024760.1 /DB_XREF=gi:19353793 /FEA=mRNA /CNT=4 /TID=Mm.191491.1 /TIER=ConsEnd /STK=0 /UG=Mm.191491 /DEF=Mus musculus, clone IMAGE:5363184, mRNA, partial cds. /PROD=Unknown (protein for IMAGE:5363184)
1456418_at	375	172	0.46		PREDICTED: Mus musculus similar to Inward rectifier potassium channel 13 (Potassium channel, inwardly rectifying, subfamily J, member 13) (Inward rectifier K(+) channel Kir7.1) (LOC620405), mRNA					gb:BB769641 /DB_XREF=gi:16212183 /DB_XREF=BB769641 /CLONE=G370098K19 /FEA=EST /CNT=14 /TID=Mm.48363.1 /TIER=Stack /STK=10 /UG=Mm.48363 /UG_TITLE=ESTs, Weakly similar to IRKA_MOUSE ATP-sensitive inward rectifier potassium channel 10 (Potassium channel, inwardly rectifying, subfamily J, member 10) (Inward rectifier K+ channel Kir4.1) (M.musculus)
1443481_at	351	165	0.47	Tube1	Epsilon-tubulin 1					gb:BF715463 /DB_XREF=gi:12014735 /DB_XREF=mab07h11.x1 /CLONE=IMAGE:3825669 /FEA=EST /CNT=3 /TID=Mm.157694.1 /TIER=ConsEnd /STK=3 /UG=Mm.157694 /UG_TITLE=ESTs
1455699_at	2897	1366	0.47		Transcribed locus					gb:BE943820 /DB_XREF=gi:10521579 /DB_XREF=UI-M-BH3-avn-f-06-0-UI.s1 /CLONE=UI-M-BH3-avn-f-06-0-UI /FEA=EST /CNT=13 /TID=Mm.36304.1 /TIER=Stack /STK=9 /UG=Mm.36304 /UG_TITLE=ESTs
1418808_at	1154	541	0.47	Rdh5	Retinol dehydrogenase 5					gb:NM_134006.1 /DB_XREF=gi:19549322 /GEN=Rdh5 /FEA=FLmRNA /CNT=28 /TID=Mm.7563.1 /TIER=FL+Stack /STK=18 /UG=Mm.7563 /LL=19682 /DEF=Mus musculus retinol dehydrogenase type 5 (Rdh5), mRNA. /PROD=retinol dehydrogenase type 5 /FL=gb:AF033196.1 gb:NM_134006.1 gb:AF033195.1 gb:AF013288.1 gb:BC021372.1
1439078_at	429	208	0.48	Klhl4	Kelch-like 4 (Drosophila)					gb:BB037068 /DB_XREF=gi:15403720 /DB_XREF=BB037068 /CLONE=5930422O20 /FEA=EST /CNT=19 /TID=Mm.132583.1 /TIER=Stack /STK=8 /UG=Mm.132583 /UG_TITLE=ESTs, Moderately similar to KHL1_MOUSE Kelch-like protein 1 (M.musculus)
1433761_at	3898	1889	0.48	Pde4dip	Phosphodiesterase 4D interacting protein (myomegalin)	1456413_at				gb:AV374669 /DB_XREF=gi:15412267 /DB_XREF=AV374669 /CLONE=9130014I23 /FEA=EST /CNT=82 /TID=Mm.9838.1 /TIER=Stack /STK=63 /UG=Mm.9838 /LL=77303 /UG_GENE=9430063L05Rik /UG_TITLE=RIKEN cDNA 9430063L05 gene
1435579_at	295	142	0.48	Oprs1	Opioid receptor, sigma 1					gb:BM220110 /DB_XREF=gi:17780105 /DB_XREF=C0935C04-3 /CLONE=C0935C04 /FEA=EST /CNT=21 /TID=Mm.70953.1 /TIER=Stack /STK=15 /UG=Mm.70953 /UG_TITLE=ESTs
1420915_at	764	365	0.48	Stat1	Signal transducer and activator of transcription 1	1450034_at	1450033_a_at			gb:BM239586 /DB_XREF=gi:17874844 /DB_XREF=K0536G07-3 /CLONE=K0536G07 /FEA=FLmRNA /CNT=144 /TID=Mm.8249.1 /TIER=Stack /STK=47 /UG=Mm.8249 /LL=20846 /UG_GENE=Stat1 /UG_TITLE=signal transducer and activator of transcription 1 /FL=gb:NM_009283.1 gb:U06924.1
1443471_at	499	239	0.48	Zbtb20	Zinc finger and BTB domain containing 20					gb:BB087247 /DB_XREF=gi:16260932 /DB_XREF=BB087247 /CLONE=9430009A01 /FEA=EST /CNT=3 /TID=Mm.213242.1 /TIER=ConsEnd /STK=3 /UG=Mm.213242 /UG_TITLE=ESTs
1452160_at	376	181	0.48	Tiparp	TCDD-inducible poly(ADP-ribose) polymerase					gb:BB762264 /DB_XREF=gi:16207488 /DB_XREF=BB762264 /CLONE=G370006O12 /FEA=mRNA /CNT=248 /TID=Mm.21712.1 /TIER=Stack /STK=55 /UG=Mm.21712 /UG_TITLE=Mus musculus, clone IMAGE:3485144, mRNA
1435338_at	609	301	0.49	Cdk6	Cyclin-dependent kinase 6	1455287_at				gb:AW553415 /DB_XREF=gi:7198838 /DB_XREF=L0226H02-3 /CLONE=L0226H02 /FEA=EST /CNT=87 /TID=Mm.31672.1 /TIER=Stack /STK=17 /UG=Mm.31672 /LL=100686 /UG_GENE=AI504062 /UG_TITLE=expressed sequence AI504062
1453514_at	272	132	0.49							gb:AK020224.1 /DB_XREF=gi:12860739 /FEA=mRNA /CNT=6 /TID=Mm.177473.1 /TIER=ConsEnd /STK=2 /UG=Mm.177473 /UG_TITLE=Mus musculus 15 days embryo male testis cDNA, RIKEN full-length enriched library, clone:8030496P19:glycoprotein m6b, full insert sequence /DEF=Mus musculus 15 days embryo male testis cDNA, RIKEN full-length enriched library, clone:8030496P19:glycoprotein m6b, full insert sequence.
1455588_at	1167	571	0.49	Tmed10	Transmembrane emp24-like trafficking protein 10 (yeast)					gb:BE952216 /DB_XREF=gi:10592430 /DB_XREF=UI-M-CD0-ayk-b-05-0-UI.s1 /CLONE=UI-M-CD0-ayk-b-05-0-UI /FEA=EST /CNT=22 /TID=Mm.70690.1 /TIER=Stack /STK=10 /UG=Mm.70690 /UG_TITLE=ESTs, Weakly similar to T13609 hypothetical protein EG:87B1.6 - fruit fly (D.melanogaster)
1448026_at	4125	2073	0.5	Chd7	Chromodomain helicase DNA binding protein 7					gb:BG084683 /DB_XREF=gi:12567247 /DB_XREF=H3103G08-5 /CLONE=H3103G08 /FEA=EST /CNT=14 /TID=Mm.21099.2 /TIER=ConsEnd /STK=0 /UG=Mm.21099 /UG_TITLE=ESTs
1417011_at	1258	635	0.5	Sdc2	Syndecan 2					gb:NM_008304.1 /DB_XREF=gi:6677890 /GEN=Sdc2 /FEA=FLmRNA /CNT=232 /TID=Mm.29350.1 /TIER=FL+Stack /STK=60 /UG=Mm.29350 /LL=15529 /DEF=Mus musculus syndecan 2 (Sdc2), mRNA. /PROD=syndecan 2 /FL=gb:U00674.1 gb:NM_008304.1
1449482_at	1964	990	0.5	Hist3h2ba	Histone 3, H2ba					gb:NM_030082.1 /DB_XREF=gi:13386451 /GEN=1500011O09Rik /FEA=FLmRNA /CNT=23 /TID=Mm.28022.1 /TIER=FL+Stack /STK=9 /UG=Mm.28022 /LL=78303 /DEF=Mus musculus RIKEN cDNA 1500011O09 gene (1500011O09Rik), mRNA. /PROD=RIKEN cDNA 1500011O09 /FL=gb:NM_030082.1
1436799_at	744	370	0.5	D230005D02Rik	RIKEN cDNA D230005D02 gene					gb:BB386177 /DB_XREF=gi:16408414 /DB_XREF=BB386177 /CLONE=C230045B01 /FEA=EST /CNT=57 /TID=Mm.65969.1 /TIER=Stack /STK=51 /UG=Mm.65969 /UG_TITLE=ESTs, Moderately similar to hypothetical protein FLJ10094 (Homo sapiens) (H.sapiens)
1436633_at	316	159	0.5	Bahcc1	BAH domain and coiled-coil containing 1					gb:BB323723 /DB_XREF=gi:15411430 /DB_XREF=BB323723 /CLONE=B430011F09 /FEA=EST /CNT=9 /TID=Mm.100216.1 /TIER=Stack /STK=8 /UG=Mm.100216 /UG_TITLE=ESTs
1422643_at	668	336	0.5	Moxd1	Monooxygenase, DBH-like 1					gb:NM_021509.1 /DB_XREF=gi:10946925 /GEN=3230402N08Rik /FEA=FLmRNA /CNT=82 /TID=Mm.22805.1 /TIER=FL+Stack /STK=22 /UG=Mm.22805 /LL=59012 /DEF=Mus musculus RIKEN cDNA 3230402N08 gene (3230402N08Rik), mRNA. /PROD=hypothetical protein, MNCb-5203 /FL=gb:NM_021509.1
1423636_at	1281	639	0.5	Wdr31	WD repeat domain 31	1459664_at				gb:AK017259.1 /DB_XREF=gi:12856408 /FEA=FLmRNA /CNT=20 /TID=Mm.155573.1 /TIER=Stack /STK=8 /UG=Mm.155573 /LL=71354 /UG_GENE=5430402I10Rik /UG_TITLE=RIKEN cDNA 5430402I10 gene /DEF=Mus musculus 6 days neonate head cDNA, RIKEN full-length enriched library, clone:5430402I10:SPERMATID WD-REPEAT PROTEIN, full insert sequence. /FL=gb:NM_023597.1 gb:AF274321.1
1435358_at	3076	1532	0.5	Cuedc1	CUE domain containing 1					gb:BB400076 /DB_XREF=gi:15411764 /DB_XREF=BB400076 /CLONE=C330016O16 /FEA=EST /CNT=34 /TID=Mm.14189.1 /TIER=Stack /STK=17 /UG=Mm.14189 /LL=103841 /UG_GENE=AI841487 /UG_TITLE=expressed sequence AI841487
1422535_at	385	194	0.5	Ccne2	Cyclin E2					gb:AF091432.1 /DB_XREF=gi:3769611 /FEA=FLmRNA /CNT=81 /TID=Mm.35867.1 /TIER=FL+Stack /STK=42 /UG=Mm.35867 /LL=12448 /UG_GENE=Ccne2 /DEF=Mus musculus cyclin E2 mRNA, complete cds. /PROD=cyclin E2 /FL=gb:AF091432.1 gb:NM_009830.1 gb:AF106691.1
1459903_at	2011	1023	0.51	Sema7a	Sema domain, immunoglobulin domain (Ig), and GPI membrane anchor, (semaphorin) 7A					gb:AA144045 /DB_XREF=gi:1713414 /DB_XREF=mq65a08.r1 /CLONE=IMAGE:583574 /FEA=EST /CNT=12 /TID=Mm.638.1 /TIER=ConsEnd /STK=0 /UG=Mm.638 /UG_TITLE=ESTs
1418335_a_at	1652	840	0.51	RP23-143A14.5	Candidate tumor suppressor OVCA2					gb:NM_027136.1 /DB_XREF=gi:18158417 /GEN=Dph2l1 /FEA=FLmRNA /CNT=49 /TID=Mm.41496.1 /TIER=FL+Stack /STK=25 /UG=Mm.41496 /LL=116905 /DEF=Mus musculus diptheria toxin resistance protein required for diphthamide biosynthesis (Saccharomyces)-like 1 (Dph2l1), mRNA. /PROD=RIKEN cDNA 2310011M22 /FL=gb:NM_027136.1 gb:AY078171.1
1455203_at	10168	5139	0.51	A930003A15Rik	RIKEN cDNA A930003A15 gene					gb:BB522820 /DB_XREF=gi:16443733 /DB_XREF=BB522820 /CLONE=D930010E11 /FEA=EST /CNT=50 /TID=Mm.35159.1 /TIER=Stack /STK=20 /UG=Mm.35159 /LL=68162 /UG_GENE=A930003A15Rik /UG_TITLE=RIKEN cDNA A930003A15 gene
1458386_at	1937	993	0.51	C030009J22Rik	RIKEN cDNA C030009J22 gene					gb:BB283503 /DB_XREF=gi:8983952 /DB_XREF=BB283503 /CLONE=A930102H06 /FEA=EST /CNT=8 /TID=Mm.132155.1 /TIER=ConsEnd /STK=2 /UG=Mm.132155 /UG_TITLE=ESTs
1447800_x_at	2299	1162	0.51	Tcn2	Transcobalamin 2	1457825_x_at	1448200_at			gb:AV085634 /DB_XREF=gi:5217082 /DB_XREF=AV085634 /CLONE=2310014F03 /FEA=EST /CNT=2 /TID=Mm.141092.1 /TIER=ConsEnd /STK=2 /UG=Mm.141092 /UG_TITLE=ESTs
1438606_a_at	1291	663	0.51	Clic4	Chloride intracellular channel 4 (mitochondrial)					gb:BB814844 /DB_XREF=gi:16987473 /DB_XREF=BB814844 /CLONE=G730025P13 /FEA=EST /CNT=10 /TID=Mm.22409.3 /TIER=Stack /STK=10 /UG=Mm.22409 /LL=29876 /UG_GENE=Clic4 /UG_TITLE=chloride intracellular channel 4 (mitochondrial)
1438177_x_at	3781	1971	0.52	Entpd4	Ectonucleoside triphosphate diphosphohydrolase 4	1449190_a_at	1447900_x_at			gb:AV255351 /DB_XREF=gi:6242810 /DB_XREF=AV255351 /CLONE=4921519B12 /FEA=EST /CNT=12 /TID=Mm.20806.3 /TIER=Stack /STK=12 /UG=Mm.20806 /LL=67464 /UG_GENE=Lysal1 /UG_TITLE=lysosomal apyrase-like 1
1431088_at	359	185	0.52	Foxp4	Forkhead box P4					gb:BQ286886 /DB_XREF=gi:20656867 /DB_XREF=ii61h04.x1 /CLONE=IMAGE:5946462 /FEA=mRNA /CNT=29 /TID=Mm.157617.1 /TIER=ConsEnd /STK=0 /UG=Mm.157617 /LL=74123 /UG_GENE=1200010K03Rik /UG_TITLE=RIKEN cDNA 1200010K03 gene
1426677_at	1004	524	0.52	Flna	Filamin, alpha					gb:BM233746 /DB_XREF=gi:17869004 /DB_XREF=K0340G06-3 /CLONE=K0340G06 /FEA=mRNA /CNT=307 /TID=Mm.28044.1 /TIER=Stack /STK=121 /UG=Mm.28044 /LL=192176 /UG_GENE=LOC192176 /UG_TITLE=filamin-like protein
1448542_at	5112	2648	0.52	Bccip	BRCA2 and CDKN1A interacting protein					gb:NM_025392.1 /DB_XREF=gi:13384773 /GEN=1110013J05Rik /FEA=FLmRNA /CNT=109 /TID=Mm.150686.1 /TIER=FL+Stack /STK=60 /UG=Mm.150686 /LL=66165 /DEF=Mus musculus RIKEN cDNA 1110013J05 gene (1110013J05Rik), mRNA. /PROD=RIKEN cDNA 1110013J05 /FL=gb:NM_025392.1
1449159_at	17104	8936	0.52	Gnb3	Guanine nucleotide binding protein, beta 3					gb:NM_013530.1 /DB_XREF=gi:20502975 /GEN=Gnb3 /FEA=FLmRNA /CNT=28 /TID=Mm.68889.1 /TIER=FL+Stack /STK=21 /UG=Mm.68889 /LL=14695 /DEF=Mus musculus guanine nucleotide binding protein, beta 3 (Gnb3), mRNA. /PROD=guanine nucleotide-binding protein, beta-3subunit /FL=gb:BC018239.1 gb:NM_013530.1
1435204_at	1808	944	0.52	Prmt8	Protein arginine N-methyltransferase 8					gb:BG065273 /DB_XREF=gi:12547836 /DB_XREF=H3029B12-3 /CLONE=H3029B12 /FEA=EST /CNT=23 /TID=Mm.39750.1 /TIER=Stack /STK=19 /UG=Mm.39750 /UG_TITLE=ESTs, Moderately similar to ANM1_MOUSE PROTEIN ARGININE N-METHYLTRANSFERASE 1 (M.musculus)
1452368_at	1053	557	0.53	Bcr	Breakpoint cluster region homolog	1455564_at				gb:AI853148 /DB_XREF=gi:5497054 /DB_XREF=UI-M-BH0-ajf-g-12-0-UI.s1 /CLONE=UI-M-BH0-ajf-g-12-0-UI /FEA=mRNA /CNT=43 /TID=Mm.182202.1 /TIER=Stack /STK=18 /UG=Mm.182202 /LL=103308 /UG_GENE=5133400C09Rik /UG_TITLE=RIKEN cDNA 5133400C09 gene
1438194_at	7659	4022	0.53		Transcribed locus					gb:AW488243 /DB_XREF=gi:7058513 /DB_XREF=UI-M-BH3-ary-c-10-0-UI.s1 /CLONE=UI-M-BH3-ary-c-10-0-UI /FEA=EST /CNT=52 /TID=Mm.26627.1 /TIER=Stack /STK=11 /UG=Mm.26627 /LL=98863 /UG_GENE=AI159670 /UG_TITLE=expressed sequence AI159670
1444317_at	1528	807	0.53							gb:BB078305 /DB_XREF=gi:16260464 /DB_XREF=BB078305 /CLONE=9330152J21 /FEA=EST /CNT=5 /TID=Mm.132257.1 /TIER=ConsEnd /STK=2 /UG=Mm.132257 /LL=103508 /UG_GENE=BB078305 /UG_TITLE=expressed sequence BB078305
1451583_a_at	777	414	0.53	BC025076	CDNA sequence BC025076					gb:BC025076.1 /DB_XREF=gi:19263608 /FEA=FLmRNA /CNT=18 /TID=Mm.41648.1 /TIER=FL /STK=7 /UG=Mm.41648 /DEF=Mus musculus, similar to CG15168 gene product, clone MGC:36859 IMAGE:4459181, mRNA, complete cds. /PROD=similar to CG15168 gene product /FL=gb:BC025076.1
1438009_at	1398	756	0.54	Hist1h2ao	Histone 1, H2ao					gb:W91024 /DB_XREF=gi:1541291 /DB_XREF=mf83h06.r1 /CLONE=IMAGE:420923 /FEA=EST /CNT=79 /TID=Mm.14767.2 /TIER=Stack /STK=12 /UG=Mm.14767 /LL=15270 /UG_GENE=H2afx /UG_TITLE=H2A histone family, member X
1456329_at	735	397	0.54	Prtg	Protogenin homolog (Gallus gallus)					gb:BB130087 /DB_XREF=gi:16266253 /DB_XREF=BB130087 /CLONE=9630043L16 /FEA=EST /CNT=21 /TID=Mm.31696.1 /TIER=Stack /STK=11 /UG=Mm.31696 /UG_TITLE=ESTs
1452601_a_at	1187	641	0.54	Acbd6	Acyl-Coenzyme A binding domain containing 6	1453199_at				gb:AK002470.1 /DB_XREF=gi:12832476 /FEA=mRNA /CNT=27 /TID=Mm.22537.1 /TIER=Stack /STK=19 /UG=Mm.22537 /LL=72482 /UG_GENE=2610100E10Rik /UG_TITLE=RIKEN cDNA 2610100E10 gene /DEF=Mus musculus adult male kidney cDNA, RIKEN full-length enriched library, clone:0610010G04:homolog to ACYL-COA-BINDING PROTEIN (ACBP) (DIAZEPAM BINDING INHIBITOR) (DBI) (ENDOZEPINE) (EP), full insert sequence.
1428826_at	952	518	0.54	Nr6a1	Nuclear receptor subfamily 6, group A, member 1					gb:AK007201.1 /DB_XREF=gi:12840611 /FEA=mRNA /CNT=68 /TID=Mm.44282.1 /TIER=Stack /STK=21 /UG=Mm.44282 /LL=76667 /UG_GENE=1700113M01Rik /UG_TITLE=RIKEN cDNA 1700113M01 gene /DEF=Mus musculus adult male testis cDNA, RIKEN full-length enriched library, clone:1700113M01:unclassifiable transcript, full insert sequence.
1423122_at	987	535	0.54	Avpi1	Arginine vasopressin-induced 1					gb:BI649826 /DB_XREF=gi:15564062 /DB_XREF=603296455F1 /CLONE=IMAGE:5337396 /FEA=FLmRNA /CNT=101 /TID=Mm.30060.1 /TIER=Stack /STK=48 /UG=Mm.30060 /LL=69534 /UG_GENE=2310008N12Rik /UG_TITLE=RIKEN cDNA 2310008N12 gene /FL=gb:NM_027106.1
1449317_at	776	422	0.54	Cflar	CASP8 and FADD-like apoptosis regulator					gb:NM_009805.1 /DB_XREF=gi:6753273 /GEN=Cflar /FEA=FLmRNA /CNT=21 /TID=Mm.1993.1 /TIER=FL+Stack /STK=15 /UG=Mm.1993 /LL=12633 /DEF=Mus musculus CASP8 and FADD-like apoptosis regulator (Cflar), mRNA. /PROD=CASP8 and FADD-like apoptosis regulator /FL=gb:NM_009805.1
1418801_at	2454	1351	0.55	Zkscan1	Zinc finger with KRAB and SCAN domains 1	1440771_at				gb:NM_133906.1 /DB_XREF=gi:19527123 /GEN=AI788588 /FEA=FLmRNA /CNT=37 /TID=Mm.213114.1 /TIER=FL+Stack /STK=18 /UG=Mm.213114 /LL=100725 /DEF=Mus musculus expressed sequence AI788588 (AI788588), mRNA. /PROD=expressed sequence AI788588 /FL=gb:BC016213.1 gb:NM_133906.1
1425546_a_at	4572	2502	0.55	Trf	Transferrin					gb:AF440692.1 /DB_XREF=gi:17046470 /FEA=FLmRNA /CNT=23 /TID=Mm.37214.2 /TIER=FL /STK=1 /UG=Mm.37214 /LL=22041 /UG_GENE=Trf /DEF=Mus musculus transferrin mRNA, complete cds. /PROD=transferrin /FL=gb:AF440692.1
1448985_at	2209	1208	0.55	Dusp22	Dual specificity phosphatase 22					gb:NM_134068.1 /DB_XREF=gi:19527287 /GEN=1110028K04Rik /FEA=FLmRNA /CNT=37 /TID=Mm.46262.1 /TIER=FL+Stack /STK=29 /UG=Mm.46262 /LL=105352 /DEF=Mus musculus RIKEN cDNA 1110028K04 gene (1110028K04Rik), mRNA. /PROD=RIKEN cDNA 1110028K04 gene /FL=gb:AF237619.1 gb:NM_134068.1
1424699_at	3563	1966	0.55	4921511K06Rik	RIKEN cDNA 4921511K06 gene					gb:BC006583.1 /DB_XREF=gi:13879231 /FEA=FLmRNA /CNT=43 /TID=Mm.152589.1 /TIER=FL+Stack /STK=19 /UG=Mm.152589 /DEF=Mus musculus, Similar to hypothetical protein DKFZp434G156, clone MGC:8047 IMAGE:3587121, mRNA, complete cds. /PROD=Similar to hypothetical protein DKFZp434G156 /FL=gb:BC006583.1
1442252_at	631	346	0.55	Kif13a	Kinesin family member 13A	1451890_at	1455746_at			gb:BM239905 /DB_XREF=gi:17875175 /DB_XREF=K0542C04-3 /CLONE=K0542C04 /FEA=EST /CNT=5 /TID=Mm.162734.1 /TIER=ConsEnd /STK=3 /UG=Mm.162734 /UG_TITLE=ESTs, Weakly similar to S12207 hypothetical protein (M.musculus)
1425232_x_at	4247	2351	0.55	Arr3	Arrestin 3, retinal	1441144_at	1450329_a_at			gb:BC017145.1 /DB_XREF=gi:16877824 /FEA=FLmRNA /CNT=9 /TID=Mm.156960.2 /TIER=FL /STK=4 /UG=Mm.156960 /LL=170735 /UG_GENE=Arr3 /DEF=Mus musculus, clone MGC:28831 IMAGE:4506006, mRNA, complete cds. /PROD=Unknown (protein for MGC:28831) /FL=gb:BC017145.1
1419158_a_at	1110	626	0.56	Harsl	Histidyl-tRNA synthetase-like					gb:AW538310 /DB_XREF=gi:7180727 /DB_XREF=C0106A03-3 /CLONE=C0106A03 /FEA=FLmRNA /CNT=93 /TID=Mm.46741.1 /TIER=Stack /STK=41 /UG=Mm.46741 /LL=70791 /UG_GENE=Harsl /UG_TITLE=histidyl-tRNA synthetase-like /FL=gb:BC004596.1 gb:NM_080636.1
1450650_at	1574	879	0.56	Myo10	Myosin X	1454731_at				gb:NM_019472.1 /DB_XREF=gi:9506908 /GEN=Myo10 /FEA=FLmRNA /CNT=126 /TID=Mm.60590.1 /TIER=FL+Stack /STK=40 /UG=Mm.60590 /LL=17909 /DEF=Mus musculus myosin X (Myo10), mRNA. /PROD=myosin X /FL=gb:NM_019472.1
1440962_at	4331	2423	0.56	Slc8a3	Solute carrier family 8 (sodium/calcium exchanger), member 3					gb:AV361504 /DB_XREF=gi:16397503 /DB_XREF=AV361504 /CLONE=7530427O07 /FEA=EST /CNT=11 /TID=Mm.150437.1 /TIER=ConsEnd /STK=4 /UG=Mm.150437 /LL=105046 /UG_GENE=AW742262 /UG_TITLE=expressed sequence AW742262
1435727_s_at	1218	677	0.56	Lima1	LIM domain and actin binding 1					gb:C81400 /DB_XREF=gi:2521730 /DB_XREF=C81400 /CLONE=J0098G01 /FEA=EST /CNT=14 /TID=Mm.196552.1 /TIER=Stack /STK=14 /UG=Mm.196552 /LL=52571 /UG_GENE=D15Ertd366e /UG_TITLE=DNA segment, Chr 15, ERATO Doi 366, expressed
1428942_at	3290	1834	0.56	Mt2	Metallothionein 2					gb:AA796766 /DB_XREF=gi:2859721 /DB_XREF=vp27c11.r1 /CLONE=IMAGE:1077908 /FEA=mRNA /CNT=34 /TID=Mm.142740.1 /TIER=Stack /STK=16 /UG=Mm.142740 /LL=17750 /UG_GENE=Mt2 /UG_TITLE=metallothionein 2
1454617_at	2578	1451	0.56	Arrdc3	Arrestin domain containing 3	1459253_at				gb:BG072824 /DB_XREF=gi:12555393 /DB_XREF=H3115D06-3 /CLONE=H3115D06 /FEA=EST /CNT=205 /TID=Mm.34385.1 /TIER=Stack /STK=141 /UG=Mm.34385 /LL=105171 /UG_GENE=AI450344 /UG_TITLE=expressed sequence AI450344
1453402_at	385	217	0.56							gb:AV338754 /DB_XREF=gi:6378806 /DB_XREF=AV338754 /CLONE=6430500C12 /FEA=mRNA /CNT=5 /TID=Mm.181541.1 /TIER=ConsEnd /STK=4 /UG=Mm.181541 /LL=76883 /UG_GENE=6430500C12Rik /UG_TITLE=RIKEN cDNA 6430500C12 gene
1433712_at	2867	1624	0.57	AW555464	Expressed sequence AW555464					gb:AV032365 /DB_XREF=gi:16356585 /DB_XREF=AV032365 /CLONE=1500035B02 /FEA=EST /CNT=113 /TID=Mm.23689.1 /TIER=Stack /STK=68 /UG=Mm.23689 /LL=105037 /UG_GENE=AW555464 /UG_TITLE=expressed sequence AW555464
1424211_at	10032	5706	0.57	5730438N18Rik	RIKEN cDNA 5730438N18 gene					gb:BC011293.1 /DB_XREF=gi:15030090 /FEA=FLmRNA /CNT=81 /TID=Mm.41877.1 /TIER=FL+Stack /STK=45 /UG=Mm.41877 /LL=70556 /UG_GENE=5730438N18Rik /DEF=Mus musculus, Similar to RIKEN cDNA 5730438N18 gene, clone MGC:19266 IMAGE:3989313, mRNA, complete cds. /PROD=Similar to RIKEN cDNA 5730438N18 gene /FL=gb:BC011293.1
1442326_at	2281	1291	0.57	Pcdh15	Protocadherin 15					gb:BE984978 /DB_XREF=gi:10657752 /DB_XREF=UI-M-CG0p-bgo-h-09-0-UI.s1 /CLONE=UI-M-CG0p-bgo-h-09-0-UI /FEA=EST /CNT=5 /TID=Mm.151537.1 /TIER=ConsEnd /STK=3 /UG=Mm.151537 /UG_TITLE=ESTs, Highly similar to protocadherin 15; Ames waltzer (Mus musculus) (M.musculus)
1458656_at	1402	793	0.57	AW050198	Expressed sequence AW050198					gb:BE987157 /DB_XREF=gi:10662221 /DB_XREF=UI-M-CG0p-bgu-g-10-0-UI.s1 /CLONE=UI-M-CG0p-bgu-g-10-0-UI /FEA=EST /CNT=4 /TID=Mm.45172.1 /TIER=ConsEnd /STK=2 /UG=Mm.45172 /LL=101821 /UG_GENE=AW050198 /UG_TITLE=expressed sequence AW050198
1442018_at	559	324	0.58	AI426953	Expressed sequence AI426953					gb:BE632903 /DB_XREF=gi:9915591 /DB_XREF=uv97a10.x1 /CLONE=IMAGE:3415098 /FEA=EST /CNT=8 /TID=Mm.23811.1 /TIER=ConsEnd /STK=3 /UG=Mm.23811 /LL=103207 /UG_GENE=AI426953 /UG_TITLE=expressed sequence AI426953
1424810_at	402	233	0.58			1451998_at				gb:BC005776.1 /DB_XREF=gi:13543220 /FEA=FLmRNA /CNT=29 /TID=Mm.220939.1 /TIER=FL+Stack /STK=15 /UG=Mm.220939 /DEF=Mus musculus, clone MGC:12010 IMAGE:3602776, mRNA, complete cds. /PROD=Unknown (protein for MGC:12010) /FL=gb:BC005776.1
1424895_at	7616	4416	0.58	Gpsm2	G-protein signalling modulator 2 (AGS3-like, C. elegans)					gb:BC021308.1 /DB_XREF=gi:18204661 /FEA=FLmRNA /CNT=32 /TID=Mm.220948.1 /TIER=FL+Stack /STK=12 /UG=Mm.220948 /LL=76123 /UG_GENE=6230410J09Rik /DEF=Mus musculus, Similar to LGN protein, clone MGC:29185 IMAGE:5007832, mRNA, complete cds. /PROD=Similar to LGN protein /FL=gb:BC021308.1
1448835_at	1725	995	0.58	E2f6	E2F transcription factor 6					gb:NM_033270.1 /DB_XREF=gi:15149490 /GEN=E2f6 /FEA=FLmRNA /CNT=65 /TID=Mm.197442.1 /TIER=FL+Stack /STK=37 /UG=Mm.197442 /LL=50496 /DEF=Mus musculus E2F transcription factor 6 (E2f6), mRNA. /PROD=E2F transcription factor 6 /FL=gb:AF032131.1 gb:NM_033270.1
1433986_at	9960	5753	0.58	BC024659	CDNA sequence BC024659					gb:AV152395 /DB_XREF=gi:16383184 /DB_XREF=AV152395 /CLONE=2900036K02 /FEA=EST /CNT=64 /TID=Mm.38578.1 /TIER=Stack /STK=48 /UG=Mm.38578 /UG_TITLE=ESTs
1434001_at	1412	815	0.58	Ttc9c	Tetratricopeptide repeat domain 9C					gb:AV004411 /DB_XREF=gi:15431376 /DB_XREF=AV004411 /CLONE=0610042A19 /FEA=EST /CNT=61 /TID=Mm.31854.2 /TIER=Stack /STK=47 /UG=Mm.31854 /LL=70387 /UG_GENE=2210019E14Rik /UG_TITLE=RIKEN cDNA 2210019E14 gene
1420123_at	4302	2482	0.58	Tcta	T-cell leukemia translocation altered gene	1420124_s_at	1424068_at			gb:C85065 /DB_XREF=gi:2917006 /DB_XREF=C85065 /CLONE=J0201D07 /FEA=EST /CNT=1 /TID=Mm.215208.1 /TIER=ConsEnd /STK=1 /UG=Mm.215208 /LL=97549 /UG_GENE=C85065 /UG_TITLE=expressed sequence C85065
1454666_at	784	451	0.58	Klf3	Kruppel-like factor 3 (basic)					gb:AV230488 /DB_XREF=gi:15404964 /DB_XREF=AV230488 /CLONE=4631432G23 /FEA=EST /CNT=120 /TID=Mm.30693.1 /TIER=Stack /STK=79 /UG=Mm.30693 /UG_TITLE=ESTs, Weakly similar to simple repeat sequence-containing transcript (Mus musculus) (M.musculus)
1428808_at	3184	1833	0.58	Prickle2	Prickle-like 2 (Drosophila)					gb:BQ177191 /DB_XREF=gi:20352683 /DB_XREF=UI-M-DJ2-bwa-j-20-0-UI.s1 /CLONE=UI-M-DJ2-bwa-j-20-0-UI /FEA=mRNA /CNT=29 /TID=Mm.45021.1 /TIER=Stack /STK=21 /UG=Mm.45021 /LL=76124 /UG_GENE=6230400G14Rik /UG_TITLE=RIKEN cDNA 6230400G14 gene
1436040_at	2292	1347	0.59	2310005L22Rik	RIKEN cDNA 2310005L22 gene					gb:BI180630 /DB_XREF=gi:14646441 /DB_XREF=LRH18F3 /FEA=EST /CNT=24 /TID=Mm.41686.1 /TIER=Stack /STK=11 /UG=Mm.41686 /UG_TITLE=ESTs
1416098_at	1858	1095	0.59	Syngr3	Synaptogyrin 3					gb:BC025022.1 /DB_XREF=gi:19263543 /FEA=FLmRNA /CNT=159 /TID=Mm.26032.1 /TIER=FL+Stack /STK=128 /UG=Mm.26032 /LL=20974 /UG_GENE=Syngr3 /DEF=Mus musculus, synaptogyrin 3, clone MGC:36037 IMAGE:5369651, mRNA, complete cds. /PROD=synaptogyrin 3 /FL=gb:AF117207.1 gb:NM_011522.1 gb:BC025022.1
1425476_at	437	256	0.59	Col4a5	Procollagen, type IV, alpha 5					gb:BM250666 /DB_XREF=gi:17885936 /DB_XREF=K0853D09-3 /CLONE=K0853D09 /FEA=FLmRNA /CNT=117 /TID=Mm.155579.1 /TIER=Stack /STK=58 /UG=Mm.155579 /LL=12830 /UG_GENE=Col4a5 /UG_TITLE=procollagen, type IV, alpha 5 /FL=gb:AB041350.1
1435213_at	847	496	0.59	Nhlrc1	NHL repeat containing 1					gb:BB309133 /DB_XREF=gi:16402476 /DB_XREF=BB309133 /CLONE=B230309E09 /FEA=EST /CNT=21 /TID=Mm.25593.1 /TIER=Stack /STK=19 /UG=Mm.25593 /LL=105193 /UG_GENE=AI505271 /UG_TITLE=expressed sequence AI505271
1423088_at	457	268	0.59	Tmod3	Tropomodulin 3					gb:BI080360 /DB_XREF=gi:14498690 /DB_XREF=602876808F1 /CLONE=IMAGE:5008729 /FEA=FLmRNA /CNT=227 /TID=Mm.38445.1 /TIER=Stack /STK=58 /UG=Mm.38445 /LL=50875 /UG_GENE=Tmod3 /UG_TITLE=tropomodulin 3 /FL=gb:NM_016963.1 gb:AF237630.1 gb:AF177172.1
1435865_at	6280	3733	0.59	Hist3h2a	Histone 3, H2a	1455712_at	1435866_s_at			gb:AV297651 /DB_XREF=gi:16392970 /DB_XREF=AV297651 /CLONE=5730450G06 /FEA=EST /CNT=50 /TID=Mm.219659.2 /TIER=Stack /STK=12 /UG=Mm.219659 /LL=15267 /UG_GENE=Hist2 /UG_TITLE=histone gene complex 2
1421483_at	245	148	0.6	Lhx4	LIM homeobox protein 4					gb:NM_010712.1 /DB_XREF=gi:7110668 /GEN=Lhx4 /FEA=FLmRNA /CNT=5 /TID=Mm.103624.1 /TIER=FL /STK=2 /UG=Mm.103624 /LL=16872 /DEF=Mus musculus LIM homeobox protein 4 (Lhx4), mRNA. /PROD=LIM homeo box protein 4 /FL=gb:AF135415.1 gb:NM_010712.1
1454558_at	607	367	0.6	Fmn1	Formin 1					gb:AK017313.1 /DB_XREF=gi:12856492 /FEA=mRNA /CNT=1 /TID=Mm.158697.1 /TIER=ConsEnd /STK=0 /UG=Mm.158697 /LL=71430 /UG_GENE=5430416B10Rik /UG_TITLE=RIKEN cDNA 5430416B10 gene /DEF=Mus musculus 6 days neonate head cDNA, RIKEN full-length enriched library, clone:5430416B10:unclassifiable transcript, full insert sequence.
1429779_at	1004	605	0.6	Eif2c4	Eukaryotic translation initiation factor 2C, 4					gb:BB047581 /DB_XREF=gi:15403991 /DB_XREF=BB047581 /CLONE=6430559E08 /FEA=mRNA /CNT=27 /TID=Mm.86705.1 /TIER=Stack /STK=8 /UG=Mm.86705 /LL=76850 /UG_GENE=5730550L01Rik /UG_TITLE=RIKEN cDNA 5730550L01 gene
1444172_at	785	474	0.6		Transcribed locus					gb:BG074164 /DB_XREF=gi:12556722 /DB_XREF=H3131E04-3 /CLONE=H3131E04 /FEA=EST /CNT=5 /TID=Mm.103387.1 /TIER=ConsEnd /STK=2 /UG=Mm.103387 /UG_TITLE=ESTs
1434306_at	1782	1090	0.61	Rab3ip	RAB3A interacting protein					gb:BF319015 /DB_XREF=gi:11267708 /DB_XREF=uy07f09.x1 /CLONE=IMAGE:3657353 /FEA=EST /CNT=77 /TID=Mm.27668.1 /TIER=Stack /STK=35 /UG=Mm.27668 /UG_TITLE=ESTs, Moderately similar to I57546 Rabin3 - rat (R.norvegicus)
1421061_at	35667	21635	0.61	Guca1a	Guanylate cyclase activator 1a (retina)					gb:NM_008189.1 /DB_XREF=gi:6680130 /GEN=Guca1a /FEA=FLmRNA /CNT=21 /TID=Mm.16224.1 /TIER=FL /STK=2 /UG=Mm.16224 /LL=14913 /DEF=Mus musculus guanylate cyclase activator 1a (retina) (Guca1a), mRNA. /PROD=guanylate cyclase activator 1a (retina) /FL=gb:NM_008189.1 gb:BC026834.1 gb:L36860.1
1449501_a_at	1913	1168	0.61	Gzmm	Granzyme M (lymphocyte met-ase 1)					gb:NM_008504.1 /DB_XREF=gi:6678699 /GEN=Gzmm /FEA=FLmRNA /CNT=10 /TID=Mm.22302.1 /TIER=FL+Stack /STK=9 /UG=Mm.22302 /LL=16904 /DEF=Mus musculus granzyme M (lymphocyte met-ase 1) (Gzmm), mRNA. /PROD=granzyme M (lymphocyte met-ase 1) /FL=gb:AB015728.1 gb:NM_008504.1 gb:L76741.1
1419687_at	864	523	0.61	D930010J01Rik	RIKEN cDNA D930010J01 gene					gb:NM_134147.1 /DB_XREF=gi:19527383 /GEN=AI604841 /FEA=FLmRNA /CNT=26 /TID=Mm.38346.1 /TIER=FL /STK=7 /UG=Mm.38346 /LL=107227 /DEF=Mus musculus expressed sequence AI604841 (AI604841), mRNA. /PROD=expressed sequence AI604841 /FL=gb:NM_134147.1 gb:BC008653.1
1418634_at	763	463	0.61	Notch1	Notch gene homolog 1 (Drosophila)					gb:BE952133 /DB_XREF=gi:10592191 /DB_XREF=UI-M-CD0-ayj-b-05-0-UI.s1 /CLONE=UI-M-CD0-ayj-b-05-0-UI /FEA=FLmRNA /CNT=178 /TID=Mm.31255.1 /TIER=Stack /STK=14 /UG=Mm.31255 /LL=18128 /UG_GENE=Notch1 /UG_TITLE=Notch gene homolog 1, (Drosophila) /FL=gb:NM_008714.1
1423100_at	2108	1276	0.61	Fos	FBJ osteosarcoma oncogene					gb:AV026617 /DB_XREF=gi:4803609 /DB_XREF=AV026617 /CLONE=1210002H07 /FEA=FLmRNA /CNT=101 /TID=Mm.5043.1 /TIER=Stack /STK=55 /UG=Mm.5043 /LL=14281 /UG_GENE=Fos /UG_TITLE=FBJ osteosarcoma oncogene /FL=gb:NM_010234.1
1423883_at	7476	4571	0.61	Acsl1	Acyl-CoA synthetase long-chain family member 1	1450643_s_at				gb:BC006692.1 /DB_XREF=gi:13879421 /FEA=FLmRNA /CNT=147 /TID=Mm.220964.1 /TIER=FL+Stack /STK=84 /UG=Mm.220964 /DEF=Mus musculus, clone MGC:7898 IMAGE:3582717, mRNA, complete cds. /PROD=Unknown (protein for MGC:7898) /FL=gb:BC006692.1
1456130_at	2396	1475	0.62	LOC553091	Hypothetical LOC553091					gb:BG068705 /DB_XREF=gi:12551274 /DB_XREF=H3068D12-3 /CLONE=H3068D12 /FEA=EST /CNT=17 /TID=Mm.11989.1 /TIER=Stack /STK=15 /UG=Mm.11989 /UG_TITLE=ESTs
1442160_at	2764	1703	0.62	7530404M11Rik	RIKEN cDNA 7530404M11 gene					gb:AV360034 /DB_XREF=gi:16397431 /DB_XREF=AV360034 /CLONE=7530404M11 /FEA=EST /CNT=7 /TID=Mm.192144.1 /TIER=ConsEnd /STK=3 /UG=Mm.192144 /UG_TITLE=ESTs
1452590_a_at	1031	643	0.62	Plac9	Placenta specific 9					gb:BB609699 /DB_XREF=gi:16451414 /DB_XREF=BB609699 /CLONE=1110053N20 /FEA=mRNA /CNT=51 /TID=Mm.29491.1 /TIER=Stack /STK=29 /UG=Mm.29491 /UG_TITLE=Mus musculus, clone IMAGE:1265114, mRNA, partial cds
1448319_at	1978	1231	0.62	Akr1b3	Aldo-keto reductase family 1, member B3 (aldose reductase)					gb:NM_009658.1 /DB_XREF=gi:6753037 /GEN=Akr1b3 /FEA=FLmRNA /CNT=197 /TID=Mm.451.1 /TIER=FL+Stack /STK=92 /UG=Mm.451 /LL=11677 /DEF=Mus musculus aldo-keto reductase family 1, member B3 (aldose reductase) (Akr1b3), mRNA. /PROD=aldo-keto reductase family 1, member B3 (aldosereductase) /FL=gb:D32250.1 gb:U29152.1 gb:NM_009658.1 gb:L39795.1 gb:BC021655.1 gb:BC004725.1
1423892_at	6540	4043	0.62	Apbb1	Amyloid beta (A4) precursor protein-binding, family B, member 1	1423893_x_at				gb:AF206720.1 /DB_XREF=gi:6636320 /FEA=FLmRNA /CNT=130 /TID=Mm.38469.1 /TIER=FL+Stack /STK=83 /UG=Mm.38469 /LL=11785 /UG_GENE=Apbb1 /DEF=Mus musculus Fe65 mRNA, complete cds. /PROD=Fe65 /FL=gb:AF206720.1
1456838_at	2259	1418	0.63	BC072620	CDNA sequence BC072620					gb:BE995608 /DB_XREF=gi:10680029 /DB_XREF=UI-M-CG0p-bia-d-03-0-UI.s1 /CLONE=UI-M-CG0p-bia-d-03-0-UI /FEA=EST /CNT=7 /TID=Mm.40213.1 /TIER=ConsEnd /STK=7 /UG=Mm.40213 /LL=103304 /UG_GENE=AI851712 /UG_TITLE=expressed sequence AI851712
1424109_a_at	9219	5766	0.63	Glo1	Glyoxalase 1	1424108_at	1436070_at	1451240_a_at		gb:AK005055.1 /DB_XREF=gi:12836715 /FEA=FLmRNA /CNT=231 /TID=Mm.196149.1 /TIER=Stack /STK=12 /UG=Mm.196149 /LL=66133 /UG_GENE=1110008E19Rik /UG_TITLE=RIKEN cDNA 1110008E19 gene /DEF=Mus musculus adult male liver cDNA, RIKEN full-length enriched library, clone:1300019A24:homolog to GLYOXALASE-I (EC 4.4.1.5), full insert sequence. /FL=gb:BC024663.1
1426902_at	759	480	0.63	Coq6	Coenzyme Q6 homolog (yeast)					gb:BC024135.1 /DB_XREF=gi:18848354 /FEA=mRNA /CNT=65 /TID=Mm.38431.1 /TIER=Stack /STK=41 /UG=Mm.38431 /DEF=Mus musculus, Similar to CGI-10 protein, clone IMAGE:5126082, mRNA, partial cds. /PROD=Similar to CGI-10 protein
1441871_at	485	304	0.63	1810044D09Rik	RIKEN cDNA 1810044D09 gene					gb:AV057045 /DB_XREF=gi:5156792 /DB_XREF=AV057045 /CLONE=1810044D09 /FEA=EST /CNT=4 /TID=Mm.212733.1 /TIER=ConsEnd /STK=4 /UG=Mm.212733 /UG_TITLE=ESTs
1437133_x_at	2010	1259	0.63	Akr1b3	Aldo-keto reductase family 1, member B3 (aldose reductase)	1456590_x_at				gb:AV127085 /DB_XREF=gi:5313319 /DB_XREF=AV127085 /CLONE=2700046B15 /FEA=EST /CNT=26 /TID=Mm.451.3 /TIER=Stack /STK=25 /UG=Mm.451 /LL=11677 /UG_GENE=Akr1b3 /UG_TITLE=aldo-keto reductase family 1, member B3 (aldose reductase)
1418714_at	723	456	0.63	Dusp8	Dual specificity phosphatase 8					gb:NM_008748.1 /DB_XREF=gi:6679155 /GEN=Nttp1 /FEA=FLmRNA /CNT=37 /TID=Mm.39725.1 /TIER=FL+Stack /STK=19 /UG=Mm.39725 /LL=18218 /DEF=Mus musculus neuronal tyrosinethreonine phosphatase 1 (Nttp1), mRNA. /PROD=neuronal tyrosinethreonine phosphatase 1 /FL=gb:NM_008748.1
1439975_at	1754	1113	0.63		Transcribed locus					gb:BB281952 /DB_XREF=gi:16401340 /DB_XREF=BB281952 /CLONE=A930034I11 /FEA=EST /CNT=9 /TID=Mm.153094.1 /TIER=ConsEnd /STK=6 /UG=Mm.153094 /UG_TITLE=ESTs
1449137_at	928	582	0.63	Pdha1	Pyruvate dehydrogenase E1 alpha 1	1418560_at				gb:NM_008810.1 /DB_XREF=gi:6679260 /GEN=Pdha1 /FEA=FLmRNA /CNT=422 /TID=Mm.34775.1 /TIER=FL+Stack /STK=21 /UG=Mm.34775 /LL=18597 /DEF=Mus musculus pyruvate dehydrogenase E1 alpha 1 (Pdha1), mRNA. /PROD=pyruvate dehydrogenase E1 alpha 1 /FL=gb:NM_008810.1 gb:M76727.1 gb:BC007142.1
1422557_s_at	5757	3653	0.63	Mt1	Metallothionein 1					gb:NM_013602.1 /DB_XREF=gi:7305284 /GEN=Mt1 /FEA=FLmRNA /CNT=145 /TID=Mm.219629.1 /TIER=FL+Stack /STK=36 /UG=Mm.219629 /LL=17748 /DEF=Mus musculus metallothionein 1 (Mt1), mRNA. /PROD=metallothionein 1 /FL=gb:NM_013602.1
1435950_at	1595	1024	0.64	Hr	Hairless					gb:AV231755 /DB_XREF=gi:16385893 /DB_XREF=AV231755 /CLONE=4632409G21 /FEA=EST /CNT=23 /TID=Mm.10225.3 /TIER=Stack /STK=12 /UG=Mm.10225 /LL=19041 /UG_GENE=Ppl /UG_TITLE=periplakin
1423081_a_at	1778	1141	0.64	Tomm20	Translocase of outer mitochondrial membrane 20 homolog (yeast)					gb:BF458856 /DB_XREF=gi:11525020 /DB_XREF=UI-M-BZ1-blw-b-10-0-UI.s1 /CLONE=UI-M-BZ1-blw-b-10-0-UI /FEA=FLmRNA /CNT=263 /TID=Mm.6932.1 /TIER=Stack /STK=10 /UG=Mm.6932 /LL=67952 /UG_GENE=1810060K07Rik /UG_TITLE=RIKEN cDNA 1810060K07 gene /FL=gb:BC002087.1 gb:NM_024214.1
1456495_s_at	446	287	0.64	Osbpl6	Oxysterol binding protein-like 6					gb:BG070848 /DB_XREF=gi:12553505 /DB_XREF=H3092H03-3 /CLONE=H3092H03 /FEA=EST /CNT=18 /TID=Mm.11295.2 /TIER=Stack /STK=9 /UG=Mm.11295 /UG_TITLE=Mus musculus, clone MGC:30542 IMAGE:5043261, mRNA, complete cds
1431226_a_at	1239	798	0.64	Fndc4	Fibronectin type III domain containing 4					gb:AK013203.1 /DB_XREF=gi:12850416 /FEA=mRNA /CNT=7 /TID=Mm.40009.2 /TIER=ConsEnd /STK=0 /UG=Mm.40009 /LL=64339 /UG_GENE=2810430J06Rik /UG_TITLE=RIKEN cDNA 2810430J06 gene /DEF=Mus musculus 10, 11 days embryo whole body cDNA, RIKEN full-length enriched library, clone:2810430J06:Fibronectin type III domain containing protein, full insert sequence.
1428384_at	2452	1568	0.64	D4Bwg0951e	DNA segment, Chr 4, Brigham & Women's Genetics 0951 expressed					gb:AK003950.1 /DB_XREF=gi:12834919 /FEA=mRNA /CNT=62 /TID=Mm.36072.1 /TIER=Stack /STK=46 /UG=Mm.36072 /LL=68717 /UG_GENE=1110029A09Rik /UG_TITLE=RIKEN cDNA 1110029A09 gene /DEF=Mus musculus 18 days embryo whole body cDNA, RIKEN full-length enriched library, clone:1110029A09:hypothetical protein, full insert sequence.
1420088_at	6744	4300	0.64	Nfkbia	Nuclear factor of kappa light chain gene enhancer in B-cells inhibitor, alpha	1438157_s_at	1449731_s_at	1448306_at		gb:AI462015 /DB_XREF=gi:4316045 /DB_XREF=ub69d10.x1 /CLONE=IMAGE:1382995 /FEA=EST /CNT=1 /TID=Mm.203821.1 /TIER=ConsEnd /STK=1 /UG=Mm.203821 /LL=104829 /UG_GENE=AI462015 /UG_TITLE=expressed sequence AI462015
1429050_at	814	520	0.64	Chic2	Cysteine-rich hydrophobic domain 2					gb:AK015681.1 /DB_XREF=gi:12854106 /FEA=mRNA /CNT=45 /TID=Mm.196276.1 /TIER=Stack /STK=13 /UG=Mm.196276 /LL=74952 /UG_GENE=4930502K01Rik /UG_TITLE=RIKEN cDNA 4930502K01 gene /DEF=Mus musculus adult male testis cDNA, RIKEN full-length enriched library, clone:4930502K01:unclassifiable transcript, full insert sequence.
1455462_at	3362	2140	0.64	Adcy2	Adenylate cyclase 2					gb:AV025455 /DB_XREF=gi:16356440 /DB_XREF=AV025455 /CLONE=1200013K02 /FEA=EST /CNT=19 /TID=Mm.20371.1 /TIER=Stack /STK=13 /UG=Mm.20371 /UG_TITLE=ESTs, Weakly similar to ADENYLATE CYCLASE, TYPE VII (M.musculus)
1434360_s_at	932	604	0.65	Ptprg	Protein tyrosine phosphatase, receptor type, G					gb:AI596632 /DB_XREF=gi:4605680 /DB_XREF=ml66e01.y1 /CLONE=IMAGE:516984 /FEA=EST /CNT=37 /TID=Mm.202333.1 /TIER=Stack /STK=34 /UG=Mm.202333 /LL=105646 /UG_GENE=AW046354 /UG_TITLE=expressed sequence AW046354
1424253_at	2499	1622	0.65	1810073G14Rik	RIKEN cDNA 1810073G14 gene	1451283_at				gb:AK018570.1 /DB_XREF=gi:12858340 /FEA=FLmRNA /CNT=179 /TID=Mm.25632.1 /TIER=Stack /STK=57 /UG=Mm.25632 /LL=67726 /UG_GENE=9030624B09Rik /UG_TITLE=RIKEN cDNA 9030624B09 gene /DEF=Mus musculus adult male colon cDNA, RIKEN full-length enriched library, clone:9030624B09:homolog to HYPOTHETICAL 55.5 KDA PROTEIN, full insert sequence. /FL=gb:BC019518.1
1456144_at	604	393	0.65	Nav3	Neuron navigator 3					gb:AW537064 /DB_XREF=gi:7179481 /DB_XREF=G0112A01-3 /CLONE=G0112A01 /FEA=EST /CNT=36 /TID=Mm.45759.1 /TIER=Stack /STK=14 /UG=Mm.45759 /UG_TITLE=ESTs, Weakly similar to T19168 hypothetical protein F45E10.1 - Caenorhabditis elegans (C.elegans)
1436731_at	2308	1489	0.65	Zfp533	Zinc finger protein 533					gb:BB333374 /DB_XREF=gi:15411546 /DB_XREF=BB333374 /CLONE=B830010L13 /FEA=EST /CNT=151 /TID=Mm.87653.1 /TIER=Stack /STK=82 /UG=Mm.87653 /UG_TITLE=ESTs
1422642_at	704	458	0.65	Cdc42ep3	CDC42 effector protein (Rho GTPase binding) 3	1450700_at				gb:BC021409.1 /DB_XREF=gi:18204087 /FEA=FLmRNA /CNT=95 /TID=Mm.140601.1 /TIER=FL+Stack /STK=22 /UG=Mm.140601 /LL=68025 /UG_GENE=3200001F04Rik /DEF=Mus musculus, RIKEN cDNA 3200001F04 gene, clone MGC:29409 IMAGE:5007192, mRNA, complete cds. /PROD=RIKEN cDNA 3200001F04 gene /FL=gb:NM_026514.1 gb:BC021409.1
1448499_a_at	1221	794	0.65	Ephx2	Epoxide hydrolase 2, cytoplasmic					gb:NM_007940.1 /DB_XREF=gi:6679664 /GEN=Ephx2 /FEA=FLmRNA /CNT=154 /TID=Mm.15295.1 /TIER=FL+Stack /STK=66 /UG=Mm.15295 /LL=13850 /DEF=Mus musculus epoxide hydrolase 2, cytoplasmic (Ephx2), mRNA. /PROD=epoxide hydrolase 2, cytoplasmic /FL=gb:BC015087.1 gb:L05781.1 gb:NM_007940.1
1440973_at	633	411	0.65	LOC552874	Hypothetical LOC552874					gb:BQ174511 /DB_XREF=gi:20350002 /DB_XREF=UI-M-DJ2-bvy-g-18-0-UI.s1 /CLONE=UI-M-DJ2-bvy-g-18-0-UI /FEA=EST /CNT=9 /TID=Mm.35227.1 /TIER=ConsEnd /STK=4 /UG=Mm.35227 /UG_TITLE=ESTs
1438672_at	822	531	0.65	Parvb	Parvin, beta					gb:BI134721 /DB_XREF=gi:14584969 /DB_XREF=UI-M-BH3-bsw-a-06-0-UI.s1 /CLONE=UI-M-BH3-bsw-a-06-0-UI /FEA=EST /CNT=54 /TID=Mm.41928.1 /TIER=Stack /STK=9 /UG=Mm.41928 /LL=105873 /UG_GENE=AI595373 /UG_TITLE=expressed sequence AI595373
1424877_a_at	615	398	0.65	Alad	Aminolevulinate, delta-, dehydratase					gb:BC018236.1 /DB_XREF=gi:17390543 /FEA=FLmRNA /CNT=71 /TID=Mm.6988.2 /TIER=FL+Stack /STK=12 /UG=Mm.6988 /LL=17025 /UG_GENE=Alad /DEF=Mus musculus, Similar to aminolevulinate, delta-, dehydratase, clone MGC:18970 IMAGE:3992605, mRNA, complete cds. /PROD=Similar to aminolevulinate, delta-, dehydratase /FL=gb:BC018236.1
1448694_at	976	634	0.65	Jun	Jun oncogene					gb:NM_010591.1 /DB_XREF=gi:6754401 /GEN=Jun /FEA=FLmRNA /CNT=170 /TID=Mm.482.1 /TIER=FL+Stack /STK=46 /UG=Mm.482 /LL=16476 /DEF=Mus musculus Jun oncogene (Jun), mRNA. /PROD=Jun oncogene /FL=gb:J04115.1 gb:BC002081.1 gb:NM_010591.1
1433951_at	5150	3348	0.65	Arl5a	ADP-ribosylation factor-like 5A					gb:BG064956 /DB_XREF=gi:12547519 /DB_XREF=H3025G06-3 /CLONE=H3025G06 /FEA=EST /CNT=118 /TID=Mm.28972.1 /TIER=Stack /STK=49 /UG=Mm.28972 /LL=97043 /UG_GENE=T25534 /UG_TITLE=expressed sequence T25534
1423885_at	449	296	0.66	Lamc1	Laminin, gamma 1					gb:J03484.1 /DB_XREF=gi:198694 /FEA=FLmRNA /CNT=190 /TID=Mm.1249.1 /TIER=FL+Stack /STK=84 /UG=Mm.1249 /LL=16781 /UG_GENE=Lamc1 /DEF=Mouse laminin B2 chain mRNA, complete cds. /PROD=laminin B2 /FL=gb:J02930.1 gb:J03484.1
1460605_at	922	606	0.66	Crxos1	Crx opposite strand transcript 1					gb:AU045294 /DB_XREF=gi:3981477 /DB_XREF=AU045294 /CLONE=J0932G03 /FEA=EST /CNT=13 /TID=Mm.23520.2 /TIER=Stack /STK=9 /UG=Mm.23520 /LL=79401 /UG_GENE=Spz1-pending /UG_TITLE=spermatogenic Zip 1
1425326_at	2598	1707	0.66	Acly	ATP citrate lyase	1439459_x_at	1451666_at			gb:AF332052.1 /DB_XREF=gi:14193671 /FEA=FLmRNA /CNT=406 /TID=Mm.25316.1 /TIER=FL /STK=2 /UG=Mm.25316 /LL=104650 /UG_GENE=AW538652 /DEF=Mus musculus strain ILS ATP citrate lyase mRNA, complete cds. /PROD=ATP citrate lyase /FL=gb:AF332052.1 gb:AF332051.1
1428738_a_at	657	432	0.66	D14Ertd449e	DNA segment, Chr 14, ERATO Doi 449, expressed					gb:BG072279 /DB_XREF=gi:12554848 /DB_XREF=H3108G07-3 /CLONE=H3108G07 /FEA=mRNA /CNT=113 /TID=Mm.154012.1 /TIER=Stack /STK=23 /UG=Mm.154012 /LL=66039 /UG_GENE=0610008K04Rik /UG_TITLE=RIKEN cDNA 0610008K04 gene
1422785_at	1605	1054	0.66	Rasa2	RAS p21 protein activator 2					gb:NM_053268.1 /DB_XREF=gi:16716600 /GEN=Rasa2 /FEA=FLmRNA /CNT=34 /TID=Mm.205142.1 /TIER=FL+Stack /STK=12 /UG=Mm.205142 /LL=114713 /DEF=Mus musculus RAS p21 protein activator 2 (Rasa2), mRNA. /PROD=RAS p21 protein activator 2 /FL=gb:NM_053268.1 gb:AB056433.1
1450627_at	3316	2204	0.66	Ank	Progressive ankylosis					gb:NM_020332.1 /DB_XREF=gi:9994166 /GEN=ank /FEA=FLmRNA /CNT=261 /TID=Mm.142714.1 /TIER=FL+Stack /STK=116 /UG=Mm.142714 /LL=11732 /DEF=Mus musculus progressive ankylosis (ank), mRNA. /PROD=ank protein /FL=gb:AF274752.1 gb:NM_020332.1
1429463_at	2245	1503	0.67	Prkaa2	Protein kinase, AMP-activated, alpha 2 catalytic subunit	1434766_at				gb:AI891575 /DB_XREF=gi:5597477 /DB_XREF=ul31h01.x1 /CLONE=IMAGE:2099953 /FEA=mRNA /CNT=37 /TID=Mm.48638.1 /TIER=Stack /STK=20 /UG=Mm.48638 /LL=66516 /UG_GENE=2310008I11Rik /UG_TITLE=RIKEN cDNA 2310008I11 gene
1450853_at	2637	1774	0.67	Tle4	Transducin-like enhancer of split 4, homolog of Drosophila E(spl)					gb:AU045006 /DB_XREF=gi:3981189 /DB_XREF=AU045006 /CLONE=J0928E11 /FEA=FLmRNA /CNT=109 /TID=Mm.5641.1 /TIER=Stack /STK=79 /UG=Mm.5641 /LL=56303 /UG_GENE=Bce1-pending /UG_TITLE=B lymphocyte gene 1 /FL=gb:NM_019714.1 gb:AF141905.1
1427879_at	1616	1078	0.67	1810031K17Rik	RIKEN cDNA 1810031K17 gene					gb:AK007667.1 /DB_XREF=gi:12841354 /FEA=mRNA /CNT=171 /TID=Mm.28193.1 /TIER=Stack /STK=99 /UG=Mm.28193 /LL=69171 /UG_GENE=1810031K17Rik /UG_TITLE=RIKEN cDNA 1810031K17 gene /DEF=Mus musculus 10 day old male pancreas cDNA, RIKEN full-length enriched library, clone:1810031K17:homolog to HYPOTHETICAL 23.7 KDA PROTEIN (FRAGMENT), full insert sequence.
1434945_at	2177	1462	0.67	Aytl1	Acyltransferase like 1					gb:AW743924 /DB_XREF=gi:7655747 /DB_XREF=ur24d12.y1 /CLONE=IMAGE:3025271 /FEA=EST /CNT=33 /TID=Mm.21463.1 /TIER=Stack /STK=22 /UG=Mm.21463 /UG_TITLE=ESTs, Weakly similar to HIPP RAT NEURON SPECIFIC CALCIUM-BINDING PROTEIN HIPPOCALCIN (M.musculus)
1416937_at	7030	4677	0.67	Gabarap	Gamma-aminobutyric acid receptor associated protein					gb:BC024621.1 /DB_XREF=gi:19354257 /FEA=FLmRNA /CNT=208 /TID=Mm.30064.1 /TIER=FL+Stack /STK=62 /UG=Mm.30064 /LL=56486 /UG_GENE=Gabarap /DEF=Mus musculus, GABA(A) receptor-associated protein, clone MGC:25654 IMAGE:4459651, mRNA, complete cds. /PROD=GABA(A) receptor-associated protein /FL=gb:NM_019749.1 gb:BC002126.1 gb:BC024621.1 gb:AF161587.1
1426757_at	1295	865	0.67	Ampd2	Adenosine monophosphate deaminase 2 (isoform L)	1438941_x_at				gb:AK004759.1 /DB_XREF=gi:12836178 /FEA=mRNA /CNT=117 /TID=Mm.34758.1 /TIER=Stack /STK=75 /UG=Mm.34758 /LL=74138 /UG_GENE=1200014F01Rik /UG_TITLE=RIKEN cDNA 1200014F01 gene /DEF=Mus musculus adult male lung cDNA, RIKEN full-length enriched library, clone:1200014F01:homolog to AMP DEAMINASE 2 (EC 3.5.4.6) (AMP DEAMINASE ISOFORM L), full insert sequence.
1453021_at	934	626	0.67	Stxbp5	Syntaxin binding protein 5 (tomosyn)					gb:BM899291 /DB_XREF=gi:19382079 /DB_XREF=UI-M-DJ1-btz-c-04-0-UI.s1 /CLONE=UI-M-DJ1-btz-c-04-0-UI /FEA=mRNA /CNT=42 /TID=Mm.133971.1 /TIER=Stack /STK=12 /UG=Mm.133971 /LL=78808 /UG_GENE=4930565N16Rik /UG_TITLE=RIKEN cDNA 4930565N16 gene
1456767_at	588	396	0.67	Lrfn3	Leucine rich repeat and fibronectin type III domain containing 3					gb:AV062156 /DB_XREF=gi:15404333 /DB_XREF=AV062156 /CLONE=2010002G04 /FEA=EST /CNT=10 /TID=Mm.23157.1 /TIER=ConsEnd /STK=7 /UG=Mm.23157 /UG_TITLE=ESTs
1423681_at	2496	1678	0.67	1300018I05Rik	RIKEN cDNA 1300018I05 gene	1451082_at				gb:BC024691.1 /DB_XREF=gi:19354352 /FEA=FLmRNA /CNT=285 /TID=Mm.34298.1 /TIER=FL+Stack /STK=162 /UG=Mm.34298 /LL=74157 /UG_GENE=1300018I05Rik /DEF=Mus musculus, RIKEN cDNA 1300018I05 gene, clone MGC:30380 IMAGE:3668655, mRNA, complete cds. /PROD=RIKEN cDNA 1300018I05 gene /FL=gb:BC024691.1
1450080_at	3376	2274	0.67	Cxx1c	CAAX box 1 homolog C (human)					gb:NM_028375.1 /DB_XREF=gi:13386305 /GEN=2900027G03Rik /FEA=FLmRNA /CNT=29 /TID=Mm.158897.1 /TIER=FL /STK=2 /UG=Mm.158897 /LL=72865 /DEF=Mus musculus RIKEN cDNA 2900027G03 gene (2900027G03Rik), mRNA. /PROD=RIKEN cDNA 2900027G03 /FL=gb:NM_028375.1
1441989_at	1187	799	0.67	Bnip2	BCL2/adenovirus E1B interacting protein 1, NIP2					gb:AI481767 /DB_XREF=gi:4374993 /DB_XREF=vf96g06.x1 /CLONE=IMAGE:851674 /FEA=EST /CNT=16 /TID=Mm.30513.1 /TIER=ConsEnd /STK=3 /UG=Mm.30513 /UG_TITLE=ESTs
1419408_at	2002	1356	0.68	Six6	Sine oculis-related homeobox 6 homolog (Drosophila)					gb:AF050130.2 /DB_XREF=gi:6478864 /GEN=Optx2 /FEA=FLmRNA /CNT=21 /TID=Mm.57138.1 /TIER=FL+Stack /STK=10 /UG=Mm.57138 /LL=20476 /DEF=Mus musculus homeodomain protein (Optx2) mRNA, complete cds. /PROD=homeodomain protein /FL=gb:NM_011384.1 gb:AF135267.1 gb:AF050130.2
1417399_at	5931	4011	0.68	Gas6	Growth arrest specific 6					gb:NM_019521.1 /DB_XREF=gi:9506714 /GEN=Gas6 /FEA=FLmRNA /CNT=147 /TID=Mm.3982.1 /TIER=FL+Stack /STK=46 /UG=Mm.3982 /LL=14456 /DEF=Mus musculus growth arrest specific 6 (Gas6), mRNA. /PROD=growth arrest specific 6 /FL=gb:BC005444.1 gb:NM_019521.1
1428864_at	3788	2562	0.68	5530400B01Rik	RIKEN cDNA 5530400B01 gene					gb:AK017419.1 /DB_XREF=gi:12856645 /FEA=mRNA /CNT=44 /TID=Mm.39987.1 /TIER=Stack /STK=19 /UG=Mm.39987 /LL=71434 /UG_GENE=5530400B01Rik /UG_TITLE=RIKEN cDNA 5530400B01 gene /DEF=Mus musculus 10 days neonate head cDNA, RIKEN full-length enriched library, clone:5530400B01:hypothetical protein, full insert sequence.
1419665_a_at	299	204	0.68	Nupr1	Nuclear protein 1					gb:NM_019738.1 /DB_XREF=gi:9790144 /GEN=Nupr1 /FEA=FLmRNA /CNT=28 /TID=Mm.18742.1 /TIER=FL /STK=7 /UG=Mm.18742 /LL=56312 /DEF=Mus musculus nuclear protein 1 (Nupr1), mRNA. /PROD=p8 protein /FL=gb:AF131196.1 gb:NM_019738.1 gb:BC002109.1
1447615_at	160	109	0.68	Fmn1	Formin 1					gb:BM249512 /DB_XREF=gi:17884782 /DB_XREF=K0834F04-3 /CLONE=K0834F04 /FEA=EST /CNT=2 /TID=Mm.218134.1 /TIER=ConsEnd /STK=2 /UG=Mm.218134 /UG_TITLE=ESTs
1456159_at	795	539	0.68	Setd5	SET domain containing 5					gb:BE951483 /DB_XREF=gi:10590881 /DB_XREF=UI-M-CC0-ayb-a-11-0-UI.s1 /CLONE=UI-M-CC0-ayb-a-11-0-UI /FEA=EST /CNT=16 /TID=Mm.133702.1 /TIER=Stack /STK=14 /UG=Mm.133702 /UG_TITLE=ESTs
1439153_at	3342	2261	0.68	Ibrdc2	IBR domain containing 2	1456834_at				gb:AV274826 /DB_XREF=gi:16390606 /DB_XREF=AV274826 /CLONE=4932422L03 /FEA=EST /CNT=17 /TID=Mm.76758.1 /TIER=Stack /STK=8 /UG=Mm.76758 /UG_TITLE=ESTs
1448136_at	1578	1077	0.68	Enpp2	Ectonucleotide pyrophosphatase/phosphodiesterase 2					gb:BC003264.1 /DB_XREF=gi:13096936 /FEA=FLmRNA /CNT=373 /TID=Mm.28107.1 /TIER=FL+Stack /STK=178 /UG=Mm.28107 /LL=18606 /UG_GENE=Enpp2 /DEF=Mus musculus, ectonucleotide pyrophosphatasephosphodiesterase 2, clone MGC:6665 IMAGE:3499038, mRNA, complete cds. /PROD=ectonucleotide pyrophosphatasephosphodiesterase2 /FL=gb:BC003264.1 gb:AF123542.1 gb:NM_015744.1
1419954_s_at	1261	854	0.68	Zfand3	Zinc finger, AN1-type domain 3	1426998_at	1441948_x_at			gb:AW539211 /DB_XREF=gi:7181628 /DB_XREF=C0117B01-3 /CLONE=C0117B01 /FEA=EST /CNT=1 /TID=Mm.219491.1 /TIER=ConsEnd /STK=1 /UG=Mm.219491 /LL=99911 /UG_GENE=AW539211 /UG_TITLE=expressed sequence AW539211
1451825_a_at	3370	2286	0.68	Copz1	Coatomer protein complex, subunit zeta 1					gb:BC002246.1 /DB_XREF=gi:12805538 /FEA=FLmRNA /CNT=7 /TID=Mm.29473.3 /TIER=FL /STK=1 /UG=Mm.29473 /LL=56447 /UG_GENE=Copz1 /DEF=Mus musculus, CGI-120 protein, clone MGC:7560 IMAGE:3493010, mRNA, complete cds. /PROD=CGI-120 protein /FL=gb:BC002246.1
1416598_at	732	503	0.69	Glis2	GLIS family zinc finger 2					gb:BC021517.1 /DB_XREF=gi:18204445 /FEA=FLmRNA /CNT=123 /TID=Mm.28087.1 /TIER=FL+Stack /STK=79 /UG=Mm.28087 /LL=83396 /UG_GENE=Gli5 /DEF=Mus musculus, GLI-Kruppel family member GLI5, clone MGC:36775 IMAGE:5352352, mRNA, complete cds. /PROD=GLI-Kruppel family member GLI5 /FL=gb:NM_031184.1 gb:AF325913.1 gb:AF249340.1 gb:BC021517.1
1447640_s_at	3949	2720	0.69	Pbx3	Pre B-cell leukemia transcription factor 3					gb:BB554874 /DB_XREF=gi:9641240 /DB_XREF=BB554874 /CLONE=E330015M24 /FEA=EST /CNT=2 /TID=Mm.137604.1 /TIER=ConsEnd /STK=2 /UG=Mm.137604 /UG_TITLE=ESTs
1435229_at	5560	3828	0.69	Gramd1b	GRAM domain containing 1B					gb:BI729743 /DB_XREF=gi:15706756 /DB_XREF=603349465F1 /CLONE=IMAGE:5356720 /FEA=EST /CNT=38 /TID=Mm.45231.1 /TIER=Stack /STK=18 /UG=Mm.45231 /LL=102561 /UG_GENE=AI593249 /UG_TITLE=expressed sequence AI593249
1424343_a_at	1997	1368	0.69	Eif1a	Eukaryotic translation initiation factor 1A	1424344_s_at				gb:BC027437.1 /DB_XREF=gi:20072744 /FEA=FLmRNA /CNT=176 /TID=Mm.143141.1 /TIER=FL+Stack /STK=36 /UG=Mm.143141 /LL=13664 /UG_GENE=Eif1a /DEF=Mus musculus, eukaryotic translation initiation factor 1A, clone MGC:36200 IMAGE:4017054, mRNA, complete cds. /PROD=eukaryotic translation initiation factor 1A /FL=gb:BC027437.1
1431393_at	1412	977	0.69	Six6os1	Six6 opposite strand transcript 1					gb:AK015397.1 /DB_XREF=gi:12853723 /FEA=mRNA /CNT=3 /TID=Mm.107632.1 /TIER=ConsEnd /STK=0 /UG=Mm.107632 /LL=75801 /UG_GENE=4930447C04Rik /UG_TITLE=RIKEN cDNA 4930447C04 gene /DEF=Mus musculus adult male testis cDNA, RIKEN full-length enriched library, clone:4930447C04:hypothetical protein, full insert sequence.
1428373_at	3429	2383	0.69	Ihpk2	Inositol hexaphosphate kinase 2	1435319_at				gb:AK005166.1 /DB_XREF=gi:12837135 /FEA=mRNA /CNT=73 /TID=Mm.89584.1 /TIER=Stack /STK=47 /UG=Mm.89584 /LL=76500 /UG_GENE=1500005N04Rik /UG_TITLE=RIKEN cDNA 1500005N04 gene /DEF=Mus musculus adult male cerebellum cDNA, RIKEN full-length enriched library, clone:1500005N04:homolog to HYPOTHETICAL 11.2 KDA PROTEIN, full insert sequence.
1418195_at	1623	1127	0.69	Galnt10	UDP-N-acetyl-alpha-D-galactosamine:polypeptide N-acetylgalactosaminyltransferase 10	1440493_at				gb:BG965198 /DB_XREF=gi:14352835 /DB_XREF=602830944F1 /CLONE=IMAGE:4985531 /FEA=FLmRNA /CNT=101 /TID=Mm.11360.1 /TIER=Stack /STK=22 /UG=Mm.11360 /LL=171212 /UG_GENE=Galnt9 /UG_TITLE=UDP-N-acetyl-alpha-D-galactosamine:polypeptide N-acetylgalactosaminyltransferase 9 /FL=gb:NM_134189.1 gb:BC016585.1
1436228_at	2412	1662	0.69		Transcribed locus					gb:BM123092 /DB_XREF=gi:17106860 /DB_XREF=L0519E01-3 /CLONE=L0519E01 /FEA=EST /CNT=14 /TID=Mm.5388.2 /TIER=Stack /STK=10 /UG=Mm.5388 /UG_TITLE=ESTs
1453286_at	3709	2547	0.69							gb:BB085537 /DB_XREF=gi:8651322 /DB_XREF=BB085537 /CLONE=9330200E06 /FEA=mRNA /CNT=32 /TID=Mm.33582.1 /TIER=Stack /STK=8 /UG=Mm.33582 /LL=72741 /UG_GENE=2810428A13Rik /UG_TITLE=RIKEN cDNA 2810428A13 gene
1423294_at	4313	3033	0.7	Mest	Mesoderm specific transcript					gb:AW555393 /DB_XREF=gi:7200912 /DB_XREF=L0255C06-3 /CLONE=L0255C06 /FEA=FLmRNA /CNT=396 /TID=Mm.1089.1 /TIER=Stack /STK=17 /UG=Mm.1089 /LL=17294 /UG_GENE=Mest /UG_TITLE=mesoderm specific transcript /FL=gb:NM_008590.1 gb:D16262.1 gb:BC006639.1
1422631_at	4004	2812	0.7	Ahr	Aryl-hydrocarbon receptor					gb:NM_013464.1 /DB_XREF=gi:7304872 /GEN=Ahr /FEA=FLmRNA /CNT=82 /TID=Mm.4452.1 /TIER=FL+Stack /STK=24 /UG=Mm.4452 /LL=11622 /DEF=Mus musculus aryl-hydrocarbon receptor (Ahr), mRNA. /PROD=aryl-hydrocarbon receptor /FL=gb:D38417.1 gb:AF405570.1 gb:AF405568.1 gb:AF405567.1 gb:AF405566.1 gb:AF405565.1 gb:NM_013464.1 gb:AF405563.1 gb:AF405562.1 gb:AF405561.1 gb:AF405560.1
1426594_at	1834	1284	0.7	Frmd4b	FERM domain containing 4B	1452123_s_at				gb:BG067753 /DB_XREF=gi:12550322 /DB_XREF=H3057G09-3 /CLONE=H3057G09 /FEA=FLmRNA /CNT=84 /TID=Mm.27789.2 /TIER=Stack /STK=11 /UG=Mm.27789 /UG_TITLE=Mus musculus GOBLIN mRNA for Golgi-associated band 4.1-like protein, complete cds /FL=gb:AB042027.1
1454903_at	905	631	0.7	Ngfr	Nerve growth factor receptor (TNFR superfamily, member 16)					gb:BB151515 /DB_XREF=gi:16267941 /DB_XREF=BB151515 /CLONE=A030014A01 /FEA=EST /CNT=46 /TID=Mm.103727.2 /TIER=Stack /STK=37 /UG=Mm.103727 /LL=18053 /UG_GENE=Ngfr /UG_TITLE=nerve growth factor receptor
1433699_at	8583	6004	0.7	Tnfaip3	Tumor necrosis factor, alpha-induced protein 3	1450829_at				gb:BM241351 /DB_XREF=gi:17876621 /DB_XREF=K0615G01-3 /CLONE=K0615G01 /FEA=EST /CNT=80 /TID=Mm.116683.1 /TIER=Stack /STK=70 /UG=Mm.116683 /UG_TITLE=ESTs
1440417_at	1053	736	0.7	Mgea5	Meningioma expressed antigen 5 (hyaluronidase)					gb:BG918834 /DB_XREF=gi:14299310 /DB_XREF=602819331F1 /CLONE=IMAGE:4948423 /FEA=EST /CNT=6 /TID=Mm.122725.1 /TIER=ConsEnd /STK=5 /UG=Mm.122725 /LL=52016 /UG_GENE=D19Ertd409e /UG_TITLE=DNA segment, Chr 19, ERATO Doi 409, expressed
1419835_s_at	817	575	0.7	Plec1	Plectin 1					gb:AW123286 /DB_XREF=gi:6098816 /DB_XREF=UI-M-BH2.1-apg-g-06-0-UI.s1 /CLONE=UI-M-BH2.1-apg-g-06-0-UI /FEA=EST /CNT=1 /TID=Mm.215172.1 /TIER=ConsEnd /STK=1 /UG=Mm.215172 /LL=18810 /UG_GENE=Plec1 /UG_TITLE=plectin 1
1448628_at	7321	5147	0.7	Scg3	Secretogranin III					gb:NM_009130.1 /DB_XREF=gi:6677866 /GEN=Scg3 /FEA=FLmRNA /CNT=84 /TID=Mm.2386.1 /TIER=FL+Stack /STK=52 /UG=Mm.2386 /LL=20255 /DEF=Mus musculus secretogranin III (Scg3), mRNA. /PROD=secretogranin III /FL=gb:U02982.1 gb:BC024785.1 gb:NM_009130.1
1456480_at	1812	1272	0.7	Fry	Furry homolog (Drosophila)					gb:BB527078 /DB_XREF=gi:16444426 /DB_XREF=BB527078 /CLONE=D930037P12 /FEA=EST /CNT=36 /TID=Mm.93130.1 /TIER=Stack /STK=9 /UG=Mm.93130 /UG_TITLE=ESTs, Moderately similar to hypothetical protein (H.sapiens)
1420798_s_at	2690	1915	0.71	Pcdha4	Protocadherin alpha 4					gb:NM_054072.1 /DB_XREF=gi:16905102 /GEN=Pcdha1 /FEA=FLmRNA /CNT=3 /TID=Mm.192215.1 /TIER=FL /STK=3 /UG=Mm.192215 /LL=116731 /DEF=Mus musculus protocadherin alpha 1 (Pcdha1), mRNA. /PROD=protocadherin alpha 1 /FL=gb:AY013756.1 gb:AY013766.1 gb:NM_054072.1
1450250_at	583	413	0.71	Thrap3	Thyroid hormone receptor associated protein 3					gb:NM_130880.1 /DB_XREF=gi:18700017 /GEN=AJ430384 /FEA=FLmRNA /CNT=10 /TID=Mm.156872.1 /TIER=FL /STK=2 /UG=Mm.156872 /LL=170711 /DEF=Mus musculus cDNA sequence AJ430384 (AJ430384), mRNA. /PROD=Cezanne 2 /FL=gb:NM_130880.1
1422887_a_at	7742	5490	0.71	Ctbp2	C-terminal binding protein 2	1434705_at				gb:NM_009980.1 /DB_XREF=gi:6753547 /GEN=Ctbp2 /FEA=FLmRNA /CNT=122 /TID=Mm.10172.1 /TIER=FL+Stack /STK=8 /UG=Mm.10172 /LL=13017 /DEF=Mus musculus C-terminal binding protein 2 (Ctbp2), mRNA. /PROD=C-terminal binding protein 2 /FL=gb:AB033123.1 gb:AF016508.1 gb:AF059735.1 gb:NM_009980.1
1445438_at	1393	984	0.71	Ddhd1	DDHD domain containing 1					gb:BB132393 /DB_XREF=gi:16266476 /DB_XREF=BB132393 /CLONE=9630061G18 /FEA=EST /CNT=3 /TID=Mm.26761.1 /TIER=ConsEnd /STK=2 /UG=Mm.26761 /UG_TITLE=ESTs
1434764_at	6819	4859	0.71	Akap11	A kinase (PRKA) anchor protein 11					gb:AW555068 /DB_XREF=gi:7200491 /DB_XREF=L0249E09-3 /CLONE=L0249E09 /FEA=EST /CNT=52 /TID=Mm.89413.1 /TIER=Stack /STK=25 /UG=Mm.89413 /UG_TITLE=ESTs
1418887_a_at	2277	1621	0.71	D11Wsu99e	DNA segment, Chr 11, Wayne State University 99, expressed	1449257_at				gb:NM_138598.1 /DB_XREF=gi:20070413 /GEN=D11Wsu99e /FEA=FLmRNA /CNT=114 /TID=Mm.99677.1 /TIER=FL+Stack /STK=16 /UG=Mm.99677 /LL=28081 /DEF=Mus musculus DNA segment, Chr 11, Wayne State University 99, expressed (D11Wsu99e), mRNA. /PROD=DNA segment, Chr 11, Wayne State University 99,expressed /FL=gb:NM_138598.1
1423172_at	7159	5054	0.71	Napb	N-ethylmaleimide sensitive fusion protein attachment protein beta	1423173_at	1427470_s_at	1452444_at	1450888_at	gb:BB270857 /DB_XREF=gi:16400641 /DB_XREF=BB270857 /CLONE=A830050L07 /FEA=FLmRNA /CNT=97 /TID=Mm.115124.1 /TIER=Stack /STK=34 /UG=Mm.115124 /LL=56276 /UG_GENE=Brp14 /UG_TITLE=brain protein 14 /FL=gb:NM_019627.1
1422500_at	1640	1173	0.72			1432016_a_at				gb:AV030425 /DB_XREF=gi:16356549 /DB_XREF=AV030425 /CLONE=1500012E04 /FEA=FLmRNA /CNT=215 /TID=Mm.196043.1 /TIER=Stack /STK=65 /UG=Mm.196043 /LL=67834 /UG_GENE=Idh3a /UG_TITLE=isocitrate dehydrogenase 3 (NAD+) alpha /FL=gb:NM_029573.1
1416395_at	8945	6402	0.72	Guk1	Guanylate kinase 1					gb:BC024625.1 /DB_XREF=gi:19354249 /FEA=FLmRNA /CNT=148 /TID=Mm.3624.1 /TIER=FL+Stack /STK=92 /UG=Mm.3624 /LL=14923 /UG_GENE=Guk1 /DEF=Mus musculus, guanylate kinase 1, clone MGC:25313 IMAGE:4485215, mRNA, complete cds. /PROD=guanylate kinase 1 /FL=gb:U53514.1 gb:NM_008193.1 gb:BC024625.1
1451784_x_at	2625	1927	0.73	H2-K1	Histocompatibility 2, K1, K region					gb:L36068.1 /DB_XREF=gi:797271 /GEN=H2-D /FEA=FLmRNA /CNT=10 /TID=Mm.33263.4 /TIER=FL /STK=1 /UG=Mm.33263 /LL=14964 /DEF=Mus musculus MHC class I H2G7 D mRNA, complete cds. /PROD=cell surface glycoprotein /FL=gb:L36068.1
1455226_at	1064	781	0.73	Spnb1	Spectrin beta 1					gb:BB478022 /DB_XREF=gi:16440385 /DB_XREF=BB478022 /CLONE=D330027P03 /FEA=EST /CNT=21 /TID=Mm.32881.1 /TIER=Stack /STK=20 /UG=Mm.32881 /LL=104888 /UG_GENE=AI842465 /UG_TITLE=expressed sequence AI842465
1449185_at	7625	5601	0.73	Crx	Cone-rod homeobox containing gene					gb:NM_007770.1 /DB_XREF=gi:6681028 /GEN=Crx /FEA=FLmRNA /CNT=69 /TID=Mm.8008.1 /TIER=FL /STK=7 /UG=Mm.8008 /LL=12951 /DEF=Mus musculus cone-rod homeobox containing gene (Crx), mRNA. /PROD=cone-rod homeobox containing gene /FL=gb:U77615.1 gb:NM_007770.1 gb:BC016502.1
1442254_at	926	675	0.73	Dgkd	Diacylglycerol kinase, delta					gb:BB366659 /DB_XREF=gi:16406457 /DB_XREF=BB366659 /CLONE=C130034I19 /FEA=EST /CNT=5 /TID=Mm.207501.1 /TIER=ConsEnd /STK=3 /UG=Mm.207501 /UG_TITLE=ESTs
1448752_at	20147	14789	0.73	Car2	Carbonic anhydrase 2					gb:NM_009801.2 /DB_XREF=gi:19745180 /GEN=Car2 /FEA=FLmRNA /CNT=313 /TID=Mm.1186.1 /TIER=FL+Stack /STK=42 /UG=Mm.1186 /LL=12349 /DEF=Mus musculus carbonic anhydrase 2 (Car2), mRNA. /PROD=carbonic anhydrase 2 /FL=gb:NM_009801.2 gb:K00811.1
1435551_at	3027	2221	0.73	Fhod3	Formin homology 2 domain containing 3					gb:BG066491 /DB_XREF=gi:12549060 /DB_XREF=H3043F01-3 /CLONE=H3043F01 /FEA=EST /CNT=38 /TID=Mm.28387.1 /TIER=Stack /STK=15 /UG=Mm.28387 /UG_TITLE=ESTs, Weakly similar to DIA3_MOUSE Diaphanous protein homolog 3 (Diaphanous-related formin 3) (DRF3) (mDIA2) (p134mDIA2) (M.musculus)
1416956_at	5364	3940	0.73	Kcnab2	Potassium voltage-gated channel, shaker-related subfamily, beta member 2					gb:U31908.1 /DB_XREF=gi:975313 /GEN=I2RF5 /FEA=FLmRNA /CNT=100 /TID=Mm.15512.1 /TIER=FL+Stack /STK=62 /UG=Mm.15512 /LL=16498 /DEF=Mus musculus potassium channel beta 2 subunit (I2RF5) mRNA, complete cds. /PROD=potassium channel beta 2 subunit /FL=gb:U31908.1 gb:U65592.1 gb:NM_010598.1
1425545_x_at	2872	2090	0.73	H2-K1	Histocompatibility 2, K1, K region	1451931_x_at				gb:M86502.1 /DB_XREF=gi:199306 /GEN=H-2Df /FEA=FLmRNA /CNT=31 /TID=Mm.33263.2 /TIER=FL /STK=1 /UG=Mm.33263 /LL=14964 /DEF=Mus musculus MHC class I protein (H-2Df) mRNA, complete cds. /PROD=MHC class I-alpha /FL=gb:U47325.1 gb:M86502.1 gb:M69067.1
1441768_at	467	346	0.74	D4Bwg0951e	DNA segment, Chr 4, Brigham & Women's Genetics 0951 expressed					gb:BB122864 /DB_XREF=gi:16262063 /DB_XREF=BB122864 /CLONE=9530090F02 /FEA=EST /CNT=4 /TID=Mm.192327.1 /TIER=ConsEnd /STK=4 /UG=Mm.192327 /UG_TITLE=ESTs
1416843_at	5883	4330	0.74	Pde6d	Phosphodiesterase 6D, cGMP-specific, rod, delta					gb:NM_008801.1 /DB_XREF=gi:6679244 /GEN=Pde6d /FEA=FLmRNA /CNT=108 /TID=Mm.12925.1 /TIER=FL+Stack /STK=67 /UG=Mm.12925 /LL=18582 /DEF=Mus musculus phosphodiesterase 6D, cGMP-specific, rod, delta (Pde6d), mRNA. /PROD=phosphodiesterase 6D, cGMP-specific, rod, delta /FL=gb:AF039216.1 gb:BC005636.1 gb:NM_008801.1
1425926_a_at	8398	6193	0.74	Otx2	Orthodenticle homolog 2 (Drosophila)					gb:BC017609.1 /DB_XREF=gi:17160873 /FEA=FLmRNA /CNT=2 /TID=Mm.134516.1 /TIER=FL /STK=1 /UG=Mm.134516 /DEF=Mus musculus, clone MGC:27657 IMAGE:4527414, mRNA, complete cds. /PROD=Unknown (protein for MGC:27657) /FL=gb:BC017609.1
1435789_x_at	1651	1223	0.74		Transcribed locus					gb:C79043 /DB_XREF=gi:2519373 /DB_XREF=C79043 /CLONE=J0059E06 /FEA=EST /CNT=19 /TID=Mm.38261.3 /TIER=Stack /STK=13 /UG=Mm.38261 /LL=56791 /UG_GENE=Ubce8 /UG_TITLE=ubiquitin-conjugating enzyme 8
1417859_at	1356	1009	0.74	Gas7	Growth arrest specific 7					gb:NM_008088.1 /DB_XREF=gi:6679944 /GEN=Gas7 /FEA=FLmRNA /CNT=45 /TID=Mm.3257.1 /TIER=FL+Stack /STK=35 /UG=Mm.3257 /LL=14457 /DEF=Mus musculus growth arrest specific 7 (Gas7), mRNA. /PROD=growth arrest specific 7 /FL=gb:NM_008088.1 gb:U19860.1
1426900_at	5016	3756	0.75	Jmjd1c	Jumonji domain containing 1C	1448049_at				gb:AV293164 /DB_XREF=gi:16392504 /DB_XREF=AV293164 /CLONE=5430433L24 /FEA=mRNA /CNT=75 /TID=Mm.23846.1 /TIER=Stack /STK=41 /UG=Mm.23846 /UG_TITLE=Mus musculus, clone IMAGE:3676222, mRNA
1423818_a_at	9626	7220	0.75	Arl6ip1	ADP-ribosylation factor-like 6 interacting protein 1					gb:AF223953.1 /DB_XREF=gi:6980031 /FEA=FLmRNA /CNT=334 /TID=Mm.29924.1 /TIER=FL+Stack /STK=100 /UG=Mm.29924 /LL=54208 /UG_GENE=Arl6ip /DEF=Mus musculus ARL-6 interacting protein-1 mRNA, complete cds. /PROD=ARL-6 interacting protein-1 /FL=gb:AF223953.1 gb:AF133669.1 gb:BC010196.1
1451334_at	1799	1347	0.75	1810009O10Rik	RIKEN cDNA 1810009O10 gene					gb:BC027022.1 /DB_XREF=gi:20071705 /FEA=FLmRNA /CNT=60 /TID=Mm.35063.1 /TIER=FL+Stack /STK=36 /UG=Mm.35063 /LL=69109 /UG_GENE=1810009O10Rik /DEF=Mus musculus, similar to Unknown (protein for IMAGE:3537447), clone MGC:36666 IMAGE:5367363, mRNA, complete cds. /PROD=similar to Unknown (protein for IMAGE:3537447) /FL=gb:BC027022.1
1447854_s_at	1132	853	0.75	Hist2h2be	Histone 2, H2be					gb:AV127319 /DB_XREF=gi:5313553 /DB_XREF=AV127319 /CLONE=2700047M02 /FEA=EST /CNT=2 /TID=Mm.200193.1 /TIER=ConsEnd /STK=2 /UG=Mm.200193 /LL=99855 /UG_GENE=AV127319 /UG_TITLE=expressed sequence AV127319
1450729_at	2964	2231	0.75	Hs2st1	Heparan sulfate 2-O-sulfotransferase 1					gb:AF169243.1 /DB_XREF=gi:7329069 /FEA=FLmRNA /CNT=114 /TID=Mm.12863.1 /TIER=FL+Stack /STK=15 /UG=Mm.12863 /LL=23908 /UG_GENE=Hs2st1 /DEF=Mus musculus heparan sulfate 2-O-sulfotransferase mRNA, complete cds. /PROD=heparan sulfate 2-O-sulfotransferase /FL=gb:AF060178.1 gb:AF169243.1 gb:NM_011828.1 gb:BC025443.1
1433750_at	870	656	0.75	Slc31a1	Solute carrier family 31, member 1					gb:AV287019 /DB_XREF=gi:15405802 /DB_XREF=AV287019 /CLONE=5031430A19 /FEA=EST /CNT=95 /TID=Mm.200342.1 /TIER=Stack /STK=64 /UG=Mm.200342 /LL=100199 /UG_GENE=AI787263 /UG_TITLE=expressed sequence AI787263
1448883_at	5536	4132	0.75	Lgmn	Legumain					gb:NM_011175.1 /DB_XREF=gi:7242186 /GEN=Lgmn /FEA=FLmRNA /CNT=157 /TID=Mm.17185.1 /TIER=FL+Stack /STK=33 /UG=Mm.17185 /LL=19141 /DEF=Mus musculus legumain (Lgmn), mRNA. /PROD=protease, cysteine, 1 /FL=gb:NM_011175.1 gb:AF044266.1
1456856_at	1580	1182	0.75	Ppfia2	Protein tyrosine phosphatase, receptor type, f polypeptide (PTPRF), interacting protein (liprin), alpha 2					gb:AI854225 /DB_XREF=gi:5498131 /DB_XREF=UI-M-BH0-ajz-f-09-0-UI.s1 /CLONE=UI-M-BH0-ajz-f-09-0-UI /FEA=EST /CNT=7 /TID=Mm.39683.1 /TIER=ConsEnd /STK=7 /UG=Mm.39683 /UG_TITLE=ESTs, Weakly similar to S55552 LAR-interacting protein LIP1a (H.sapiens)
1418611_at	4361	3327	0.76	Gpr162	G protein-coupled receptor 162					gb:NM_013533.1 /DB_XREF=gi:7305102 /GEN=Grca /FEA=FLmRNA /CNT=33 /TID=Mm.2514.1 /TIER=FL+Stack /STK=21 /UG=Mm.2514 /LL=14788 /DEF=Mus musculus gene rich cluster, A gene (Grca), mRNA. /PROD=gene rich cluster, A gene /FL=gb:NM_013533.1
1448118_a_at	6295	4753	0.76	Ctsd	Cathepsin D					gb:NM_009983.1 /DB_XREF=gi:6753555 /GEN=Ctsd /FEA=FLmRNA /CNT=522 /TID=Mm.2147.1 /TIER=FL+Stack /STK=193 /UG=Mm.2147 /LL=13033 /DEF=Mus musculus cathepsin D (Ctsd), mRNA. /PROD=cathepsin D /FL=gb:NM_009983.1
1448685_at	6138	4675	0.76	2900010M23Rik	RIKEN cDNA 2900010M23 gene					gb:NM_026063.1 /DB_XREF=gi:13385559 /GEN=2900010M23Rik /FEA=FLmRNA /CNT=82 /TID=Mm.29700.1 /TIER=FL+Stack /STK=47 /UG=Mm.29700 /LL=67267 /DEF=Mus musculus RIKEN cDNA 2900010M23 gene (2900010M23Rik), mRNA. /PROD=RIKEN cDNA 2900010M23 /FL=gb:NM_026063.1
1420667_at	3032	2318	0.76	Doc2b	Double C2, beta					gb:BM117900 /DB_XREF=gi:17080918 /DB_XREF=L0857G08-3 /CLONE=L0857G08 /FEA=FLmRNA /CNT=31 /TID=Mm.5137.1 /TIER=ConsEnd /STK=6 /UG=Mm.5137 /LL=13447 /UG_GENE=Doc2b /UG_TITLE=double C2, beta /FL=gb:NM_007873.1 gb:D85037.1
1417176_at	1499	1134	0.76	Csnk1e	Casein kinase 1, epsilon					gb:BE952001 /DB_XREF=gi:10591928 /DB_XREF=UI-M-CC0-ayh-e-10-0-UI.s1 /CLONE=UI-M-CC0-ayh-e-10-0-UI /FEA=FLmRNA /CNT=146 /TID=Mm.30199.1 /TIER=Stack /STK=12 /UG=Mm.30199 /LL=27373 /UG_GENE=Csnk1e /UG_TITLE=casein kinase 1, epsilon /FL=gb:AB028241.1 gb:AB028736.2 gb:BC026127.1 gb:NM_013767.2
1433620_at	889	676	0.76	Wdr41	WD repeat domain 41					gb:BM119750 /DB_XREF=gi:17087776 /DB_XREF=L0930B07-3 /CLONE=L0930B07 /FEA=EST /CNT=128 /TID=Mm.33856.1 /TIER=Stack /STK=81 /UG=Mm.33856 /UG_TITLE=ESTs, Moderately similar to hypothetical protein FLJ10904 (Homo sapiens) (H.sapiens)
1436747_at	2830	2191	0.77							gb:BI409975 /DB_XREF=gi:15170898 /DB_XREF=602962821F1 /CLONE=IMAGE:5118413 /FEA=EST /CNT=177 /TID=Mm.28594.1 /TIER=Stack /STK=69 /UG=Mm.28594 /UG_TITLE=ESTs
1426674_at	1910	1473	0.77	Eif3s9	Eukaryotic translation initiation factor 3, subunit 9 (eta)					gb:BG923834 /DB_XREF=gi:14304310 /DB_XREF=602826276F1 /CLONE=IMAGE:4954818 /FEA=mRNA /CNT=267 /TID=Mm.21671.1 /TIER=Stack /STK=125 /UG=Mm.21671 /LL=27979 /UG_GENE=D5Wsu45e /UG_TITLE=DNA segment, Chr 5, Wayne State University 45, expressed
1423642_at	5363	4140	0.77	Tubb2c	Tubulin, beta 2c					gb:BC005547.1 /DB_XREF=gi:13542679 /FEA=FLmRNA /CNT=515 /TID=Mm.21840.1 /TIER=FL+Stack /STK=279 /UG=Mm.21840 /LL=68222 /UG_GENE=4930542G03Rik /DEF=Mus musculus, clone MGC:6713 IMAGE:3585500, mRNA, complete cds. /PROD=Unknown (protein for MGC:6713) /FL=gb:BC022919.1 gb:BC005547.1
1416904_at	8058	6244	0.77	Mbnl1	Muscleblind-like 1 (Drosophila)					gb:NM_020007.1 /DB_XREF=gi:9910407 /GEN=Mbnl /FEA=FLmRNA /CNT=227 /TID=Mm.141993.1 /TIER=FL+Stack /STK=64 /UG=Mm.141993 /LL=56758 /DEF=Mus musculus muscleblind-like (Drosophila) (Mbnl), mRNA. /PROD=muscleblind-like (Drosophila) /FL=gb:AF231110.1 gb:NM_020007.1
1416256_a_at	15893	12349	0.78	Tubb5	Tubulin, beta 5					gb:NM_011655.1 /DB_XREF=gi:7106438 /GEN=Tubb5 /FEA=FLmRNA /CNT=378 /TID=Mm.1703.1 /TIER=FL+Stack /STK=106 /UG=Mm.1703 /LL=22154 /DEF=Mus musculus tubulin, beta 5 (Tubb5), mRNA. /PROD=tubulin, beta 5 /FL=gb:BC003825.1 gb:NM_011655.1
1426968_a_at	2391	1865	0.78	Rdh10	Retinol dehydrogenase 10 (all-trans)	1460632_at				gb:BG073496 /DB_XREF=gi:12556065 /DB_XREF=H3123C06-3 /CLONE=H3123C06 /FEA=mRNA /CNT=68 /TID=Mm.41657.1 /TIER=Stack /STK=32 /UG=Mm.41657 /LL=98711 /UG_GENE=3110069K09Rik /UG_TITLE=RIKEN cDNA 3110069K09 gene
1425745_a_at	3649	2841	0.78	Tacc2	Transforming, acidic coiled-coil containing protein 2					gb:BC004057.1 /DB_XREF=gi:13278518 /FEA=FLmRNA /CNT=10 /TID=Mm.86322.2 /TIER=FL /STK=1 /UG=Mm.86322 /LL=57752 /UG_GENE=Tacc2 /DEF=Mus musculus, Similar to transforming, acidic coiled-coil containing protein 2, clone MGC:8162 IMAGE:3589967, mRNA, complete cds. /PROD=Similar to transforming, acidic coiled-coilcontaining protein 2 /FL=gb:BC004057.1
1434895_s_at	3325	2612	0.79	Ppp1r13b	Protein phosphatase 1, regulatory (inhibitor) subunit 13B					gb:BG064715 /DB_XREF=gi:12547278 /DB_XREF=H3023A08-3 /CLONE=H3023A08 /FEA=EST /CNT=61 /TID=Mm.202748.1 /TIER=Stack /STK=23 /UG=Mm.202748 /LL=104823 /UG_GENE=AI449786 /UG_TITLE=expressed sequence AI449786
1454926_at	9546	7515	0.79	Wwp1	WW domain containing E3 ubiquitin protein ligase 1					gb:AV327549 /DB_XREF=gi:16395662 /DB_XREF=AV327549 /CLONE=6330419K15 /FEA=EST /CNT=41 /TID=Mm.23531.1 /TIER=Stack /STK=35 /UG=Mm.23531 /LL=98465 /UG_GENE=AI852220 /UG_TITLE=expressed sequence AI852220
1440285_at	3397	2673	0.79	Ppp1r9a	Protein phosphatase 1, regulatory (inhibitor) subunit 9A	1456072_at				gb:BF472950 /DB_XREF=gi:11542133 /DB_XREF=UI-M-BZ0-axp-h-04-0-UI.r1 /CLONE=UI-M-BZ0-axp-h-04-0-UI /FEA=EST /CNT=8 /TID=Mm.117642.1 /TIER=ConsEnd /STK=5 /UG=Mm.117642 /LL=101421 /UG_GENE=BB181831 /UG_TITLE=expressed sequence BB181831
1435021_at	5225	4180	0.8	Gabrb3	Gamma-aminobutyric acid (GABA-A) receptor, subunit beta 3					gb:BQ175666 /DB_XREF=gi:20351158 /DB_XREF=UI-M-DJ2-bwe-g-02-0-UI.s1 /CLONE=UI-M-DJ2-bwe-g-02-0-UI /FEA=EST /CNT=31 /TID=Mm.32758.1 /TIER=Stack /STK=21 /UG=Mm.32758 /UG_TITLE=ESTs
1436518_at	1794	1668	0.93	Usp46	Ubiquitin specific peptidase 46					gb:BM231854 /DB_XREF=gi:17867124 /DB_XREF=K0315D06-3 /CLONE=K0315D06 /FEA=EST /CNT=21 /TID=Mm.34540.2 /TIER=Stack /STK=8 /UG=Mm.34540 /LL=100664 /UG_GENE=AI451644 /UG_TITLE=expressed sequence AI451644
Crx-downregulated genes
Affy_ID	Crx_ave	129_ave	129_ave/Crx_ave	Gene symbol	Gene name	Additional Affy_IDs					Additional gene information
1419723_at	12	5932	486.26	Opn1mw	Opsin 1 (cone pigments), medium-wave-sensitive (color blindness, deutan)						gb:NM_008106.1 /DB_XREF=gi:6679974 /GEN=Opn1mw /FEA=FLmRNA /CNT=11 /TID=Mm.89948.1 /TIER=FL /STK=7 /UG=Mm.89948 /LL=14539 /DEF=Mus musculus opsin 1 (cone pigments), medium-wave-sensitive (color blindness, deutan) (Opn1mw), mRNA. /PROD=green cone pigment /FL=gb:AF011389.1 gb:NM_008106.1 gb:BC014826.1 gb:AF190672.1
1442190_at	2	550	284.48		PREDICTED: Mus musculus hypothetical protein LOC627272 (LOC627272), mRNA						gb:BI736087 /DB_XREF=gi:15713100 /DB_XREF=603359238F1 /CLONE=IMAGE:5366529 /FEA=EST /CNT=6 /TID=Mm.35149.1 /TIER=ConsEnd /STK=3 /UG=Mm.35149 /UG_TITLE=ESTs, Weakly similar to POL2 MOUSE RETROVIRUS-RELATED POL POLYPROTEIN (M.musculus)
1458418_at	19	3179	166.74								gb:BB282649 /DB_XREF=gi:16401375 /DB_XREF=BB282649 /CLONE=A930039E13 /FEA=EST /CNT=6 /TID=Mm.208796.1 /TIER=ConsEnd /STK=2 /UG=Mm.208796 /UG_TITLE=ESTs
1449393_at	3	421	166.25	Sh2d1a	SH2 domain protein 1A						gb:NM_011364.1 /DB_XREF=gi:6755493 /GEN=Sh2d1a /FEA=FLmRNA /CNT=19 /TID=Mm.20880.1 /TIER=FL+Stack /STK=12 /UG=Mm.20880 /LL=20400 /DEF=Mus musculus SH2 domain protein 1A (Sh2d1a), mRNA. /PROD=SH2 domain protein 1A /FL=gb:AF097633.1 gb:AF097632.1 gb:NM_011364.1 gb:AF072903.1
1440605_at	6	667	115.64	Fscn2	Fascin homolog 2, actin-bundling protein, retinal (Strongylocentrotus purpuratus)						gb:BB279997 /DB_XREF=gi:16401211 /DB_XREF=BB279997 /CLONE=A930022G03 /FEA=EST /CNT=5 /TID=Mm.134230.1 /TIER=ConsEnd /STK=5 /UG=Mm.134230 /UG_TITLE=ESTs, Weakly similar to FASCIN (M.musculus)
1431174_at	124	8684	69.78	A930036K24Rik	RIKEN cDNA A930036K24 gene						gb:BG297411 /DB_XREF=gi:13061036 /DB_XREF=602395554F1 /CLONE=IMAGE:4507164 /FEA=mRNA /CNT=11 /TID=Mm.134224.1 /TIER=ConsEnd /STK=0 /UG=Mm.134224 /LL=77829 /UG_GENE=A930036K24Rik /UG_TITLE=RIKEN cDNA A930036K24 gene
1436675_at	3	209	65.16	Wdr63	WD repeat domain 63						gb:AU043001 /DB_XREF=gi:3957236 /DB_XREF=AU043001 /CLONE=J1037B08 /FEA=EST /CNT=8 /TID=Mm.17707.1 /TIER=Stack /STK=8 /UG=Mm.17707 /UG_TITLE=ESTs
1429791_at	28	1445	51.56	Cks1b	CDC28 protein kinase 1b	1440683_at					gb:AK020807.1 /DB_XREF=gi:12861506 /FEA=mRNA /CNT=14 /TID=Mm.95741.1 /TIER=Stack /STK=8 /UG=Mm.95741 /LL=77940 /UG_GENE=A930004D18Rik /UG_TITLE=RIKEN cDNA A930004D18 gene /DEF=Mus musculus adult retina cDNA, RIKEN full-length enriched library, clone:A930004D18:unclassifiable transcript, full insert sequence.
1452243_at	186	9160	49.28	Kcnj14	Potassium inwardly-rectifying channel, subfamily J, member 14						gb:BB282273 /DB_XREF=gi:15411146 /DB_XREF=BB282273 /CLONE=A930036I05 /FEA=mRNA /CNT=62 /TID=Mm.68170.1 /TIER=Stack /STK=37 /UG=Mm.68170 /UG_TITLE=Mus musculus, clone IMAGE:4482148, mRNA, partial cds
1428975_at	49	2236	45.24	Susd3	Sushi domain containing 3						gb:AK003860.1 /DB_XREF=gi:12834784 /FEA=mRNA /CNT=36 /TID=Mm.34308.1 /TIER=Stack /STK=15 /UG=Mm.34308 /LL=66329 /UG_GENE=1700017I11Rik /UG_TITLE=RIKEN cDNA 1700017I11 gene /DEF=Mus musculus 18 days embryo whole body cDNA, RIKEN full-length enriched library, clone:1110020G21:Sushi domain (SCR repeat) containing protein, full insert sequence.
1436277_at	73	3214	44.02	D330010C22Rik	RIKEN cDNA 330010C22 gene	1444404_at					gb:BI734893 /DB_XREF=gi:15711906 /DB_XREF=603356092F1 /CLONE=IMAGE:5363375 /FEA=EST /CNT=10 /TID=Mm.29356.2 /TIER=Stack /STK=10 /UG=Mm.29356 /LL=97166 /UG_GENE=C80758 /UG_TITLE=expressed sequence C80758
1416203_at	66	2808	42.68	Aqp1	Aquaporin 1						gb:NM_007472.1 /DB_XREF=gi:6680709 /GEN=Aqp1 /FEA=FLmRNA /CNT=262 /TID=Mm.18625.1 /TIER=FL+Stack /STK=113 /UG=Mm.18625 /LL=11826 /DEF=Mus musculus aquaporin 1 (Aqp1), mRNA. /PROD=aquaporin 1 /FL=gb:NM_007472.1 gb:BC007125.1 gb:L02914.1
1418842_at	9	358	39.3	Hcls1	Hematopoietic cell specific Lyn substrate 1						gb:NM_008225.1 /DB_XREF=gi:6680186 /GEN=Hcls1 /FEA=FLmRNA /CNT=45 /TID=Mm.4091.1 /TIER=FL+Stack /STK=17 /UG=Mm.4091 /LL=15163 /DEF=Mus musculus hematopoietic cell specific Lyn substrate 1 (Hcls1), mRNA. /PROD=hematopoietic cell specific Lyn substrate 1 /FL=gb:D42120.1 gb:NM_008225.1 gb:BC007469.1
1430128_a_at	444	15100	34.04	Reep6	Receptor accessory protein 6						gb:AK002562.1 /DB_XREF=gi:12832633 /FEA=mRNA /CNT=17 /TID=Mm.28147.2 /TIER=ConsEnd /STK=3 /UG=Mm.28147 /LL=70335 /UG_GENE=0610011M24Rik /UG_TITLE=RIKEN cDNA 0610011M24 gene /DEF=Mus musculus adult male kidney cDNA, RIKEN full-length enriched library, clone:0610011M24:POLYPOSIS LOCUS PROTEIN 1-LIKE 1 (TB2 PROTEIN-LIKE 1), full insert sequence.
1460212_at	978	31543	32.26	Gnat1	Guanine nucleotide binding protein, alpha transducing 1						gb:BC022793.1 /DB_XREF=gi:18606311 /FEA=FLmRNA /CNT=322 /TID=Mm.69061.1 /TIER=FL+Stack /STK=39 /UG=Mm.69061 /LL=14685 /UG_GENE=Gnat1 /DEF=Mus musculus, guanine nucleotide binding protein, alpha transducing 1, clone MGC:27622 IMAGE:4505478, mRNA, complete cds. /PROD=guanine nucleotide binding protein, alphatransducing 1 /FL=gb:NM_008140.1 gb:BC022793.1
1430112_at	17	427	25.82	Wdr66	WD repeat domain 66						gb:AK016965.1 /DB_XREF=gi:12855982 /FEA=mRNA /CNT=5 /TID=Mm.158631.1 /TIER=ConsEnd /STK=4 /UG=Mm.158631 /LL=71245 /UG_GENE=4933428F06Rik /UG_TITLE=RIKEN cDNA 4933428F06 gene /DEF=Mus musculus adult male testis cDNA, RIKEN full-length enriched library, clone:4933428F06:hypothetical protein, full insert sequence.
1421084_at	233	5878	25.2	Rs1h	Retinoschisis 1 homolog (human)	1421085_at					gb:AF073780.1 /DB_XREF=gi:5114034 /GEN=Xlrs1 /FEA=FLmRNA /CNT=41 /TID=Mm.41982.1 /TIER=FL /STK=2 /UG=Mm.41982 /LL=20147 /DEF=Mus musculus X-linked juvenile retinoschisis protein (Xlrs1) mRNA, complete cds. /PROD=X-linked juvenile retinoschisis protein /FL=gb:NM_011302.1 gb:AF073780.1 gb:AF084561.1
1448593_at	50	1248	24.99	Wisp1	WNT1 inducible signaling pathway protein 1	1448594_at					gb:AF100777.1 /DB_XREF=gi:4028576 /GEN=Wisp1 /FEA=FLmRNA /CNT=99 /TID=Mm.10222.1 /TIER=FL+Stack /STK=56 /UG=Mm.10222 /LL=22402 /DEF=Mus musculus connective tissue growth factor related protein WISP-1 (Wisp1) mRNA, complete cds. /PROD=connective tissue growth factor related proteinWISP-1 /FL=gb:AF100777.1 gb:NM_018865.1 gb:AB004873.1
1418847_at	36	857	23.91	Arg2	Arginase type II	1438841_s_at					gb:NM_009705.1 /DB_XREF=gi:6753109 /GEN=Arg2 /FEA=FLmRNA /CNT=38 /TID=Mm.3506.1 /TIER=FL+Stack /STK=17 /UG=Mm.3506 /LL=11847 /DEF=Mus musculus arginase type II (Arg2), mRNA. /PROD=arginase type II /FL=gb:NM_009705.1 gb:AF032466.1 gb:BC023349.1 gb:U90886.1
1425138_at	407	9485	23.29	Guca1b	Guanylate cyclase activator 1B						gb:BC018480.1 /DB_XREF=gi:17391130 /FEA=FLmRNA /CNT=56 /TID=Mm.59151.1 /TIER=FL /STK=5 /UG=Mm.59151 /DEF=Mus musculus, clone MGC:21424 IMAGE:4500919, mRNA, complete cds. /PROD=Unknown (protein for MGC:21424) /FL=gb:BC018480.1 gb:BC018258.1
1450765_a_at	235	5327	22.71	Pde6h	Phosphodiesterase 6H, cGMP-specific, cone, gamma	1450766_at					gb:NM_023898.1 /DB_XREF=gi:12963860 /GEN=Pde6h /FEA=FLmRNA /CNT=14 /TID=Mm.138001.1 /TIER=FL+Stack /STK=11 /UG=Mm.138001 /LL=78600 /DEF=Mus musculus phosphodiesterase 6H, cGMP-specific, cone, gamma (Pde6h), mRNA. /PROD=phosphodiesterase 6H, cGMP-specific, cone,gamma /FL=gb:AF190929.1 gb:NM_023898.1
1420484_a_at	603	13575	22.5	Vtn	Vitronectin	1455098_a_at					gb:NM_011707.1 /DB_XREF=gi:6755986 /GEN=Vtn /FEA=FLmRNA /CNT=90 /TID=Mm.3667.1 /TIER=FL /STK=4 /UG=Mm.3667 /LL=22370 /DEF=Mus musculus vitronectin (Vtn), mRNA. /PROD=vitronectin /FL=gb:AF440693.1 gb:M77123.1 gb:BC012690.1 gb:NM_011707.1
1458506_at	177	3926	22.24	Gm1582	Gene model 1582, (NCBI)						gb:BI735399 /DB_XREF=gi:15712412 /DB_XREF=603356886F1 /CLONE=IMAGE:5364237 /FEA=EST /CNT=6 /TID=Mm.206197.1 /TIER=ConsEnd /STK=2 /UG=Mm.206197 /UG_TITLE=ESTs
1425696_at	51	1125	22.02	Txnl6	Thioredoxin-like 6	1426130_at					gb:BC021911.1 /DB_XREF=gi:18314459 /FEA=FLmRNA /CNT=11 /TID=Mm.213208.1 /TIER=FL /STK=1 /UG=Mm.213208 /DEF=Mus musculus, clone MGC:27601 IMAGE:4502967, mRNA, complete cds. /PROD=Unknown (protein for MGC:27601) /FL=gb:BC021911.1
1425408_a_at	179	3754	20.95	2610034M16Rik	RIKEN cDNA 2610034M16 gene						gb:BC024774.1 /DB_XREF=gi:19353722 /FEA=FLmRNA /CNT=4 /TID=Mm.179408.1 /TIER=FL /STK=2 /UG=Mm.179408 /LL=69239 /UG_GENE=2610034M16Rik /DEF=Mus musculus, Similar to RIKEN cDNA 2610034M16 gene, clone MGC:38949 IMAGE:5363112, mRNA, complete cds. /PROD=Similar to RIKEN cDNA 2610034M16 gene /FL=gb:BC024774.1
1444095_a_at	147	2924	19.85	Setd3	SET domain containing 3						gb:BE986579 /DB_XREF=gi:10661053 /DB_XREF=UI-M-CG0p-bew-b-11-0-UI.s1 /CLONE=UI-M-CG0p-bew-b-11-0-UI /FEA=EST /CNT=6 /TID=Mm.40852.1 /TIER=ConsEnd /STK=2 /UG=Mm.40852 /UG_TITLE=ESTs
1422069_at	7	134	19.72	Mc1r	Melanocortin 1 receptor	1435393_at					gb:NM_008559.1 /DB_XREF=gi:6678817 /GEN=Mc1r /FEA=FLmRNA /CNT=8 /TID=Mm.4983.1 /TIER=FL /STK=1 /UG=Mm.4983 /LL=17199 /DEF=Mus musculus melanocortin 1 receptor (Mc1r), mRNA. /PROD=melanocortin 1 receptor /FL=gb:NM_008559.1
1429647_at	14	269	19.61	1700027L20Rik	RIKEN cDNA 1700027L20 gene						gb:AK006434.1 /DB_XREF=gi:12839534 /FEA=mRNA /CNT=13 /TID=Mm.84618.1 /TIER=Stack /STK=12 /UG=Mm.84618 /LL=69453 /UG_GENE=1700027L20Rik /UG_TITLE=RIKEN cDNA 1700027L20 gene /DEF=Mus musculus adult male testis cDNA, RIKEN full-length enriched library, clone:1700027L20:hypothetical protein, full insert sequence.
1451647_at	876	15495	17.69	Slc24a1	Solute carrier family 24 (sodium/potassium/calcium exchanger), member 1						gb:BC016094.1 /DB_XREF=gi:16359261 /FEA=FLmRNA /CNT=28 /TID=Mm.156243.1 /TIER=FL /STK=3 /UG=Mm.156243 /DEF=Mus musculus, Similar to sodiumcalciumpotassium exchanger, clone MGC:27617 IMAGE:4504496, mRNA, complete cds. /PROD=Similar to sodiumcalciumpotassium exchanger /FL=gb:BC016094.1
1450215_at	1265	22206	17.56	Rcvrn	Recoverin						gb:NM_009038.1 /DB_XREF=gi:6677692 /GEN=Rcvrn /FEA=FLmRNA /CNT=9 /TID=Mm.157931.1 /TIER=FL /STK=2 /UG=Mm.157931 /LL=19674 /DEF=Mus musculus recoverin (Rcvrn), mRNA. /PROD=recoverin /FL=gb:NM_009038.1
1443552_at	13	206	15.51	E230008N13Rik	RIKEN cDNA E230008N13 gene						gb:BM932485 /DB_XREF=gi:19391637 /DB_XREF=UI-M-BH2.1-ape-e-11-0-UI.r1 /CLONE=UI-M-BH2.1-ape-e-11-0-UI /FEA=EST /CNT=3 /TID=Mm.54220.1 /TIER=ConsEnd /STK=3 /UG=Mm.54220 /UG_TITLE=ESTs, Weakly similar to KIAA1529 protein (H.sapiens)
1442242_at	50	746	14.89	C79127	Expressed sequence C79127						gb:BB277133 /DB_XREF=gi:15410921 /DB_XREF=BB277133 /CLONE=A930002H20 /FEA=EST /CNT=5 /TID=Mm.134068.1 /TIER=ConsEnd /STK=3 /UG=Mm.134068 /LL=97371 /UG_GENE=C79127 /UG_TITLE=expressed sequence C79127
1421698_a_at	19	279	14.77	Col19a1	Procollagen, type XIX, alpha 1						gb:NM_007733.1 /DB_XREF=gi:6680965 /GEN=Col19a1 /FEA=FLmRNA /CNT=2 /TID=Mm.6252.1 /TIER=FL /STK=2 /UG=Mm.6252 /LL=12823 /DEF=Mus musculus procollagen, type XIX, alpha 1 (Col19a1), mRNA. /PROD=procollagen, type XIX, alpha 1 /FL=gb:AB000636.1 gb:NM_007733.1
1451636_at	279	4019	14.4	Ankrd33	Ankyrin repeat domain 33						gb:BC022726.1 /DB_XREF=gi:18490519 /FEA=FLmRNA /CNT=11 /TID=Mm.152952.1 /TIER=FL /STK=4 /UG=Mm.152952 /DEF=Mus musculus, clone MGC:31569 IMAGE:4504539, mRNA, complete cds. /PROD=Unknown (protein for MGC:31569) /FL=gb:BC022726.1
1456905_at	162	2227	13.77	Slc6a9	Solute carrier family 6 (neurotransmitter transporter, glycine), member 9						gb:BB018903 /DB_XREF=gi:16257595 /DB_XREF=BB018903 /CLONE=4930580H03 /FEA=EST /CNT=12 /TID=Mm.23104.1 /TIER=ConsEnd /STK=6 /UG=Mm.23104 /UG_TITLE=ESTs
1434573_at	33	449	13.69	Traf3ip3	TRAF3 interacting protein 3						gb:BE986588 /DB_XREF=gi:10661071 /DB_XREF=UI-M-CG0p-bew-c-09-0-UI.s1 /CLONE=UI-M-CG0p-bew-c-09-0-UI /FEA=EST /CNT=47 /TID=Mm.70956.1 /TIER=Stack /STK=29 /UG=Mm.70956 /LL=98261 /UG_GENE=AI115021 /UG_TITLE=expressed sequence AI115021
1418552_at	48	634	13.34	Opn1sw	Opsin 1 (cone pigments), short-wave-sensitive (color blindness, tritan)	1449132_at					gb:BC026021.1 /DB_XREF=gi:19683961 /FEA=FLmRNA /CNT=42 /TID=Mm.56987.1 /TIER=FL /STK=1 /UG=Mm.56987 /LL=12057 /UG_GENE=Opn1sw /DEF=Mus musculus, opsin 1 (cone pigments), short-wave-sensitive (color blindness, tritan), clone MGC:28865 IMAGE:4511808, mRNA, complete cds. /PROD=opsin 1 (cone pigments), short-wave-sensitive(color blindness, tritan) /FL=gb:BC026021.1 gb:AF190670.1 gb:U49720.1 gb:NM_007…
1417280_at	40	536	13.28	Slc17a1	Solute carrier family 17 (sodium phosphate), member 1						gb:NM_009198.1 /DB_XREF=gi:6677998 /GEN=Slc17a1 /FEA=FLmRNA /CNT=83 /TID=Mm.2656.1 /TIER=FL+Stack /STK=50 /UG=Mm.2656 /LL=20504 /DEF=Mus musculus solute carrier family 17 vesicular glutamate transporter), member 1 (Slc17a1), mRNA. /PROD=solute carrier family 17 vesicular glutamatetransporter), member 1 /FL=gb:NM_009198.1 gb:BC013445.1
1424650_at	155	2048	13.2	Pdia5	Protein disulfide isomerase associated 5						gb:BC009151.1 /DB_XREF=gi:14318712 /FEA=FLmRNA /CNT=57 /TID=Mm.71015.1 /TIER=FL+Stack /STK=21 /UG=Mm.71015 /LL=72599 /UG_GENE=2700053F16Rik /DEF=Mus musculus, Similar to for protein disulfide isomerase-related, clone MGC:11961 IMAGE:3600849, mRNA, complete cds. /PROD=Similar to for protein disulfideisomerase-related /FL=gb:BC009151.1
1451603_at	890	11324	12.73	Rtbdn	Retbindin						gb:BC022744.1 /DB_XREF=gi:18490555 /FEA=FLmRNA /CNT=23 /TID=Mm.206228.1 /TIER=FL /STK=5 /UG=Mm.206228 /DEF=Mus musculus, clone MGC:31644 IMAGE:4527012, mRNA, complete cds. /PROD=Unknown (protein for MGC:31644) /FL=gb:BC027079.1 gb:BC022744.1 gb:BC023051.1
1424256_at	955	11861	12.42	Rdh12	Retinol dehydrogenase 12	1431010_a_at					gb:BC016204.1 /DB_XREF=gi:16740648 /FEA=FLmRNA /CNT=56 /TID=Mm.121647.1 /TIER=FL+Stack /STK=42 /UG=Mm.121647 /LL=77974 /UG_GENE=A930033N07Rik /DEF=Mus musculus, Similar to RIKEN cDNA A930033N07 gene, clone MGC:27665 IMAGE:4527851, mRNA, complete cds. /PROD=Similar to RIKEN cDNA A930033N07 gene /FL=gb:BC016204.1
1425746_at	9	117	12.4	D730039F16Rik	RIKEN cDNA D730039F16 gene						gb:BC021771.1 /DB_XREF=gi:18255680 /FEA=FLmRNA /CNT=9 /TID=Mm.215255.1 /TIER=FL /STK=1 /UG=Mm.215255 /DEF=Mus musculus, Similar to RIKEN cDNA D730039F16 gene, clone MGC:28541 IMAGE:4194825, mRNA, complete cds. /PROD=Similar to RIKEN cDNA D730039F16 gene /FL=gb:BC021771.1
1441518_at	17	200	11.94		Adult retina cDNA, RIKEN full-length enriched library, clone:A930003C13 product:unclassifiable, full insert sequence						gb:BB277231 /DB_XREF=gi:16400956 /DB_XREF=BB277231 /CLONE=A930003C13 /FEA=EST /CNT=4 /TID=Mm.115892.1 /TIER=ConsEnd /STK=4 /UG=Mm.115892 /UG_TITLE=ESTs
1444603_at	35	410	11.85	2810030D12Rik	RIKEN cDNA 2810030D12 gene						gb:AI648973 /DB_XREF=gi:4729807 /DB_XREF=uk33f01.x1 /CLONE=IMAGE:1970809 /FEA=EST /CNT=4 /TID=Mm.74819.1 /TIER=ConsEnd /STK=2 /UG=Mm.74819 /UG_TITLE=ESTs
1450829_at	176	1989	11.33	Tnfaip3	Tumor necrosis factor, alpha-induced protein 3	1433699_at					gb:NM_009397.1 /DB_XREF=gi:6678376 /GEN=Tnfaip3 /FEA=FLmRNA /CNT=6 /TID=Mm.56971.1 /TIER=FL /STK=0 /UG=Mm.56971 /LL=21929 /DEF=Mus musculus tumor necrosis factor, alpha-induced protein 3 (Tnfaip3), mRNA. /PROD=tumor necrosis factor induced protein 3 /FL=gb:NM_009397.1 gb:U19463.1
1443232_at	52	580	11.24		Transcribed locus						gb:BB279650 /DB_XREF=gi:16401183 /DB_XREF=BB279650 /CLONE=A930019B03 /FEA=EST /CNT=3 /TID=Mm.188398.1 /TIER=ConsEnd /STK=3 /UG=Mm.188398 /UG_TITLE=ESTs
1427126_at	107	1199	11.16	Hspa1b	Heat shock protein 1B	1427127_x_at	1452388_at	1452318_a_at			gb:M12573.1 /DB_XREF=gi:194018 /FEA=mRNA /CNT=23 /TID=Mm.6388.1 /TIER=Stack /STK=15 /UG=Mm.6388 /LL=15511 /UG_GENE=Hsp70-1 /UG_TITLE=heat shock protein, 70 kDa 1 /DEF=Mouse heat shock protein (hsp68) mRNA, clone MHS214, partial cds.
1436287_at	29	318	11.01		13 days embryo head cDNA, RIKEN full-length enriched library, clone:3110033I20 product:hypothetical protein, full insert sequence						gb:BF466943 /DB_XREF=gi:11536126 /DB_XREF=UI-M-CG0p-brb-g-11-0-UI.s1 /CLONE=UI-M-CG0p-brb-g-11-0-UI /FEA=EST /CNT=10 /TID=Mm.58847.1 /TIER=Stack /STK=10 /UG=Mm.58847 /UG_TITLE=ESTs
1446715_at	51	552	10.85	Abca13	ATP-binding cassette, sub-family A (ABC1), member 13						gb:BB503961 /DB_XREF=gi:16442673 /DB_XREF=BB503961 /CLONE=D630045O20 /FEA=EST /CNT=2 /TID=Mm.44160.1 /TIER=ConsEnd /STK=2 /UG=Mm.44160 /UG_TITLE=ESTs
1426027_a_at	16	174	10.67	Arhgap10	Rho GTPase activating protein 10	1440347_at	1459609_at				gb:AF297029.1 /DB_XREF=gi:13310134 /FEA=FLmRNA /CNT=1 /TID=Mm.165974.2 /TIER=FL /STK=1 /UG=Mm.165974 /LL=78514 /UG_GENE=A930033B01Rik /DEF=Mus musculus PSGAP-s mRNA, complete cds, alternatively spliced. /PROD=PSGAP-s /FL=gb:AF297029.1
1453143_at	30	309	10.36	4921509F24Rik	RIKEN cDNA 4921509F24 gene						gb:AK014852.1 /DB_XREF=gi:12852935 /FEA=mRNA /CNT=23 /TID=Mm.78118.1 /TIER=Stack /STK=21 /UG=Mm.78118 /LL=70893 /UG_GENE=4921509F24Rik /UG_TITLE=RIKEN cDNA 4921509F24 gene /DEF=Mus musculus adult male testis cDNA, RIKEN full-length enriched library, clone:4921509F24:similar to BETA-GALACTOSIDASE PRECURSOR (EC 3.2.1.23) (LACTASE) (ACID BETA- GALACTOSIDASE), full insert sequence.
1451549_at	557	5364	9.63	BC016201	CDNA sequence BC016201						gb:BC016201.1 /DB_XREF=gi:16740639 /FEA=FLmRNA /CNT=20 /TID=Mm.206230.1 /TIER=FL+Stack /STK=10 /UG=Mm.206230 /DEF=Mus musculus, Similar to cyclic nucleotide-gated channel beta subunit 1, clone MGC:27656 IMAGE:4527347, mRNA, complete cds. /PROD=Similar to cyclic nucleotide-gated channel betasubunit 1 /FL=gb:BC016201.1
1460479_at	112	1039	9.28	A330094K24Rik	RIKEN cDNA A330094K24 gene						gb:AK020726.1 /DB_XREF=gi:12861400 /FEA=mRNA /CNT=4 /TID=Mm.177999.1 /TIER=ConsEnd /STK=3 /UG=Mm.177999 /LL=77093 /UG_GENE=A330094K24Rik /UG_TITLE=RIKEN cDNA A330094K24 gene /DEF=Mus musculus adult male spinal cord cDNA, RIKEN full-length enriched library, clone:A330094K24:unclassifiable transcript, full insert sequence.
1442249_at	23	205	8.79		Transcribed locus						gb:BB283887 /DB_XREF=gi:16401406 /DB_XREF=BB283887 /CLONE=A930103L05 /FEA=EST /CNT=5 /TID=Mm.134465.1 /TIER=ConsEnd /STK=3 /UG=Mm.134465 /UG_TITLE=ESTs
1417859_at	92	781	8.48	Gas7	Growth arrest specific 7						gb:NM_008088.1 /DB_XREF=gi:6679944 /GEN=Gas7 /FEA=FLmRNA /CNT=45 /TID=Mm.3257.1 /TIER=FL+Stack /STK=35 /UG=Mm.3257 /LL=14457 /DEF=Mus musculus growth arrest specific 7 (Gas7), mRNA. /PROD=growth arrest specific 7 /FL=gb:NM_008088.1 gb:U19860.1
1443066_at	54	457	8.4		Transcribed locus						gb:BB280150 /DB_XREF=gi:15411074 /DB_XREF=BB280150 /CLONE=A930023O03 /FEA=EST /CNT=3 /TID=Mm.134239.1 /TIER=ConsEnd /STK=3 /UG=Mm.134239 /UG_TITLE=ESTs, Moderately similar to EPIDERMAL GROWTH FACTOR PRECURSOR (M.musculus)
1418789_at	62	522	8.37								gb:NM_133742.1 /DB_XREF=gi:19526943 /GEN=2210008K22Rik /FEA=FLmRNA /CNT=36 /TID=Mm.95705.1 /TIER=FL+Stack /STK=18 /UG=Mm.95705 /LL=72291 /DEF=Mus musculus RIKEN cDNA 2210008K22 gene (2210008K22Rik), mRNA. /PROD=RIKEN cDNA 2210008K22 /FL=gb:NM_133742.1 gb:AF367760.1
1441218_at	25	207	8.32	ttc21a	Tetratricopeptide repeat domain 21A	1442472_at					gb:AV272776 /DB_XREF=gi:16390194 /DB_XREF=AV272776 /CLONE=4931433J21 /FEA=EST /CNT=5 /TID=Mm.189573.1 /TIER=ConsEnd /STK=4 /UG=Mm.189573 /UG_TITLE=ESTs
1430930_at	34	275	8.13	Arhgap10	Rho GTPase activating protein 10						gb:AK002788.1 /DB_XREF=gi:12833028 /FEA=mRNA /CNT=3 /TID=Mm.158360.1 /TIER=ConsEnd /STK=1 /UG=Mm.158360 /LL=70345 /UG_GENE=0610038B21Rik /UG_TITLE=RIKEN cDNA 0610038B21 gene /DEF=Mus musculus adult male kidney cDNA, RIKEN full-length enriched library, clone:0610038B21:hypothetical protein, full insert sequence.
1441330_at	965	7700	7.98	Crb1	Crumbs homolog 1 (Drosophila)						gb:BG295465 /DB_XREF=gi:13057127 /DB_XREF=602392781F1 /CLONE=IMAGE:4504244 /FEA=EST /CNT=6 /TID=Mm.101073.1 /TIER=ConsEnd /STK=4 /UG=Mm.101073 /UG_TITLE=ESTs
1424895_at	599	4771	7.97	Gpsm2	G-protein signalling modulator 2 (AGS3-like, C. elegans)						gb:BC021308.1 /DB_XREF=gi:18204661 /FEA=FLmRNA /CNT=32 /TID=Mm.220948.1 /TIER=FL+Stack /STK=12 /UG=Mm.220948 /LL=76123 /UG_GENE=6230410J09Rik /DEF=Mus musculus, Similar to LGN protein, clone MGC:29185 IMAGE:5007832, mRNA, complete cds. /PROD=Similar to LGN protein /FL=gb:BC021308.1
1425878_at	415	3216	7.75	Cabp4	Calcium binding protein 4	1456936_at					gb:AY039218.1 /DB_XREF=gi:18031756 /FEA=FLmRNA /CNT=4 /TID=Mm.216448.1 /TIER=FL /STK=1 /UG=Mm.216448 /DEF=Mus musculus calcium-binding protein CaBP4 mRNA, complete cds. /PROD=calcium-binding protein CaBP4 /FL=gb:AY039218.1
1436285_at	29	221	7.73	BC060957	CDNA sequence BC060957						gb:AV279772 /DB_XREF=gi:16391317 /DB_XREF=AV279772 /CLONE=4933409I22 /FEA=EST /CNT=10 /TID=Mm.41312.1 /TIER=Stack /STK=10 /UG=Mm.41312 /UG_TITLE=ESTs
1448393_at	32	236	7.47	Cldn7	Claudin 7						gb:BC008104.1 /DB_XREF=gi:14198076 /FEA=FLmRNA /CNT=183 /TID=Mm.42189.1 /TIER=FL+Stack /STK=79 /UG=Mm.42189 /LL=53624 /UG_GENE=Cldn7 /DEF=Mus musculus, claudin 7, clone MGC:7108 IMAGE:3157774, mRNA, complete cds. /PROD=claudin 7 /FL=gb:BC008104.1 gb:NM_016887.1 gb:AF087825.1
1449421_a_at	427	3181	7.45	Kcne2	Potassium voltage-gated channel, Isk-related subfamily, gene 2						gb:NM_134110.1 /DB_XREF=gi:19882204 /GEN=2200002I16Rik /FEA=FLmRNA /CNT=17 /TID=Mm.156736.1 /TIER=FL+Stack /STK=11 /UG=Mm.156736 /LL=106387 /DEF=Mus musculus RIKEN cDNA 2200002I16 gene (2200002I16Rik), mRNA. /PROD=minK-related peptide 1 /FL=gb:NM_134110.1
1435189_at	236	1749	7.41	Frmpd1	FERM and PDZ domain containing 1						gb:BM213356 /DB_XREF=gi:17771213 /DB_XREF=C0835C02-3 /CLONE=C0835C02 /FEA=EST /CNT=25 /TID=Mm.24783.1 /TIER=Stack /STK=19 /UG=Mm.24783 /UG_TITLE=ESTs, Highly similar to KIAA0967 protein (H.sapiens)
1421028_a_at	65	483	7.38	Mef2c	Myocyte enhancer factor 2C	1439946_at	1451506_at	1451507_at	1424852_at	1421027_a_at	gb:AI595932 /DB_XREF=gi:4604980 /DB_XREF=uk20d09.x1 /CLONE=IMAGE:1969553 /FEA=FLmRNA /CNT=41 /TID=Mm.24001.1 /TIER=Stack /STK=16 /UG=Mm.24001 /LL=17260 /UG_GENE=Mef2c /UG_TITLE=myocyte enhancer factor 2C /FL=gb:NM_025282.1
1440150_at	57	416	7.28	Tgm3	Transglutaminase 3, E polypeptide						gb:AI893889 /DB_XREF=gi:5599791 /DB_XREF=ma88e06.x1 /CLONE=IMAGE:317794 /FEA=EST /CNT=6 /TID=Mm.39047.1 /TIER=ConsEnd /STK=6 /UG=Mm.39047 /LL=99129 /UG_GENE=AI893889 /UG_TITLE=expressed sequence AI893889
1424977_at	31	222	7.24	4930418G15Rik	RIKEN cDNA 4930418G15 gene	1430283_s_at					gb:BC022722.1 /DB_XREF=gi:18490770 /FEA=FLmRNA /CNT=13 /TID=Mm.60650.1 /TIER=FL+Stack /STK=10 /UG=Mm.60650 /LL=69312 /UG_GENE=1700011J18Rik /DEF=Mus musculus, RIKEN cDNA 1700011J18 gene, clone MGC:31545 IMAGE:4503172, mRNA, complete cds. /PROD=RIKEN cDNA 1700011J18 gene /FL=gb:BC022722.1
1444230_at	186	1333	7.17								gb:BB279920 /DB_XREF=gi:8976943 /DB_XREF=BB279920 /CLONE=A930021M13 /FEA=EST /CNT=5 /TID=Mm.125511.1 /TIER=ConsEnd /STK=2 /UG=Mm.125511 /UG_TITLE=ESTs, Weakly similar to A34615 profilaggrin - rat (R.norvegicus)
1420511_at	303	2086	6.88	Rds	Retinal degeneration, slow (retinitis pigmentosa 7)						gb:NM_008938.1 /DB_XREF=gi:7110698 /GEN=Prph2 /FEA=FLmRNA /CNT=35 /TID=Mm.5032.1 /TIER=FL /STK=4 /UG=Mm.5032 /LL=19133 /DEF=Mus musculus peripherin 2 (Prph2), mRNA. /PROD=peripherin 2 /FL=gb:NM_008938.1
1442180_at	57	376	6.59	Dleu7	Deleted in lymphocytic leukemia, 7						gb:BB382040 /DB_XREF=gi:16408049 /DB_XREF=BB382040 /CLONE=C230017D13 /FEA=EST /CNT=6 /TID=Mm.127330.1 /TIER=ConsEnd /STK=3 /UG=Mm.127330 /UG_TITLE=ESTs
1425171_at	4959	31979	6.45	Rho	Rhodopsin	1451618_at	1425172_at	1451617_at			gb:BG296967 /DB_XREF=gi:13060148 /DB_XREF=602394811F1 /CLONE=IMAGE:4506602 /FEA=FLmRNA /CNT=341 /TID=Mm.2965.1 /TIER=Stack /STK=18 /UG=Mm.2965 /UG_TITLE=Mus musculus, Similar to rhodopsin (opsin 2, rod pigment) (retinitis pigmentosa 4, autosomal dominant), clone MGC:21585 IMAGE:4500760, mRNA, complete cds /FL=gb:BC013125.1
1436402_at	579	3710	6.41	Hlrc1	HEAT-like (PBS lyase) repeat containing 1						gb:BG292769 /DB_XREF=gi:13051936 /DB_XREF=602389453F1 /CLONE=IMAGE:4501357 /FEA=EST /CNT=14 /TID=Mm.4022.2 /TIER=Stack /STK=9 /UG=Mm.4022 /LL=102115 /UG_GENE=1110033C18Rik /UG_TITLE=RIKEN cDNA 1110033C18 gene
1426035_at	244	1507	6.19	LOC574418	Hypothetical LOC574418						gb:BC026459.1 /DB_XREF=gi:20071427 /FEA=FLmRNA /CNT=1 /TID=Mm.200975.2 /TIER=FL /STK=1 /UG=Mm.200975 /LL=20366 /UG_GENE=Serf2 /DEF=Mus musculus, clone MGC:31450 IMAGE:4481776, mRNA, complete cds. /PROD=Unknown (protein for MGC:31450) /FL=gb:BC026459.1
1457701_at	720	4293	5.96	Tmem136	Transmembrane protein 136						gb:BB457336 /DB_XREF=gi:16426144 /DB_XREF=BB457336 /CLONE=D130051F08 /FEA=EST /CNT=8 /TID=Mm.133032.1 /TIER=ConsEnd /STK=3 /UG=Mm.133032 /UG_TITLE=ESTs
1436657_at	1479	8813	5.96		PREDICTED: Mus musculus hypothetical protein LOC629972 (LOC629972), mRNA						gb:AW060253 /DB_XREF=gi:6008044 /DB_XREF=UI-M-BH1-amv-f-03-0-UI.s1 /CLONE=UI-M-BH1-amv-f-03-0-UI /FEA=EST /CNT=9 /TID=Mm.39855.1 /TIER=Stack /STK=8 /UG=Mm.39855 /UG_TITLE=ESTs
1420725_at	111	660	5.95			1420727_a_at	1420726_x_at				gb:NM_138758.1 /DB_XREF=gi:20270296 /GEN=Tmlh /FEA=FLmRNA /CNT=8 /TID=Mm.139078.1 /TIER=FL /STK=3 /UG=Mm.139078 /LL=192289 /DEF=Mus musculus epsilon-trimethyllysine 2-oxoglutarate dioxygenase (Tmlh), mRNA. /PROD=epsilon-trimethyllysine 2-oxoglutaratedioxygenase /FL=gb:NM_138758.1 gb:AY033513.1 gb:BC010495.1
1423611_at	295	1741	5.91	Akp2	Alkaline phosphatase 2, liver						gb:AW319615 /DB_XREF=gi:6749159 /DB_XREF=um99d08.x1 /CLONE=IMAGE:2352879 /FEA=FLmRNA /CNT=175 /TID=Mm.1265.1 /TIER=Stack /STK=8 /UG=Mm.1265 /LL=11647 /UG_GENE=Akp2 /UG_TITLE=alkaline phosphatase 2, liver /FL=gb:J02980.1 gb:NM_007431.1
1425919_at	149	880	5.89								gb:BC004633.1 /DB_XREF=gi:13435515 /FEA=FLmRNA /CNT=2 /TID=Mm.27886.2 /TIER=FL /STK=1 /UG=Mm.27886 /LL=66414 /UG_GENE=2410011G03Rik /DEF=Mus musculus, Similar to RIKEN cDNA 2410011G03 gene, clone MGC:7999 IMAGE:3585797, mRNA, complete cds. /PROD=Similar to RIKEN cDNA 2410011G03 gene /FL=gb:BC004633.1
1421254_a_at	95	553	5.81	Sgcg	Sarcoglycan, gamma (dystrophin-associated glycoprotein)	1437523_s_at					gb:NM_011892.1 /DB_XREF=gi:6755487 /GEN=Sgcg /FEA=FLmRNA /CNT=12 /TID=Mm.72173.1 /TIER=FL /STK=2 /UG=Mm.72173 /LL=24053 /DEF=Mus musculus sarcoglycan, gamma (35kD dystrophin-associated glycoprotein) (Sgcg), mRNA. /PROD=sarcoglycan, gamma (35kD dystrophin-associatedglycoprotein) /FL=gb:NM_011892.1 gb:AB024922.1
1440916_at	31	180	5.79	2510049J12Rik	RIKEN cDNA 2510049J12 gene						gb:BE200006 /DB_XREF=gi:8712175 /DB_XREF=ug56f04.x1 /CLONE=IMAGE:1546399 /FEA=EST /CNT=11 /TID=Mm.133694.1 /TIER=ConsEnd /STK=4 /UG=Mm.133694 /UG_TITLE=ESTs, Weakly similar to W10D9.3.p (Caenorhabditis elegans) (C.elegans)
1434297_at	205	1187	5.78	E130304F04Rik	RIKEN cDNA E130304F04 gene						gb:BB359887 /DB_XREF=gi:16405851 /DB_XREF=BB359887 /CLONE=C030043O08 /FEA=EST /CNT=47 /TID=Mm.38058.1 /TIER=Stack /STK=36 /UG=Mm.38058 /UG_TITLE=ESTs, Weakly similar to PUTATIVE SERINETHREONINE-PROTEIN KINASE MSK (M.musculus)
1455695_at	655	3762	5.74			1419694_at	1419695_at				gb:BI736113 /DB_XREF=gi:15713126 /DB_XREF=603359269F1 /CLONE=IMAGE:5366489 /FEA=EST /CNT=20 /TID=Mm.101706.1 /TIER=Stack /STK=9 /UG=Mm.101706 /UG_TITLE=ESTs
1446754_a_at	241	1373	5.7	Vax2os1	Vax2 opposite strand transcript 1						gb:BM936191 /DB_XREF=gi:19395343 /DB_XREF=UI-M-CG0p-bqa-g-09-0-UI.r1 /CLONE=UI-M-CG0p-bqa-g-09-0-UI /FEA=EST /CNT=2 /TID=Mm.185937.2 /TIER=ConsEnd /STK=2 /UG=Mm.185937 /UG_TITLE=ESTs
1451210_at	711	4020	5.66	Ppap2c	Phosphatidic acid phosphatase type 2c						gb:BC010332.1 /DB_XREF=gi:16307570 /FEA=FLmRNA /CNT=117 /TID=Mm.28873.2 /TIER=FL+Stack /STK=62 /UG=Mm.28873 /LL=50784 /UG_GENE=Ppap2c /DEF=Mus musculus, phosphatidic acid phosphatase type 2c, clone MGC:6301 IMAGE:2654393, mRNA, complete cds. /PROD=phosphatidic acid phosphatase type 2c /FL=gb:BC010332.1
1450997_at	60	341	5.66	Stk17b	Serine/threonine kinase 17b (apoptosis-inducing)	1423452_at					gb:AV173139 /DB_XREF=gi:16383725 /DB_XREF=AV173139 /CLONE=4432404O09 /FEA=FLmRNA /CNT=149 /TID=Mm.25559.1 /TIER=Stack /STK=20 /UG=Mm.25559 /LL=98267 /UG_GENE=AI120141 /UG_TITLE=expressed sequence AI120141 /FL=gb:BC006579.1 gb:NM_133810.1
1429823_at	27	151	5.65	Sgcg	Sarcoglycan, gamma (dystrophin-associated glycoprotein)						gb:BB519768 /DB_XREF=gi:9571226 /DB_XREF=BB519768 /CLONE=D830038D16 /FEA=mRNA /CNT=9 /TID=Mm.138623.1 /TIER=Stack /STK=8 /UG=Mm.138623 /LL=74505 /UG_GENE=5430420E18Rik /UG_TITLE=RIKEN cDNA 5430420E18 gene
1417430_at	1038	5837	5.63	Cdr2	Cerebellar degeneration-related 2						gb:NM_007672.1 /DB_XREF=gi:6671729 /GEN=Cdr2 /FEA=FLmRNA /CNT=104 /TID=Mm.1640.1 /TIER=FL+Stack /STK=45 /UG=Mm.1640 /LL=12585 /DEF=Mus musculus cerebellar degeneration-related 2 (Cdr2), mRNA. /PROD=cerebellar degeneration-related 2 /FL=gb:NM_007672.1 gb:U88588.1
1459043_at	70	393	5.62	Fntb	Farnesyltransferase, CAAX box, beta						gb:AW122142 /DB_XREF=gi:6097571 /DB_XREF=UI-M-BH2.2-aor-e-03-0-UI.s1 /CLONE=UI-M-BH2.2-aor-e-03-0-UI /FEA=EST /CNT=3 /TID=Mm.151174.1 /TIER=ConsEnd /STK=2 /UG=Mm.151174 /UG_TITLE=ESTs
1429133_at	1188	6660	5.61	4930519N16Rik	RIKEN cDNA 4930519N16 gene	1451861_at					gb:AK015847.1 /DB_XREF=gi:12854341 /FEA=mRNA /CNT=16 /TID=Mm.179243.1 /TIER=Stack /STK=11 /UG=Mm.179243 /LL=75124 /UG_GENE=4930519N16Rik /UG_TITLE=RIKEN cDNA 4930519N16 gene /DEF=Mus musculus adult male testis cDNA, RIKEN full-length enriched library, clone:4930519N16:related to THIOREDOXIN, full insert sequence.
1431357_a_at	109	606	5.58			1451785_at	1421144_at	1454231_a_at			gb:AK020800.1 /DB_XREF=gi:12861497 /GEN=Rpgrip1 /FEA=mRNA /CNT=4 /TID=Mm.21662.3 /TIER=ConsEnd /STK=0 /UG=Mm.21662 /LL=77945 /UG_TITLE=retinitis pigmentosa GTPase regulator interacting protein 1 /DEF=Mus musculus adult retina cDNA, RIKEN full-length enriched library, clone:A930002K18:retinitis pigmentosa GTPase regulator interacting protein 1, full insert sequence.
1422090_a_at	194	1073	5.52	Pfkfb2	6-phosphofructo-2-kinase/fructose-2,6-biphosphatase 2	1422091_at	1422092_at	1429486_at	1431901_a_at		gb:NM_008825.1 /DB_XREF=gi:6679284 /GEN=Pfkfb2 /FEA=FLmRNA /CNT=10 /TID=Mm.4255.1 /TIER=FL /STK=1 /UG=Mm.4255 /LL=18640 /DEF=Mus musculus 6-phosphofructo-2-kinasefructose-2,6-biphosphatase 2 (Pfkfb2), mRNA. /PROD=6-phosphofructo-2-kinasefructose-2,6-biphosphatase 2 /FL=gb:NM_008825.1 gb:BC018418.1
1449419_at	89	484	5.46	Dock8	Dedicator of cytokinesis 8						gb:NM_028785.1 /DB_XREF=gi:13386351 /GEN=1200017A24Rik /FEA=FLmRNA /CNT=41 /TID=Mm.32546.1 /TIER=FL+Stack /STK=11 /UG=Mm.32546 /LL=74146 /DEF=Mus musculus RIKEN cDNA 1200017A24 gene (1200017A24Rik), mRNA. /PROD=RIKEN cDNA 1200017A24 /FL=gb:NM_028785.1
1418029_at	973	5220	5.37	Faim	Fas apoptotic inhibitory molecule						gb:NM_011810.1 /DB_XREF=gi:6753815 /GEN=Faim /FEA=FLmRNA /CNT=60 /TID=Mm.74605.1 /TIER=FL+Stack /STK=31 /UG=Mm.74605 /LL=23873 /DEF=Mus musculus Fas apoptotic inhibitory molecule (Faim), mRNA. /PROD=Fas apoptotic inhibitory molecule /FL=gb:AF130367.1 gb:NM_011810.1
1417953_at	1555	8329	5.36	D6Wsu176e	DNA segment, Chr 6, Wayne State University 176, expressed	1448904_at					gb:NM_138587.1 /DB_XREF=gi:20070393 /GEN=D6Wsu176e /FEA=FLmRNA /CNT=112 /TID=Mm.27673.1 /TIER=FL+Stack /STK=32 /UG=Mm.27673 /LL=27999 /DEF=Mus musculus DNA segment, Chr 6, Wayne State University 176, expressed (D6Wsu176e), mRNA. /PROD=DNA segment, Chr 6, Wayne State University 176,expressed /FL=gb:BC009086.1 gb:NM_138587.1
1457010_at	170	897	5.28	3010001F23Rik	RIKEN cDNA 3010001F23 gene						gb:AW049649 /DB_XREF=gi:5910178 /DB_XREF=UI-M-BH1-and-g-09-0-UI.s1 /CLONE=UI-M-BH1-and-g-09-0-UI /FEA=EST /CNT=6 /TID=Mm.44979.1 /TIER=ConsEnd /STK=6 /UG=Mm.44979 /UG_TITLE=ESTs
1437371_at	90	473	5.27	9930021J17Rik	RIKEN cDNA 9930021J17 gene						gb:BB008528 /DB_XREF=gi:16257098 /DB_XREF=BB008528 /CLONE=4732483E04 /FEA=EST /CNT=30 /TID=Mm.49448.1 /TIER=Stack /STK=19 /UG=Mm.49448 /UG_TITLE=ESTs
1422986_at	182	946	5.2	Esrrb	Estrogen related receptor, beta	1436926_at					gb:NM_011934.1 /DB_XREF=gi:13937382 /GEN=Esrrb /FEA=FLmRNA /CNT=13 /TID=Mm.90048.1 /TIER=FL /STK=0 /UG=Mm.90048 /LL=26380 /DEF=Mus musculus estrogen related receptor, beta (Esrrb), mRNA. /PROD=estrogen related receptor, beta /FL=gb:NM_011934.1
1439936_at	92	471	5.11		Transcribed locus						gb:BE949265 /DB_XREF=gi:10527024 /DB_XREF=UI-M-BH3-avf-a-04-0-UI.s1 /CLONE=UI-M-BH3-avf-a-04-0-UI /FEA=EST /CNT=7 /TID=Mm.150542.1 /TIER=ConsEnd /STK=6 /UG=Mm.150542 /UG_TITLE=ESTs
1419268_at	26	132	5.1	Agr2	Anterior gradient 2 (Xenopus laevis)						gb:NM_011783.1 /DB_XREF=gi:6753009 /GEN=Agr2 /FEA=FLmRNA /CNT=59 /TID=Mm.7244.1 /TIER=FL+Stack /STK=11 /UG=Mm.7244 /LL=23795 /DEF=Mus musculus anterior gradient 2 (Xenopus laevis) (Agr2), mRNA. /PROD=anterior gradient 2 (Xenepus laevis) /FL=gb:AF044262.1 gb:NM_011783.1 gb:AB016592.1 gb:BC013334.1
1429413_at	103	521	5.08	Cpm	Carboxypeptidase M	1453009_at	1458006_at				gb:AK017670.1 /DB_XREF=gi:12857026 /FEA=mRNA /CNT=110 /TID=Mm.41748.1 /TIER=Stack /STK=23 /UG=Mm.41748 /LL=70574 /UG_GENE=5730456K23Rik /UG_TITLE=RIKEN cDNA 5730456K23 gene /DEF=Mus musculus 8 days embryo whole body cDNA, RIKEN full-length enriched library, clone:5730456K23:homolog to CARBOXYPEPTIDASE M PRECURSOR (EC 3.4.17.12), full insert sequence.
1425100_a_at	5597	28141	5.03			1450453_a_at					gb:BC014723.1 /DB_XREF=gi:15928490 /FEA=FLmRNA /CNT=10 /TID=Mm.39200.2 /TIER=FL /STK=7 /UG=Mm.39200 /LL=18588 /UG_GENE=Pde6g /DEF=Mus musculus, Similar to phosphodiesterase 6G, cGMP-specific, rod, gamma, clone MGC:25416 IMAGE:4511855, mRNA, complete cds. /PROD=Similar to phosphodiesterase 6G, cGMP-specific,rod, gamma /FL=gb:BC014723.1
1450197_at	194	972	5	Rpe65	Retinal pigment epithelium 65						gb:NM_029987.1 /DB_XREF=gi:19920337 /GEN=Rpe65 /FEA=FLmRNA /CNT=8 /TID=Mm.131708.1 /TIER=FL /STK=2 /UG=Mm.131708 /LL=19892 /DEF=Mus musculus retinal pigment epithelium, 65 kDa (Rpe65), mRNA. /PROD=retinal pigment epithelium, 65 kDa /FL=gb:NM_029987.1 gb:AF410461.1
1450162_at	236	1173	4.97	Dpf3	D4, zinc and double PHD fingers, family 3						gb:NM_058212.1 /DB_XREF=gi:17158030 /GEN=Cerd4-pending /FEA=FLmRNA /CNT=18 /TID=Mm.45029.1 /TIER=FL /STK=2 /UG=Mm.45029 /LL=70127 /DEF=Mus musculus cerebellum D4 (Cerd4-pending), mRNA. /PROD=cerebellum D4 /FL=gb:AF362750.1 gb:NM_058212.1
1449034_at	36	178	4.94	Cyp4v3	Cytochrome P450, family 4, subfamily v, polypeptide 3						gb:BC026555.1 /DB_XREF=gi:20072341 /FEA=FLmRNA /CNT=44 /TID=Mm.2253.1 /TIER=FL+Stack /STK=26 /UG=Mm.2253 /LL=16621 /UG_GENE=Klkb1 /DEF=Mus musculus, kallikrein B, plasma 1, clone MGC:36124 IMAGE:4972788, mRNA, complete cds. /PROD=kallikrein B, plasma 1 /FL=gb:NM_008455.1 gb:M58588.1 gb:BC026555.1
1434793_at	158	775	4.91	Wdr78	WD repeat domain 78						gb:AI851014 /DB_XREF=gi:5494920 /DB_XREF=UI-M-BH0-ajv-c-08-0-UI.s1 /CLONE=UI-M-BH0-ajv-c-08-0-UI /FEA=EST /CNT=36 /TID=Mm.835.1 /TIER=Stack /STK=25 /UG=Mm.835 /UG_TITLE=ESTs
1428705_at	50	240	4.82	1700007K13Rik	RIKEN cDNA 1700007K13 gene						gb:AK005731.1 /DB_XREF=gi:12838458 /FEA=mRNA /CNT=30 /TID=Mm.46470.1 /TIER=Stack /STK=25 /UG=Mm.46470 /LL=69327 /UG_GENE=1700007K13Rik /UG_TITLE=RIKEN cDNA 1700007K13 gene /DEF=Mus musculus adult male testis cDNA, RIKEN full-length enriched library, clone:1700007K13:hypothetical protein, full insert sequence.
1419647_a_at	715	3431	4.8	Ier3	Immediate early response 3						gb:NM_133662.1 /DB_XREF=gi:19526807 /GEN=Ier3 /FEA=FLmRNA /CNT=77 /TID=Mm.25613.1 /TIER=FL /STK=7 /UG=Mm.25613 /LL=15937 /DEF=Mus musculus immediate early response 3 (Ier3), mRNA. /PROD=immediate early response 3 /FL=gb:BC006950.1 gb:NM_133662.1
1424312_at	644	3089	4.8	Adipor1	Adiponectin receptor 1	1451311_a_at	1439017_x_at				gb:BG065410 /DB_XREF=gi:12547973 /DB_XREF=H3030G10-3 /CLONE=H3030G10 /FEA=FLmRNA /CNT=192 /TID=Mm.205010.1 /TIER=Stack /STK=9 /UG=Mm.205010 /LL=72674 /UG_GENE=2810031L11Rik /UG_TITLE=RIKEN cDNA 2810031L11 gene /FL=gb:BC014875.1
1434959_at	51	243	4.74	Dhh	Desert hedgehog						gb:AV367068 /DB_XREF=gi:16397692 /DB_XREF=AV367068 /CLONE=8430427E20 /FEA=EST /CNT=29 /TID=Mm.31123.1 /TIER=Stack /STK=22 /UG=Mm.31123 /LL=97964 /UG_GENE=C78960 /UG_TITLE=expressed sequence C78960
1415860_at	2287	10834	4.74	Kpna2	Karyopherin (importin) alpha 2						gb:NM_010655.1 /DB_XREF=gi:6754473 /GEN=Kpna2 /FEA=FLmRNA /CNT=399 /TID=Mm.12508.1 /TIER=FL+Stack /STK=197 /UG=Mm.12508 /LL=16647 /DEF=Mus musculus karyopherin (importin) alpha 2 (Kpna2), mRNA. /PROD=karyopherin (importin) alpha 2 /FL=gb:U34229.1 gb:NM_010655.1 gb:BC006720.1 gb:D55720.1 gb:U12270.1 gb:BC003274.1
1448169_at	746	3522	4.72	Krt1-18	Keratin complex 1, acidic, gene 18						gb:NM_010664.1 /DB_XREF=gi:6754481 /GEN=Krt1-18 /FEA=FLmRNA /CNT=380 /TID=Mm.22479.1 /TIER=FL+Stack /STK=149 /UG=Mm.22479 /LL=16668 /DEF=Mus musculus keratin complex 1, acidic, gene 18 (Krt1-18), mRNA. /PROD=keratin complex 1, acidic, gene 18 /FL=gb:M36376.1 gb:NM_010664.1 gb:M11686.1
1417432_a_at	6432	30106	4.68	Gnb1	Guanine nucleotide binding protein, beta 1	1454696_at					gb:NM_008142.1 /DB_XREF=gi:6680044 /GEN=Gnb1 /FEA=FLmRNA /CNT=64 /TID=Mm.2344.1 /TIER=FL+Stack /STK=45 /UG=Mm.2344 /LL=14688 /DEF=Mus musculus guanine nucleotide binding protein, beta 1 (Gnb1), mRNA. /PROD=guanine nucleotide-binding protein, beta-1subunit /FL=gb:U29055.1 gb:NM_008142.1
1429663_at	73	330	4.54	3110023G01Rik	RIKEN cDNA 3110023G01 gene	1431436_a_at					gb:AK014074.1 /DB_XREF=gi:12851719 /FEA=mRNA /CNT=15 /TID=Mm.35803.1 /TIER=Stack /STK=11 /UG=Mm.35803 /LL=71206 /UG_GENE=4933439B08Rik /UG_TITLE=RIKEN cDNA 4933439B08 gene /DEF=Mus musculus 13 days embryo head cDNA, RIKEN full-length enriched library, clone:3110023G01:related to PUTATIVE MICROTUBULE SEVERING PROTEIN KATANIN P60 SUBUNIT, full insert sequence.
1419067_a_at	1213	5458	4.5	Rabgef1	RAB guanine nucleotide exchange factor (GEF) 1	1419068_at	1419069_at				gb:NM_019983.1 /DB_XREF=gi:9910315 /GEN=Rab5ef-pending /FEA=FLmRNA /CNT=53 /TID=Mm.101118.1 /TIER=FL+Stack /STK=14 /UG=Mm.101118 /LL=56715 /DEF=Mus musculus Rab5 exchange factor (Rab5ef-pending), mRNA. /PROD=Rab5 exchange factor /FL=gb:AF093590.1 gb:BC018229.1 gb:NM_019983.1
1437285_at	68	307	4.5	1110020G09Rik	RIKEN cDNA 1110020G09 gene	1453422_a_at	1437286_x_at	1437287_at			gb:BG070096 /DB_XREF=gi:12552588 /DB_XREF=H3082G01-3 /CLONE=H3082G01 /FEA=EST /CNT=136 /TID=Mm.42110.2 /TIER=Stack /STK=20 /UG=Mm.42110 /LL=68646 /UG_GENE=1110020G09Rik /UG_TITLE=RIKEN cDNA 1110020G09 gene
1422723_at	32	145	4.48	Stra6	Stimulated by retinoic acid gene 6						gb:NM_009291.1 /DB_XREF=gi:6678170 /GEN=Stra6 /FEA=FLmRNA /CNT=32 /TID=Mm.10801.1 /TIER=FL+Stack /STK=16 /UG=Mm.10801 /LL=20897 /DEF=Mus musculus stimulated by retinoic acid gene 6 (Stra6), mRNA. /PROD=stimulated by retinoic acid gene 6 /FL=gb:NM_009291.1 gb:AF062476.1
1423861_at	106	467	4.41	Plekhf2	Pleckstrin homology domain containing, family F (with FYVE domain) member 2	1423862_at					gb:BC016134.1 /DB_XREF=gi:16359357 /FEA=FLmRNA /CNT=159 /TID=Mm.34351.1 /TIER=FL+Stack /STK=89 /UG=Mm.34351 /DEF=Mus musculus, Similar to hypothetical protein FLJ13187, clone MGC:28979 IMAGE:4503757, mRNA, complete cds. /PROD=Similar to hypothetical protein FLJ13187 /FL=gb:BC016134.1
1445024_at	82	355	4.35	Stard7	START domain containing 7	1449628_s_at					gb:BI871989 /DB_XREF=gi:16045664 /DB_XREF=603396771F1 /CLONE=IMAGE:5400760 /FEA=EST /CNT=3 /TID=Mm.134208.1 /TIER=ConsEnd /STK=2 /UG=Mm.134208 /UG_TITLE=ESTs
1449588_at	1011	4388	4.34	Abca4	ATP-binding cassette, sub-family A (ABC1), member 4						gb:NM_007378.1 /DB_XREF=gi:6671494 /GEN=Abca4 /FEA=FLmRNA /CNT=23 /TID=Mm.3918.1 /TIER=FL /STK=6 /UG=Mm.3918 /LL=11304 /DEF=Mus musculus ATP-binding cassette, sub-family A (ABC1), member 4 (Abca4), mRNA. /PROD=ATP-binding cassette, sub-family A, member 4 /FL=gb:NM_007378.1 gb:AF000149.1
1450789_at	123	534	4.34	Rhpn1	Rhophilin, Rho GTPase binding protein 1						gb:NM_008164.1 /DB_XREF=gi:6680084 /GEN=Grbp /FEA=FLmRNA /CNT=20 /TID=Mm.57052.1 /TIER=FL+Stack /STK=8 /UG=Mm.57052 /LL=14787 /DEF=Mus musculus GTP-rho binding protein 1 (Grbp), mRNA. /PROD=GTP-rho binding protein 1 /FL=gb:U43194.1 gb:NM_008164.1
1425891_a_at	435	1877	4.32	Grtp1	GH regulated TBC protein 1	1439150_x_at					gb:AF329833.1 /DB_XREF=gi:18307766 /FEA=FLmRNA /CNT=3 /TID=Mm.34901.2 /TIER=FL /STK=1 /UG=Mm.34901 /LL=66790 /UG_GENE=Grtp1 /DEF=Mus musculus GH regulated TBC protein-1 mRNA, complete cds. /PROD=GH regulated TBC protein-1 /FL=gb:AF329833.1
1417580_s_at	215	925	4.31	Selenbp2	Selenium binding protein 2	1450699_at					gb:NM_019414.1 /DB_XREF=gi:9507078 /GEN=Selenbp2 /FEA=FLmRNA /CNT=105 /TID=Mm.196558.1 /TIER=FL+Stack /STK=41 /UG=Mm.196558 /LL=20342 /DEF=Mus musculus selenium binding protein 2 (Selenbp2), mRNA. /PROD=selenium binding protein 2 /FL=gb:NM_019414.1 gb:BC024106.1 gb:BC011202.1
1457083_at	669	2853	4.27		Transcribed locus						gb:BB278392 /DB_XREF=gi:16401065 /DB_XREF=BB278392 /CLONE=A930010M14 /FEA=EST /CNT=7 /TID=Mm.134533.1 /TIER=ConsEnd /STK=5 /UG=Mm.134533 /UG_TITLE=ESTs
1457254_x_at	789	3357	4.25	6330442E10Rik	RIKEN cDNA 6330442E10 gene						gb:BB302103 /DB_XREF=gi:9002808 /DB_XREF=BB302103 /CLONE=B230034N21 /FEA=EST /CNT=5 /TID=Mm.119806.1 /TIER=ConsEnd /STK=5 /UG=Mm.119806 /UG_TITLE=ESTs
1437482_at	44	185	4.23	Srd5a2l2	Steroid 5 alpha-reductase 2-like 2						gb:BB476639 /DB_XREF=gi:16440191 /DB_XREF=BB476639 /CLONE=D330020H20 /FEA=EST /CNT=29 /TID=Mm.129498.1 /TIER=Stack /STK=17 /UG=Mm.129498 /UG_TITLE=ESTs, Weakly similar to T50638 synaptic glycoprotein SC2 (H.sapiens)
1450816_at	527	2231	4.23	Polg2	Polymerase (DNA directed), gamma 2, accessory subunit						gb:NM_015810.1 /DB_XREF=gi:7657466 /GEN=Polg2 /FEA=FLmRNA /CNT=18 /TID=Mm.859.1 /TIER=FL /STK=0 /UG=Mm.859 /LL=50776 /DEF=Mus musculus polymerase, gamma 2 (Polg2), mRNA. /PROD=mitochondrial polymerase gamma 2 /FL=gb:NM_015810.1 gb:AF177202.1
1439514_at	142	602	4.23		Transcribed locus						gb:BB277834 /DB_XREF=gi:16401025 /DB_XREF=BB277834 /CLONE=A930007L12 /FEA=EST /CNT=11 /TID=Mm.186131.1 /TIER=ConsEnd /STK=7 /UG=Mm.186131 /UG_TITLE=ESTs
1420372_at	172	716	4.17	Sntb2	Syntrophin, basic 2	1449840_at	1436986_at				gb:AI893916 /DB_XREF=gi:5599818 /DB_XREF=mc42h06.y1 /CLONE=IMAGE:351227 /FEA=FLmRNA /CNT=65 /TID=Mm.30228.1 /TIER=Stack /STK=16 /UG=Mm.30228 /LL=20650 /UG_GENE=Sntb2 /UG_TITLE=syntrophin, basic 2 /FL=gb:NM_009229.1 gb:U00678.1
1440256_at	2139	8748	4.09	Rgs9bp	Regulator of G-protein signalling 9 binding protein						gb:BE981862 /DB_XREF=gi:10651419 /DB_XREF=UI-M-CG0p-bde-b-04-0-UI.s1 /CLONE=UI-M-CG0p-bde-b-04-0-UI /FEA=EST /CNT=13 /TID=Mm.151251.1 /TIER=ConsEnd /STK=5 /UG=Mm.151251 /UG_TITLE=ESTs, Weakly similar to C37C3.1.p (Caenorhabditis elegans) (C.elegans)
1449493_at	119	482	4.04	Insl5	Insulin-like 5						gb:NM_011831.1 /DB_XREF=gi:6754357 /GEN=Insl5 /FEA=FLmRNA /CNT=18 /TID=Mm.100163.1 /TIER=FL+Stack /STK=9 /UG=Mm.100163 /LL=23919 /DEF=Mus musculus insulin-like 5 (Insl5), mRNA. /PROD=insulin-like 5 /FL=gb:AF076971.1 gb:AF133817.1 gb:AF054843.1 gb:AF054842.1 gb:NM_011831.1 gb:BC010968.1
1457693_a_at	67	270	4.04	6430537H07Rik	RIKEN cDNA 6430537H07 gene						gb:AV343405 /DB_XREF=gi:16396996 /DB_XREF=AV343405 /CLONE=6430537H07 /FEA=EST /CNT=13 /TID=Mm.103154.1 /TIER=ConsEnd /STK=3 /UG=Mm.103154 /UG_TITLE=ESTs, Weakly similar to C35E7.9.p (Caenorhabditis elegans) (C.elegans)
1454632_at	1004	4047	4.03	6330442E10Rik	RIKEN cDNA 6330442E10 gene						gb:AV328515 /DB_XREF=gi:16395893 /DB_XREF=AV328515 /CLONE=6330442E10 /FEA=EST /CNT=128 /TID=Mm.18957.1 /TIER=Stack /STK=113 /UG=Mm.18957 /UG_TITLE=ESTs, Weakly similar to FOR4 MOUSE FORMIN 4 (M.musculus)
1428680_at	916	3685	4.02	Cds1	CDP-diacylglycerol synthase 1	1456114_at					gb:AK014670.1 /DB_XREF=gi:12852667 /FEA=mRNA /CNT=41 /TID=Mm.46764.1 /TIER=Stack /STK=26 /UG=Mm.46764 /LL=74596 /UG_GENE=4833409J18Rik /UG_TITLE=RIKEN cDNA 4833409J18 gene /DEF=Mus musculus 0 day neonate head cDNA, RIKEN full-length enriched library, clone:4833409J18:unclassifiable transcript, full insert sequence.
1445328_at	65	260	4.02	Col4a4	Procollagen, type IV, alpha 4						gb:BB530633 /DB_XREF=gi:16445801 /DB_XREF=BB530633 /CLONE=E030011A16 /FEA=EST /CNT=3 /TID=Mm.40253.1 /TIER=ConsEnd /STK=2 /UG=Mm.40253 /UG_TITLE=ESTs
1423636_at	400	1607	4.01	Wdr31	WD repeat domain 31	1459664_at					gb:AK017259.1 /DB_XREF=gi:12856408 /FEA=FLmRNA /CNT=20 /TID=Mm.155573.1 /TIER=Stack /STK=8 /UG=Mm.155573 /LL=71354 /UG_GENE=5430402I10Rik /UG_TITLE=RIKEN cDNA 5430402I10 gene /DEF=Mus musculus 6 days neonate head cDNA, RIKEN full-length enriched library, clone:5430402I10:SPERMATID WD-REPEAT PROTEIN, full insert sequence. /FL=gb:NM_023597.1 gb:AF274321.1
1457942_at	26	103	4		Transcribed locus						gb:BI467159 /DB_XREF=gi:15280037 /DB_XREF=ic57g03.x3 /CLONE=IMAGE:5658028 /FEA=EST /CNT=4 /TID=Mm.137960.1 /TIER=ConsEnd /STK=3 /UG=Mm.137960 /UG_TITLE=ESTs
1450770_at	262	1043	3.97	3632451O06Rik	RIKEN cDNA 3632451O06 gene						gb:BC023359.1 /DB_XREF=gi:19484220 /FEA=FLmRNA /CNT=62 /TID=Mm.86928.1 /TIER=FL+Stack /STK=10 /UG=Mm.86928 /LL=67419 /UG_GENE=3632451O06Rik /DEF=Mus musculus, Similar to RIKEN cDNA 3632451O06 gene, clone MGC:32460 IMAGE:5043946, mRNA, complete cds. /PROD=Similar to RIKEN cDNA 3632451O06 gene /FL=gb:NM_026142.1 gb:BC023359.1
1452879_at	163	645	3.95	Synpo2	Synaptopodin 2	1450828_at					gb:AI848603 /DB_XREF=gi:5492549 /DB_XREF=UI-M-AH1-agv-b-09-0-UI.s1 /CLONE=UI-M-AH1-agv-b-09-0-UI /FEA=mRNA /CNT=26 /TID=Mm.41402.1 /TIER=Stack /STK=25 /UG=Mm.41402 /LL=68887 /UG_GENE=1110069I04Rik /UG_TITLE=RIKEN cDNA 1110069I04 gene
1440838_at	1610	6366	3.95	AI852064	Expressed sequence AI852064						gb:BQ126997 /DB_XREF=gi:20200908 /DB_XREF=ii57h06.x1 /CLONE=IMAGE:5946082 /FEA=EST /CNT=17 /TID=Mm.40297.1 /TIER=ConsEnd /STK=4 /UG=Mm.40297 /LL=99104 /UG_GENE=AI852064 /UG_TITLE=expressed sequence AI852064
1422832_at	523	2046	3.92	Rgr	Retinal G protein coupled receptor						gb:NM_021340.1 /DB_XREF=gi:10946655 /GEN=Rgr /FEA=FLmRNA /CNT=27 /TID=Mm.20460.1 /TIER=FL+Stack /STK=10 /UG=Mm.20460 /LL=57811 /DEF=Mus musculus retinal G protein coupled receptor (Rgr), mRNA. /PROD=retinal G protein coupled receptor /FL=gb:NM_021340.1 gb:AF076930.1
1429851_at	57	220	3.85	1700003M02Rik	RIKEN cDNA 1700003M02 gene						gb:AK005650.1 /DB_XREF=gi:12838335 /FEA=mRNA /CNT=13 /TID=Mm.27659.1 /TIER=ConsEnd /STK=7 /UG=Mm.27659 /LL=69329 /UG_GENE=1700003M02Rik /UG_TITLE=RIKEN cDNA 1700003M02 gene /DEF=Mus musculus adult male testis cDNA, RIKEN full-length enriched library, clone:1700003M02:hypothetical protein, full insert sequence.
1435096_at	1047	4017	3.84	Ric8b	Resistance to inhibitors of cholinesterase 8 homolog B (C. elegans)	1439724_at					gb:BB667093 /DB_XREF=gi:16398542 /DB_XREF=BB667093 /CLONE=4022435G01 /FEA=EST /CNT=31 /TID=Mm.18936.1 /TIER=Stack /STK=20 /UG=Mm.18936 /UG_TITLE=ESTs, Weakly similar to synembryn (Mus musculus) (M.musculus)
1426059_at	331	1249	3.77	Gckr	Glucokinase regulatory protein						gb:BC012412.1 /DB_XREF=gi:15214573 /FEA=FLmRNA /CNT=1 /TID=Mm.100043.1 /TIER=FL /STK=1 /UG=Mm.100043 /DEF=Mus musculus, Similar to Glucokinase regulatory protein, clone MGC:19300 IMAGE:4159892, mRNA, complete cds. /PROD=Similar to Glucokinase regulatory protein /FL=gb:BC012412.1
1443940_at	764	2883	3.77	Lrrc22	Leucine rich repeat containing 22						gb:BB278297 /DB_XREF=gi:15410987 /DB_XREF=BB278297 /CLONE=A930010E21 /FEA=EST /CNT=9 /TID=Mm.134302.1 /TIER=ConsEnd /STK=2 /UG=Mm.134302 /UG_TITLE=ESTs, Weakly similar to T42626 secreted leucine-rich repeat-containing protein SLIT2 - mouse (fragment) (M.musculus)
1451053_a_at	1011	3788	3.75								gb:AV313203 /DB_XREF=gi:6278455 /DB_XREF=AV313203 /CLONE=5830408H18 /FEA=FLmRNA /CNT=65 /TID=Mm.2003.1 /TIER=Stack /STK=8 /UG=Mm.2003 /LL=17245 /UG_GENE=Mdm1 /UG_TITLE=transformed mouse 3T3 cell double minute 1 /FL=gb:NM_010785.1 gb:M20824.1
1428987_at	113	419	3.72	Dynlrb2	Dynein light chain roadblock-type 2						gb:AK005789.1 /DB_XREF=gi:12838545 /FEA=mRNA /CNT=18 /TID=Mm.23114.1 /TIER=Stack /STK=15 /UG=Mm.23114 /LL=75465 /UG_GENE=1700009A04Rik /UG_TITLE=RIKEN cDNA 1700009A04 gene /DEF=Mus musculus adult male testis cDNA, RIKEN full-length enriched library, clone:1700009A04:homolog to BITHORAXOID-LIKE PROTEIN (HSPC162) (DYNEIN-ASSOCIATED PROTEIN HKM23) (HSPC162 PROTEIN), full insert sequence.
1443589_at	101	370	3.68	Gpm6b	Glycoprotein m6b						gb:C79245 /DB_XREF=gi:2519575 /DB_XREF=C79245 /CLONE=J0063B07 /FEA=EST /CNT=3 /TID=Mm.34942.1 /TIER=ConsEnd /STK=3 /UG=Mm.34942 /LL=52175 /UG_GENE=DXErtd242e /UG_TITLE=DNA segment, Chr X, ERATO Doi 242, expressed
1443569_at	553	2037	3.68	4930430E16Rik	RIKEN cDNA 4930430E16 gene	1451653_a_at					gb:BB214806 /DB_XREF=gi:16352985 /DB_XREF=BB214806 /CLONE=A530023B02 /FEA=EST /CNT=3 /TID=Mm.131739.1 /TIER=ConsEnd /STK=3 /UG=Mm.131739 /UG_TITLE=ESTs
1420730_a_at	153	555	3.63	Tcp11	T-complex protein 11						gb:NM_013687.1 /DB_XREF=gi:7305562 /GEN=Tcp11 /FEA=FLmRNA /CNT=6 /TID=Mm.29758.1 /TIER=FL /STK=3 /UG=Mm.29758 /LL=21463 /DEF=Mus musculus t-complex protein 11 (Tcp11), mRNA. /PROD=t-complex protein 11 /FL=gb:BC016610.1 gb:NM_013687.1
1436481_at	80	290	3.63		Transcribed locus						gb:BB729271 /DB_XREF=gi:16112546 /DB_XREF=BB729271 /CLONE=E860106N01 /FEA=EST /CNT=9 /TID=Mm.133988.1 /TIER=Stack /STK=9 /UG=Mm.133988 /UG_TITLE=ESTs
1435064_a_at	170	613	3.61	Tmem27	Transmembrane protein 27						gb:AI314694 /DB_XREF=gi:4029961 /DB_XREF=uj27f01.x1 /CLONE=IMAGE:1921177 /FEA=EST /CNT=21 /TID=Mm.143766.2 /TIER=Stack /STK=21 /UG=Mm.143766 /LL=57394 /UG_GENE=Nx17-pending /UG_TITLE=kidney-specific membrane protein
1437003_at	265	953	3.6		Transcribed locus						gb:BB323930 /DB_XREF=gi:16403486 /DB_XREF=BB323930 /CLONE=B430101L16 /FEA=EST /CNT=35 /TID=Mm.17706.1 /TIER=Stack /STK=30 /UG=Mm.17706 /UG_TITLE=ESTs
1458320_at	50	175	3.52	4932431H17Rik	RIKEN cDNA 4932431H17 gene						gb:BB012140 /DB_XREF=gi:8135279 /DB_XREF=BB012140 /CLONE=4930407K14 /FEA=EST /CNT=3 /TID=Mm.129174.1 /TIER=ConsEnd /STK=3 /UG=Mm.129174 /UG_TITLE=ESTs, Weakly similar to DIA1 MOUSE DIAPHANOUS PROTEIN HOMOLOG 1 (M.musculus)
1418281_at	47	166	3.52	Rad51	RAD51 homolog (S. cerevisiae)						gb:NM_011234.1 /DB_XREF=gi:6755275 /GEN=Rad51 /FEA=FLmRNA /CNT=95 /TID=Mm.231.1 /TIER=FL+Stack /STK=26 /UG=Mm.231 /LL=19361 /DEF=Mus musculus RAD51 homolog (S. cerevisiae) (Rad51), mRNA. /PROD=RAD51 homolog (S. cerevisiae) /FL=gb:D13803.1 gb:BC027384.1 gb:NM_011234.1
1455455_at	223	782	3.51	Glt28d2	Glycosyltransferase 28 domain containing 2						gb:BB008997 /DB_XREF=gi:15403219 /DB_XREF=BB008997 /CLONE=4732486J07 /FEA=EST /CNT=15 /TID=Mm.54813.1 /TIER=Stack /STK=13 /UG=Mm.54813 /UG_TITLE=ESTs, Weakly similar to R10D12.12.p (Caenorhabditis elegans) (C.elegans)
1424646_at	1569	5425	3.46	Uckl1	Uridine-cytidine kinase 1-like 1						gb:BC016535.1 /DB_XREF=gi:16741432 /FEA=FLmRNA /CNT=37 /TID=Mm.29001.1 /TIER=FL+Stack /STK=21 /UG=Mm.29001 /LL=68556 /UG_GENE=1110007H10Rik /DEF=Mus musculus, Similar to hypothetical protein FLJ20517, clone MGC:27764 IMAGE:2655873, mRNA, complete cds. /PROD=Similar to hypothetical protein FLJ20517 /FL=gb:BC016535.1
1424909_at	86	294	3.44	Lrrc46	Leucine rich repeat containing 46						gb:BC022723.1 /DB_XREF=gi:18490772 /FEA=FLmRNA /CNT=21 /TID=Mm.174877.1 /TIER=FL+Stack /STK=12 /UG=Mm.174877 /LL=69297 /UG_GENE=1700006D24Rik /DEF=Mus musculus, RIKEN cDNA 1700006D24 gene, clone MGC:31551 IMAGE:4503387, mRNA, complete cds. /PROD=RIKEN cDNA 1700006D24 gene /FL=gb:BC022723.1
1452534_a_at	328	1125	3.43	Hmgb2	High mobility group box 2						gb:X67668.1 /DB_XREF=gi:51338 /GEN=hmg2 /FEA=mRNA /CNT=1 /TID=Mm.1693.2 /TIER=ConsEnd /STK=0 /UG=Mm.1693 /LL=15352 /DEF=M.musculus mRNA for high mobility group 2 protein. /PROD=high mobility group 2 protein
1422979_at	124	426	3.43	Suv39h2	Suppressor of variegation 3-9 homolog 2 (Drosophila)	1436561_at	1433996_at				gb:NM_022724.1 /DB_XREF=gi:12229222 /GEN=Suv39h2 /FEA=FLmRNA /CNT=16 /TID=Mm.155683.1 /TIER=FL /STK=0 /UG=Mm.155683 /LL=64707 /DEF=Mus musculus suppressor of variegation 3-9 homolog 2 (Drosophila) (Suv39h2), mRNA. /PROD=suppressor of variegation 3-9 homologue 2(Drosophila) /FL=gb:NM_022724.1 gb:AF149205.1
1434667_at	70	238	3.4	Col8a2	Procollagen, type VIII, alpha 2						gb:BG229308 /DB_XREF=gi:12716812 /DB_XREF=ux70a03.x1 /CLONE=IMAGE:3515428 /FEA=EST /CNT=47 /TID=Mm.29315.1 /TIER=Stack /STK=27 /UG=Mm.29315 /LL=100119 /UG_GENE=AI429819 /UG_TITLE=expressed sequence AI429819
1450415_at	1190	4034	3.39								gb:NM_008805.1 /DB_XREF=gi:6679252 /GEN=Pde6a /FEA=FLmRNA /CNT=32 /TID=Mm.1370.1 /TIER=FL /STK=1 /UG=Mm.1370 /LL=18586 /DEF=Mus musculus phosphodiesterase 6A, cGMP-specific, rod, alpha (Pde6a), mRNA. /PROD=phosphodiesterase 6A, cGMP-specific, rod, alpha /FL=gb:NM_008805.1
1425288_at	1930	6475	3.36								gb:BC026991.1 /DB_XREF=gi:20073348 /FEA=FLmRNA /CNT=17 /TID=Mm.69049.2 /TIER=FL /STK=3 /UG=Mm.69049 /LL=57741 /UG_GENE=AF155546 /DEF=Mus musculus, similar to unnamed protein product, clone MGC:38976 IMAGE:5363470, mRNA, complete cds. /PROD=similar to unnamed protein product /FL=gb:BC026991.1
1451763_at	3708	12352	3.33	Cnga1	Cyclic nucleotide gated channel alpha 1						gb:U19717.1 /DB_XREF=gi:885885 /FEA=FLmRNA /CNT=17 /TID=Mm.23793.1 /TIER=FL /STK=1 /UG=Mm.23793 /LL=12788 /UG_GENE=Cncg /DEF=Mus musculus cGMP-gated cation channel mRNA, clone mIMCD-K2 no.1, complete cds. /PROD=cGMP-gated cation channel /FL=gb:M84742.1 gb:U19717.1
1441668_at	132	439	3.32	Ubtd1	Ubiquitin domain containing 1						gb:BB155504 /DB_XREF=gi:16268262 /DB_XREF=BB155504 /CLONE=A130026G10 /FEA=EST /CNT=4 /TID=Mm.214776.1 /TIER=ConsEnd /STK=4 /UG=Mm.214776 /UG_TITLE=ESTs
1423410_at	72	238	3.29	Meig1	Meiosis expressed gene 1						gb:BF021951 /DB_XREF=gi:10753283 /DB_XREF=uy59h10.y1 /CLONE=IMAGE:3663907 /FEA=FLmRNA /CNT=174 /TID=Mm.2688.1 /TIER=Stack /STK=65 /UG=Mm.2688 /LL=17262 /UG_GENE=Meg1 /UG_TITLE=meiosis expressed gene 1 /FL=gb:NM_008579.1
1423938_at	338	1092	3.23	Llgl2	Lethal giant larvae homolog 2 (Drosophila)						gb:AY033650.1 /DB_XREF=gi:14132793 /FEA=FLmRNA /CNT=120 /TID=Mm.3747.1 /TIER=FL+Stack /STK=76 /UG=Mm.3747 /DEF=Mus musculus lethal giant larvae-like protein 2 mRNA, complete cds. /PROD=lethal giant larvae-like protein 2 /FL=gb:AY033650.1
1452609_at	287	918	3.2	Cox4nb	COX4 neighbor						gb:BI133691 /DB_XREF=gi:14583939 /DB_XREF=UI-M-BH3-bsb-f-10-0-UI.s1 /CLONE=UI-M-BH3-bsb-f-10-0-UI /FEA=mRNA /CNT=22 /TID=Mm.5185.1 /TIER=Stack /STK=15 /UG=Mm.5185 /UG_TITLE=Mus musculus, similar to Unknown (protein for MGC:17624), clone MGC:41566 IMAGE:1245153, mRNA, complete cds
1421493_a_at	84	268	3.19	Rgs20	Regulator of G-protein signaling 20	1443694_at					gb:NM_021374.1 /DB_XREF=gi:10946707 /GEN=Rgs20 /FEA=FLmRNA /CNT=5 /TID=Mm.103771.1 /TIER=FL /STK=2 /UG=Mm.103771 /LL=58175 /DEF=Mus musculus regulator of G-protein signaling 20 (Rgs20), mRNA. /PROD=regulator of G-protein signaling 20 /FL=gb:AF191554.1 gb:AF191552.1 gb:NM_021374.1
1454866_s_at	77	244	3.17	Clic6	Chloride intracellular channel 6						gb:BQ176424 /DB_XREF=gi:20351916 /DB_XREF=UI-M-DJ2-bwf-f-03-0-UI.s1 /CLONE=UI-M-DJ2-bwf-f-03-0-UI /FEA=EST /CNT=47 /TID=Mm.44747.1 /TIER=Stack /STK=40 /UG=Mm.44747 /LL=106380 /UG_GENE=AW045520 /UG_TITLE=expressed sequence AW045520
1436633_at	88	279	3.15	Bahcc1	BAH domain and coiled-coil containing 1						gb:BB323723 /DB_XREF=gi:15411430 /DB_XREF=BB323723 /CLONE=B430011F09 /FEA=EST /CNT=9 /TID=Mm.100216.1 /TIER=Stack /STK=8 /UG=Mm.100216 /UG_TITLE=ESTs
1425167_a_at	3811	12013	3.15			1425168_at	1451633_a_at				gb:BC023064.1 /DB_XREF=gi:18606499 /FEA=FLmRNA /CNT=7 /TID=Mm.95398.1 /TIER=FL /STK=5 /UG=Mm.95398 /LL=14699 /UG_GENE=Gng1 /DEF=Mus musculus, Similar to guanine nucleotide binding protein (G protein), gamma 1 subunit, clone MGC:38870 IMAGE:5361463, mRNA, complete cds. /PROD=Similar to guanine nucleotide binding protein (Gprotein), gamma 1 subunit /FL=gb:BC023064.1
1425637_at	715	2256	3.15								gb:BC016247.1 /DB_XREF=gi:16740746 /FEA=FLmRNA /CNT=21 /TID=Mm.220345.1 /TIER=FL /STK=1 /UG=Mm.220345 /DEF=Mus musculus, Similar to KIAA0513 gene product, clone MGC:28863 IMAGE:4511670, mRNA, complete cds. /PROD=Similar to KIAA0513 gene product /FL=gb:BC016247.1
1447218_at	175	552	3.15	Iqcd	IQ motif containing D						gb:BG071450 /DB_XREF=gi:12554019 /DB_XREF=H3099B04-3 /CLONE=H3099B04 /FEA=EST /CNT=2 /TID=Mm.174965.1 /TIER=ConsEnd /STK=2 /UG=Mm.174965 /UG_TITLE=ESTs
1452672_at	630	1977	3.14	Thoc5	THO complex 5						gb:AK006840.1 /DB_XREF=gi:12840117 /FEA=mRNA /CNT=125 /TID=Mm.28969.1 /TIER=Stack /STK=102 /UG=Mm.28969 /LL=73404 /UG_GENE=1700060C24Rik /UG_TITLE=RIKEN cDNA 1700060C24 gene /DEF=Mus musculus adult male testis cDNA, RIKEN full-length enriched library, clone:1700060C24:homolog to PLACENTAL PROTEIN (FRAGMENT), full insert sequence.
1444965_at	69	214	3.13	E130002L11Rik	RIKEN cDNA E130002L11 gene						gb:BB215043 /DB_XREF=gi:16353010 /DB_XREF=BB215043 /CLONE=A530024I22 /FEA=EST /CNT=3 /TID=Mm.170107.1 /TIER=ConsEnd /STK=2 /UG=Mm.170107 /UG_TITLE=ESTs
1436215_at	1143	3572	3.13			1456200_at	1437856_at				gb:BB081797 /DB_XREF=gi:16260675 /DB_XREF=BB081797 /CLONE=9330171D09 /FEA=EST /CNT=14 /TID=Mm.12055.1 /TIER=Stack /STK=10 /UG=Mm.12055 /LL=103077 /UG_GENE=AA408208 /UG_TITLE=expressed sequence AA408208
1424735_at	507	1578	3.11	Slc25a25	Solute carrier family 25 (mitochondrial carrier, phosphate carrier), member 25						gb:BC019978.1 /DB_XREF=gi:18043564 /FEA=FLmRNA /CNT=220 /TID=Mm.37395.1 /TIER=FL+Stack /STK=17 /UG=Mm.37395 /DEF=Mus musculus, Similar to KIAA1896 protein, clone MGC:28954 IMAGE:4239441, mRNA, complete cds. /PROD=Similar to KIAA1896 protein /FL=gb:BC022114.1 gb:BC019978.1
1449418_s_at	119	370	3.11	Fbxo36	F-box only protein 36						gb:NM_025386.1 /DB_XREF=gi:13384763 /GEN=1110020F21Rik /FEA=FLmRNA /CNT=26 /TID=Mm.27888.1 /TIER=FL+Stack /STK=11 /UG=Mm.27888 /LL=66153 /DEF=Mus musculus RIKEN cDNA 1110020F21 gene (1110020F21Rik), mRNA. /PROD=RIKEN cDNA 1110020F21 /FL=gb:NM_025386.1
1446726_at	86	266	3.09								gb:BE980072 /DB_XREF=gi:10647668 /DB_XREF=UI-M-CG0-bcs-a-11-0-UI.s1 /CLONE=UI-M-CG0-bcs-a-11-0-UI /FEA=EST /CNT=2 /TID=Mm.151690.1 /TIER=ConsEnd /STK=2 /UG=Mm.151690 /UG_TITLE=ESTs
1442019_at	420	1301	3.09	B230343A10Rik	RIKEN cDNA B230343A10 gene	1457270_at					gb:BB627097 /DB_XREF=gi:16464880 /DB_XREF=BB627097 /CLONE=9430058J20 /FEA=EST /CNT=8 /TID=Mm.152121.2 /TIER=ConsEnd /STK=3 /UG=Mm.152121 /UG_TITLE=ESTs
1433947_at	68	206	3.05	Rab37	RAB37, member of RAS oncogene family	1450167_at					gb:BB433704 /DB_XREF=gi:16424301 /DB_XREF=BB433704 /CLONE=C820003E14 /FEA=EST /CNT=51 /TID=Mm.44462.1 /TIER=Stack /STK=50 /UG=Mm.44462 /UG_TITLE=ESTs
1439859_at	266	811	3.05	9630033F20Rik	RIKEN cDNA 9630033F20 gene						gb:BB278948 /DB_XREF=gi:15411022 /DB_XREF=BB278948 /CLONE=A930014G16 /FEA=EST /CNT=9 /TID=Mm.41839.1 /TIER=ConsEnd /STK=6 /UG=Mm.41839 /LL=101134 /UG_GENE=AI595337 /UG_TITLE=expressed sequence AI595337
1453385_at	59	178	3.04	Birc4	Baculoviral IAP repeat-containing 4						gb:AK003723.1 /DB_XREF=gi:12834564 /FEA=mRNA /CNT=8 /TID=Mm.57689.1 /TIER=ConsEnd /STK=4 /UG=Mm.57689 /LL=74774 /UG_GENE=1110015C02Rik /UG_TITLE=RIKEN cDNA 1110015C02 gene /DEF=Mus musculus 18 days embryo whole body cDNA, RIKEN full-length enriched library, clone:1110015C02:unclassifiable transcript, full insert sequence.
1418345_at	759	2287	3.01	Tnfsf13	Tumor necrosis factor (ligand) superfamily, member 13	1452440_at					gb:NM_023517.1 /DB_XREF=gi:12963712 /GEN=Tnfsf13 /FEA=FLmRNA /CNT=47 /TID=Mm.54359.1 /TIER=FL+Stack /STK=25 /UG=Mm.54359 /LL=69583 /DEF=Mus musculus tumor necrosis factor (ligand) superfamily, member 13 (Tnfsf13), mRNA. /PROD=tumor necrosis factor (ligand) superfamily,member 13 /FL=gb:AF294825.1 gb:NM_023517.1
1431659_at	98	294	3	E130103I17Rik	RIKEN cDNA E130103I17 gene						gb:AK017890.1 /DB_XREF=gi:12857372 /FEA=mRNA /CNT=2 /TID=Mm.158192.1 /TIER=ConsEnd /STK=1 /UG=Mm.158192 /LL=68255 /UG_GENE=C330014O21Rik /UG_TITLE=RIKEN cDNA C330014O21 gene /DEF=Mus musculus adult male thymus cDNA, RIKEN full-length enriched library, clone:5830402N19:unclassifiable, full insert sequence.
1457145_at	146	436	2.99	Plekhg4	Pleckstrin homology domain containing, family G (with RhoGef domain) member 4						gb:AV271771 /DB_XREF=gi:15405488 /DB_XREF=AV271771 /CLONE=4931414L13 /FEA=EST /CNT=8 /TID=Mm.32034.1 /TIER=ConsEnd /STK=5 /UG=Mm.32034 /LL=102075 /UG_GENE=AI448583 /UG_TITLE=expressed sequence AI448583
1437313_x_at	179	533	2.98	Hmgb2	High mobility group box 2						gb:C85885 /DB_XREF=gi:2917842 /DB_XREF=C85885 /CLONE=J0216B04 /FEA=EST /CNT=24 /TID=Mm.1693.3 /TIER=Stack /STK=20 /UG=Mm.1693 /LL=15352 /UG_GENE=Hmgb2 /UG_TITLE=high mobility group box 2
1418808_at	400	1191	2.97	Rdh5	Retinol dehydrogenase 5						gb:NM_134006.1 /DB_XREF=gi:19549322 /GEN=Rdh5 /FEA=FLmRNA /CNT=28 /TID=Mm.7563.1 /TIER=FL+Stack /STK=18 /UG=Mm.7563 /LL=19682 /DEF=Mus musculus retinol dehydrogenase type 5 (Rdh5), mRNA. /PROD=retinol dehydrogenase type 5 /FL=gb:AF033196.1 gb:NM_134006.1 gb:AF033195.1 gb:AF013288.1 gb:BC021372.1
1426716_at	3094	9100	2.94	Tdrd7	Tudor domain containing 7						gb:BC025099.1 /DB_XREF=gi:19263616 /FEA=mRNA /CNT=112 /TID=Mm.30935.1 /TIER=Stack /STK=95 /UG=Mm.30935 /DEF=Mus musculus, clone IMAGE:4512174, mRNA, partial cds. /PROD=Unknown (protein for IMAGE:4512174)
1417936_at	68	200	2.93	Ccl9	Chemokine (C-C motif) ligand 9						gb:NM_011338.1 /DB_XREF=gi:6755433 /GEN=Scya9 /FEA=FLmRNA /CNT=72 /TID=Mm.2271.1 /TIER=FL+Stack /STK=33 /UG=Mm.2271 /LL=20308 /DEF=Mus musculus small inducible cytokine A9 (Scya9), mRNA. /PROD=small inducible cytokine A9 /FL=gb:AF128195.1 gb:AF128204.1 gb:AF128203.1 gb:AF128202.1 gb:AF128201.1 gb:U15209.1 gb:NM_011338.1 gb:U19482.1 gb:AF128200.1 gb:AF128199.1 gb:U49513.1 gb:AF128198.1 gb:AF128197…
1445699_at	213	622	2.92								gb:BM940493 /DB_XREF=gi:19399645 /DB_XREF=UI-M-CG0p-bhb-g-09-0-UI.r1 /CLONE=UI-M-CG0p-bhb-g-09-0-UI /FEA=EST /CNT=3 /TID=Mm.154129.1 /TIER=ConsEnd /STK=2 /UG=Mm.154129 /UG_TITLE=ESTs
1417884_at	145	422	2.91	X83328	EST X83328						gb:NM_134038.1 /DB_XREF=gi:19527253 /GEN=AW743111 /FEA=FLmRNA /CNT=64 /TID=Mm.203951.1 /TIER=FL+Stack /STK=34 /UG=Mm.203951 /LL=104681 /DEF=Mus musculus expressed sequence AW743111 (AW743111), mRNA. /PROD=expressed sequence AW743111 /FL=gb:NM_134038.1 gb:BC017129.1
1418014_a_at	282	821	2.91	B4galt1	UDP-Gal:betaGlcNAc beta 1,4- galactosyltransferase, polypeptide 1	1458616_at					gb:NM_022305.1 /DB_XREF=gi:11602909 /GEN=B4galt1 /FEA=FLmRNA /CNT=84 /TID=Mm.15622.1 /TIER=FL+Stack /STK=31 /UG=Mm.15622 /LL=14595 /DEF=Mus musculus UDP-Gal:betaGlcNAc beta 1,4- galactosyltransferase, polypeptide 1 (B4galt1), mRNA. /PROD=glycoprotein galactosyltransferase beta 1, 4 /FL=gb:J03880.1 gb:NM_022305.1
1429762_a_at	1290	3735	2.89								gb:AV260123 /DB_XREF=gi:6247582 /DB_XREF=AV260123 /CLONE=4930408N19 /FEA=mRNA /CNT=56 /TID=Mm.182045.1 /TIER=Stack /STK=8 /UG=Mm.182045 /LL=72569 /UG_GENE=2700023J09Rik /UG_TITLE=RIKEN cDNA 2700023J09 gene
1431173_at	354	1020	2.88	A930008G19Rik	RIKEN cDNA A930008G19 gene	1447176_at					gb:AK020830.1 /DB_XREF=gi:12861533 /FEA=mRNA /CNT=12 /TID=Mm.27698.1 /TIER=ConsEnd /STK=0 /UG=Mm.27698 /LL=77938 /UG_GENE=A930008G19Rik /UG_TITLE=RIKEN cDNA A930008G19 gene /DEF=Mus musculus adult retina cDNA, RIKEN full-length enriched library, clone:A930008G19:homolog to HYPOTHETICAL PROTEIN KIAA0140, full insert sequence.
1418946_at	70	202	2.87	St3gal1	ST3 beta-galactoside alpha-2,3-sialyltransferase 1						gb:NM_009177.1 /DB_XREF=gi:6677956 /GEN=Siat4a /FEA=FLmRNA /CNT=24 /TID=Mm.6284.1 /TIER=FL+Stack /STK=16 /UG=Mm.6284 /LL=20442 /DEF=Mus musculus sialyltransferase 4A (beta-galactosidase alpha-2,3-sialytransferase) (Siat4a), mRNA. /PROD=sialyltransferase 4 /FL=gb:NM_009177.1
1425504_at	47	133	2.87	Mylk	Myosin, light polypeptide kinase	1425506_at	1425505_at				gb:AF314149.1 /DB_XREF=gi:11321438 /FEA=FLmRNA /CNT=74 /TID=Mm.27680.1 /TIER=FL /STK=1 /UG=Mm.27680 /DEF=Mus musculus telokin mRNA, complete cds. /PROD=telokin /FL=gb:AF314149.1
1440537_at	925	2650	2.86	Kcnv2	Potassium channel, subfamily V, member 2						gb:BM942804 /DB_XREF=gi:19402667 /DB_XREF=UI-M-CG0p-bdh-g-09-0-UI.r1 /CLONE=UI-M-CG0p-bdh-g-09-0-UI /FEA=EST /CNT=6 /TID=Mm.136988.1 /TIER=ConsEnd /STK=5 /UG=Mm.136988 /UG_TITLE=ESTs
1419488_at	50	141	2.85	Tnip2	TNFAIP3 interacting protein 2						gb:NM_139064.1 /DB_XREF=gi:20532343 /GEN=ABIN-2 /FEA=FLmRNA /CNT=37 /TID=Mm.28615.1 /TIER=FL+Stack /STK=9 /UG=Mm.28615 /LL=231130 /DEF=Mus musculus A20 binding inhibitor of NF-kappaB activation-2 (ABIN-2), mRNA. /PROD=A20 binding inhibitor of NF-kappaB activation-2 /FL=gb:NM_139064.1
1431107_at	864	2462	2.85	Stk35	Serine/threonine kinase 35	1439802_at					gb:BG294476 /DB_XREF=gi:13055148 /DB_XREF=602391593F1 /CLONE=IMAGE:4503286 /FEA=mRNA /CNT=24 /TID=Mm.56827.2 /TIER=ConsEnd /STK=0 /UG=Mm.56827 /LL=67333 /UG_GENE=1700054C12Rik /UG_TITLE=RIKEN cDNA 1700054C12 gene
1418529_at	908	2550	2.81	Osgep	O-sialoglycoprotein endopeptidase						gb:NM_133676.1 /DB_XREF=gi:19526831 /GEN=1500019L24Rik /FEA=FLmRNA /CNT=58 /TID=Mm.29642.1 /TIER=FL+Stack /STK=22 /UG=Mm.29642 /LL=66246 /DEF=Mus musculus RIKEN cDNA 1500019L24 gene (1500019L24Rik), mRNA. /PROD=RIKEN cDNA 1500019L24 /FL=gb:BC002296.1 gb:NM_133676.1
1417471_s_at	776	2176	2.8	D1Ertd622e	DNA segment, Chr 1, ERATO Doi 622, expressed	1448721_at					gb:NM_133825.1 /DB_XREF=gi:19527041 /GEN=AI987691 /FEA=FLmRNA /CNT=87 /TID=Mm.12309.1 /TIER=FL+Stack /STK=44 /UG=Mm.12309 /LL=98482 /DEF=Mus musculus expressed sequence AI987691 (AI987691), mRNA. /PROD=expressed sequence AI987691 /FL=gb:BC019375.1 gb:NM_133825.1
1428763_at	895	2502	2.8	Smug1	Single-strand selective monofunctional uracil DNA glycosylase						gb:AK004735.1 /DB_XREF=gi:12836131 /GEN=Smug1 /FEA=mRNA /CNT=60 /TID=Mm.33583.1 /TIER=Stack /STK=22 /UG=Mm.33583 /LL=71726 /UG_TITLE=single-strand selective monofunctional uracil DNA glycosylase /DEF=Mus musculus adult male lung cDNA, RIKEN full-length enriched library, clone:1200013B09:single-strand selective monofunctional uracil DNA glycosylase, full insert sequence.
1422136_at	285	798	2.8	Uhmk1	U2AF homology motif (UHM) kinase 1	1433737_at	1450500_at				gb:NM_010633.1 /DB_XREF=gi:6754447 /GEN=Kist /FEA=FLmRNA /CNT=8 /TID=Mm.57007.1 /TIER=FL /STK=1 /UG=Mm.57007 /LL=16589 /DEF=Mus musculus kinase interacting with leukemia-associated gene (stathmin) (Kist), mRNA. /PROD=kinase interacting with leukemia-associated gene(stathmin) /FL=gb:NM_010633.1
1453211_at	112	314	2.79	Ccdc89	Coiled-coil domain containing 89						gb:BB470050 /DB_XREF=gi:16427715 /DB_XREF=BB470050 /CLONE=D230030L09 /FEA=mRNA /CNT=16 /TID=Mm.87424.1 /TIER=ConsEnd /STK=1 /UG=Mm.87424 /LL=70054 /UG_GENE=1700019B01Rik /UG_TITLE=RIKEN cDNA 1700019B01 gene
1450144_at	606	1690	2.79	Pla2r1	Phospholipase A2 receptor 1						gb:NM_008867.1 /DB_XREF=gi:6679364 /GEN=Pla2g1br /FEA=FLmRNA /CNT=16 /TID=Mm.5092.1 /TIER=FL /STK=2 /UG=Mm.5092 /LL=18779 /DEF=Mus musculus phospholipase A2, group IB, pancreas, receptor (Pla2g1br), mRNA. /PROD=phospholipase A2, group IB, pancreas, receptor /FL=gb:NM_008867.1 gb:D30779.1
1450946_at	10946	30476	2.78	Nrl	Neural retina leucine zipper gene						gb:BG298773 /DB_XREF=gi:13063762 /DB_XREF=602396508F1 /CLONE=IMAGE:4511449 /FEA=FLmRNA /CNT=58 /TID=Mm.20422.1 /TIER=Stack /STK=13 /UG=Mm.20422 /LL=18185 /UG_GENE=Nrl /UG_TITLE=neural retina leucine zipper gene /FL=gb:NM_008736.1 gb:L14935.1
1420743_a_at	633	1758	2.78	Ppp3cc	Protein phosphatase 3, catalytic subunit, gamma isoform						gb:NM_008915.1 /DB_XREF=gi:6679446 /GEN=Ppp3cc /FEA=FLmRNA /CNT=6 /TID=Mm.1567.1 /TIER=FL /STK=3 /UG=Mm.1567 /LL=19057 /DEF=Mus musculus protein phosphatase 3, catalytic subunit, gamma isoform (Ppp3cc), mRNA. /PROD=protein phosphatase 3, catalytic subunit, gammaisoform /FL=gb:NM_008915.1 gb:M81475.1
1423101_at	773	2150	2.78	Paqr4	Progestin and adipoQ receptor family member IV						gb:BB279185 /DB_XREF=gi:16401144 /DB_XREF=BB279185 /CLONE=A930015K23 /FEA=FLmRNA /CNT=208 /TID=Mm.34383.1 /TIER=Stack /STK=54 /UG=Mm.34383 /LL=76498 /UG_GENE=1500004C10Rik /UG_TITLE=RIKEN cDNA 1500004C10 gene /FL=gb:NM_023824.1 gb:BC011185.1 gb:BC026921.1
1430618_at	118	327	2.77	Gspt1	G1 to S phase transition 1	1456666_at					gb:AK011479.1 /DB_XREF=gi:12847629 /FEA=mRNA /CNT=12 /TID=Mm.90014.1 /TIER=ConsEnd /STK=1 /UG=Mm.90014 /LL=69918 /UG_GENE=2610020C07Rik /UG_TITLE=RIKEN cDNA 2610020C07 gene /DEF=Mus musculus 10 days embryo whole body cDNA, RIKEN full-length enriched library, clone:2610020C07:unclassifiable transcript, full insert sequence.
1436396_at	425	1179	2.77	D430033N04Rik	RIKEN cDNA D430033N04 gene						gb:AV291191 /DB_XREF=gi:16392374 /DB_XREF=AV291191 /CLONE=5430401H03 /FEA=EST /CNT=18 /TID=Mm.31382.1 /TIER=Stack /STK=9 /UG=Mm.31382 /UG_TITLE=ESTs, Moderately similar to hypothetical protein FLJ10300 (Homo sapiens) (H.sapiens)
1424608_a_at	234	645	2.76								gb:BB204720 /DB_XREF=gi:16351882 /DB_XREF=BB204720 /CLONE=A430059G22 /FEA=FLmRNA /CNT=74 /TID=Mm.182434.2 /TIER=Stack /STK=16 /UG=Mm.182434 /UG_TITLE=Mus musculus, Similar to RIKEN cDNA 1700066C05 gene, clone MGC:28125 IMAGE:3980327, mRNA, complete cds /FL=gb:BC020078.1
1451580_a_at	2098	5770	2.75	Ttr	Transthyretin	1459737_s_at	1455913_x_at	1454608_x_at			gb:BC024702.1 /DB_XREF=gi:19354092 /FEA=FLmRNA /CNT=77 /TID=Mm.2108.2 /TIER=FL /STK=7 /UG=Mm.2108 /LL=22139 /UG_GENE=Ttr /DEF=Mus musculus, transthyretin, clone MGC:18651 IMAGE:4192268, mRNA, complete cds. /PROD=transthyretin /FL=gb:BC024702.1
1417971_at	412	1124	2.73	Nrm	Nurim (nuclear envelope membrane protein)						gb:NM_134122.1 /DB_XREF=gi:19527351 /GEN=AI429796 /FEA=FLmRNA /CNT=56 /TID=Mm.18478.1 /TIER=FL+Stack /STK=32 /UG=Mm.18478 /LL=106582 /DEF=Mus musculus expressed sequence AI429796 (AI429796), mRNA. /PROD=expressed sequence AI429796 /FL=gb:BC021750.1 gb:BC026576.1 gb:NM_134122.1
1451489_at	117	318	2.73	Slc25a35	Solute carrier family 25, member 35						gb:BC019996.1 /DB_XREF=gi:18044818 /FEA=FLmRNA /CNT=38 /TID=Mm.35781.1 /TIER=FL+Stack /STK=15 /UG=Mm.35781 /LL=71998 /UG_GENE=1810012H11Rik /DEF=Mus musculus, RIKEN cDNA 1810012H11 gene, clone MGC:28559 IMAGE:4207271, mRNA, complete cds. /PROD=RIKEN cDNA 1810012H11 gene /FL=gb:BC019996.1
1452964_at	341	932	2.73	Ttll11	Tubulin tyrosine ligase-like family, member 11						gb:AK016577.1 /DB_XREF=gi:12855388 /FEA=mRNA /CNT=24 /TID=Mm.21591.1 /TIER=Stack /STK=17 /UG=Mm.21591 /LL=74410 /UG_GENE=4932702F08Rik /UG_TITLE=RIKEN cDNA 4932702F08 gene /DEF=Mus musculus adult male testis cDNA, RIKEN full-length enriched library, clone:4932702F08:related to H23L24.3 PROTEIN, full insert sequence.
1420148_at	233	633	2.72	Slc6a6	Solute carrier family 6 (neurotransmitter transporter, taurine), member 6	1421346_a_at	1437149_at				gb:AA589629 /DB_XREF=gi:2403009 /DB_XREF=vl49g08.s1 /CLONE=IMAGE:975614 /FEA=EST /CNT=1 /TID=Mm.206905.1 /TIER=ConsEnd /STK=0 /UG=Mm.206905 /LL=101053 /UG_GENE=AA589629 /UG_TITLE=expressed sequence AA589629
1434611_at	798	2170	2.72	Rnf123	Ring finger protein 123						gb:BB765679 /DB_XREF=gi:16193669 /DB_XREF=BB765679 /CLONE=G370053P03 /FEA=EST /CNT=48 /TID=Mm.22554.1 /TIER=Stack /STK=28 /UG=Mm.22554 /LL=102479 /UG_GENE=AI317178 /UG_TITLE=expressed sequence AI317178
1417943_at	115	313	2.72	Gng4	Guanine nucleotide binding protein (G protein), gamma 4 subunit	1447669_s_at					gb:BC016506.1 /DB_XREF=gi:16741358 /FEA=FLmRNA /CNT=62 /TID=Mm.39861.1 /TIER=FL+Stack /STK=33 /UG=Mm.39861 /LL=14706 /UG_GENE=Gng4 /DEF=Mus musculus, guanine nucleotide binding protein (G protein), gamma 4 subunit, clone MGC:25282 IMAGE:4502719, mRNA, complete cds. /PROD=guanine nucleotide binding protein (G protein),gamma 4 subunit /FL=gb:U37527.1 gb:NM_010317.1 gb:BC016506.1
1436094_at	183	498	2.71	Vgf	VGF nerve growth factor inducible						gb:BF458396 /DB_XREF=gi:11524565 /DB_XREF=UI-M-BZ1-blq-c-10-0-UI.s1 /CLONE=UI-M-BZ1-blq-c-10-0-UI /FEA=EST /CNT=13 /TID=Mm.39328.1 /TIER=Stack /STK=11 /UG=Mm.39328 /UG_TITLE=ESTs, Highly similar to VGF RAT VGF PROTEIN PRECURSOR (R.norvegicus)
1455543_at	916	2483	2.71	Klhl18	Kelch-like 18 (Drosophila)						gb:AW545966 /DB_XREF=gi:7191433 /DB_XREF=L0002D11-3 /CLONE=L0002D11 /FEA=EST /CNT=32 /TID=Mm.41744.1 /TIER=Stack /STK=11 /UG=Mm.41744 /LL=102778 /UG_GENE=AW545966 /UG_TITLE=expressed sequence AW545966
1418396_at	291	785	2.7	Gpsm3	G-protein signalling modulator 3 (AGS3-like, C. elegans)						gb:NM_134116.1 /DB_XREF=gi:19527345 /GEN=AA960287 /FEA=FLmRNA /CNT=54 /TID=Mm.26584.1 /TIER=FL+Stack /STK=24 /UG=Mm.26584 /LL=106512 /DEF=Mus musculus expressed sequence AA960287 (AA960287), mRNA. /PROD=expressed sequence AA960287 /FL=gb:BC021942.1 gb:NM_134116.1
1429592_at	299	805	2.69	Lhfpl3	Lipoma HMGIC fusion partner-like 3	1440570_at	1433990_at				gb:BB274911 /DB_XREF=gi:8971932 /DB_XREF=BB274911 /CLONE=A830090D17 /FEA=mRNA /CNT=20 /TID=Mm.101478.1 /TIER=Stack /STK=13 /UG=Mm.101478 /LL=77826 /UG_GENE=A930031L14Rik /UG_TITLE=RIKEN cDNA A930031L14 gene
1421394_a_at	164	440	2.68	Birc4	Baculoviral IAP repeat-containing 4	1426636_a_at	1437533_at	1450231_a_at	1456088_at		gb:BF137345 /DB_XREF=gi:10976385 /DB_XREF=601780712F1 /CLONE=IMAGE:4008626 /FEA=FLmRNA /CNT=9 /TID=Mm.149115.1 /TIER=ConsEnd /STK=0 /UG=Mm.149115 /LL=11798 /UG_GENE=Birc4 /UG_TITLE=baculoviral IAP repeat-containing 4 /FL=gb:U88990.1 gb:NM_009688.1
1426500_at	2536	6791	2.68	Icmt	Isoprenylcysteine carboxyl methyltransferase						gb:BF462080 /DB_XREF=gi:11531263 /DB_XREF=UI-M-CG0p-bmx-c-12-0-UI.s1 /CLONE=UI-M-CG0p-bmx-c-12-0-UI /FEA=FLmRNA /CNT=162 /TID=Mm.29356.1 /TIER=Stack /STK=8 /UG=Mm.29356 /LL=97166 /UG_GENE=C80758 /UG_TITLE=expressed sequence C80758 /FL=gb:BC006724.1
1436128_at	98	262	2.66	Plekha8	Pleckstrin homology domain containing, family A (phosphoinositide binding specific) member 8	1454819_at					gb:AI324154 /DB_XREF=gi:4058583 /DB_XREF=mh50e02.x1 /CLONE=IMAGE:445946 /FEA=EST /CNT=13 /TID=Mm.182164.1 /TIER=Stack /STK=11 /UG=Mm.182164 /LL=102898 /UG_GENE=AI324154 /UG_TITLE=expressed sequence AI324154
1452806_at	2676	7115	2.66	Aldoa	Aldolase 1, A isoform	1452807_s_at	1438641_x_at	1454209_at			gb:AK005271.1 /DB_XREF=gi:12837711 /FEA=mRNA /CNT=60 /TID=Mm.23434.1 /TIER=Stack /STK=37 /UG=Mm.23434 /LL=68952 /UG_GENE=1500016O10Rik /UG_TITLE=RIKEN cDNA 1500016O10 gene /DEF=Mus musculus adult male cerebellum cDNA, RIKEN full-length enriched library, clone:1500016O10:homolog to HYPOTHETICAL 25.2 KDA PROTEIN, full insert sequence.
1417161_at	1505	3994	2.65	Cdk2ap2	CDK2-associated protein 2						gb:NM_026373.1 /DB_XREF=gi:13385869 /GEN=5830466O21Rik /FEA=FLmRNA /CNT=112 /TID=Mm.29609.1 /TIER=FL+Stack /STK=54 /UG=Mm.29609 /LL=67777 /DEF=Mus musculus RIKEN cDNA 5830466O21 gene (5830466O21Rik), mRNA. /PROD=RIKEN cDNA 5830466O21 /FL=gb:BC025656.1 gb:NM_026373.1
1424431_at	592	1564	2.64	Galnact2	Chondroitin sulfate GalNAcT-2						gb:BC023112.1 /DB_XREF=gi:18606380 /FEA=FLmRNA /CNT=57 /TID=Mm.77112.1 /TIER=FL+Stack /STK=33 /UG=Mm.77112 /LL=78752 /UG_GENE=4632415D10Rik /DEF=Mus musculus, RIKEN cDNA 4632415D10 gene, clone MGC:28941 IMAGE:4010410, mRNA, complete cds. /PROD=RIKEN cDNA 4632415D10 gene /FL=gb:BC023112.1
1421219_at	70	185	2.64	Ttll3	Tubulin tyrosine ligase-like family, member 3	1436604_at					gb:NM_133923.1 /DB_XREF=gi:19527137 /GEN=AI450050 /FEA=FLmRNA /CNT=13 /TID=Mm.30525.1 /TIER=FL /STK=2 /UG=Mm.30525 /LL=101100 /DEF=Mus musculus expressed sequence AI450050 (AI450050), mRNA. /PROD=expressed sequence AI450050 /FL=gb:BC021404.1 gb:NM_133923.1
1440351_at	93	246	2.64	Birc4	Baculoviral IAP repeat-containing 4						gb:BG064527 /DB_XREF=gi:12547090 /DB_XREF=H3020G07-3 /CLONE=H3020G07 /FEA=EST /CNT=8 /TID=Mm.102770.1 /TIER=ConsEnd /STK=5 /UG=Mm.102770 /UG_TITLE=ESTs
1435366_at	972	2565	2.64	D430042O09Rik	RIKEN cDNA D430042O09 gene						gb:BB486367 /DB_XREF=gi:16441380 /DB_XREF=BB486367 /CLONE=D430036C22 /FEA=EST /CNT=23 /TID=Mm.27029.1 /TIER=Stack /STK=17 /UG=Mm.27029 /UG_TITLE=ESTs, Weakly similar to T00330 hypothetical protein KIAA0556 (H.sapiens)
1421969_a_at	265	698	2.63	Faah	Fatty acid amide hydrolase						gb:U82536.1 /DB_XREF=gi:2149157 /FEA=FLmRNA /CNT=18 /TID=Mm.2915.1 /TIER=FL /STK=1 /UG=Mm.2915 /LL=14073 /UG_GENE=Faah /DEF=Mus musculus fatty acid amide hydrolase mRNA, complete cds. /PROD=fatty acid amide hydrolase /FL=gb:BC006863.1 gb:U82536.1 gb:NM_010173.1
1424963_at	4556	11985	2.63	Rp1h	Retinitis pigmentosa 1 homolog (human)						gb:AF155141.2 /DB_XREF=gi:18152811 /GEN=Rp1 /FEA=FLmRNA /CNT=36 /TID=Mm.78749.1 /TIER=FL+Stack /STK=10 /UG=Mm.78749 /LL=19888 /DEF=Mus musculus oxygen-regulated photoreceptor protein 1 (Rp1) mRNA, complete cds. /PROD=oxygen-regulated photoreceptor protein 1 /FL=gb:AF155141.2
1421361_at	837	2195	2.62	Grk1	G protein-coupled receptor kinase 1						gb:NM_011881.1 /DB_XREF=gi:6755325 /GEN=Rhok /FEA=FLmRNA /CNT=8 /TID=Mm.89980.1 /TIER=FL /STK=2 /UG=Mm.89980 /LL=24013 /DEF=Mus musculus rhodopsin kinase (Rhok), mRNA. /PROD=rhodopsin kinase /FL=gb:NM_011881.1 gb:AF085240.1
1456537_at	186	488	2.62	Rhobtb1	Rho-related BTB domain containing 1	1459145_at					gb:BB281781 /DB_XREF=gi:16401332 /DB_XREF=BB281781 /CLONE=A930033H14 /FEA=EST /CNT=11 /TID=Mm.31872.1 /TIER=Stack /STK=9 /UG=Mm.31872 /UG_TITLE=ESTs
1428346_at	985	2582	2.62	Trafd1	TRAF type zinc finger domain containing 1						gb:AK003586.1 /DB_XREF=gi:12834343 /FEA=mRNA /CNT=119 /TID=Mm.20488.1 /TIER=Stack /STK=50 /UG=Mm.20488 /LL=76301 /UG_GENE=1110008K06Rik /UG_TITLE=RIKEN cDNA 1110008K06 gene /DEF=Mus musculus 18 days embryo whole body cDNA, RIKEN full-length enriched library, clone:1110008K06:homolog to FLN29 (FLN29 GENE PRODUCT), full insert sequence.
1417511_at	1241	3240	2.61	Lyar	Ly1 antibody reactive clone						gb:NM_025281.1 /DB_XREF=gi:13384621 /GEN=Lyar /FEA=FLmRNA /CNT=93 /TID=Mm.28560.1 /TIER=FL+Stack /STK=43 /UG=Mm.28560 /LL=17089 /DEF=Mus musculus Ly1 antibody reactive clone (Lyar), mRNA. /PROD=Ly1 antibody reactive clone /FL=gb:NM_025281.1
1448257_at	157	410	2.61	Slc29a2	Solute carrier family 29 (nucleoside transporters), member 2						gb:NM_007854.1 /DB_XREF=gi:6678012 /GEN=Slc29a2 /FEA=FLmRNA /CNT=129 /TID=Mm.4930.1 /TIER=FL+Stack /STK=112 /UG=Mm.4930 /LL=13340 /DEF=Mus musculus solute carrier family 29 (nucleoside transporters), member 2 (Slc29a2), mRNA. /PROD=solute carrier family 29 (nucleosidetransporters), member 2 /FL=gb:AF183397.1 gb:NM_007854.1
1428986_at	2594	6765	2.61	Slc17a7	Solute carrier family 17 (sodium-dependent inorganic phosphate cotransporter), member 7						gb:BQ175176 /DB_XREF=gi:20350668 /DB_XREF=UI-M-DJ2-bwd-d-10-0-UI.s1 /CLONE=UI-M-DJ2-bwd-d-10-0-UI /FEA=mRNA /CNT=23 /TID=Mm.41613.1 /TIER=Stack /STK=15 /UG=Mm.41613 /LL=72961 /UG_GENE=2900052E22Rik /UG_TITLE=RIKEN cDNA 2900052E22 gene
1434313_at	3642	9493	2.61	6330407D12Rik	RIKEN cDNA 6330407D12 gene						gb:BB762434 /DB_XREF=gi:16207584 /DB_XREF=BB762434 /CLONE=G370010L10 /FEA=EST /CNT=45 /TID=Mm.32416.1 /TIER=Stack /STK=35 /UG=Mm.32416 /LL=58912 /UG_GENE=AI465320 /UG_TITLE=EST AI465320
1431422_a_at	352	914	2.6	Dusp14	Dual specificity phosphatase 14						gb:AK009744.1 /DB_XREF=gi:12844725 /GEN=Dusp14 /FEA=mRNA /CNT=3 /TID=Mm.142293.2 /TIER=ConsEnd /STK=0 /UG=Mm.142293 /LL=56405 /UG_TITLE=dual specificity phosphatase 14 /DEF=Mus musculus adult male tongue cDNA, RIKEN full-length enriched library, clone:2310042C07:dual specificity phosphatase 14, full insert sequence.
1435964_a_at	1356	3507	2.59	Taok3	TAO kinase 3	1455733_at					gb:BB194075 /DB_XREF=gi:16270883 /DB_XREF=BB194075 /CLONE=A330080K09 /FEA=EST /CNT=14 /TID=Mm.82938.1 /TIER=Stack /STK=12 /UG=Mm.82938 /UG_TITLE=ESTs, Weakly similar to T17365 serinethreonine protein kinase TAO1 - rat (R.norvegicus)
1428751_at	286	736	2.58	Pacrg	Park2 co-regulated						gb:AK005771.1 /DB_XREF=gi:12838517 /FEA=mRNA /CNT=33 /TID=Mm.18889.1 /TIER=Stack /STK=23 /UG=Mm.18889 /LL=69310 /UG_GENE=1700008H23Rik /UG_TITLE=RIKEN cDNA 1700008H23 gene /DEF=Mus musculus adult male testis cDNA, RIKEN full-length enriched library, clone:1700008H23:homolog to DJ495O10.2 (NOVEL PROTEIN SIMILAR TO WORM E04F6.2 (FRAGMENT), full insert sequence.
1437626_at	1323	3410	2.58	Zfp36l2	Zinc finger protein 36, C3H type-like 2						gb:BB031791 /DB_XREF=gi:15403585 /DB_XREF=BB031791 /CLONE=5830467I20 /FEA=EST /CNT=235 /TID=Mm.28161.2 /TIER=Stack /STK=15 /UG=Mm.28161 /LL=12193 /UG_GENE=Zfp36l2 /UG_TITLE=zinc finger protein 36, C3H type-like 2
1449579_at	445	1144	2.57	Sh3yl1	Sh3 domain YSC-like 1						gb:NM_013709.1 /DB_XREF=gi:7305486 /GEN=Sh3yl1 /FEA=FLmRNA /CNT=37 /TID=Mm.218624.1 /TIER=FL /STK=6 /UG=Mm.218624 /LL=24057 /DEF=Mus musculus Sh3 domain YSC-like 1 (Sh3yl1), mRNA. /PROD=Sh3 domain YSC-like 1 /FL=gb:NM_013709.1 gb:BC010296.1 gb:D85926.1
1437668_at	191	491	2.57	Ccrl1	Chemokine (C-C motif) receptor-like 1						gb:BB543291 /DB_XREF=gi:9614514 /DB_XREF=BB543291 /CLONE=E130209C15 /FEA=EST /CNT=17 /TID=Mm.29762.2 /TIER=Stack /STK=15 /UG=Mm.29762 /LL=97306 /UG_GENE=C80501 /UG_TITLE=expressed sequence C80501
1422612_at	2853	7314	2.56	Hk2	Hexokinase 2						gb:NM_013820.1 /DB_XREF=gi:7305142 /GEN=Hk2 /FEA=FLmRNA /CNT=60 /TID=Mm.2549.1 /TIER=FL+Stack /STK=27 /UG=Mm.2549 /LL=15277 /DEF=Mus musculus hexokinase 2 (Hk2), mRNA. /PROD=hexokinase 2 /FL=gb:NM_013820.1
1417089_a_at	475	1214	2.56	Ckmt1	Creatine kinase, mitochondrial 1, ubiquitous	1432418_a_at					gb:NM_009897.1 /DB_XREF=gi:6753427 /GEN=Ckmt1 /FEA=FLmRNA /CNT=113 /TID=Mm.970.1 /TIER=FL+Stack /STK=57 /UG=Mm.970 /LL=12716 /DEF=Mus musculus creatine kinase, mitochondrial 1, ubiquitous (Ckmt1), mRNA. /PROD=creatine kinase, mitochondrial 1, ubiquitous /FL=gb:NM_009897.1
1428394_at	409	1045	2.55								gb:AK005293.1 /DB_XREF=gi:12837747 /GEN=Nfatc2 /FEA=mRNA /CNT=69 /TID=Mm.116802.5 /TIER=Stack /STK=45 /UG=Mm.116802 /LL=18019 /UG_TITLE=nuclear factor of activated T-cells, cytoplasmic 2 /DEF=Mus musculus adult male cerebellum cDNA, RIKEN full-length enriched library, clone:1500019N11:nuclear factor of activated T-cells, cytoplasmic 2, full insert sequence.
1456265_at	107	272	2.55	LOC624866	Hypothetical protein LOC624866						gb:BB766925 /DB_XREF=gi:16194322 /DB_XREF=BB766925 /CLONE=G370068L04 /FEA=EST /CNT=15 /TID=Mm.70724.1 /TIER=Stack /STK=12 /UG=Mm.70724 /UG_TITLE=ESTs
1441233_at	477	1208	2.53	Srp54	Signal recognition particle 54						gb:BM240795 /DB_XREF=gi:17876065 /DB_XREF=K0607E11-3 /CLONE=K0607E11 /FEA=EST /CNT=5 /TID=Mm.161583.1 /TIER=ConsEnd /STK=4 /UG=Mm.161583 /UG_TITLE=ESTs
1417174_at	860	2169	2.52	1810021J13Rik	RIKEN cDNA 1810021J13 gene						gb:NM_025464.1 /DB_XREF=gi:13384877 /GEN=1810021J13Rik /FEA=FLmRNA /CNT=85 /TID=Mm.41451.1 /TIER=FL+Stack /STK=54 /UG=Mm.41451 /LL=66279 /DEF=Mus musculus RIKEN cDNA 1810021J13 gene (1810021J13Rik), mRNA. /PROD=RIKEN cDNA 1810021J13 /FL=gb:NM_025464.1
1423859_a_at	2936	7382	2.51	Ptgds	Prostaglandin D2 synthase (brain)	1423860_at					gb:AB006361.1 /DB_XREF=gi:2317285 /FEA=FLmRNA /CNT=130 /TID=Mm.1008.1 /TIER=FL+Stack /STK=89 /UG=Mm.1008 /LL=19215 /UG_GENE=Ptgds /DEF=Mus musculus mRNA for prostaglandin D synthetase, complete cds. /PROD=prostaglandin D synthetase /FL=gb:AB006361.1
1416892_s_at	836	2093	2.51	Parl	Presenilin associated, rhomboid-like	1416893_at					gb:BC021353.1 /DB_XREF=gi:18204171 /FEA=FLmRNA /CNT=137 /TID=Mm.200627.1 /TIER=FL+Stack /STK=65 /UG=Mm.200627 /LL=66540 /UG_GENE=3110001A13Rik /DEF=Mus musculus, RIKEN cDNA 3110001A13 gene, clone MGC:29309 IMAGE:5006672, mRNA, complete cds. /PROD=RIKEN cDNA 3110001A13 gene /FL=gb:NM_025626.1 gb:BC021353.1
1415936_at	304	760	2.5	Bcar3	Breast cancer anti-estrogen resistance 3						gb:NM_013867.1 /DB_XREF=gi:7304924 /GEN=Bcar3 /FEA=FLmRNA /CNT=187 /TID=Mm.45815.1 /TIER=FL+Stack /STK=165 /UG=Mm.45815 /LL=29815 /DEF=Mus musculus breast cancer anti-estrogen resistance 3 (Bcar3), mRNA. /PROD=breast cancer anti-estrogen resistance 3 /FL=gb:AF179566.1 gb:NM_013867.1
1455760_at	204	511	2.5	Slc9a5	Solute carrier family 9 (sodium/hydrogen exchanger), member 5						gb:BB749107 /DB_XREF=gi:16153343 /DB_XREF=BB749107 /CLONE=G030102M01 /FEA=EST /CNT=11 /TID=Mm.51107.1 /TIER=Stack /STK=8 /UG=Mm.51107 /UG_TITLE=ESTs, Highly similar to NAH5 RAT SODIUMHYDROGEN EXCHANGER 5 (R.norvegicus)
1431204_at	186	465	2.49			1454000_s_at					gb:AI451448 /DB_XREF=gi:4304069 /DB_XREF=mu40c11.x1 /CLONE=IMAGE:641876 /FEA=mRNA /CNT=12 /TID=Mm.34433.1 /TIER=ConsEnd /STK=0 /UG=Mm.34433 /LL=75850 /UG_GENE=4930578N16Rik /UG_TITLE=RIKEN cDNA 4930578N16 gene
1440645_at	198	494	2.49	BB114814	Expressed sequence BB114814						gb:BB277291 /DB_XREF=gi:16400960 /DB_XREF=BB277291 /CLONE=A930003L21 /FEA=EST /CNT=5 /TID=Mm.99118.1 /TIER=ConsEnd /STK=5 /UG=Mm.99118 /LL=101911 /UG_GENE=BB114814 /UG_TITLE=expressed sequence BB114814
1438160_x_at	1481	3678	2.48			1455803_at					gb:AV348121 /DB_XREF=gi:6389180 /DB_XREF=AV348121 /CLONE=6430631M08 /FEA=EST /CNT=12 /TID=Mm.133687.2 /TIER=Stack /STK=12 /UG=Mm.133687 /UG_TITLE=ESTs, Weakly similar to RIKEN cDNA 1700022M03 (Mus musculus) (M.musculus)
1460601_at	663	1644	2.48	Myrip	Myosin VIIA and Rab interacting protein						gb:BB429683 /DB_XREF=gi:16424011 /DB_XREF=BB429683 /CLONE=C630029J04 /FEA=EST /CNT=13 /TID=Mm.40827.1 /TIER=Stack /STK=11 /UG=Mm.40827 /UG_TITLE=ESTs
1416710_at	900	2227	2.47	Tmem35	Transmembrane protein 35						gb:NM_026239.1 /DB_XREF=gi:13385743 /GEN=9030603L14Rik /FEA=FLmRNA /CNT=102 /TID=Mm.41489.1 /TIER=FL+Stack /STK=73 /UG=Mm.41489 /LL=67564 /DEF=Mus musculus RIKEN cDNA 9030603L14 gene (9030603L14Rik), mRNA. /PROD=RIKEN cDNA 9030603L14 /FL=gb:NM_026239.1
1437094_x_at	59	146	2.47	Dnaic1	Dynein, axonemal, intermediate chain 1						gb:BB360504 /DB_XREF=gi:15411671 /DB_XREF=BB360504 /CLONE=C030047J03 /FEA=EST /CNT=26 /TID=Mm.79127.1 /TIER=Stack /STK=26 /UG=Mm.79127 /LL=100477 /UG_GENE=BB124644 /UG_TITLE=expressed sequence BB124644
1436060_at	696	1710	2.46	0710005M24Rik	RIKEN cDNA 0710005M24 gene						gb:BB480659 /DB_XREF=gi:16440708 /DB_XREF=BB480659 /CLONE=D330049B05 /FEA=EST /CNT=20 /TID=Mm.74746.1 /TIER=Stack /STK=11 /UG=Mm.74746 /UG_TITLE=ESTs
1423294_at	1306	3209	2.46	Mest	Mesoderm specific transcript						gb:AW555393 /DB_XREF=gi:7200912 /DB_XREF=L0255C06-3 /CLONE=L0255C06 /FEA=FLmRNA /CNT=396 /TID=Mm.1089.1 /TIER=Stack /STK=17 /UG=Mm.1089 /LL=17294 /UG_GENE=Mest /UG_TITLE=mesoderm specific transcript /FL=gb:NM_008590.1 gb:D16262.1 gb:BC006639.1
1437021_at	370	908	2.46	Arl13b	ADP-ribosylation factor-like 13B						gb:AV225959 /DB_XREF=gi:16385275 /DB_XREF=AV225959 /CLONE=3830432K11 /FEA=EST /CNT=37 /TID=Mm.96833.2 /TIER=Stack /STK=29 /UG=Mm.96833 /LL=68146 /UG_GENE=C530009C10Rik /UG_TITLE=RIKEN cDNA C530009C10 gene
1424265_at	206	502	2.44	Npl	N-acetylneuraminate pyruvate lyase						gb:BC022734.1 /DB_XREF=gi:18490966 /FEA=FLmRNA /CNT=65 /TID=Mm.24887.1 /TIER=FL+Stack /STK=42 /UG=Mm.24887 /LL=74091 /UG_GENE=Npl-pending /DEF=Mus musculus, RIKEN cDNA 0610033B02 gene, clone MGC:31604 IMAGE:4506776, mRNA, complete cds. /PROD=RIKEN cDNA 0610033B02 gene /FL=gb:BC022734.1
1440509_at	124	300	2.43	Sox30	SRY-box containing gene 30						gb:AV255326 /DB_XREF=gi:16388184 /DB_XREF=AV255326 /CLONE=4921518L22 /FEA=EST /CNT=6 /TID=Mm.66708.1 /TIER=ConsEnd /STK=5 /UG=Mm.66708 /UG_TITLE=ESTs
1424432_at	399	968	2.43	Ubtd1	Ubiquitin domain containing 1						gb:BC016129.1 /DB_XREF=gi:16359344 /FEA=FLmRNA /CNT=55 /TID=Mm.22948.1 /TIER=FL+Stack /STK=33 /UG=Mm.22948 /DEF=Mus musculus, Similar to hypothetical protein FLJ11807, clone MGC:28905 IMAGE:4920477, mRNA, complete cds. /PROD=Similar to hypothetical protein FLJ11807 /FL=gb:BC016129.1
1416101_a_at	4258	10349	2.43	Hist1h1c	Histone 1, H1c	1436994_a_at					gb:NM_015786.1 /DB_XREF=gi:9845256 /GEN=H1f2 /FEA=FLmRNA /CNT=188 /TID=Mm.193539.1 /TIER=FL+Stack /STK=127 /UG=Mm.193539 /LL=50708 /DEF=Mus musculus H1 histone family, member 2 (H1f2), mRNA. /PROD=H1 histone family, member 2 /FL=gb:NM_015786.1
1430614_at	286	696	2.43								gb:BG962576 /DB_XREF=gi:14350213 /DB_XREF=602829958F1 /CLONE=IMAGE:4984646 /FEA=mRNA /CNT=13 /TID=Mm.171380.1 /TIER=ConsEnd /STK=1 /UG=Mm.171380 /LL=74347 /UG_GENE=4632415K11Rik /UG_TITLE=RIKEN cDNA 4632415K11 gene
1422829_at	920	2231	2.42	Drd4	Dopamine receptor 4	1422830_s_at					gb:NM_007878.1 /DB_XREF=gi:6681222 /GEN=Drd4 /FEA=FLmRNA /CNT=26 /TID=Mm.41075.1 /TIER=FL+Stack /STK=10 /UG=Mm.41075 /LL=13491 /DEF=Mus musculus dopamine receptor 4 (Drd4), mRNA. /PROD=dopamine receptor 4 /FL=gb:NM_007878.1 gb:BC016086.1
1434981_at	207	501	2.42	E130303B06Rik	RIKEN cDNA E130303B06 gene						gb:AA116393 /DB_XREF=gi:1671406 /DB_XREF=mq07h10.r1 /CLONE=IMAGE:578083 /FEA=EST /CNT=30 /TID=Mm.27126.1 /TIER=Stack /STK=22 /UG=Mm.27126 /LL=102124 /UG_GENE=AI606951 /UG_TITLE=expressed sequence AI606951
1451370_at	701	1690	2.41	LOC622404	Hypothetical protein LOC622403						gb:BC027414.1 /DB_XREF=gi:20071677 /FEA=FLmRNA /CNT=50 /TID=Mm.38354.1 /TIER=FL+Stack /STK=29 /UG=Mm.38354 /DEF=Mus musculus, clone MGC:36291 IMAGE:4236075, mRNA, complete cds. /PROD=Unknown (protein for MGC:36291) /FL=gb:BC027414.1
1416825_at	417	999	2.4	Snta1	Syntrophin, acidic 1						gb:NM_009228.1 /DB_XREF=gi:6678056 /GEN=Snta1 /FEA=FLmRNA /CNT=95 /TID=Mm.1541.1 /TIER=FL+Stack /STK=68 /UG=Mm.1541 /LL=20648 /DEF=Mus musculus syntrophin, acidic 1 (Snta1), mRNA. /PROD=syntrophin, acidic 1 /FL=gb:BC018546.1 gb:U00677.1 gb:NM_009228.1
1451605_at	98	235	2.39	Dyx1c1	Dyslexia susceptibility 1 candidate 1 homolog (human)						gb:BC026462.1 /DB_XREF=gi:20071433 /FEA=FLmRNA /CNT=22 /TID=Mm.31817.1 /TIER=FL /STK=5 /UG=Mm.31817 /LL=67685 /UG_GENE=1700010I24Rik /DEF=Mus musculus, Similar to EKN1, clone MGC:31465 IMAGE:4483015, mRNA, complete cds. /PROD=Similar to EKN1 /FL=gb:BC026462.1
1419054_a_at	464	1099	2.37	Ptpn21	Protein tyrosine phosphatase, non-receptor type 21	1419055_a_at					gb:NM_011877.1 /DB_XREF=gi:6755239 /GEN=Ptpn21 /FEA=FLmRNA /CNT=70 /TID=Mm.4420.1 /TIER=FL+Stack /STK=14 /UG=Mm.4420 /LL=24000 /DEF=Mus musculus protein tyrosine phosphatase, non-receptor type 21 (Ptpn21), mRNA. /PROD=protein tyrosine phosphatase, non-receptor type21 /FL=gb:NM_011877.1
1440074_at	400	948	2.37	LOC432988	Hypothetical gene supported by AK082832						gb:BI734150 /DB_XREF=gi:15711163 /DB_XREF=603351425F1 /CLONE=IMAGE:5358630 /FEA=EST /CNT=6 /TID=Mm.79527.1 /TIER=ConsEnd /STK=6 /UG=Mm.79527 /UG_TITLE=ESTs
1434504_at	332	789	2.37	Zfyve28	Zinc finger, FYVE domain containing 28	1443669_at					gb:BB132074 /DB_XREF=gi:16266442 /DB_XREF=BB132074 /CLONE=9630058O20 /FEA=EST /CNT=32 /TID=Mm.45051.1 /TIER=Stack /STK=31 /UG=Mm.45051 /UG_TITLE=ESTs, Weakly similar to R160.7.p (Caenorhabditis elegans) (C.elegans)
1418190_at	236	557	2.36	Pon1	Paraoxonase 1						gb:NM_011134.1 /DB_XREF=gi:7242182 /GEN=Pon1 /FEA=FLmRNA /CNT=79 /TID=Mm.30107.1 /TIER=FL+Stack /STK=28 /UG=Mm.30107 /LL=18979 /DEF=Mus musculus paraoxonase 1 (Pon1), mRNA. /PROD=paraoxonase 1 /FL=gb:U32684.1 gb:NM_011134.1 gb:BC012706.1 gb:U72636.1
1421105_at	295	695	2.36	Jag1	Jagged 1	1421106_at	1434070_at				gb:NM_013822.1 /DB_XREF=gi:7305196 /GEN=Jag1 /FEA=FLmRNA /CNT=34 /TID=Mm.87380.1 /TIER=FL /STK=2 /UG=Mm.87380 /LL=16449 /DEF=Mus musculus jagged 1 (Jag1), mRNA. /PROD=jagged 1 /FL=gb:NM_013822.1 gb:AF171092.1
1430633_s_at	199	469	2.36								gb:BG066234 /DB_XREF=gi:12548803 /DB_XREF=H3040E08-3 /CLONE=H3040E08 /FEA=mRNA /CNT=8 /TID=Mm.132844.1 /TIER=ConsEnd /STK=1 /UG=Mm.132844 /LL=77656 /UG_GENE=C430045I18Rik /UG_TITLE=RIKEN cDNA C430045I18 gene
1445710_x_at	104	246	2.36	1110051B16Rik	RIKEN cDNA 1110051B16 gene						gb:AV321065 /DB_XREF=gi:6290898 /DB_XREF=AV321065 /CLONE=6030430K23 /FEA=EST /CNT=3 /TID=Mm.80771.1 /TIER=ConsEnd /STK=2 /UG=Mm.80771 /UG_TITLE=ESTs
1417886_at	5038	11847	2.35	1810009A15Rik	RIKEN cDNA 1810009A15 gene						gb:NM_025463.1 /DB_XREF=gi:13384875 /GEN=1810009A15Rik /FEA=FLmRNA /CNT=58 /TID=Mm.28103.1 /TIER=FL+Stack /STK=34 /UG=Mm.28103 /LL=66276 /DEF=Mus musculus RIKEN cDNA 1810009A15 gene (1810009A15Rik), mRNA. /PROD=RIKEN cDNA 1810009A15 /FL=gb:NM_025463.1
1422193_at	148	348	2.35	Gucy2e	Guanylate cyclase 2e						gb:NM_008192.1 /DB_XREF=gi:6680134 /GEN=Gucy2e /FEA=FLmRNA /CNT=5 /TID=Mm.12809.1 /TIER=FL /STK=1 /UG=Mm.12809 /LL=14919 /DEF=Mus musculus guanylate cyclase 2e (Gucy2e), mRNA. /PROD=guanylate cyclase 2e /FL=gb:NM_008192.1
1424530_at	249	586	2.35	Sec14l2	SEC14-like 2 (S. cerevisiae)						gb:BC005759.1 /DB_XREF=gi:13543183 /FEA=FLmRNA /CNT=81 /TID=Mm.28994.1 /TIER=FL+Stack /STK=26 /UG=Mm.28994 /DEF=Mus musculus, clone MGC:6302 IMAGE:2655022, mRNA, complete cds. /PROD=Unknown (protein for MGC:6302) /FL=gb:BC005759.1
1457984_at	50	116	2.34	Crh	Corticotropin releasing hormone						gb:BM933756 /DB_XREF=gi:19392908 /DB_XREF=UI-M-BZ1-bjs-d-12-0-UI.r2 /CLONE=UI-M-BZ1-bjs-d-12-0-UI /FEA=EST /CNT=4 /TID=Mm.93168.1 /TIER=ConsEnd /STK=3 /UG=Mm.93168 /UG_TITLE=ESTs
1423224_at	297	695	2.34	4432405B04Rik	RIKEN cDNA 4432405B04 gene						gb:AK012720.1 /DB_XREF=gi:12849656 /FEA=FLmRNA /CNT=78 /TID=Mm.25838.1 /TIER=Stack /STK=26 /UG=Mm.25838 /LL=67978 /UG_GENE=4432405B04Rik /UG_TITLE=RIKEN cDNA 4432405B04 gene /DEF=Mus musculus 10, 11 days embryo whole body cDNA, RIKEN full-length enriched library, clone:2810012C01:homolog to CDNA FLJ12975 FIS, CLONE NT2RP2006166, full insert sequence. /FL=gb:NM_026486.1
1460368_at	6073	14219	2.34	Mpp4	Membrane protein, palmitoylated 4 (MAGUK p55 subfamily member 4)						gb:AB059357.1 /DB_XREF=gi:15991073 /GEN=mDLG6A /FEA=FLmRNA /CNT=25 /TID=Mm.101838.1 /TIER=FL+Stack /STK=10 /UG=Mm.101838 /DEF=Mus musculus mRNA for mDLG6A, complete cds. /PROD=mDLG6A /FL=gb:AB059358.1 gb:AB059357.1
1429058_at	1984	4640	2.34	1110004B13Rik	RIKEN cDNA 1110004B13 gene	1429059_s_at					gb:AK003403.1 /DB_XREF=gi:12834052 /FEA=mRNA /CNT=27 /TID=Mm.33964.1 /TIER=Stack /STK=13 /UG=Mm.33964 /LL=66910 /UG_GENE=1110004B13Rik /UG_TITLE=RIKEN cDNA 1110004B13 gene /DEF=Mus musculus 18 days embryo whole body cDNA, RIKEN full-length enriched library, clone:1110004B13:hypothetical protein, full insert sequence.
1424243_at	1593	3723	2.34	Rwdd4a	RWD domain containing 4A	1457983_s_at	1424244_at				gb:BC016198.1 /DB_XREF=gi:16740630 /FEA=FLmRNA /CNT=132 /TID=Mm.25455.1 /TIER=FL+Stack /STK=43 /UG=Mm.25455 /DEF=Mus musculus, clone MGC:27606 IMAGE:4503404, mRNA, complete cds. /PROD=Unknown (protein for MGC:27606) /FL=gb:BC016198.1
1426310_at	1059	2467	2.33	Med19	Mediator of RNA polymerase II transcription, subunit 19 homolog (yeast)	1426311_s_at					gb:BC020051.1 /DB_XREF=gi:18043275 /FEA=FLmRNA /CNT=199 /TID=Mm.25634.1 /TIER=FL+Stack /STK=8 /UG=Mm.25634 /DEF=Mus musculus, clone MGC:28179 IMAGE:3987696, mRNA, complete cds. /PROD=Unknown (protein for MGC:28179) /FL=gb:BC020051.1
1424118_a_at	1002	2323	2.32	Spbc25	Spindle pole body component 25 homolog (S. cerevisiae)						gb:BC027121.1 /DB_XREF=gi:20071988 /FEA=FLmRNA /CNT=79 /TID=Mm.26062.1 /TIER=FL+Stack /STK=52 /UG=Mm.26062 /LL=66442 /UG_GENE=2600017H08Rik /DEF=Mus musculus, RIKEN cDNA 2600017H08 gene, clone MGC:38808 IMAGE:5359960, mRNA, complete cds. /PROD=RIKEN cDNA 2600017H08 gene /FL=gb:BC027121.1
1429364_at	147	340	2.31	4930579G24Rik	RIKEN cDNA 4930579G24 gene						gb:BB821996 /DB_XREF=gi:16994625 /DB_XREF=BB821996 /CLONE=G830016J22 /FEA=mRNA /CNT=47 /TID=Mm.33355.1 /TIER=Stack /STK=30 /UG=Mm.33355 /LL=75939 /UG_GENE=4930579G24Rik /UG_TITLE=RIKEN cDNA 4930579G24 gene
1443874_at	146	337	2.31	2810002I04Rik	RIKEN cDNA 2810002I04 gene						gb:AV345094 /DB_XREF=gi:15406604 /DB_XREF=AV345094 /CLONE=6430549M02 /FEA=EST /CNT=11 /TID=Mm.24237.1 /TIER=ConsEnd /STK=2 /UG=Mm.24237 /LL=104974 /UG_GENE=AV046379 /UG_TITLE=expressed sequence AV046379
1437950_at	335	774	2.31	BC035537	CDNA sequence BC035537	1455793_at					gb:BB818275 /DB_XREF=gi:16990904 /DB_XREF=BB818275 /CLONE=G730044G17 /FEA=EST /CNT=18 /TID=Mm.213405.1 /TIER=Stack /STK=13 /UG=Mm.213405 /UG_TITLE=ESTs
1419550_a_at	248	572	2.31	Stk39	Serine/threonine kinase 39, STE20/SPS1 homolog (yeast)						gb:NM_016866.1 /DB_XREF=gi:8394346 /GEN=Stk39 /FEA=FLmRNA /CNT=129 /TID=Mm.29404.1 /TIER=FL+Stack /STK=8 /UG=Mm.29404 /LL=53416 /DEF=Mus musculus serinethreonine kinase 39, STE20SPS1 homolog (yeast) (Stk39), mRNA. /PROD=serinethreonine kinase 39, STE20SPS1 homolog(yeast) /FL=gb:AF099988.1 gb:NM_016866.1
1427166_a_at	547	1258	2.3	Spg7	Spastic paraplegia 7 homolog (human)						gb:BM212545 /DB_XREF=gi:17770101 /DB_XREF=C0823C09-3 /CLONE=C0823C09 /FEA=mRNA /CNT=46 /TID=Mm.29620.1 /TIER=Stack /STK=12 /UG=Mm.29620 /UG_TITLE=Mus musculus, clone IMAGE:5040761, mRNA, partial cds
1446992_at	242	554	2.29	Ccdc64	Coiled-coil domain containing 64						gb:AW553482 /DB_XREF=gi:7198905 /DB_XREF=L0227G08-3 /CLONE=L0227G08 /FEA=EST /CNT=2 /TID=Mm.182724.1 /TIER=ConsEnd /STK=2 /UG=Mm.182724 /UG_TITLE=ESTs
1442325_at	635	1457	2.29		Transcribed locus	1448028_at					gb:AA270038 /DB_XREF=gi:1908547 /DB_XREF=va58e02.r1 /CLONE=IMAGE:735578 /FEA=EST /CNT=5 /TID=Mm.152257.1 /TIER=ConsEnd /STK=3 /UG=Mm.152257 /UG_TITLE=ESTs, Weakly similar to S12207 hypothetical protein (M.musculus)
1436426_at	830	1896	2.28	5730509K17Rik	RIKEN cDNA 5730509K17 gene						gb:BF464165 /DB_XREF=gi:11533313 /DB_XREF=UI-M-CG0p-bnw-e-12-0-UI.s1 /CLONE=UI-M-CG0p-bnw-e-12-0-UI /FEA=EST /CNT=16 /TID=Mm.44434.1 /TIER=Stack /STK=9 /UG=Mm.44434 /UG_TITLE=ESTs, Highly similar to KIAA1345 protein (H.sapiens)
1439669_at	276	629	2.28	6430571L13Rik	RIKEN cDNA 6430571L13 gene						gb:AV342060 /DB_XREF=gi:16396965 /DB_XREF=AV342060 /CLONE=6430526F17 /FEA=EST /CNT=8 /TID=Mm.82916.1 /TIER=ConsEnd /STK=7 /UG=Mm.82916 /UG_TITLE=ESTs
1429662_at	321	732	2.28								gb:AK015003.1 /DB_XREF=gi:12853168 /FEA=mRNA /CNT=16 /TID=Mm.56002.1 /TIER=Stack /STK=11 /UG=Mm.56002 /LL=70951 /UG_GENE=4921536I21Rik /UG_TITLE=RIKEN cDNA 4921536I21 gene /DEF=Mus musculus adult male testis cDNA, RIKEN full-length enriched library, clone:4921536I21:hypothetical protein, full insert sequence.
1448740_at	479	1091	2.28	2400006H24Rik	RIKEN cDNA 2400006H24 gene						gb:NM_021329.1 /DB_XREF=gi:10946639 /GEN=Rangnrf-pending /FEA=FLmRNA /CNT=83 /TID=Mm.143774.1 /TIER=FL+Stack /STK=43 /UG=Mm.143774 /LL=57785 /DEF=Mus musculus RAN guanine nucleotide release factor (Rangnrf-pending), mRNA. /PROD=RAN guanine nucleotide release factor /FL=gb:NM_021329.1 gb:AF243512.1
1431849_at	113	259	2.28	4933432B09Rik	RIKEN cDNA 4933432B09 gene						gb:AK017017.1 /DB_XREF=gi:12856059 /FEA=mRNA /CNT=1 /TID=Mm.179729.1 /TIER=ConsEnd /STK=0 /UG=Mm.179729 /LL=75729 /UG_GENE=4933432B09Rik /UG_TITLE=RIKEN cDNA 4933432B09 gene /DEF=Mus musculus adult male testis cDNA, RIKEN full-length enriched library, clone:4933432B09:hypothetical protein, full insert sequence.
1417457_at	106	240	2.27	Cks2	CDC28 protein kinase regulatory subunit 2						gb:NM_025415.1 /DB_XREF=gi:13384803 /GEN=1110038L14Rik /FEA=FLmRNA /CNT=108 /TID=Mm.326.1 /TIER=FL+Stack /STK=44 /UG=Mm.326 /LL=66197 /DEF=Mus musculus RIKEN cDNA 1110038L14 gene (1110038L14Rik), mRNA. /PROD=RIKEN cDNA 1110038L14 /FL=gb:NM_025415.1 gb:BC022647.1
1431873_a_at	300	678	2.26	Tube1	Epsilon-tubulin 1	1443481_at					gb:AK010005.1 /DB_XREF=gi:12845148 /FEA=mRNA /CNT=1 /TID=Mm.35251.1 /TIER=ConsEnd /STK=0 /UG=Mm.35251 /LL=71924 /UG_GENE=2310061K05Rik /UG_TITLE=RIKEN cDNA 2310061K05 gene /DEF=Mus musculus adult male tongue cDNA, RIKEN full-length enriched library, clone:2310061K05:homolog to TUBULIN EPSILON CHAIN (EPSILON TUBULIN), full insert sequence.
1433742_at	275	616	2.25	Ankrd15	Ankyrin repeat domain 15						gb:BQ032773 /DB_XREF=gi:19768052 /DB_XREF=UI-1-CF0-axa-g-11-0-UI.s1 /CLONE=UI-1-CF0-axa-g-11-0-UI /FEA=EST /CNT=87 /TID=Mm.25891.1 /TIER=Stack /STK=65 /UG=Mm.25891 /LL=107280 /UG_GENE=AU015049 /UG_TITLE=expressed sequence AU015049
1425123_at	147	331	2.25	BC025816	CDNA sequence BC025816						gb:BC025816.1 /DB_XREF=gi:19388012 /FEA=FLmRNA /CNT=22 /TID=Mm.86446.1 /TIER=FL /STK=6 /UG=Mm.86446 /DEF=Mus musculus, Similar to chromosome 16 open reading frame 44, clone MGC:37805 IMAGE:5098064, mRNA, complete cds. /PROD=Similar to chromosome 16 open reading frame 44 /FL=gb:BC025816.1
1449501_a_at	714	1598	2.24	Gzmm	Granzyme M (lymphocyte met-ase 1)						gb:NM_008504.1 /DB_XREF=gi:6678699 /GEN=Gzmm /FEA=FLmRNA /CNT=10 /TID=Mm.22302.1 /TIER=FL+Stack /STK=9 /UG=Mm.22302 /LL=16904 /DEF=Mus musculus granzyme M (lymphocyte met-ase 1) (Gzmm), mRNA. /PROD=granzyme M (lymphocyte met-ase 1) /FL=gb:AB015728.1 gb:NM_008504.1 gb:L76741.1
1434210_s_at	215	480	2.23	Lrig1	Leucine-rich repeats and immunoglobulin-like domains 1						gb:AV174595 /DB_XREF=gi:16384123 /DB_XREF=AV174595 /CLONE=5730411E05 /FEA=EST /CNT=40 /TID=Mm.80542.5 /TIER=Stack /STK=39 /UG=Mm.80542 /LL=67582 /UG_GENE=4930433D19Rik /UG_TITLE=RIKEN cDNA 4930433D19 gene
1426709_a_at	1689	3748	2.22	Usp33	Ubiquitin specific peptidase 33						gb:BG075953 /DB_XREF=gi:12558522 /DB_XREF=H3153G07-3 /CLONE=H3153G07 /FEA=mRNA /CNT=172 /TID=Mm.24383.2 /TIER=Stack /STK=100 /UG=Mm.24383 /LL=170822 /UG_GENE=Vdu1-pending /UG_TITLE=Vhlh-interacting deubiquitinating enzyme 1
1417309_at	572	1270	2.22	Tob2	Transducer of ERBB2, 2	1417310_at	1448667_x_at	1448666_s_at			gb:BC011163.1 /DB_XREF=gi:15029878 /FEA=FLmRNA /CNT=285 /TID=Mm.31533.1 /TIER=FL+Stack /STK=48 /UG=Mm.31533 /LL=57259 /UG_GENE=Tob2 /DEF=Mus musculus, transducer of ERBB2, 2, clone MGC:18667 IMAGE:4194136, mRNA, complete cds. /PROD=transducer of ERBB2, 2 /FL=gb:NM_020507.1 gb:BC011163.1
1448019_at	463	1021	2.21								gb:BE849316 /DB_XREF=gi:10307655 /DB_XREF=uw05g11.y1 /CLONE=IMAGE:3415844 /FEA=EST /CNT=11 /TID=Mm.24343.1 /TIER=ConsEnd /STK=0 /UG=Mm.24343 /UG_TITLE=ESTs
1439298_at	166	367	2.21	Birc4	Baculoviral IAP repeat-containing 4						gb:BM200180 /DB_XREF=gi:17753366 /DB_XREF=C0206H04-3 /CLONE=C0206H04 /FEA=EST /CNT=8 /TID=Mm.85101.1 /TIER=Stack /STK=8 /UG=Mm.85101 /UG_TITLE=ESTs, Weakly similar to TYROSINE-PROTEIN KINASE JAK3 (M.musculus)
1441706_at	1156	2549	2.2	Dscaml1	Down syndrome cell adhesion molecule-like 1						gb:BB239540 /DB_XREF=gi:15410475 /DB_XREF=BB239540 /CLONE=A630077L15 /FEA=EST /CNT=4 /TID=Mm.124327.1 /TIER=ConsEnd /STK=4 /UG=Mm.124327 /LL=102838 /UG_GENE=BB239540 /UG_TITLE=expressed sequence BB239540
1421327_at	656	1437	2.19	Mtap2	Microtubule-associated protein 2	1440699_at	1434194_at	1421328_at			gb:NM_008632.1 /DB_XREF=gi:6678943 /GEN=Mtap2 /FEA=FLmRNA /CNT=21 /TID=Mm.413.1 /TIER=FL /STK=2 /UG=Mm.413 /LL=17756 /DEF=Mus musculus microtubule-associated protein 2 (Mtap2), mRNA. /PROD=microtubule-associated protein 2 /FL=gb:M21041.1 gb:NM_008632.1
1449281_at	229	496	2.17	Nrtn	Neurturin						gb:NM_008738.1 /DB_XREF=gi:6679135 /GEN=Nrtn /FEA=FLmRNA /CNT=31 /TID=Mm.8074.1 /TIER=FL+Stack /STK=16 /UG=Mm.8074 /LL=18188 /DEF=Mus musculus neurturin (Nrtn), mRNA. /PROD=neurturin /FL=gb:NM_008738.1 gb:U78109.1
1424940_s_at	354	767	2.17	BC022687	CDNA sequence BC022687	1451533_at					gb:BC022687.1 /DB_XREF=gi:18490504 /FEA=FLmRNA /CNT=26 /TID=Mm.45057.1 /TIER=FL+Stack /STK=11 /UG=Mm.45057 /DEF=Mus musculus, clone MGC:31401 IMAGE:4242460, mRNA, complete cds. /PROD=Unknown (protein for MGC:31401) /FL=gb:BC022687.1
1447905_x_at	3786	8216	2.17	Nup62	Nucleoporin 62						gb:BB331755 /DB_XREF=gi:9040518 /DB_XREF=BB331755 /CLONE=B730038J24 /FEA=EST /CNT=2 /TID=Mm.149632.1 /TIER=ConsEnd /STK=2 /UG=Mm.149632 /UG_TITLE=ESTs
1426223_at	673	1459	2.17	2810439F02Rik	RIKEN cDNA 2810439F02 gene						gb:BC020021.1 /DB_XREF=gi:18043658 /FEA=FLmRNA /CNT=78 /TID=Mm.24629.1 /TIER=FL+Stack /STK=47 /UG=Mm.24629 /LL=72747 /UG_GENE=2810439F02Rik /DEF=Mus musculus, RIKEN cDNA 2810439F02 gene, clone MGC:27740 IMAGE:2648772, mRNA, complete cds. /PROD=RIKEN cDNA 2810439F02 gene /FL=gb:BC020021.1
1433750_at	289	627	2.17	Slc31a1	Solute carrier family 31, member 1						gb:AV287019 /DB_XREF=gi:15405802 /DB_XREF=AV287019 /CLONE=5031430A19 /FEA=EST /CNT=95 /TID=Mm.200342.1 /TIER=Stack /STK=64 /UG=Mm.200342 /LL=100199 /UG_GENE=AI787263 /UG_TITLE=expressed sequence AI787263
1423343_at	272	592	2.17	Slco1c1	Solute carrier organic anion transporter family, member 1c1						gb:BB667135 /DB_XREF=gi:16398584 /DB_XREF=BB667135 /CLONE=4022446N14 /FEA=FLmRNA /CNT=29 /TID=Mm.143799.1 /TIER=Stack /STK=14 /UG=Mm.143799 /LL=58807 /UG_GENE=Slc21a14 /UG_TITLE=solute carrier family 21 (organic anion transporter), member 14 /FL=gb:NM_021471.1 gb:AY007379.1
1423269_a_at	686	1480	2.16	Nedd4l	Neural precursor cell expressed, developmentally down-regulated gene 4-like	1457374_at	1441305_at				gb:BB759157 /DB_XREF=gi:16205918 /DB_XREF=BB759157 /CLONE=G270109J16 /FEA=FLmRNA /CNT=137 /TID=Mm.21401.1 /TIER=Stack /STK=19 /UG=Mm.21401 /LL=83814 /UG_GENE=Nedd4b /UG_TITLE=neural precursor cell expressed, developmentally down-regulated gene 4b /FL=gb:NM_031881.1 gb:AF277232.1
1455140_at	1744	3752	2.15	A330068P14Rik	RIKEN cDNA A330068P14 gene						gb:AV376568 /DB_XREF=gi:15412300 /DB_XREF=AV376568 /CLONE=9130211A20 /FEA=EST /CNT=28 /TID=Mm.33118.1 /TIER=Stack /STK=23 /UG=Mm.33118 /LL=103854 /UG_GENE=AI848332 /UG_TITLE=expressed sequence AI848332
1443857_at	148	318	2.15	Hook3	Hook homolog 3 (Drosophila)						gb:BB825115 /DB_XREF=gi:17003358 /DB_XREF=BB825115 /CLONE=G830036I01 /FEA=EST /CNT=35 /TID=Mm.63527.1 /TIER=ConsEnd /STK=2 /UG=Mm.63527 /UG_TITLE=ESTs, Highly similar to hook3 protein (Homo sapiens) (H.sapiens)
1419411_at	573	1218	2.13	Tac2	Tachykinin 2						gb:NM_009312.1 /DB_XREF=gi:6678208 /GEN=Tac2 /FEA=FLmRNA /CNT=17 /TID=Mm.2374.1 /TIER=FL+Stack /STK=10 /UG=Mm.2374 /LL=21334 /DEF=Mus musculus tachykinin 2 (Tac2), mRNA. /PROD=tachykinin 2 /FL=gb:NM_009312.1 gb:AF186116.1 gb:D14423.1
1424633_at	245	522	2.13	Camk1g	Calcium/calmodulin-dependent protein kinase I gamma						gb:AF428262.1 /DB_XREF=gi:16755793 /GEN=Camk1g /FEA=FLmRNA /CNT=31 /TID=Mm.40329.1 /TIER=FL+Stack /STK=22 /UG=Mm.40329 /DEF=Mus musculus calciumcalmodulin-dependent protein kinase I gamma (Camk1g) mRNA, complete cds. /PROD=calciumcalmodulin-dependent protein kinase Igamma /FL=gb:AF428262.1 gb:BC021840.1
1452016_at	157	335	2.13	Alox5ap	Arachidonate 5-lipoxygenase activating protein						gb:BC026209.1 /DB_XREF=gi:20073038 /FEA=FLmRNA /CNT=26 /TID=Mm.19844.1 /TIER=FL+Stack /STK=8 /UG=Mm.19844 /LL=11690 /UG_GENE=Alox5ap /DEF=Mus musculus, arachidonate 5-lipoxygenase activating protein, clone MGC:41698 IMAGE:1349819, mRNA, complete cds. /PROD=arachidonate 5-lipoxygenase activating protein /FL=gb:BC026209.1
1417552_at	122	260	2.13	Fap	Fibroblast activation protein						gb:NM_007986.1 /DB_XREF=gi:6679748 /GEN=Fap /FEA=FLmRNA /CNT=52 /TID=Mm.41816.1 /TIER=FL+Stack /STK=42 /UG=Mm.41816 /LL=14089 /DEF=Mus musculus fibroblast activation protein (Fap), mRNA. /PROD=fibroblast activation protein /FL=gb:BC019190.1 gb:NM_007986.1
1449511_a_at	532	1129	2.12	Ssbp4	Single stranded DNA binding protein 4						gb:NM_133772.1 /DB_XREF=gi:19526995 /GEN=1210002E11Rik /FEA=FLmRNA /CNT=46 /TID=Mm.6667.1 /TIER=FL+Stack /STK=8 /UG=Mm.6667 /LL=76900 /DEF=Mus musculus RIKEN cDNA 1210002E11 gene (1210002E11Rik), mRNA. /PROD=RIKEN cDNA 1210002E11 /FL=gb:BC002150.1 gb:NM_133772.1
1424437_s_at	974	2068	2.12	Abcg4	ATP-binding cassette, sub-family G (WHITE), member 4						gb:BC016200.1 /DB_XREF=gi:16740636 /FEA=FLmRNA /CNT=46 /TID=Mm.101876.1 /TIER=FL+Stack /STK=33 /UG=Mm.101876 /LL=76887 /UG_GENE=6430517O04Rik /DEF=Mus musculus, Similar to ATP-binding cassette, sub-family G (WHITE), member 4, clone MGC:27647 IMAGE:4511456, mRNA, complete cds. /PROD=Similar to ATP-binding cassette, sub-family G(WHITE), member 4 /FL=gb:BC016200.1 gb:AY040865.1
1418760_at	568	1205	2.12	Rdh11	Retinol dehydrogenase 11	1449209_a_at					gb:AK012056.1 /DB_XREF=gi:12848557 /GEN=Mdt1 /FEA=FLmRNA /CNT=173 /TID=Mm.219462.1 /TIER=Stack /STK=24 /UG=Mm.219462 /LL=17252 /UG_TITLE=cell line MC9.IL4 derived transcript 1 /DEF=Mus musculus 10 days embryo whole body cDNA, RIKEN full-length enriched library, clone:2610319N22:cell line MC9.IL4 derived transcript 1, full insert sequence. /FL=gb:BC018261.1 gb:AB035959.1 gb:AB030503.1 gb:AF474027.…
1429778_at	503	1062	2.11	Optn	Optineurin	1435679_at					gb:AK015354.1 /DB_XREF=gi:12853662 /FEA=mRNA /CNT=19 /TID=Mm.116942.1 /TIER=Stack /STK=8 /UG=Mm.116942 /LL=71648 /UG_GENE=Optn /UG_TITLE=optineurin /DEF=Mus musculus adult male testis cDNA, RIKEN full-length enriched library, clone:4930441O07:optineurin, full insert sequence.
1460694_s_at	414	874	2.11	Svil	Supervillin						gb:BM203457 /DB_XREF=gi:17758021 /DB_XREF=C0254G05-3 /CLONE=C0254G05 /FEA=mRNA /CNT=95 /TID=Mm.22588.1 /TIER=Stack /STK=16 /UG=Mm.22588 /UG_TITLE=Mus musculus, Similar to supervillin, clone IMAGE:3589533, mRNA, partial cds
1448857_a_at	353	745	2.11	Zdhhc12	Zinc finger, DHHC domain containing 12						gb:NM_025428.1 /DB_XREF=gi:13384825 /GEN=1190004A01Rik /FEA=FLmRNA /CNT=45 /TID=Mm.22538.1 /TIER=FL+Stack /STK=35 /UG=Mm.22538 /LL=66220 /DEF=Mus musculus RIKEN cDNA 1190004A01 gene (1190004A01Rik), mRNA. /PROD=RIKEN cDNA 1190004A01 /FL=gb:NM_025428.1
1435553_at	669	1412	2.11	Pdzd2	PDZ domain containing 2	1445203_at					gb:AV376136 /DB_XREF=gi:16398044 /DB_XREF=AV376136 /CLONE=9130206E08 /FEA=EST /CNT=31 /TID=Mm.98356.1 /TIER=Stack /STK=15 /UG=Mm.98356 /UG_TITLE=ESTs
1460370_at	202	424	2.1	Top1mt	DNA topoisomerase 1, mitochondrial						gb:AF362952.1 /DB_XREF=gi:19880189 /FEA=FLmRNA /CNT=19 /TID=Mm.182401.1 /TIER=FL /STK=6 /UG=Mm.182401 /LL=72960 /UG_GENE=2900052H09Rik /DEF=Mus musculus DNA topoisomerase I mRNA, complete cds; nuclear gene for mitochondrial product. /PROD=DNA topoisomerase I /FL=gb:AF362952.1
1435551_at	833	1753	2.1	Fhod3	Formin homology 2 domain containing 3						gb:BG066491 /DB_XREF=gi:12549060 /DB_XREF=H3043F01-3 /CLONE=H3043F01 /FEA=EST /CNT=38 /TID=Mm.28387.1 /TIER=Stack /STK=15 /UG=Mm.28387 /UG_TITLE=ESTs, Weakly similar to DIA3_MOUSE Diaphanous protein homolog 3 (Diaphanous-related formin 3) (DRF3) (mDIA2) (p134mDIA2) (M.musculus)
1428071_at	981	2060	2.1	1110038D17Rik	RIKEN cDNA 1110038D17 gene						gb:AK004153.1 /DB_XREF=gi:12835228 /FEA=mRNA /CNT=239 /TID=Mm.29382.1 /TIER=Stack /STK=160 /UG=Mm.29382 /LL=68778 /UG_GENE=1110038D17Rik /UG_TITLE=RIKEN cDNA 1110038D17 gene /DEF=Mus musculus 18 days embryo whole body cDNA, RIKEN full-length enriched library, clone:1110038D17:unclassifiable transcript, full insert sequence.
1455152_at	1566	3269	2.09	AI462493	Expressed sequence AI462493						gb:BG794917 /DB_XREF=gi:14130487 /DB_XREF=UTSW_SM27F11 /CLONE=UTSW_SM27F11 /FEA=EST /CNT=81 /TID=Mm.28818.1 /TIER=Stack /STK=22 /UG=Mm.28818 /LL=107197 /UG_GENE=AI462493 /UG_TITLE=expressed sequence AI462493
1433817_at	1588	3326	2.09	Agpat3	1-acylglycerol-3-phosphate O-acyltransferase 3	1433819_s_at	1450504_a_at	1433818_at			gb:BQ174361 /DB_XREF=gi:20349852 /DB_XREF=UI-M-DJ2-bvx-j-10-0-UI.s1 /CLONE=UI-M-DJ2-bvx-j-10-0-UI /FEA=EST /CNT=117 /TID=Mm.86311.1 /TIER=Stack /STK=58 /UG=Mm.86311 /LL=103456 /UG_GENE=AW493985 /UG_TITLE=expressed sequence AW493985
1422499_at	143	298	2.09			1435727_s_at	1450629_at				gb:NM_023063.1 /DB_XREF=gi:12746445 /GEN=Eplin-pending /FEA=FLmRNA /CNT=179 /TID=Mm.182607.1 /TIER=FL+Stack /STK=68 /UG=Mm.182607 /LL=65970 /DEF=Mus musculus epithelial protein lost in neoplasm (Eplin-pending), mRNA. /PROD=epithelial protein lost in neoplasm /FL=gb:NM_023063.1 gb:AF307844.1
1435268_at	543	1129	2.08								gb:BB274357 /DB_XREF=gi:8971378 /DB_XREF=BB274357 /CLONE=A830087L14 /FEA=EST /CNT=22 /TID=Mm.191884.1 /TIER=Stack /STK=18 /UG=Mm.191884 /LL=103299 /UG_GENE=AI847979 /UG_TITLE=expressed sequence AI847979
1438399_at	1917	3989	2.08	Pex2	Peroxin 2	1451062_a_at	1458932_at	1446144_at			gb:BB428358 /DB_XREF=gi:16423904 /DB_XREF=BB428358 /CLONE=C630016N15 /FEA=EST /CNT=57 /TID=Mm.74737.1 /TIER=Stack /STK=10 /UG=Mm.74737 /UG_TITLE=ESTs
1454717_at	631	1313	2.08	Ankrd27	Ankyrin repeat domain 27 (VPS9 domain)						gb:BB401190 /DB_XREF=gi:16414598 /DB_XREF=BB401190 /CLONE=C330021M09 /FEA=EST /CNT=78 /TID=Mm.27878.1 /TIER=Stack /STK=63 /UG=Mm.27878 /LL=101436 /UG_GENE=AA408090 /UG_TITLE=expressed sequence AA408090
1435676_at	346	712	2.06	Cep164	Centrosomal protein 164	1447278_at					gb:BB445523 /DB_XREF=gi:16425016 /DB_XREF=BB445523 /CLONE=D030051D21 /FEA=EST /CNT=25 /TID=Mm.180873.2 /TIER=Stack /STK=14 /UG=Mm.180873 /LL=76808 /UG_GENE=2510019J09Rik /UG_TITLE=RIKEN cDNA 2510019J09 gene
1417591_at	329	677	2.06	Ptges2	Prostaglandin E synthase 2						gb:NM_133783.1 /DB_XREF=gi:19526841 /GEN=0610038H10Rik /FEA=FLmRNA /CNT=75 /TID=Mm.28048.1 /TIER=FL+Stack /STK=41 /UG=Mm.28048 /LL=96979 /DEF=Mus musculus RIKEN cDNA 0610038H10 gene (0610038H10Rik), mRNA. /PROD=RIKEN cDNA 0610038H10 /FL=gb:BC004846.1 gb:NM_133783.1
1426062_a_at	375	775	2.06	Casp7	Caspase 7	1448659_at	1434100_x_at				gb:U67321.1 /DB_XREF=gi:1894916 /GEN=Lice2 /FEA=FLmRNA /CNT=1 /TID=Mm.35687.2 /TIER=FL /STK=1 /UG=Mm.35687 /LL=12369 /DEF=Mus musculus Lice2 cysteine protease (Lice2) mRNA, complete cds. /PROD=Lice2 cysteine protease /FL=gb:U67321.1
1421664_a_at	835	1722	2.06	Styx	Phosphoserine/threonine/tyrosine interaction protein	1429710_at	1429711_at				gb:NM_019637.1 /DB_XREF=gi:9789980 /GEN=Styx /FEA=FLmRNA /CNT=3 /TID=Mm.158068.1 /TIER=FL /STK=2 /UG=Mm.158068 /LL=56291 /DEF=Mus musculus phosphoserinethreoninetyrosine interaction protein (Styx), mRNA. /PROD=phosphoserinethreoninetyrosine interactionprotein /FL=gb:U34973.1 gb:NM_019637.1
1443960_at	416	853	2.05								gb:BQ175377 /DB_XREF=gi:20350869 /DB_XREF=UI-M-DJ2-bwc-n-01-0-UI.s1 /CLONE=UI-M-DJ2-bwc-n-01-0-UI /FEA=EST /CNT=7 /TID=Mm.39467.1 /TIER=ConsEnd /STK=2 /UG=Mm.39467 /UG_TITLE=ESTs
1428373_at	1666	3418	2.05	Ihpk2	Inositol hexaphosphate kinase 2	1435319_at					gb:AK005166.1 /DB_XREF=gi:12837135 /FEA=mRNA /CNT=73 /TID=Mm.89584.1 /TIER=Stack /STK=47 /UG=Mm.89584 /LL=76500 /UG_GENE=1500005N04Rik /UG_TITLE=RIKEN cDNA 1500005N04 gene /DEF=Mus musculus adult male cerebellum cDNA, RIKEN full-length enriched library, clone:1500005N04:homolog to HYPOTHETICAL 11.2 KDA PROTEIN, full insert sequence.
1452935_at	443	909	2.05	Krtap21-1	Keratin associated protein 21-1						gb:AK003736.1 /DB_XREF=gi:12834587 /FEA=mRNA /CNT=27 /TID=Mm.46109.1 /TIER=Stack /STK=19 /UG=Mm.46109 /LL=73716 /UG_GENE=1110017B05Rik /UG_TITLE=RIKEN cDNA 1110017B05 gene /DEF=Mus musculus 18 days embryo whole body cDNA, RIKEN full-length enriched library, clone:1110017B05:hypothetical protein, full insert sequence.
1418601_at	204	418	2.05	Aldh1a7	Aldehyde dehydrogenase family 1, subfamily A7						gb:NM_011921.1 /DB_XREF=gi:7106241 /GEN=Aldh1a7 /FEA=FLmRNA /CNT=38 /TID=Mm.14609.1 /TIER=FL+Stack /STK=21 /UG=Mm.14609 /LL=26358 /DEF=Mus musculus aldehyde dehydrogenase family 1, subfamily A7 (Aldh1a7), mRNA. /PROD=aldehyde dehydrogenase family 1, subfamily A7 /FL=gb:NM_011921.1 gb:U96401.1
1450820_a_at	107	220	2.04	Ntng2	Netrin G2						gb:NM_133500.1 /DB_XREF=gi:19424139 /GEN=Ntng2 /FEA=FLmRNA /CNT=16 /TID=Mm.100107.1 /TIER=FL /STK=0 /UG=Mm.100107 /LL=171171 /DEF=Mus musculus netrin G2 (Ntng2), mRNA. /PROD=netrin G2 isoform a /FL=gb:AF475079.1 gb:NM_133500.1 gb:AB052336.1
1417574_at	186	380	2.04	Cxcl12	Chemokine (C-X-C motif) ligand 12						gb:NM_013655.2 /DB_XREF=gi:12025674 /GEN=Sdf1 /FEA=FLmRNA /CNT=83 /TID=Mm.465.1 /TIER=FL+Stack /STK=41 /UG=Mm.465 /LL=20315 /DEF=Mus musculus stromal cell derived factor 1 (Sdf1), transcript variant 2, mRNA. /PROD=stromal cell derived factor 1, isoform betaprecursor /FL=gb:NM_013655.2 gb:D43805.1 gb:L12030.1
1424817_at	207	421	2.04	Cenpb	Centromere autoantigen B						gb:BC006046.1 /DB_XREF=gi:13543797 /FEA=FLmRNA /CNT=34 /TID=Mm.7086.1 /TIER=FL+Stack /STK=15 /UG=Mm.7086 /LL=70997 /UG_GENE=4931426K16Rik /DEF=Mus musculus, RIKEN cDNA 4931426K16 gene, clone MGC:8192 IMAGE:3590641, mRNA, complete cds. /PROD=RIKEN cDNA 4931426K16 gene /FL=gb:BC006046.1
1420745_a_at	3572	7248	2.03	Ccndbp1	Cyclin D-type binding-protein 1						gb:NM_010761.1 /DB_XREF=gi:6754617 /GEN=Maid /FEA=FLmRNA /CNT=6 /TID=Mm.7838.1 /TIER=FL /STK=3 /UG=Mm.7838 /LL=17151 /DEF=Mus musculus maternal inhibition of differentiation (Maid), mRNA. /PROD=maternal inhibition of differentiation /FL=gb:NM_010761.1 gb:U50734.1
1422974_at	966	1959	2.03	Nt5e	5' nucleotidase, ecto	1428547_at					gb:NM_011851.1 /DB_XREF=gi:6754899 /GEN=Nt5e /FEA=FLmRNA /CNT=18 /TID=Mm.56948.1 /TIER=FL /STK=0 /UG=Mm.56948 /LL=23959 /DEF=Mus musculus 5 nucleotidase, ecto (Nt5e), mRNA. /PROD=5 nucleotidase, ecto /FL=gb:NM_011851.1 gb:L12059.1
1438643_at	272	552	2.03	Camk1d	Calcium/calmodulin-dependent protein kinase ID	1452050_at					gb:BB230839 /DB_XREF=gi:8910752 /DB_XREF=BB230839 /CLONE=A630029I17 /FEA=EST /CNT=10 /TID=Mm.133375.1 /TIER=Stack /STK=10 /UG=Mm.133375 /UG_TITLE=ESTs
1460349_at	1015	2052	2.02	Prr14	Proline rich 14						gb:BC006909.1 /DB_XREF=gi:13905225 /FEA=FLmRNA /CNT=79 /TID=Mm.44183.1 /TIER=FL+Stack /STK=60 /UG=Mm.44183 /DEF=Mus musculus, clone MGC:6888 IMAGE:2651775, mRNA, complete cds. /PROD=Unknown (protein for MGC:6888) /FL=gb:BC006909.1
1438156_x_at	157	316	2.02			1434866_x_at	1460409_at				gb:BB119196 /DB_XREF=gi:8771764 /DB_XREF=BB119196 /CLONE=9530069K06 /FEA=EST /CNT=12 /TID=Mm.18522.3 /TIER=Stack /STK=12 /UG=Mm.18522 /LL=12894 /UG_GENE=Cpt1a /UG_TITLE=carnitine palmitoyltransferase 1, liver
1435241_at	480	969	2.02	D930036F22Rik	RIKEN cDNA D930036F22 gene						gb:AV285222 /DB_XREF=gi:16391910 /DB_XREF=AV285222 /CLONE=5031408M06 /FEA=EST /CNT=42 /TID=Mm.218507.1 /TIER=Stack /STK=18 /UG=Mm.218507 /UG_TITLE=ESTs, Moderately similar to T17281 hypothetical protein DKFZp434I1735.1 (H.sapiens)
1439983_a_at	643	1290	2.01	Accn3	Amiloride-sensitive cation channel 3						gb:AW743006 /DB_XREF=gi:7654813 /DB_XREF=up55b10.x1 /CLONE=IMAGE:2779963 /FEA=EST /CNT=8 /TID=Mm.23110.1 /TIER=ConsEnd /STK=6 /UG=Mm.23110 /LL=101011 /UG_GENE=AW742291 /UG_TITLE=expressed sequence AW742291
1425333_at	261	524	2.01	1810048P08Rik	RIKEN cDNA 1810048P08 gene						gb:BB667458 /DB_XREF=gi:16398907 /DB_XREF=BB667458 /CLONE=C730014O14 /FEA=FLmRNA /CNT=90 /TID=Mm.37380.1 /TIER=Stack /STK=44 /UG=Mm.37380 /LL=69834 /UG_GENE=1810048P08Rik /UG_TITLE=RIKEN cDNA 1810048P08 gene /FL=gb:BC010248.1
1417810_a_at	3635	7305	2.01	Pacsin2	Protein kinase C and casein kinase substrate in neurons 2	1423180_at	1423179_at				gb:NM_011862.1 /DB_XREF=gi:7106380 /GEN=Pacsin2 /FEA=FLmRNA /CNT=67 /TID=Mm.23978.1 /TIER=FL+Stack /STK=36 /UG=Mm.23978 /LL=23970 /DEF=Mus musculus protein kinase C and casein kinase substrate in neurons 2 (Pacsin2), mRNA. /PROD=protein kinase C and casein kinase substrate inneurons 2 /FL=gb:AF128535.1 gb:NM_011862.1
1441174_a_at	133	267	2.01	Lmln	Leishmanolysin-like (metallopeptidase M8 family)						gb:BB182358 /DB_XREF=gi:8841441 /DB_XREF=BB182358 /CLONE=A230098C20 /FEA=EST /CNT=5 /TID=Mm.131951.1 /TIER=ConsEnd /STK=4 /UG=Mm.131951 /UG_TITLE=ESTs
1442165_at	209	419	2	Armc9	Armadillo repeat containing 9						gb:BG075027 /DB_XREF=gi:12557596 /DB_XREF=H3142D05-3 /CLONE=H3142D05 /FEA=EST /CNT=7 /TID=Mm.103125.1 /TIER=ConsEnd /STK=3 /UG=Mm.103125 /UG_TITLE=ESTs
1423165_a_at	943	1881	2	Mta2	Metastasis-associated gene family, member 2						gb:AV296905 /DB_XREF=gi:16392883 /DB_XREF=AV296905 /CLONE=5730445E06 /FEA=FLmRNA /CNT=258 /TID=Mm.25339.1 /TIER=Stack /STK=35 /UG=Mm.25339 /LL=23942 /UG_GENE=Mta1l1 /UG_TITLE=metastasis associated 1-like 1 /FL=gb:AF159259.1 gb:NM_011842.1
1440116_at	243	486	2	D630045J12Rik	RIKEN cDNA D630045J12 gene						gb:AW558117 /DB_XREF=gi:7203546 /DB_XREF=L0290H03-3 /CLONE=L0290H03 /FEA=EST /CNT=6 /TID=Mm.44397.1 /TIER=ConsEnd /STK=6 /UG=Mm.44397 /UG_TITLE=ESTs
1423239_at	2397	4803	2	Impdh1	Inosine 5'-phosphate dehydrogenase 1						gb:BB351792 /DB_XREF=gi:16405408 /DB_XREF=BB351792 /CLONE=B930086D20 /FEA=FLmRNA /CNT=58 /TID=Mm.45234.1 /TIER=Stack /STK=24 /UG=Mm.45234 /LL=23917 /UG_GENE=Impdh1 /UG_TITLE=inosine 5-phosphate dehydrogenase 1 /FL=gb:U00978.1 gb:NM_011829.1
1420405_at	441	884	2	Slco1a4	Solute carrier organic anion transporter family, member 1a4						gb:NM_030687.1 /DB_XREF=gi:13507613 /GEN=Slc21a5 /FEA=FLmRNA /CNT=21 /TID=Mm.101645.1 /TIER=FL /STK=5 /UG=Mm.101645 /LL=28250 /DEF=Mus musculus solute carrier family 21 (organic anion transporter), member 5 (Slc21a5), mRNA. /PROD=solute carrier family 21 (organic aniontransporter), member 5 /FL=gb:NM_030687.1 gb:AB031814.2
1427353_at	326	651	2	Clasp1	CLIP associating protein 1	1460102_at					gb:BB190028 /DB_XREF=gi:16270696 /DB_XREF=BB190028 /CLONE=A330058D09 /FEA=mRNA /CNT=23 /TID=Mm.23141.2 /TIER=ConsEnd /STK=6 /UG=Mm.23141 /LL=76707 /UG_GENE=Clasp1-pending /UG_TITLE=CLIP associating protein 1
1436584_at	1063	2113	1.99	Spry2	Sprouty homolog 2 (Drosophila)						gb:BB529691 /DB_XREF=gi:16445650 /DB_XREF=BB529691 /CLONE=E030003L01 /FEA=EST /CNT=11 /TID=Mm.89982.2 /TIER=Stack /STK=8 /UG=Mm.89982 /LL=24064 /UG_GENE=Spry2 /UG_TITLE=sprouty homolog 2 (Drosophila)
1425757_a_at	1085	2158	1.99	Impg1	Interphotoreceptor matrix proteoglycan 1	1425758_a_at					gb:BC022970.1 /DB_XREF=gi:18606432 /FEA=FLmRNA /CNT=6 /TID=Mm.155709.2 /TIER=FL /STK=1 /UG=Mm.155709 /LL=63859 /UG_GENE=Impg1 /DEF=Mus musculus, interphotoreceptor matrix proteoglycan 1, clone MGC:35847 IMAGE:5366008, mRNA, complete cds. /PROD=interphotoreceptor matrix proteoglycan 1 /FL=gb:AF266478.1 gb:BC022970.1
1444502_at	122	243	1.99	Pet112l	PET112-like (yeast)						gb:BG068580 /DB_XREF=gi:12551149 /DB_XREF=H3067B01-3 /CLONE=H3067B01 /FEA=EST /CNT=4 /TID=Mm.43991.1 /TIER=ConsEnd /STK=2 /UG=Mm.43991 /UG_TITLE=ESTs
1435800_a_at	6899	13721	1.99	Csda	Cold shock domain protein A	1451012_a_at					gb:BB779100 /DB_XREF=gi:16939800 /DB_XREF=BB779100 /CLONE=G430050O16 /FEA=EST /CNT=17 /TID=Mm.193526.3 /TIER=Stack /STK=13 /UG=Mm.193526 /LL=56449 /UG_GENE=Csda /UG_TITLE=cold shock domain protein A
1438010_at	359	715	1.99	D4Ertd429e	DNA segment, Chr 4, ERATO Doi 429, expressed						gb:BB713558 /DB_XREF=gi:16066727 /DB_XREF=BB713558 /CLONE=B020047N18 /FEA=EST /CNT=83 /TID=Mm.196394.1 /TIER=Stack /STK=12 /UG=Mm.196394 /LL=52277 /UG_GENE=D4Ertd429e /UG_TITLE=DNA segment, Chr 4, ERATO Doi 429, expressed
1424048_a_at	555	1103	1.99	Cyb5r1	Cytochrome b5 reductase 1						gb:BC024618.1 /DB_XREF=gi:19354271 /FEA=FLmRNA /CNT=85 /TID=Mm.148348.1 /TIER=FL+Stack /STK=59 /UG=Mm.148348 /LL=72017 /UG_GENE=1500005G05Rik /DEF=Mus musculus, RIKEN cDNA 1500005G05 gene, clone MGC:25931 IMAGE:4235599, mRNA, complete cds. /PROD=RIKEN cDNA 1500005G05 gene /FL=gb:BC024618.1
1426572_at	293	579	1.98	Me2	Malic enzyme 2, NAD(+)-dependent, mitochondrial						gb:BF730769 /DB_XREF=gi:12048633 /DB_XREF=mab69c03.x1 /CLONE=IMAGE:3975533 /FEA=FLmRNA /CNT=111 /TID=Mm.36817.1 /TIER=Stack /STK=14 /UG=Mm.36817 /UG_TITLE=Mus musculus, clone MGC:6377 IMAGE:3499365, mRNA, complete cds /FL=gb:BC004709.1
1416199_at	172	341	1.98	Kifc3	Kinesin family member C3						gb:NM_010631.1 /DB_XREF=gi:12597626 /GEN=Kifc3 /FEA=FLmRNA /CNT=157 /TID=Mm.22513.1 /TIER=FL+Stack /STK=114 /UG=Mm.22513 /LL=16582 /DEF=Mus musculus kinesin family member C3 (Kifc3), mRNA. /PROD=kinesin family member C3 /FL=gb:AF013118.2 gb:NM_010631.1
1439526_at	600	1191	1.98		Adult male cecum cDNA, RIKEN full-length enriched library, clone:9130022D06 product:unclassifiable, full insert sequence						gb:AV375160 /DB_XREF=gi:16397979 /DB_XREF=AV375160 /CLONE=9130022D06 /FEA=EST /CNT=15 /TID=Mm.133686.1 /TIER=ConsEnd /STK=7 /UG=Mm.133686 /UG_TITLE=ESTs
1434733_at	139	274	1.98	Stk36	Serine/threonine kinase 36 (fused homolog, Drosophila)						gb:BB528554 /DB_XREF=gi:16445453 /DB_XREF=BB528554 /CLONE=D930047D01 /FEA=EST /CNT=38 /TID=Mm.31304.2 /TIER=Stack /STK=26 /UG=Mm.31304 /LL=73581 /UG_GENE=1700112N14Rik /UG_TITLE=RIKEN cDNA 1700112N14 gene
1447275_at	328	647	1.97	Fgf2	Fibroblast growth factor 2						gb:AI449447 /DB_XREF=gi:4290067 /DB_XREF=mp94d02.x1 /CLONE=IMAGE:576867 /FEA=EST /CNT=2 /TID=Mm.32171.1 /TIER=ConsEnd /STK=2 /UG=Mm.32171 /UG_TITLE=ESTs
1427289_at	207	406	1.97	Ddhd1	DDHD domain containing 1	1455321_at	1445438_at	1454070_a_at			gb:BE654977 /DB_XREF=gi:9980890 /DB_XREF=UI-M-BH0-aje-c-06-0-UI.r1 /CLONE=UI-M-BH0-aje-c-06-0-UI /FEA=mRNA /CNT=78 /TID=Mm.24760.1 /TIER=ConsEnd /STK=0 /UG=Mm.24760 /LL=114874 /UG_GENE=4921528E07Rik /UG_TITLE=RIKEN cDNA 4921528E07 gene
1416148_at	6622	13040	1.97	Laptm4b	Lysosomal-associated protein transmembrane 4B	1438365_x_at	1436915_x_at				gb:BC019120.1 /DB_XREF=gi:17512295 /FEA=FLmRNA /CNT=221 /TID=Mm.197518.1 /TIER=FL+Stack /STK=121 /UG=Mm.197518 /LL=114128 /UG_GENE=Laptm4b /DEF=Mus musculus, lysosomal-associated protein transmembrane 4B, clone MGC:29407 IMAGE:4507607, mRNA, complete cds. /PROD=lysosomal-associated protein transmembrane 4B /FL=gb:BC019120.1 gb:NM_033521.1 gb:AF317418.1
1455861_at	662	1303	1.97	Epb4.1l5	Erythrocyte protein band 4.1-like 5	1458768_at					gb:AV307614 /DB_XREF=gi:16393955 /DB_XREF=AV307614 /CLONE=5730554E19 /FEA=EST /CNT=49 /TID=Mm.220339.1 /TIER=Stack /STK=34 /UG=Mm.220339 /LL=98492 /UG_GENE=AL022914 /UG_TITLE=expressed sequence AL022914
1459253_at	1475	2892	1.96								gb:AW556597 /DB_XREF=gi:7202026 /DB_XREF=L0270F09-3 /CLONE=L0270F09 /FEA=EST /CNT=2 /TID=Mm.103191.1 /TIER=ConsEnd /STK=2 /UG=Mm.103191 /UG_TITLE=ESTs
1435530_at	1039	2040	1.96	Camsap1	Calmodulin regulated spectrin-associated protein 1	1455356_at	1456622_at	1456930_at			gb:C77823 /DB_XREF=gi:2518153 /DB_XREF=C77823 /CLONE=J0038B11 /FEA=EST /CNT=73 /TID=Mm.36834.1 /TIER=Stack /STK=15 /UG=Mm.36834 /LL=96963 /UG_GENE=C77823 /UG_TITLE=expressed sequence C77823
1429484_at	346	678	1.96	Kif3c	Kinesin family member 3C						gb:BB752416 /DB_XREF=gi:16200857 /DB_XREF=BB752416 /CLONE=G270015C14 /FEA=mRNA /CNT=45 /TID=Mm.36793.1 /TIER=Stack /STK=18 /UG=Mm.36793 /LL=68571 /UG_GENE=1110002L01Rik /UG_TITLE=RIKEN cDNA 1110002L01 gene
1435392_at	1948	3810	1.96	Wdr17	WD repeat domain 17	1453537_a_at					gb:BB277182 /DB_XREF=gi:15410925 /DB_XREF=BB277182 /CLONE=A930002M15 /FEA=EST /CNT=19 /TID=Mm.95281.1 /TIER=Stack /STK=17 /UG=Mm.95281 /UG_TITLE=ESTs
1427221_at	226	444	1.96	Xtrp3s1	X transporter protein 3 similar 1 gene						gb:AJ428067.1 /DB_XREF=gi:18250729 /GEN=Xtrp3s1 /FEA=mRNA /CNT=101 /TID=Mm.27208.1 /TIER=Stack /STK=84 /UG=Mm.27208 /LL=102680 /DEF=Mus musculus mRNA for X transporter protein 3 similar 1 (Xtrp3s1 gene). /PROD=X transporter protein 3 similar 1
1424197_s_at	217	425	1.96	Fance	Fanconi anemia, complementation group E	1453689_at					gb:BC016538.1 /DB_XREF=gi:19116231 /FEA=FLmRNA /CNT=61 /TID=Mm.201859.1 /TIER=FL+Stack /STK=46 /UG=Mm.201859 /DEF=Mus musculus, clone MGC:27800 IMAGE:3157853, mRNA, complete cds. /PROD=Unknown (protein for MGC:27800) /FL=gb:BC016538.1
1448996_at	8994	17650	1.96	Rom1	Rod outer segment membrane protein 1						gb:NM_009073.1 /DB_XREF=gi:6677762 /GEN=Rom1 /FEA=FLmRNA /CNT=78 /TID=Mm.679.1 /TIER=FL+Stack /STK=28 /UG=Mm.679 /LL=19881 /DEF=Mus musculus rod outer segment membrane protein 1 (Rom1), mRNA. /PROD=rod outer segment membrane protein 1 /FL=gb:BC014827.1 gb:NM_009073.1
1457732_at	145	283	1.95	Pcmtd2	Protein-L-isoaspartate (D-aspartate) O-methyltransferase domain containing 2						gb:BG261527 /DB_XREF=gi:12771343 /DB_XREF=602373280F1 /CLONE=IMAGE:4481130 /FEA=EST /CNT=7 /TID=Mm.36913.1 /TIER=ConsEnd /STK=3 /UG=Mm.36913 /UG_TITLE=ESTs
1437508_at	518	1009	1.95	Sp4	Trans-acting transcription factor 4						gb:AI324972 /DB_XREF=gi:4059401 /DB_XREF=mm78d11.x1 /CLONE=IMAGE:534549 /FEA=EST /CNT=18 /TID=Mm.5073.2 /TIER=Stack /STK=17 /UG=Mm.5073 /LL=20688 /UG_GENE=Sp4 /UG_TITLE=trans-acting transcription factor 4
1451590_at	3965	7730	1.95	Cplx4	Complexin 4						gb:BC016082.1 /DB_XREF=gi:16359233 /FEA=FLmRNA /CNT=19 /TID=Mm.192285.1 /TIER=FL /STK=6 /UG=Mm.192285 /DEF=Mus musculus, Similar to hypothetical protein FLJ13993, clone MGC:27587 IMAGE:4501240, mRNA, complete cds. /PROD=Similar to hypothetical protein FLJ13993 /FL=gb:BC016082.1
1436698_x_at	97	190	1.95								gb:AV167328 /DB_XREF=gi:5373765 /DB_XREF=AV167328 /CLONE=3110053I18 /FEA=EST /CNT=8 /TID=Mm.34379.2 /TIER=Stack /STK=8 /UG=Mm.34379 /UG_TITLE=ESTs, Moderately similar to hypothetical protein FLJ20898 (Homo sapiens) (H.sapiens)
1433180_at	92	180	1.95	Morn1	MORN repeat containing 1						gb:AK013714.1 /DB_XREF=gi:12851182 /FEA=mRNA /CNT=1 /TID=Mm.158926.1 /TIER=ConsEnd /STK=0 /UG=Mm.158926 /LL=73023 /UG_GENE=2900057D20Rik /UG_TITLE=RIKEN cDNA 2900057D20 gene /DEF=Mus musculus adult male hippocampus cDNA, RIKEN full-length enriched library, clone:2900057D20:unclassifiable transcript, full insert sequence.
1421646_a_at	558	1090	1.95	Pias3	Protein inhibitor of activated STAT 3	1451115_at					gb:NM_018812.1 /DB_XREF=gi:9055307 /GEN=Pias3 /FEA=FLmRNA /CNT=3 /TID=Mm.1635.1 /TIER=FL /STK=2 /UG=Mm.1635 /LL=54605 /DEF=Mus musculus protein inhibitor of activated STAT 3 (Pias3), mRNA. /PROD=protein inhibitor of activated STAT3 /FL=gb:NM_018812.1 gb:AF034080.2
1421948_a_at	377	736	1.95	2610507L03Rik	RIKEN cDNA 2610507L03 gene						gb:NM_028120.1 /DB_XREF=gi:13386287 /GEN=2610507L03Rik /FEA=FLmRNA /CNT=29 /TID=Mm.133263.1 /TIER=FL /STK=1 /UG=Mm.133263 /LL=72140 /DEF=Mus musculus RIKEN cDNA 2610507L03 gene (2610507L03Rik), mRNA. /PROD=RIKEN cDNA 2610507L03 /FL=gb:NM_028120.1
1455137_at	1961	3804	1.94	Rapgef5	Rap guanine nucleotide exchange factor (GEF) 5	1455840_at					gb:AW536472 /DB_XREF=gi:7178889 /DB_XREF=G0104H06-3 /CLONE=G0104H06 /FEA=EST /CNT=54 /TID=Mm.11007.1 /TIER=Stack /STK=23 /UG=Mm.11007 /UG_TITLE=ESTs, Weakly similar to S42368 guanine nucleotide releasing factor homolog - Caenorhabditis elegans (C.elegans)
1427338_at	693	1343	1.94	Crocc	Ciliary rootlet coiled-coil, rootletin						gb:BC027090.1 /DB_XREF=gi:20071922 /FEA=mRNA /CNT=21 /TID=Mm.80685.1 /TIER=Stack /STK=8 /UG=Mm.80685 /DEF=Mus musculus, Similar to KIAA0445 gene product, clone IMAGE:5361367, mRNA, partial cds. /PROD=Similar to KIAA0445 gene product
1427074_at	5679	11039	1.94	Pcmtd2	Protein-L-isoaspartate (D-aspartate) O-methyltransferase domain containing 2	1427075_s_at					gb:BE981298 /DB_XREF=gi:10650259 /DB_XREF=UI-M-CG0p-bda-e-11-0-UI.s1 /CLONE=UI-M-CG0p-bda-e-11-0-UI /FEA=mRNA /CNT=252 /TID=Mm.29308.1 /TIER=Stack /STK=19 /UG=Mm.29308 /UG_TITLE=Mus musculus, Similar to chromosome 20 open reading frame 36, clone IMAGE:5356821, mRNA, partial cds
1417932_at	701	1360	1.94	Il18	Interleukin 18						gb:NM_008360.1 /DB_XREF=gi:6680412 /GEN=Il18 /FEA=FLmRNA /CNT=43 /TID=Mm.1410.1 /TIER=FL+Stack /STK=33 /UG=Mm.1410 /LL=16173 /DEF=Mus musculus interleukin 18 (Il18), mRNA. /PROD=interleukin 18 /FL=gb:D49949.1 gb:BC024384.1 gb:NM_008360.1
1458371_at	440	845	1.92	1110051M20Rik	RIKEN cDNA 1110051M20 gene						gb:BB537625 /DB_XREF=gi:9593125 /DB_XREF=BB537625 /CLONE=E130006N16 /FEA=EST /CNT=13 /TID=Mm.127376.1 /TIER=ConsEnd /STK=2 /UG=Mm.127376 /UG_TITLE=ESTs, Moderately similar to hypothetical protein MGC4707 (Homo sapiens) (H.sapiens)
1419686_at	247	471	1.91	Tsga14	Testis specific gene A14	1434576_at					gb:NM_031998.1 /DB_XREF=gi:14030772 /GEN=Tsga14 /FEA=FLmRNA /CNT=29 /TID=Mm.27751.1 /TIER=FL /STK=7 /UG=Mm.27751 /LL=83922 /DEF=Mus musculus testis specific gene A14 (Tsga14), mRNA. /PROD=testis specific gene A14 /FL=gb:NM_031998.1
1418839_at	1054	2016	1.91	Glmn	Glomulin, FKBP associated protein						gb:NM_133248.1 /DB_XREF=gi:18875423 /GEN=AW227515 /FEA=FLmRNA /CNT=39 /TID=Mm.41417.1 /TIER=FL+Stack /STK=17 /UG=Mm.41417 /LL=170823 /DEF=Mus musculus expressed sequence AW227515 (AW227515), mRNA. /PROD=similar to FKBP-associated protein /FL=gb:NM_133248.1 gb:BC003446.1
1434680_at	160	305	1.91	Plekhg3	Pleckstrin homology domain containing, family G (with RhoGef domain) member 3						gb:BM208085 /DB_XREF=gi:17764166 /DB_XREF=C0622C02-3 /CLONE=C0622C02 /FEA=EST /CNT=45 /TID=Mm.123628.1 /TIER=Stack /STK=27 /UG=Mm.123628 /UG_TITLE=ESTs, Weakly similar to T00267 hypothetical protein KIAA0599 (H.sapiens)
1418195_at	432	820	1.9	Galnt10	UDP-N-acetyl-alpha-D-galactosamine:polypeptide N-acetylgalactosaminyltransferase 10						gb:BG965198 /DB_XREF=gi:14352835 /DB_XREF=602830944F1 /CLONE=IMAGE:4985531 /FEA=FLmRNA /CNT=101 /TID=Mm.11360.1 /TIER=Stack /STK=22 /UG=Mm.11360 /LL=171212 /UG_GENE=Galnt9 /UG_TITLE=UDP-N-acetyl-alpha-D-galactosamine:polypeptide N-acetylgalactosaminyltransferase 9 /FL=gb:NM_134189.1 gb:BC016585.1
1419740_at	13175	25086	1.9	Pde6b	Phosphodiesterase 6B, cGMP, rod receptor, beta polypeptide						gb:NM_008806.1 /DB_XREF=gi:6679254 /GEN=Pde6b /FEA=FLmRNA /CNT=85 /TID=Mm.1372.1 /TIER=FL /STK=6 /UG=Mm.1372 /LL=18587 /DEF=Mus musculus phosphodiesterase 6B, cGMP, rod receptor, beta polypeptide (Pde6b), mRNA. /PROD=phosphodiesterase 6B, cGMP, rod receptor, betapolypeptide /FL=gb:NM_008806.1
1423520_at	192	364	1.9	Lmnb1	Lamin B1						gb:BG064054 /DB_XREF=gi:12546617 /DB_XREF=H3015A04-3 /CLONE=H3015A04 /FEA=FLmRNA /CNT=134 /TID=Mm.4846.1 /TIER=Stack /STK=13 /UG=Mm.4846 /LL=16906 /UG_GENE=Lmnb1 /UG_TITLE=lamin B1 /FL=gb:NM_010721.1 gb:M35153.1
1425232_x_at	1440	2736	1.9	Arr3	Arrestin 3, retinal	1450329_a_at					gb:BC017145.1 /DB_XREF=gi:16877824 /FEA=FLmRNA /CNT=9 /TID=Mm.156960.2 /TIER=FL /STK=4 /UG=Mm.156960 /LL=170735 /UG_GENE=Arr3 /DEF=Mus musculus, clone MGC:28831 IMAGE:4506006, mRNA, complete cds. /PROD=Unknown (protein for MGC:28831) /FL=gb:BC017145.1
1416320_at	581	1106	1.9	Sec22a	SEC22 vesicle trafficking protein-like A (S. cerevisiae)	1441696_at					gb:NM_133704.1 /DB_XREF=gi:19526875 /GEN=1810005C06Rik /FEA=FLmRNA /CNT=138 /TID=Mm.46676.1 /TIER=FL+Stack /STK=98 /UG=Mm.46676 /LL=69021 /DEF=Mus musculus RIKEN cDNA 1810005C06 gene (1810005C06Rik), mRNA. /PROD=RIKEN cDNA 1810005C06 /FL=gb:NM_133704.1 gb:BC010189.1
1435780_at	602	1141	1.9	Psd	Pleckstrin and Sec7 domain containing						gb:BG966595 /DB_XREF=gi:14354232 /DB_XREF=602834429F1 /CLONE=IMAGE:4989007 /FEA=EST /CNT=25 /TID=Mm.214.2 /TIER=Stack /STK=13 /UG=Mm.214 /LL=73728 /UG_GENE=1110007H17Rik /UG_TITLE=RIKEN cDNA 1110007H17 gene
1435772_at	1110	2111	1.9	Kif21b	Kinesin family member 21B						gb:AV122249 /DB_XREF=gi:16382453 /DB_XREF=AV122249 /CLONE=2610511N21 /FEA=EST /CNT=49 /TID=Mm.39822.1 /TIER=Stack /STK=13 /UG=Mm.39822 /UG_TITLE=ESTs
1422724_at	1316	2502	1.9	Mak	Male germ cell-associated kinase	1422725_at					gb:NM_008547.1 /DB_XREF=gi:6678785 /GEN=Mak /FEA=FLmRNA /CNT=58 /TID=Mm.8149.1 /TIER=FL+Stack /STK=16 /UG=Mm.8149 /LL=17152 /DEF=Mus musculus male germ cell-associated kinase (Mak), mRNA. /PROD=male germ cell-associated kinase /FL=gb:NM_008547.1
1450958_at	174	330	1.89	Tm4sf1	Transmembrane 4 superfamily member 1						gb:BQ177170 /DB_XREF=gi:20352662 /DB_XREF=UI-M-DJ2-bwa-h-02-0-UI.s1 /CLONE=UI-M-DJ2-bwa-h-02-0-UI /FEA=FLmRNA /CNT=157 /TID=Mm.856.1 /TIER=Stack /STK=10 /UG=Mm.856 /LL=17112 /UG_GENE=Tm4sf1 /UG_TITLE=transmembrane 4 superfamily member 1 /FL=gb:L15443.1 gb:L15429.1 gb:NM_008536.1
1418406_at	596	1126	1.89	Pde8a	Phosphodiesterase 8A						gb:NM_008803.1 /DB_XREF=gi:6679248 /GEN=Pde8a /FEA=FLmRNA /CNT=53 /TID=Mm.9757.1 /TIER=FL+Stack /STK=24 /UG=Mm.9757 /LL=18584 /DEF=Mus musculus phosphodiesterase 8A (Pde8a), mRNA. /PROD=phosphodiesterase 8A /FL=gb:AF067806.1 gb:NM_008803.1
1429379_at	317	600	1.89	Xlkd1	Extra cellular link domain-containing 1						gb:AK004726.1 /DB_XREF=gi:12836114 /FEA=mRNA /CNT=85 /TID=Mm.10817.1 /TIER=Stack /STK=27 /UG=Mm.10817 /LL=114332 /UG_GENE=Xlkd1 /UG_TITLE=extra cellular link domain-containing 1 /DEF=Mus musculus adult male lung cDNA, RIKEN full-length enriched library, clone:1200012G08:homolog to LYMPHATIC ENDOTHELIUM-SPECIFIC HYALURONAN RECEPTOR LYVE-1, full insert sequence.
1419606_a_at	180	340	1.89	Tnnt1	Troponin T1, skeletal, slow						gb:NM_011618.1 /DB_XREF=gi:6755840 /GEN=Tnnt1 /FEA=FLmRNA /CNT=15 /TID=Mm.711.1 /TIER=FL+Stack /STK=8 /UG=Mm.711 /LL=21955 /DEF=Mus musculus troponin T1, skeletal, slow (Tnnt1), mRNA. /PROD=troponin T1, skeletal, slow /FL=gb:NM_011618.1 gb:U92883.1 gb:AF020946.1
1424340_at	306	577	1.89	Lrrc48	Leucine rich repeat containing 48	1457241_at					gb:BC018412.1 /DB_XREF=gi:17390972 /FEA=FLmRNA /CNT=46 /TID=Mm.87413.1 /TIER=FL+Stack /STK=37 /UG=Mm.87413 /LL=74665 /UG_GENE=4930449E07Rik /DEF=Mus musculus, RIKEN cDNA 4930449E07 gene, clone MGC:25699 IMAGE:3673669, mRNA, complete cds. /PROD=RIKEN cDNA 4930449E07 gene /FL=gb:BC018412.1
1446318_at	203	383	1.89	Slc44a1	Solute carrier family 44, member 1						gb:BB273207 /DB_XREF=gi:16400749 /DB_XREF=BB273207 /CLONE=A830082F08 /FEA=EST /CNT=2 /TID=Mm.215697.1 /TIER=ConsEnd /STK=2 /UG=Mm.215697 /UG_TITLE=ESTs
1457914_at	253	479	1.89		Adult retina cDNA, RIKEN full-length enriched library, clone:A930016I24 product:unclassifiable, full insert sequence						gb:BB279279 /DB_XREF=gi:15411034 /DB_XREF=BB279279 /CLONE=A930016I24 /FEA=EST /CNT=4 /TID=Mm.131660.1 /TIER=ConsEnd /STK=3 /UG=Mm.131660 /UG_TITLE=ESTs
1446899_at	236	445	1.89								gb:BB165801 /DB_XREF=gi:16268931 /DB_XREF=BB165801 /CLONE=A130084M15 /FEA=EST /CNT=2 /TID=Mm.207612.1 /TIER=ConsEnd /STK=2 /UG=Mm.207612 /UG_TITLE=ESTs
1435783_at	3523	6650	1.89	B230112C05Rik	RIKEN cDNA B230112C05 gene						gb:BB476773 /DB_XREF=gi:16440213 /DB_XREF=BB476773 /CLONE=D330021F04 /FEA=EST /CNT=34 /TID=Mm.27796.3 /TIER=Stack /STK=13 /UG=Mm.27796 /LL=59050 /UG_GENE=5730427N09Rik /UG_TITLE=RIKEN cDNA 5730427N09 gene
1443315_at	302	567	1.88	Dmd	Dystrophin, muscular dystrophy	1446156_at					gb:BB515094 /DB_XREF=gi:16442980 /DB_XREF=BB515094 /CLONE=D830006M16 /FEA=EST /CNT=3 /TID=Mm.209667.1 /TIER=ConsEnd /STK=3 /UG=Mm.209667 /UG_TITLE=ESTs
1449519_at	809	1519	1.88	Gadd45a	Growth arrest and DNA-damage-inducible 45 alpha						gb:NM_007836.1 /DB_XREF=gi:6681148 /GEN=Gadd45a /FEA=FLmRNA /CNT=27 /TID=Mm.1236.1 /TIER=FL+Stack /STK=8 /UG=Mm.1236 /LL=13197 /DEF=Mus musculus growth arrest and DNA-damage-inducible 45 alpha (Gadd45a), mRNA. /PROD=growth arrest and DNA-damage-inducible 45 alpha /FL=gb:NM_007836.1 gb:BC011141.1 gb:L28177.1
1429394_at	134	253	1.88	A130010J15Rik	RIKEN cDNA A130010J15 gene						gb:BB025778 /DB_XREF=gi:16257947 /DB_XREF=BB025778 /CLONE=5330430A10 /FEA=mRNA /CNT=51 /TID=Mm.220903.1 /TIER=Stack /STK=25 /UG=Mm.220903 /UG_TITLE=Mus musculus adult male testis cDNA, RIKEN full-length enriched library, clone:1700012B08:interferon regulatory factor 6, full insert sequence
1435420_at	297	558	1.88	C330016K18Rik	RIKEN cDNA C330016K18 gene						gb:BB405006 /DB_XREF=gi:15411868 /DB_XREF=BB405006 /CLONE=C330038O13 /FEA=EST /CNT=17 /TID=Mm.204806.1 /TIER=Stack /STK=17 /UG=Mm.204806 /UG_TITLE=ESTs
1419288_at	428	802	1.87	Jam2	Junction adhesion molecule 2	1436568_at	1449408_at	1431416_a_at			gb:BG924124 /DB_XREF=gi:14304600 /DB_XREF=602823888F1 /CLONE=IMAGE:4952708 /FEA=FLmRNA /CNT=38 /TID=Mm.41758.1 /TIER=ConsEnd /STK=0 /UG=Mm.41758 /LL=67374 /UG_GENE=Jcam2 /UG_TITLE=junction cell adhesion molecule 2 /FL=gb:AF255911.1 gb:NM_023844.1
1422159_at	1125	2107	1.87	Ppef2	Protein phosphatase, EF hand calcium-binding domain 2						gb:BC027049.1 /DB_XREF=gi:20073325 /FEA=FLmRNA /CNT=7 /TID=Mm.87155.1 /TIER=FL /STK=1 /UG=Mm.87155 /LL=19023 /UG_GENE=Ppef2 /DEF=Mus musculus, protein phosphatase, EF hand calcium-binding domain 2, clone MGC:38671 IMAGE:5356685, mRNA, complete cds. /PROD=protein phosphatase, EF hand calcium-bindingdomain 2 /FL=gb:NM_011148.1 gb:BC027049.1 gb:AF023458.1
1420543_at	284	531	1.87	ORF28	Open reading frame 28						gb:BC005604.1 /DB_XREF=gi:13542804 /FEA=FLmRNA /CNT=23 /TID=Mm.101927.1 /TIER=ConsEnd /STK=0 /UG=Mm.101927 /LL=192165 /UG_GENE=MGC27620 /DEF=Mus musculus, clone IMAGE:3483507, mRNA, partial cds. /PROD=Unknown (protein for IMAGE:3483507) /FL=gb:NM_138664.1 gb:BC020175.1
1417504_at	3107	5819	1.87	Calb1	Calbindin-28K						gb:NM_009788.1 /DB_XREF=gi:6753241 /GEN=Calb1 /FEA=FLmRNA /CNT=121 /TID=Mm.354.1 /TIER=FL+Stack /STK=43 /UG=Mm.354 /LL=12307 /DEF=Mus musculus calbindin-28K (Calb1), mRNA. /PROD=calbindin-28K /FL=gb:NM_009788.1 gb:M21531.1 gb:BC016421.1
1418705_at	7632	14279	1.87	Crx	Cone-rod homeobox containing gene	1449185_at					gb:BC016502.1 /DB_XREF=gi:16741346 /FEA=FLmRNA /CNT=69 /TID=Mm.8008.1 /TIER=FL+Stack /STK=19 /UG=Mm.8008 /LL=12951 /UG_GENE=Crx /DEF=Mus musculus, cone-rod homeobox containing gene, clone MGC:25283 IMAGE:4527863, mRNA, complete cds. /PROD=cone-rod homeobox containing gene /FL=gb:U77615.1 gb:NM_007770.1 gb:BC016502.1
1455213_at	743	1385	1.86	4930488E11Rik	RIKEN cDNA 4930488E11 gene						gb:AW912417 /DB_XREF=gi:8078027 /DB_XREF=uf44h01.y1 /CLONE=IMAGE:1514257 /FEA=EST /CNT=27 /TID=Mm.20154.1 /TIER=Stack /STK=20 /UG=Mm.20154 /UG_TITLE=ESTs, Weakly similar to TYB4 MOUSE THYMOSIN BETA-4 (M.musculus)
1416387_at	1229	2291	1.86	Pip5k2c	Phosphatidylinositol-4-phosphate 5-kinase, type II, gamma	1416388_at					gb:BC021383.1 /DB_XREF=gi:18204067 /FEA=FLmRNA /CNT=181 /TID=Mm.22682.1 /TIER=FL+Stack /STK=93 /UG=Mm.22682 /LL=117150 /UG_GENE=Pip5k2c /DEF=Mus musculus, phosphatidylinositol-4-phosphate 5-kinase, type II, gamma, clone MGC:29371 IMAGE:5042933, mRNA, complete cds. /PROD=phosphatidylinositol-4-phosphate 5-kinase, typeII, gamma /FL=gb:AB054591.1 gb:BC021383.1 gb:NM_054097.1
1428287_at	675	1253	1.86	Cul5	Cullin 5	1452722_a_at					gb:BB521541 /DB_XREF=gi:16443528 /DB_XREF=BB521541 /CLONE=D930001P22 /FEA=mRNA /CNT=238 /TID=Mm.46579.1 /TIER=Stack /STK=60 /UG=Mm.46579 /LL=75717 /UG_GENE=4921514I20Rik /UG_TITLE=RIKEN cDNA 4921514I20 gene
1450027_at	677	1259	1.86	Sdc3	Syndecan 3						gb:BB528350 /DB_XREF=gi:16444639 /DB_XREF=BB528350 /CLONE=D930046E07 /FEA=FLmRNA /CNT=160 /TID=Mm.206536.1 /TIER=Stack /STK=86 /UG=Mm.206536 /LL=20970 /UG_GENE=Sdc3 /UG_TITLE=syndecan 3 /FL=gb:U52826.1 gb:NM_011520.1
1415802_at	4495	8383	1.86	Slc16a1	Solute carrier family 16 (monocarboxylic acid transporters), member 1						gb:NM_009196.1 /DB_XREF=gi:6677994 /GEN=Slc16a1 /FEA=FLmRNA /CNT=354 /TID=Mm.9086.1 /TIER=FL+Stack /STK=259 /UG=Mm.9086 /LL=20501 /DEF=Mus musculus solute carrier family 16 (monocarboxylic acid transporters), member 1 (Slc16a1), mRNA. /PROD=solute carrier family 16 (monocarboxylic acidtransporters), member 1 /FL=gb:BC014777.1 gb:NM_009196.1 gb:AF058055.1
1427341_at	744	1382	1.86	E130103I17Rik	RIKEN cDNA E130103I17 gene						gb:U85993.1 /DB_XREF=gi:1835752 /FEA=mRNA /CNT=12 /TID=Mm.176725.1 /TIER=Stack /STK=8 /UG=Mm.176725 /DEF=Mus musculus clone IMAGE:349147 unknown protein mRNA, partial cds. /PROD=unknown
1453321_at	186	345	1.85	Fndc1	Fibronectin type III domain containing 1						gb:AK003938.1 /DB_XREF=gi:12834903 /FEA=mRNA /CNT=21 /TID=Mm.6671.1 /TIER=ConsEnd /STK=6 /UG=Mm.6671 /LL=68655 /UG_GENE=1110027O12Rik /UG_TITLE=RIKEN cDNA 1110027O12 gene /DEF=Mus musculus 18 days embryo whole body cDNA, RIKEN full-length enriched library, clone:1110027O12:unclassifiable transcript, full insert sequence.
1423746_at	735	1360	1.85	Txndc5	Thioredoxin domain containing 5	1451091_at					gb:BC024505.1 /DB_XREF=gi:19353592 /FEA=FLmRNA /CNT=296 /TID=Mm.28622.1 /TIER=FL /STK=1 /UG=Mm.28622 /DEF=Mus musculus, clone MGC:37456 IMAGE:4983496, mRNA, complete cds. /PROD=Unknown (protein for MGC:37456) /FL=gb:BC016252.1 gb:BC024505.1
1433992_at	942	1747	1.85	Synpo	Synaptopodin						gb:BQ176992 /DB_XREF=gi:20352484 /DB_XREF=UI-M-DJ2-bwa-e-10-0-UI.s1 /CLONE=UI-M-DJ2-bwa-e-10-0-UI /FEA=EST /CNT=63 /TID=Mm.40796.1 /TIER=Stack /STK=48 /UG=Mm.40796 /UG_TITLE=ESTs, Moderately similar to APXL_HUMAN APICAL-LIKE PROTEIN (H.sapiens)
1451970_at	265	490	1.85	E330036I19Rik	RIKEN cDNA E330036I19 gene						gb:BC016105.1 /DB_XREF=gi:16359288 /FEA=FLmRNA /CNT=89 /TID=Mm.6724.1 /TIER=FL+Stack /STK=56 /UG=Mm.6724 /DEF=Mus musculus, clone MGC:27690 IMAGE:4921222, mRNA, complete cds. /PROD=Unknown (protein for MGC:27690) /FL=gb:BC016105.1
1423830_a_at	212	390	1.84	Mier2	Mesoderm induction early response 1, family member 2	1451138_x_at					gb:BC005748.1 /DB_XREF=gi:13543151 /FEA=FLmRNA /CNT=124 /TID=Mm.40721.1 /TIER=FL+Stack /STK=96 /UG=Mm.40721 /LL=70427 /UG_GENE=2700087H15Rik /DEF=Mus musculus, RIKEN cDNA 2700087H15 gene, clone MGC:6875 IMAGE:2651404, mRNA, complete cds. /PROD=RIKEN cDNA 2700087H15 gene /FL=gb:BC005748.1
1444696_at	698	1274	1.83	BC059841	CDNA sequence BC059841						gb:AV374217 /DB_XREF=gi:16397941 /DB_XREF=AV374217 /CLONE=9130007L17 /FEA=EST /CNT=4 /TID=Mm.98052.1 /TIER=ConsEnd /STK=2 /UG=Mm.98052 /UG_TITLE=ESTs
1421530_a_at	346	633	1.83	Grm8	Glutamate receptor, metabotropic 8						gb:NM_008174.1 /DB_XREF=gi:6680104 /GEN=Gprc1h /FEA=FLmRNA /CNT=5 /TID=Mm.8001.1 /TIER=FL /STK=2 /UG=Mm.8001 /LL=14823 /DEF=Mus musculus G protein-coupled receptor, family C, group 1, member H (Gprc1h), mRNA. /PROD=G protein-coupled receptor, family C, group 1,member H /FL=gb:NM_008174.1 gb:U17252.1
1424946_a_at	772	1412	1.83	Mtfr1	Mitochondrial fission regulator 1	1451536_at					gb:BC019971.1 /DB_XREF=gi:18044068 /FEA=FLmRNA /CNT=232 /TID=Mm.45125.1 /TIER=FL+Stack /STK=10 /UG=Mm.45125 /LL=67472 /UG_GENE=1300002C08Rik /DEF=Mus musculus, RIKEN cDNA 1300002C08 gene, clone MGC:28450 IMAGE:4159093, mRNA, complete cds. /PROD=RIKEN cDNA 1300002C08 gene /FL=gb:BC019971.1 gb:AF354708.1
1435743_at	594	1086	1.83	Klhl23	Kelch-like 23 (Drosophila)						gb:AW548377 /DB_XREF=gi:7193798 /DB_XREF=L0035G12-3 /CLONE=L0035G12 /FEA=EST /CNT=73 /TID=Mm.138073.1 /TIER=Stack /STK=13 /UG=Mm.138073 /UG_TITLE=ESTs, Weakly similar to ENC1_MOUSE ECTODERM-NEURAL CORTEX-1 PROTEIN (ENC-1) (M.musculus)
1416395_at	3453	6305	1.83	Guk1	Guanylate kinase 1						gb:BC024625.1 /DB_XREF=gi:19354249 /FEA=FLmRNA /CNT=148 /TID=Mm.3624.1 /TIER=FL+Stack /STK=92 /UG=Mm.3624 /LL=14923 /UG_GENE=Guk1 /DEF=Mus musculus, guanylate kinase 1, clone MGC:25313 IMAGE:4485215, mRNA, complete cds. /PROD=guanylate kinase 1 /FL=gb:U53514.1 gb:NM_008193.1 gb:BC024625.1
1417719_at	564	1028	1.82	Sap30	Sin3 associated polypeptide						gb:NM_021788.1 /DB_XREF=gi:12408289 /GEN=Sap30 /FEA=FLmRNA /CNT=102 /TID=Mm.118.1 /TIER=FL+Stack /STK=37 /UG=Mm.118 /LL=60406 /DEF=Mus musculus sin3 associated polypeptide, 30kD (Sap30), mRNA. /PROD=sin3 associated polypeptide, 30kD /FL=gb:NM_021788.1 gb:AF075136.1
1452978_at	186	339	1.82	Tmem138	Transmembrane protein 138						gb:BB433511 /DB_XREF=gi:16424288 /DB_XREF=BB433511 /CLONE=C820001O03 /FEA=mRNA /CNT=34 /TID=Mm.45429.1 /TIER=Stack /STK=16 /UG=Mm.45429 /LL=72982 /UG_GENE=2900055D14Rik /UG_TITLE=RIKEN cDNA 2900055D14 gene
1417195_at	302	550	1.82	Wwc2	WW, C2 and coiled-coil domain containing 2	1417196_s_at	1448611_at				gb:BG068292 /DB_XREF=gi:12550861 /DB_XREF=H3063H02-3 /CLONE=H3063H02 /FEA=FLmRNA /CNT=244 /TID=Mm.21514.1 /TIER=Stack /STK=18 /UG=Mm.21514 /LL=97466 /UG_GENE=C85457 /UG_TITLE=expressed sequence C85457 /FL=gb:NM_133791.1
1449945_at	1292	2350	1.82	Ppargc1b	Peroxisome proliferative activated receptor, gamma, coactivator 1 beta						gb:NM_133249.1 /DB_XREF=gi:18875425 /GEN=LOC170826 /FEA=FLmRNA /CNT=31 /TID=Mm.35750.1 /TIER=FL /STK=3 /UG=Mm.35750 /LL=170826 /DEF=Mus musculus PPAR gamma coactivator-1beta protein (LOC170826), mRNA. /PROD=PPAR gamma coactivator-1beta protein /FL=gb:AF453324.1 gb:NM_133249.1
1451582_at	8907	16140	1.81	Tulp1	Tubby like protein 1						gb:AF105711.1 /DB_XREF=gi:5052218 /GEN=Tulp1 /FEA=FLmRNA /CNT=40 /TID=Mm.42102.1 /TIER=FL /STK=7 /UG=Mm.42102 /LL=22157 /DEF=Mus musculus tubby like protein 1 (Tulp1) mRNA, complete cds. /PROD=tubby like protein 1 /FL=gb:AF085681.1 gb:AF105711.1
1451578_at	89	161	1.81	Ccdc65	Coiled-coil domain containing 65						gb:AF454432.1 /DB_XREF=gi:17981442 /FEA=FLmRNA /CNT=17 /TID=Mm.26205.1 /TIER=FL+Stack /STK=8 /UG=Mm.26205 /DEF=Mus musculus NYD-SP28 protein mRNA, complete cds. /PROD=NYD-SP28 protein /FL=gb:AF454432.1
1448390_a_at	621	1126	1.81	Dhrs3	Dehydrogenase/reductase (SDR family) member 3						gb:NM_011303.1 /DB_XREF=gi:6755379 /GEN=Rsdr1-pending /FEA=FLmRNA /CNT=130 /TID=Mm.14063.1 /TIER=FL+Stack /STK=80 /UG=Mm.14063 /LL=20148 /DEF=Mus musculus retinal short-chain dehydrogenasereductase 1 (Rsdr1-pending), mRNA. /PROD=retinal short-chain dehydrogenasereductase 1 /FL=gb:NM_011303.1 gb:BC010972.1 gb:AF061743.1 gb:BC013540.1
1455935_at	329	597	1.81	2410131K14Rik	RIKEN cDNA 2410131K14 gene						gb:BQ175466 /DB_XREF=gi:20350958 /DB_XREF=UI-M-DJ2-bwc-n-14-0-UI.s1 /CLONE=UI-M-DJ2-bwc-n-14-0-UI /FEA=EST /CNT=26 /TID=Mm.103428.2 /TIER=Stack /STK=24 /UG=Mm.103428 /LL=76792 /UG_GENE=2410131K14Rik /UG_TITLE=RIKEN cDNA 2410131K14 gene
1432431_s_at	222	401	1.81	2900006F19Rik	RIKEN cDNA 2900006F19 gene						gb:AK004072.1 /DB_XREF=gi:12835106 /FEA=mRNA /CNT=1 /TID=Mm.195677.1 /TIER=ConsEnd /STK=0 /UG=Mm.195677 /LL=73752 /UG_GENE=1110033L15Rik /UG_TITLE=RIKEN cDNA 1110033L15 gene /DEF=Mus musculus 18 days embryo whole body cDNA, RIKEN full-length enriched library, clone:1110033L15:hypothetical protein, full insert sequence.
1424184_at	1551	2804	1.81	Acadvl	Acyl-Coenzyme A dehydrogenase, very long chain						gb:BC026559.1 /DB_XREF=gi:20071668 /FEA=FLmRNA /CNT=198 /TID=Mm.18630.1 /TIER=FL+Stack /STK=46 /UG=Mm.18630 /LL=11370 /UG_GENE=Acadvl /DEF=Mus musculus, Similar to Acyl-Coa dehydrogenase, Very long chain, clone MGC:36244 IMAGE:5037878, mRNA, complete cds. /PROD=Similar to Acyl-Coa dehydrogenase, Very longchain /FL=gb:BC026559.1
1432494_a_at	1408	2548	1.81	1700019E19Rik	RIKEN cDNA 1700019E19 gene						gb:AK006115.1 /DB_XREF=gi:12839043 /FEA=mRNA /CNT=1 /TID=Mm.29932.1 /TIER=ConsEnd /STK=0 /UG=Mm.29932 /LL=76411 /UG_GENE=1700019E19Rik /UG_TITLE=RIKEN cDNA 1700019E19 gene /DEF=Mus musculus adult male testis cDNA, RIKEN full-length enriched library, clone:1700019E19:homolog to HYPOTHETICAL 18.1 KDA PROTEIN (FRAGMENT), full insert sequence.
1443088_at	187	336	1.8								gb:BB420529 /DB_XREF=gi:16423475 /DB_XREF=BB420529 /CLONE=C530023A06 /FEA=EST /CNT=3 /TID=Mm.32762.1 /TIER=ConsEnd /STK=3 /UG=Mm.32762 /UG_TITLE=ESTs
1428312_at	432	778	1.8	Lrrc57	Leucine rich repeat containing 57	1430057_s_at					gb:AK012637.1 /DB_XREF=gi:12849513 /FEA=mRNA /CNT=79 /TID=Mm.27772.1 /TIER=Stack /STK=56 /UG=Mm.27772 /LL=66606 /UG_GENE=2810002D13Rik /UG_TITLE=RIKEN cDNA 2810002D13 gene /DEF=Mus musculus 10, 11 days embryo whole body cDNA, RIKEN full-length enriched library, clone:2810002D13:related to CG3040 PROTEIN, full insert sequence.
1428762_at	792	1427	1.8	4921526G09Rik	RIKEN cDNA 4921526G09 gene						gb:AU067719 /DB_XREF=gi:4968456 /DB_XREF=AU067719 /CLONE=MNCb-0828 /FEA=mRNA /CNT=44 /TID=Mm.24995.1 /TIER=Stack /STK=22 /UG=Mm.24995 /LL=66724 /UG_GENE=4921526G09Rik /UG_TITLE=RIKEN cDNA 4921526G09 gene
1452603_at	1523	2744	1.8	5330431N19Rik	RIKEN cDNA 5330431N19 gene						gb:BQ031101 /DB_XREF=gi:19766380 /DB_XREF=UI-1-CF0-alz-d-01-0-UI.s1 /CLONE=UI-1-CF0-alz-d-01-0-UI /FEA=mRNA /CNT=51 /TID=Mm.21978.1 /TIER=Stack /STK=18 /UG=Mm.21978 /UG_TITLE=Mus musculus, similar to Unknown (protein for IMAGE:2907119), clone MGC:41405 IMAGE:1493971, mRNA, complete cds
1439284_at	810	1458	1.8		Transcribed locus						gb:AW537770 /DB_XREF=gi:7180142 /DB_XREF=G0119G07-3 /CLONE=G0119G07 /FEA=EST /CNT=9 /TID=Mm.147530.1 /TIER=Stack /STK=8 /UG=Mm.147530 /UG_TITLE=ESTs
1418083_at	1963	3518	1.79	0610009B22Rik	RIKEN cDNA 0610009B22 gene						gb:NM_025319.1 /DB_XREF=gi:13384685 /GEN=0610009B22Rik /FEA=FLmRNA /CNT=57 /TID=Mm.35693.1 /TIER=FL+Stack /STK=30 /UG=Mm.35693 /LL=66050 /DEF=Mus musculus RIKEN cDNA 0610009B22 gene (0610009B22Rik), mRNA. /PROD=RIKEN cDNA 0610009B22 /FL=gb:NM_025319.1 gb:BC024353.1
1428284_at	1180	2108	1.79	8430427H17Rik	RIKEN cDNA 8430427H17 gene	1428285_at					gb:BM120675 /DB_XREF=gi:17088701 /DB_XREF=L0942G07-3 /CLONE=L0942G07 /FEA=mRNA /CNT=119 /TID=Mm.60166.1 /TIER=Stack /STK=61 /UG=Mm.60166 /LL=71515 /UG_GENE=8430427H17Rik /UG_TITLE=RIKEN cDNA 8430427H17 gene
1417379_at	668	1197	1.79	Iqgap1	IQ motif containing GTPase activating protein 1	1434998_at	1417380_at				gb:NM_016721.1 /DB_XREF=gi:7710041 /GEN=Iqgap1 /FEA=FLmRNA /CNT=234 /TID=Mm.56685.1 /TIER=FL+Stack /STK=46 /UG=Mm.56685 /LL=29875 /DEF=Mus musculus IQ motif containing GTPase activating protein 1 (Iqgap1), mRNA. /PROD=IQ motif containing GTPase activating protein 1 /FL=gb:NM_016721.1 gb:AF240630.1
1435462_at	1658	2974	1.79	LOC433022	Hypothetical LOC433022	1455324_at					gb:BI738661 /DB_XREF=gi:15715674 /DB_XREF=603358883F1 /CLONE=IMAGE:5366013 /FEA=EST /CNT=45 /TID=Mm.41360.1 /TIER=Stack /STK=8 /UG=Mm.41360 /LL=106419 /UG_GENE=AW494639 /UG_TITLE=expressed sequence AW494639
1444218_at	524	933	1.78	D19Ertd737e	DNA segment, Chr 19, ERATO Doi 737, expressed						gb:AI117684 /DB_XREF=gi:3518008 /DB_XREF=ui48e07.x1 /CLONE=IMAGE:1885668 /FEA=EST /CNT=5 /TID=Mm.28735.1 /TIER=ConsEnd /STK=2 /UG=Mm.28735 /UG_TITLE=ESTs, Weakly similar to S12207 hypothetical protein (M.musculus)
1426822_at	976	1741	1.78	Rhot2	Ras homolog gene family, member T2						gb:BM201133 /DB_XREF=gi:17754756 /DB_XREF=C0220F07-3 /CLONE=C0220F07 /FEA=mRNA /CNT=88 /TID=Mm.19077.1 /TIER=Stack /STK=54 /UG=Mm.19077 /UG_TITLE=Mus musculus, clone IMAGE:4953782, mRNA, partial cds
1437250_at	1821	3231	1.77	Wdt2	Whn-dependent transcript 2						gb:AV298358 /DB_XREF=gi:16393041 /DB_XREF=AV298358 /CLONE=5730456N15 /FEA=EST /CNT=31 /TID=Mm.45760.1 /TIER=Stack /STK=21 /UG=Mm.45760 /LL=116971 /UG_GENE=Wdt2-pending /UG_TITLE=whn-dependent transcript 2
1435348_at	1152	2037	1.77	D930009K15Rik	RIKEN cDNA D930009K15 gene						gb:BQ177188 /DB_XREF=gi:20352680 /DB_XREF=UI-M-DJ2-bwa-j-14-0-UI.s1 /CLONE=UI-M-DJ2-bwa-j-14-0-UI /FEA=EST /CNT=32 /TID=Mm.21093.1 /TIER=Stack /STK=17 /UG=Mm.21093 /UG_TITLE=ESTs
1434797_at	818	1444	1.77	6720469N11Rik	RIKEN cDNA 6720469N11 gene						gb:BB054275 /DB_XREF=gi:16259709 /DB_XREF=BB054275 /CLONE=6720469N11 /FEA=EST /CNT=30 /TID=Mm.89552.1 /TIER=Stack /STK=25 /UG=Mm.89552 /UG_TITLE=ESTs
1436332_at	2088	3700	1.77	Hspb6	Heat shock protein, alpha-crystallin-related, B6						gb:BB755506 /DB_XREF=gi:16202046 /DB_XREF=BB755506 /CLONE=G270061I24 /FEA=EST /CNT=25 /TID=Mm.34885.1 /TIER=Stack /STK=9 /UG=Mm.34885 /UG_TITLE=ESTs, Weakly similar to alpha-crystallin chain B (M.musculus)
1417757_at	3350	5929	1.77								gb:NM_021468.1 /DB_XREF=gi:10946863 /GEN=Unc13h1 /FEA=FLmRNA /CNT=53 /TID=Mm.42188.1 /TIER=FL+Stack /STK=37 /UG=Mm.42188 /LL=22249 /DEF=Mus musculus unc13 homolog (C. elegans) 1 (Unc13h1), mRNA. /PROD=UNC-13 homolog (C. elegans) 1 /FL=gb:NM_021468.1 gb:AF115848.1
1438078_at	1697	2998	1.77		Transcribed locus						gb:BF730550 /DB_XREF=gi:12048414 /DB_XREF=mab64h10.x1 /CLONE=IMAGE:3975402 /FEA=EST /CNT=20 /TID=Mm.126531.1 /TIER=Stack /STK=12 /UG=Mm.126531 /UG_TITLE=ESTs
1426288_at	190	334	1.76	Lrp4	Low density lipoprotein receptor-related protein 4						gb:AF247637.1 /DB_XREF=gi:17224415 /FEA=FLmRNA /CNT=20 /TID=Mm.25242.1 /TIER=FL+Stack /STK=12 /UG=Mm.25242 /DEF=Mus musculus LDLR dan mRNA, complete cds. /PROD=LDLR dan /FL=gb:AF247637.1
1428973_s_at	639	1123	1.76	0610012D17Rik	RIKEN cDNA 0610012D17 gene						gb:AK007178.1 /DB_XREF=gi:12840577 /FEA=mRNA /CNT=31 /TID=Mm.33084.1 /TIER=Stack /STK=15 /UG=Mm.33084 /LL=66061 /UG_GENE=0610012D17Rik /UG_TITLE=RIKEN cDNA 0610012D17 gene /DEF=Mus musculus adult male testis cDNA, RIKEN full-length enriched library, clone:1700112I01:related to MR19,000 OUTER ARM DYNEIN LIGHT CHAIN, full insert sequence.
1428375_at	262	461	1.76	4932415G12Rik	RIKEN cDNA 4932415G12 gene						gb:AK016525.1 /DB_XREF=gi:12855304 /FEA=mRNA /CNT=78 /TID=Mm.116284.1 /TIER=Stack /STK=47 /UG=Mm.116284 /LL=67723 /UG_GENE=4932415G12Rik /UG_TITLE=RIKEN cDNA 4932415G12 gene /DEF=Mus musculus adult male testis cDNA, RIKEN full-length enriched library, clone:4932415G12:unclassifiable, full insert sequence.
1442537_at	421	741	1.76		Transcribed locus						gb:BB771206 /DB_XREF=gi:16195031 /DB_XREF=BB771206 /CLONE=G370123F14 /FEA=EST /CNT=4 /TID=Mm.216619.1 /TIER=ConsEnd /STK=3 /UG=Mm.216619 /UG_TITLE=ESTs, Weakly similar to TYROSINE-PROTEIN KINASE JAK3 (M.musculus)
1426545_at	940	1656	1.76	Tnrc6b	Trinucleotide repeat containing 6b	1436982_at					gb:BG067897 /DB_XREF=gi:12550466 /DB_XREF=H3059D11-3 /CLONE=H3059D11 /FEA=FLmRNA /CNT=49 /TID=Mm.22829.1 /TIER=Stack /STK=24 /UG=Mm.22829 /UG_TITLE=Mus musculus, clone MGC:28739 IMAGE:4481333, mRNA, complete cds /FL=gb:BC017531.1
1421043_s_at	271	474	1.75	Arhgef2	Rho/rac guanine nucleotide exchange factor (GEF) 2						gb:BE865221 /DB_XREF=gi:10387047 /DB_XREF=UI-M-BH2.1-ape-d-11-0-UI.r1 /CLONE=UI-M-BH2.1-ape-d-11-0-UI /FEA=FLmRNA /CNT=63 /TID=Mm.7634.1 /TIER=ConsEnd /STK=0 /UG=Mm.7634 /LL=16800 /UG_GENE=Lbcl1 /UG_TITLE=lymphoid blast crisis-like 1 /FL=gb:BC006589.1 gb:NM_008487.1 gb:U28495.1 gb:AF177032.1
1436198_at	159	278	1.75	Prep	Prolyl endopeptidase						gb:BF468231 /DB_XREF=gi:11537414 /DB_XREF=UI-M-CC0-ayf-b-09-0-UI.r1 /CLONE=UI-M-CC0-ayf-b-09-0-UI /FEA=EST /CNT=19 /TID=Mm.6735.2 /TIER=Stack /STK=10 /UG=Mm.6735 /LL=19072 /UG_GENE=Prep /UG_TITLE=prolyl endopeptidase
1424395_at	336	588	1.75	Asrgl1	Asparaginase like 1	1424396_a_at	1460360_at				gb:BC016106.1 /DB_XREF=gi:16359291 /FEA=FLmRNA /CNT=124 /TID=Mm.20246.1 /TIER=FL+Stack /STK=34 /UG=Mm.20246 /LL=66514 /UG_GENE=2410004D18Rik /DEF=Mus musculus, Similar to hypothetical protein FLJ22316, clone MGC:27691 IMAGE:4921265, mRNA, complete cds. /PROD=Similar to hypothetical protein FLJ22316 /FL=gb:BC016106.1
1459883_at	180	315	1.75		Adult male epididymis cDNA, RIKEN full-length enriched library, clone:9230001K01 product:unclassifiable, full insert sequence						gb:BB048311 /DB_XREF=gi:8455459 /DB_XREF=BB048311 /CLONE=6430578M24 /FEA=EST /CNT=6 /TID=Mm.22782.2 /TIER=ConsEnd /STK=1 /UG=Mm.22782 /UG_TITLE=ESTs
1425314_at	570	995	1.75	Mass1	Monogenic, audiogenic seizure susceptibility 1						gb:AF435926.1 /DB_XREF=gi:16904209 /GEN=Vlgr1 /FEA=FLmRNA /CNT=8 /TID=Mm.137091.2 /TIER=FL /STK=3 /UG=Mm.137091 /LL=110789 /DEF=Mus musculus very large G protein-coupled receptor 1 (Vlgr1) mRNA, complete cds. /PROD=very large G protein-coupled receptor 1 /FL=gb:AF435926.1
1438746_at	476	834	1.75	A530058N18Rik	RIKEN cDNA A530058N18 gene						gb:BB253959 /DB_XREF=gi:8946705 /DB_XREF=BB253959 /CLONE=A730059K22 /FEA=EST /CNT=15 /TID=Mm.138256.2 /TIER=Stack /STK=9 /UG=Mm.138256 /LL=14617 /UG_GENE=Gja9 /UG_TITLE=gap junction membrane channel protein alpha 9
1416904_at	3789	6600	1.74	Mbnl1	Muscleblind-like 1 (Drosophila)	1443534_at					gb:NM_020007.1 /DB_XREF=gi:9910407 /GEN=Mbnl /FEA=FLmRNA /CNT=227 /TID=Mm.141993.1 /TIER=FL+Stack /STK=64 /UG=Mm.141993 /LL=56758 /DEF=Mus musculus muscleblind-like (Drosophila) (Mbnl), mRNA. /PROD=muscleblind-like (Drosophila) /FL=gb:AF231110.1 gb:NM_020007.1
1433727_at	1303	2268	1.74	BC038479	CDNA sequence BC038479	1433728_at					gb:AV025920 /DB_XREF=gi:16356455 /DB_XREF=AV025920 /CLONE=1200016J01 /FEA=EST /CNT=106 /TID=Mm.27909.1 /TIER=Stack /STK=66 /UG=Mm.27909 /UG_TITLE=ESTs, Weakly similar to BETA-GALACTOSIDASE PRECURSOR (M.musculus)
1431202_at	388	674	1.74	Herc3	Hect domain and RLD 3	1433590_at					gb:AK017531.1 /DB_XREF=gi:12856816 /FEA=mRNA /CNT=12 /TID=Mm.33788.1 /TIER=ConsEnd /STK=0 /UG=Mm.33788 /LL=73998 /UG_GENE=Herc3 /UG_TITLE=hect domain and RLD 3 /DEF=Mus musculus 8 days embryo whole body cDNA, RIKEN full-length enriched library, clone:5730409F18:Regulator of chromosome condensation (RCC1) containing protein, full insert sequence.
1421786_at	388	670	1.73	1500041B16Rik	RIKEN cDNA 1500041B16 gene	1450368_a_at					gb:NM_024459.1 /DB_XREF=gi:13277369 /GEN=Ppp3r1 /FEA=FLmRNA /CNT=2 /TID=Mm.41840.1 /TIER=FL /STK=2 /UG=Mm.41840 /LL=19058 /DEF=Mus musculus protein phospatase 3, regulatory subunit B, alpha isoform (calcineurin B, type I) (Ppp3r1), mRNA. /PROD=protein phospatase 3, regulatory subunit B,alpha isoform (calcineurin B, type I) /FL=gb:NM_024459.1 gb:BC002267.1
1436047_at	707	1222	1.73	Gm672	Gene model 672, (NCBI)						gb:BF150935 /DB_XREF=gi:11032330 /DB_XREF=uy89f09.x1 /CLONE=IMAGE:3666761 /FEA=EST /CNT=34 /TID=Mm.36745.1 /TIER=Stack /STK=11 /UG=Mm.36745 /UG_TITLE=ESTs
1436231_at	1495	2593	1.73	2900052N01Rik	RIKEN cDNA 2900052N01 gene						gb:AU067665 /DB_XREF=gi:4968402 /DB_XREF=AU067665 /CLONE=MNCb-0277 /FEA=EST /CNT=13 /TID=Mm.32699.1 /TIER=Stack /STK=10 /UG=Mm.32699 /LL=102705 /UG_GENE=AU067665 /UG_TITLE=expressed sequence AU067665
1436357_at	1069	1854	1.73		6 days neonate spleen cDNA, RIKEN full-length enriched library, clone:F430010L17 product:hypothetical protein, full insert sequence						gb:AI875680 /DB_XREF=gi:5549729 /DB_XREF=uk51d03.x1 /CLONE=IMAGE:1972517 /FEA=EST /CNT=20 /TID=Mm.34832.2 /TIER=Stack /STK=9 /UG=Mm.34832 /LL=66988 /UG_GENE=Lap3 /UG_TITLE=leucine aminopeptidase 3
1426331_a_at	499	859	1.72	Frmd4b	FERM domain containing 4B	1452123_s_at	1438169_a_at	1441548_at	1426594_at		gb:AF327857.1 /DB_XREF=gi:16588848 /FEA=FLmRNA /CNT=8 /TID=Mm.27789.1 /TIER=FL /STK=0 /UG=Mm.27789 /DEF=Mus musculus lung GRP1 binding protein GRSP1 mRNA, complete cds. /PROD=GRP1 binding protein GRSP1 /FL=gb:AF327857.1
1440860_at	1001	1721	1.72	Mab21l1	Mab-21-like 1 (C. elegans)	1457290_at					gb:BB126987 /DB_XREF=gi:16262316 /DB_XREF=BB126987 /CLONE=9630018K02 /FEA=EST /CNT=12 /TID=Mm.105162.1 /TIER=ConsEnd /STK=4 /UG=Mm.105162 /UG_TITLE=ESTs
1455322_at	560	964	1.72	Ttc21b	Tetratricopeptide repeat domain 21B						gb:AW554401 /DB_XREF=gi:7199836 /DB_XREF=L0240D05-3 /CLONE=L0240D05 /FEA=EST /CNT=29 /TID=Mm.30456.2 /TIER=Stack /STK=16 /UG=Mm.30456 /LL=73668 /UG_GENE=2410066K11Rik /UG_TITLE=RIKEN cDNA 2410066K11 gene
1428636_at	791	1359	1.72	Steap2	Six transmembrane epithelial antigen of prostate 2	1446071_at	1438773_at				gb:AK015015.1 /DB_XREF=gi:12853186 /FEA=mRNA /CNT=40 /TID=Mm.41944.1 /TIER=Stack /STK=28 /UG=Mm.41944 /LL=74051 /UG_GENE=4921538B17Rik /UG_TITLE=RIKEN cDNA 4921538B17 gene /DEF=Mus musculus adult male testis cDNA, RIKEN full-length enriched library, clone:4921538B17:homolog to CDNA FLJ14101 FIS, CLONE MAMMA1000859, full insert sequence.
1438673_at	2838	4895	1.72	Slc4a7	Solute carrier family 4, sodium bicarbonate cotransporter, member 7	1455876_at	1457528_at				gb:AW555750 /DB_XREF=gi:7201173 /DB_XREF=L0259A10-3 /CLONE=L0259A10 /FEA=EST /CNT=53 /TID=Mm.135092.1 /TIER=Stack /STK=9 /UG=Mm.135092 /UG_TITLE=ESTs, Weakly similar to T14031 sodium bicarbonate cotransporter, pancreatic - mouse (M.musculus)
1434997_at	670	1155	1.72	Cdc2l6	Cell division cycle 2-like 6 (CDK8-like)	1455031_at					gb:BB510904 /DB_XREF=gi:16442876 /DB_XREF=BB510904 /CLONE=D730031K06 /FEA=EST /CNT=93 /TID=Mm.200924.1 /TIER=Stack /STK=21 /UG=Mm.200924 /LL=103296 /UG_GENE=AI845279 /UG_TITLE=expressed sequence AI845279
1429122_a_at	345	591	1.71	1700040I03Rik	RIKEN cDNA 1700040I03 gene						gb:AK006658.1 /DB_XREF=gi:12839864 /FEA=mRNA /CNT=26 /TID=Mm.28037.1 /TIER=Stack /STK=11 /UG=Mm.28037 /LL=73327 /UG_GENE=1700040I03Rik /UG_TITLE=RIKEN cDNA 1700040I03 gene /DEF=Mus musculus adult male testis cDNA, RIKEN full-length enriched library, clone:1700040I03:PA domain containing protein, full insert sequence.
1450778_a_at	1428	2448	1.71	Rnuxa	RNA U, small nuclear RNA export adaptor						gb:NM_019996.1 /DB_XREF=gi:9910489 /GEN=Phax-pending /FEA=FLmRNA /CNT=103 /TID=Mm.214569.1 /TIER=FL+Stack /STK=9 /UG=Mm.214569 /LL=56698 /DEF=Mus musculus phosphorylated adaptor for RNA export (Phax-pending), mRNA. /PROD=phosphorylated adaptor for RNA export /FL=gb:NM_019996.1
1418085_at	1089	1859	1.71	Prkcz	Protein kinase C, zeta						gb:NM_008860.1 /DB_XREF=gi:6679354 /GEN=Prkcz /FEA=FLmRNA /CNT=51 /TID=Mm.28561.1 /TIER=FL+Stack /STK=30 /UG=Mm.28561 /LL=18762 /DEF=Mus musculus protein kinase C, zeta (Prkcz), mRNA. /PROD=protein kinase C, zeta /FL=gb:NM_008860.1 gb:M94632.1
1436335_at	3048	5223	1.71	Plcl4	Phospholipase C-like 4	1441587_at					gb:BI732150 /DB_XREF=gi:15709163 /DB_XREF=603352759F1 /CLONE=IMAGE:5360246 /FEA=EST /CNT=28 /TID=Mm.45185.1 /TIER=Stack /STK=9 /UG=Mm.45185 /UG_TITLE=ESTs, Weakly similar to S26650 DNA-binding protein 5 (H.sapiens)
1454729_at	505	864	1.71	Tmem108	Transmembrane protein 108						gb:BB293313 /DB_XREF=gi:16401667 /DB_XREF=BB293313 /CLONE=B130017P16 /FEA=EST /CNT=73 /TID=Mm.29920.1 /TIER=Stack /STK=57 /UG=Mm.29920 /LL=81907 /UG_GENE=R74726 /UG_TITLE=cDNA sequence, R74726
1434142_at	1226	2098	1.71	Ppm1d	Protein phosphatase 1D magnesium-dependent, delta isoform	1449092_at					gb:BG076151 /DB_XREF=gi:12558720 /DB_XREF=H3156C03-3 /CLONE=H3156C03 /FEA=EST /CNT=45 /TID=Mm.146462.1 /TIER=Stack /STK=41 /UG=Mm.146462 /LL=107182 /UG_GENE=AI447930 /UG_TITLE=expressed sequence AI447930
1423026_at	154	264	1.71								gb:NM_053269.1 /DB_XREF=gi:16716604 /GEN=Rad51c /FEA=FLmRNA /CNT=2 /TID=Mm.37376.1 /TIER=FL /STK=0 /UG=Mm.37376 /LL=114714 /DEF=Mus musculus Rad51 homolog c (S. cerevisiae) (Rad51c), mRNA. /PROD=Rad51 homolog c (S. cerevisiae) /FL=gb:NM_053269.1
1458343_x_at	296	507	1.71	Med6	Mediator of RNA polymerase II transcription, subunit 6 homolog (yeast)						gb:AV070715 /DB_XREF=gi:5190543 /DB_XREF=AV070715 /CLONE=2010320F17 /FEA=EST /CNT=3 /TID=Mm.46550.1 /TIER=ConsEnd /STK=3 /UG=Mm.46550 /UG_TITLE=ESTs
1437753_at	204	347	1.7	AW742931	Expressed sequence AW742931						gb:BE987651 /DB_XREF=gi:10663221 /DB_XREF=UI-M-CG0p-bhr-a-10-0-UI.s1 /CLONE=UI-M-CG0p-bhr-a-10-0-UI /FEA=EST /CNT=22 /TID=Mm.65395.1 /TIER=Stack /STK=14 /UG=Mm.65395 /UG_TITLE=ESTs
1460229_at	154	261	1.7	Stag3	Stromal antigen 3						gb:NM_016964.1 /DB_XREF=gi:8394369 /GEN=Stag3 /FEA=FLmRNA /CNT=34 /TID=Mm.10726.1 /TIER=FL+Stack /STK=27 /UG=Mm.10726 /LL=50878 /DEF=Mus musculus stromal antigen 3 (Stag3), mRNA. /PROD=stromal antigen 3 /FL=gb:NM_016964.1
1451529_at	1905	3233	1.7	Sgtb	Small glutamine-rich tetratricopeptide repeat (TPR)-containing, beta	1437977_at					gb:BC017611.1 /DB_XREF=gi:17160879 /FEA=FLmRNA /CNT=29 /TID=Mm.44416.1 /TIER=FL+Stack /STK=12 /UG=Mm.44416 /DEF=Mus musculus, clone MGC:27660 IMAGE:4527683, mRNA, complete cds. /PROD=Unknown (protein for MGC:27660) /FL=gb:BC017611.1
1417963_at	314	532	1.7	Pltp	Phospholipid transfer protein	1456424_s_at					gb:NM_011125.1 /DB_XREF=gi:6755111 /GEN=Pltp /FEA=FLmRNA /CNT=67 /TID=Mm.6105.1 /TIER=FL+Stack /STK=32 /UG=Mm.6105 /LL=18830 /DEF=Mus musculus phospholipid transfer protein (Pltp), mRNA. /PROD=phospholipid transfer protein /FL=gb:BC003782.1 gb:NM_011125.1 gb:U37226.1 gb:U28960.1
1438689_at	306	518	1.69	C730049F21Rik	RIKEN cDNA C730049F21 gene						gb:BB430846 /DB_XREF=gi:16424111 /DB_XREF=BB430846 /CLONE=C630035D06 /FEA=EST /CNT=26 /TID=Mm.45078.2 /TIER=Stack /STK=9 /UG=Mm.45078 /LL=77043 /UG_GENE=4632433K11Rik /UG_TITLE=RIKEN cDNA 4632433K11 gene
1417714_x_at	578	978	1.69	Hba-a1	Hemoglobin alpha, adult chain 1	1452757_s_at					gb:NM_008218.1 /DB_XREF=gi:6680174 /GEN=Hba-a1 /FEA=FLmRNA /CNT=194 /TID=Mm.196110.1 /TIER=FL+Stack /STK=37 /UG=Mm.196110 /LL=15122 /DEF=Mus musculus hemoglobin alpha, adult chain 1 (Hba-a1), mRNA. /PROD=hemoglobin alpha, adult chain 1 /FL=gb:L75940.1 gb:NM_008218.1
1416939_at	2678	4520	1.69	Ppa1	Pyrophosphatase (inorganic) 1						gb:NM_026438.1 /DB_XREF=gi:13385935 /GEN=2010317E03Rik /FEA=FLmRNA /CNT=170 /TID=Mm.28897.1 /TIER=FL+Stack /STK=62 /UG=Mm.28897 /LL=67895 /DEF=Mus musculus RIKEN cDNA 2010317E03 gene (2010317E03Rik), mRNA. /PROD=RIKEN cDNA 2010317E03 /FL=gb:NM_026438.1 gb:BC010468.1
1428166_at	453	765	1.69	Cdan1	Congenital dyserythropoietic anemia, type I (human)						gb:AK005239.1 /DB_XREF=gi:12837654 /FEA=mRNA /CNT=94 /TID=Mm.2289.1 /TIER=Stack /STK=85 /UG=Mm.2289 /LL=68968 /UG_GENE=1500015A01Rik /UG_TITLE=RIKEN cDNA 1500015A01 gene /DEF=Mus musculus adult male cerebellum cDNA, RIKEN full-length enriched library, clone:1500015A01:hypothetical protein, full insert sequence.
1420986_s_at	529	893	1.69	Kif3b	Kinesin family member 3B	1450074_at					gb:BG073322 /DB_XREF=gi:12555891 /DB_XREF=H3121C08-3 /CLONE=H3121C08 /FEA=FLmRNA /CNT=79 /TID=Mm.27973.1 /TIER=Stack /STK=24 /UG=Mm.27973 /LL=16569 /UG_GENE=Kif3b /UG_TITLE=kinesin family member 3b /FL=gb:NM_008444.1 gb:D26077.1
1420518_a_at	736	1235	1.68	Igsf9	Immunoglobulin superfamily, member 9						gb:AF317839.1 /DB_XREF=gi:17224903 /GEN=Igsf9 /FEA=FLmRNA /CNT=37 /TID=Mm.214530.1 /TIER=FL /STK=4 /UG=Mm.214530 /LL=93842 /DEF=Mus musculus immunoglobulin superfamily member 9 (Igsf9) mRNA, complete cds. /PROD=immunoglobulin superfamily member 9 /FL=gb:AF317839.1 gb:NM_033608.1
1415719_s_at	682	1145	1.68	Armc1	Armadillo repeat containing 1	1451638_s_at					gb:BE134617 /DB_XREF=gi:8597117 /DB_XREF=ug17a07.y1 /CLONE=IMAGE:1531860 /FEA=mRNA /CNT=45 /TID=Mm.196465.1 /TIER=Stack /STK=31 /UG=Mm.196465 /LL=76979 /UG_GENE=3110009G21Rik /UG_TITLE=RIKEN cDNA 3110009G21 gene
1417825_at	2393	4025	1.68	Esd	Esterase D/formylglutathione hydrolase						gb:NM_016903.1 /DB_XREF=gi:13937354 /GEN=Es10 /FEA=FLmRNA /CNT=50 /TID=Mm.1017.1 /TIER=FL+Stack /STK=35 /UG=Mm.1017 /LL=13885 /DEF=Mus musculus esterase 10 (Es10), mRNA. /PROD=esterase 10 /FL=gb:NM_016903.1 gb:AB025408.1
1426517_at	1777	2981	1.68	Gnaz	Guanine nucleotide binding protein, alpha z subunit						gb:AI326356 /DB_XREF=gi:4060785 /DB_XREF=mm07h07.x1 /CLONE=IMAGE:520861 /FEA=FLmRNA /CNT=67 /TID=Mm.32595.1 /TIER=Stack /STK=45 /UG=Mm.32595 /UG_TITLE=Mus musculus, Guanine nucleotide binding protein, alpha, clone MGC:25486 IMAGE:4501587, mRNA, complete cds /FL=gb:BC014702.1
1434287_at	1113	1860	1.67	Agpat5	1-acylglycerol-3-phosphate O-acyltransferase 5 (lysophosphatidic acid acyltransferase, epsilon)	1453257_at					gb:BG065500 /DB_XREF=gi:12548063 /DB_XREF=H3031H01-3 /CLONE=H3031H01 /FEA=EST /CNT=57 /TID=Mm.195926.1 /TIER=Stack /STK=36 /UG=Mm.195926 /LL=52123 /UG_GENE=D8Ertd319e /UG_TITLE=DNA segment, Chr 8, ERATO Doi 319, expressed
1449476_at	432	722	1.67	Rage	Renal tumor antigen						gb:NM_011973.1 /DB_XREF=gi:7106390 /GEN=Rage /FEA=FLmRNA /CNT=11 /TID=Mm.27161.1 /TIER=FL+Stack /STK=10 /UG=Mm.27161 /LL=26448 /DEF=Mus musculus renal tumor antigen (Rage), mRNA. /PROD=renal tumor antigen /FL=gb:AB022695.1 gb:NM_011973.1
1427969_s_at	852	1423	1.67	Zfp654	Zinc finger protein 654						gb:BC027760.1 /DB_XREF=gi:20379990 /FEA=mRNA /CNT=30 /TID=Mm.138756.1 /TIER=Stack /STK=9 /UG=Mm.138756 /LL=72020 /UG_GENE=1600021C16Rik /DEF=Mus musculus, Similar to RIKEN cDNA 1600021C16 gene, clone IMAGE:5346461, mRNA, partial cds. /PROD=Similar to RIKEN cDNA 1600021C16 gene
1417818_at	437	731	1.67	Wwtr1	WW domain containing transcription regulator 1						gb:BB535786 /DB_XREF=gi:16446589 /DB_XREF=BB535786 /CLONE=E030045N14 /FEA=FLmRNA /CNT=274 /TID=Mm.28060.1 /TIER=Stack /STK=43 /UG=Mm.28060 /LL=97064 /UG_GENE=2310058J06Rik /UG_TITLE=RIKEN cDNA 2310058J06 gene /FL=gb:BC014727.1 gb:BC004640.1 gb:NM_133784.1
1416835_s_at	2568	4261	1.66	Amd1	S-adenosylmethionine decarboxylase 1						gb:BM114293 /DB_XREF=gi:17077311 /DB_XREF=L0802F01-3 /CLONE=L0802F01 /FEA=FLmRNA /CNT=189 /TID=Mm.7880.1 /TIER=Stack /STK=12 /UG=Mm.7880 /LL=11702 /UG_GENE=Amd1 /UG_TITLE=S-adenosylmethionine decarboxylase 1 /FL=gb:NM_009665.1 gb:BC011110.1 gb:D12780.1
1426599_a_at	2647	4406	1.66	Slc2a1	Solute carrier family 2 (facilitated glucose transporter), member 1	1434773_a_at	1426600_at				gb:BM209618 /DB_XREF=gi:17766162 /DB_XREF=C0650E08-3 /CLONE=C0650E08 /FEA=FLmRNA /CNT=156 /TID=Mm.21002.1 /TIER=Stack /STK=10 /UG=Mm.21002 /LL=20525 /UG_GENE=Slc2a1 /UG_TITLE=solute carrier family 2 (facilitated glucose transporter), member 1 /FL=gb:M23384.1 gb:M22998.1
1442359_at	832	1379	1.66	Steap2	Six transmembrane epithelial antigen of prostate 2						gb:BE995447 /DB_XREF=gi:10679705 /DB_XREF=UI-M-CG0p-bin-b-10-0-UI.s1 /CLONE=UI-M-CG0p-bin-b-10-0-UI /FEA=EST /CNT=7 /TID=Mm.44641.1 /TIER=ConsEnd /STK=3 /UG=Mm.44641 /LL=100891 /UG_GENE=AW045895 /UG_TITLE=expressed sequence AW045895
1449001_at	395	656	1.66	Ivd	Isovaleryl coenzyme A dehydrogenase						gb:AV221988 /DB_XREF=gi:16384845 /DB_XREF=AV221988 /CLONE=3632443N12 /FEA=FLmRNA /CNT=161 /TID=Mm.6635.1 /TIER=Stack /STK=37 /UG=Mm.6635 /LL=56357 /UG_GENE=Ivd /UG_TITLE=isovaleryl coenzyme A dehydrogenase /FL=gb:NM_019826.1 gb:AF225989.1 gb:BC027198.1 gb:BC018325.1
1436918_at	1370	2271	1.66								gb:BE374941 /DB_XREF=gi:9320304 /DB_XREF=601226869F1 /CLONE=IMAGE:3585137 /FEA=EST /CNT=52 /TID=Mm.103617.1 /TIER=Stack /STK=35 /UG=Mm.103617 /UG_TITLE=ESTs
1447774_x_at	450	743	1.65			1452716_at					gb:AV332575 /DB_XREF=gi:6372627 /DB_XREF=AV332575 /CLONE=6330535J11 /FEA=EST /CNT=2 /TID=Mm.66410.1 /TIER=ConsEnd /STK=2 /UG=Mm.66410 /UG_TITLE=ESTs
1433730_at	2095	3446	1.65	Elmod2	ELMO domain containing 2						gb:BQ031040 /DB_XREF=gi:19766319 /DB_XREF=UI-1-CF0-alx-c-04-0-UI.s1 /CLONE=UI-1-CF0-alx-c-04-0-UI /FEA=EST /CNT=107 /TID=Mm.38762.1 /TIER=Stack /STK=66 /UG=Mm.38762 /UG_TITLE=ESTs, Weakly similar to T50627 hypothetical protein DKFZp547C176.1 (H.sapiens)
1435521_at	402	664	1.65	Msi2	Musashi homolog 2 (Drosophila)	1441185_at	1436818_a_at				gb:BQ174527 /DB_XREF=gi:20350018 /DB_XREF=UI-M-DJ2-bvy-k-08-0-UI.s1 /CLONE=UI-M-DJ2-bvy-k-08-0-UI /FEA=EST /CNT=101 /TID=Mm.35930.1 /TIER=Stack /STK=60 /UG=Mm.35930 /LL=103787 /UG_GENE=AI563628 /UG_TITLE=expressed sequence AI563628
1418361_at	223	368	1.65	Gas8	Growth arrest specific 8						gb:NM_018855.1 /DB_XREF=gi:9256556 /GEN=Gas11 /FEA=FLmRNA /CNT=38 /TID=Mm.9015.1 /TIER=FL+Stack /STK=25 /UG=Mm.9015 /LL=83455 /DEF=Mus musculus growth arrest specific 11 (Gas11), mRNA. /PROD=growth arrest specific /FL=gb:NM_018855.1 gb:U19859.1 gb:BC003779.1
1457622_at	2689	4426	1.65	Rp1hl1	Retinitis pigmentosa 1 homolog (human)-like 1						gb:BB278046 /DB_XREF=gi:16401043 /DB_XREF=BB278046 /CLONE=A930009B16 /FEA=EST /CNT=4 /TID=Mm.138004.1 /TIER=ConsEnd /STK=4 /UG=Mm.138004 /UG_TITLE=ESTs
1420925_at	2401	3968	1.65	Tub	Tubby candidate gene						gb:BM116982 /DB_XREF=gi:17080000 /DB_XREF=L0844E10-3 /CLONE=L0844E10 /FEA=FLmRNA /CNT=91 /TID=Mm.4804.1 /TIER=Stack /STK=20 /UG=Mm.4804 /LL=22141 /UG_GENE=tub /UG_TITLE=tubby /FL=gb:NM_021885.1 gb:U52433.1 gb:U54643.1
1440627_at	503	829	1.65	Atp8a2	ATPase, aminophospholipid transporter-like, class I, type 8A, member 2						gb:BB456872 /DB_XREF=gi:16426096 /DB_XREF=BB456872 /CLONE=D130048N18 /FEA=EST /CNT=5 /TID=Mm.130731.1 /TIER=ConsEnd /STK=5 /UG=Mm.130731 /UG_TITLE=ESTs
1426682_at	5117	8447	1.65	Cnot6	CCR4-NOT transcription complex, subunit 6	1426685_a_at	1426684_at	1426683_at			gb:BM114241 /DB_XREF=gi:17077259 /DB_XREF=L0801G04-3 /CLONE=L0801G04 /FEA=mRNA /CNT=289 /TID=Mm.28824.1 /TIER=Stack /STK=116 /UG=Mm.28824 /UG_TITLE=Mus musculus, clone IMAGE:4504748, mRNA
1428169_at	1577	2587	1.64	Atg16l1	Autophagy-related 16-like 1 (yeast)						gb:AK005181.1 /DB_XREF=gi:12837564 /FEA=mRNA /CNT=125 /TID=Mm.10541.1 /TIER=Stack /STK=84 /UG=Mm.10541 /LL=77040 /UG_GENE=1500009K01Rik /UG_TITLE=RIKEN cDNA 1500009K01 gene /DEF=Mus musculus adult male cerebellum cDNA, RIKEN full-length enriched library, clone:1500009K01:homolog to CDNA FLJ10035 FIS, CLONE HEMBA1000919, full insert sequence.
1456117_at	1728	2830	1.64								gb:AV228374 /DB_XREF=gi:16385544 /DB_XREF=AV228374 /CLONE=4432415J08 /FEA=EST /CNT=33 /TID=Mm.5117.1 /TIER=Stack /STK=15 /UG=Mm.5117 /UG_TITLE=ESTs, Weakly similar to Y179_HUMAN HYPOTHETICAL PROTEIN KIAA0179 (H.sapiens)
1425678_a_at	1796	2950	1.64	Snrk	SNF related kinase	1448864_at					gb:BC020189.1 /DB_XREF=gi:18043575 /FEA=FLmRNA /CNT=8 /TID=Mm.200461.2 /TIER=FL /STK=1 /UG=Mm.200461 /LL=20623 /UG_GENE=Snrk /DEF=Mus musculus, clone MGC:28970 IMAGE:4482701, mRNA, complete cds. /PROD=Unknown (protein for MGC:28970) /FL=gb:BC020189.1
1431300_at	1730	2836	1.64	Sgip1	SH3-domain GRB2-like (endophilin) interacting protein 1						gb:AK014022.1 /DB_XREF=gi:12851642 /FEA=mRNA /CNT=5 /TID=Mm.214528.1 /TIER=ConsEnd /STK=0 /UG=Mm.214528 /LL=73094 /UG_GENE=3110007P09Rik /UG_TITLE=RIKEN cDNA 3110007P09 gene /DEF=Mus musculus 13 days embryo head cDNA, RIKEN full-length enriched library, clone:3110007P09:hypothetical protein, full insert sequence.
1449955_at	1351	2219	1.64	Cacna1f	Calcium channel, voltage-dependent, alpha 1F subunit						gb:NM_019582.1 /DB_XREF=gi:9624972 /GEN=Cacna1f /FEA=FLmRNA /CNT=11 /TID=Mm.133806.1 /TIER=FL /STK=3 /UG=Mm.133806 /LL=54652 /DEF=Mus musculus calcium channe, voltage-dependent, alpha 1F subunit (Cacna1f), mRNA. /PROD=calcium channe, voltage-dependent, alpha 1Fsubunit /FL=gb:AF192497.1 gb:NM_019582.1
1456896_at	742	1208	1.63	Kif1b	Kinesin family member 1B						gb:BB053380 /DB_XREF=gi:16259667 /DB_XREF=BB053380 /CLONE=6720462K09 /FEA=EST /CNT=8 /TID=Mm.182173.1 /TIER=ConsEnd /STK=6 /UG=Mm.182173 /UG_TITLE=ESTs
1440123_at	113	184	1.63	Jarid1c	Jumonji, AT rich interactive domain 1C (Rbp2 like)	1444157_a_at	1444158_at				gb:BM221049 /DB_XREF=gi:17781292 /DB_XREF=C0948H08-3 /CLONE=C0948H08 /FEA=EST /CNT=6 /TID=Mm.74764.1 /TIER=ConsEnd /STK=6 /UG=Mm.74764 /UG_TITLE=ESTs, Highly similar to (Segment 1 of 2) XE169 PROTEIN (M.musculus)
1417331_a_at	4941	8067	1.63	Arl6	ADP-ribosylation factor-like 6						gb:NM_019665.1 /DB_XREF=gi:9789882 /GEN=Arl6 /FEA=FLmRNA /CNT=78 /TID=Mm.7760.1 /TIER=FL+Stack /STK=48 /UG=Mm.7760 /LL=56297 /DEF=Mus musculus ADP-ribosylation-like 6 (Arl6), mRNA. /PROD=ADP-ribosylation-like 6 /FL=gb:AF031903.1 gb:BC018497.1 gb:NM_019665.1
1423433_at	339	551	1.63	Trove2	TROVE domain family, member 2	1436534_at	1436533_at				gb:BG069917 /DB_XREF=gi:12552486 /DB_XREF=H3081E07-3 /CLONE=H3081E07 /FEA=FLmRNA /CNT=65 /TID=Mm.35793.1 /TIER=Stack /STK=28 /UG=Mm.35793 /LL=20822 /UG_GENE=Ssa2 /UG_TITLE=Sjogren syndrome antigen A2 /FL=gb:L81154.1 gb:U66843.1 gb:NM_013835.1
1417946_at	672	1098	1.63	Abhd3	Abhydrolase domain containing 3						gb:NM_134130.1 /DB_XREF=gi:19527359 /GEN=Labh3-pending /FEA=FLmRNA /CNT=43 /TID=Mm.7100.1 /TIER=FL+Stack /STK=33 /UG=Mm.7100 /LL=106861 /DEF=Mus musculus lung alphabeta hydrolase 3 (Labh3-pending), mRNA. /PROD=lung alphabeta hydrolase 3 /FL=gb:AF429302.1 gb:NM_134130.1 gb:BC026770.1
1436985_at	1349	2200	1.63	Zfp644	Zinc finger protein 644						gb:BM115349 /DB_XREF=gi:17078367 /DB_XREF=L0819A02-3 /CLONE=L0819A02 /FEA=EST /CNT=43 /TID=Mm.41468.1 /TIER=Stack /STK=31 /UG=Mm.41468 /UG_TITLE=ESTs, Moderately similar to hypothetical protein FLJ13964 (Homo sapiens) (H.sapiens)
1448619_at	543	886	1.63	Dhcr7	7-dehydrocholesterol reductase						gb:NM_007856.1 /DB_XREF=gi:6681178 /GEN=Dhcr7 /FEA=FLmRNA /CNT=100 /TID=Mm.182149.1 /TIER=FL+Stack /STK=53 /UG=Mm.182149 /LL=13360 /DEF=Mus musculus 7-dehydrocholesterol reductase (Dhcr7), mRNA. /PROD=7-dehydrocholesterol reductase /FL=gb:NM_007856.1 gb:AF057368.1 gb:BC006854.1
1435601_at	1572	2543	1.62	AI481772	Expressed sequence AI481772						gb:AW542144 /DB_XREF=gi:7184561 /DB_XREF=C0154B04-3 /CLONE=C0154B04 /FEA=EST /CNT=17 /TID=Mm.23494.1 /TIER=Stack /STK=15 /UG=Mm.23494 /LL=102105 /UG_GENE=AI481772 /UG_TITLE=expressed sequence AI481772
1456485_at	510	826	1.62	Npat	Nuclear protein in the AT region						gb:BM207451 /DB_XREF=gi:17763286 /DB_XREF=C0612H10-3 /CLONE=C0612H10 /FEA=EST /CNT=56 /TID=Mm.23319.1 /TIER=Stack /STK=9 /UG=Mm.23319 /LL=102503 /UG_GENE=AI427561 /UG_TITLE=expressed sequence AI427561
1448729_a_at	3467	5605	1.62	2007-09-04	Septin 4	1455422_x_at					gb:NM_011129.1 /DB_XREF=gi:6755119 /GEN=Sept4 /FEA=FLmRNA /CNT=67 /TID=Mm.2214.1 /TIER=FL+Stack /STK=44 /UG=Mm.2214 /LL=18952 /DEF=Mus musculus septin 4 (Sept4), mRNA. /PROD=peanut-like 2 homolog (Drosophila) /FL=gb:NM_011129.1
1428799_at	684	1109	1.62	4930431B11Rik	RIKEN cDNA 4930431B11 gene						gb:AK017509.1 /DB_XREF=gi:12856781 /FEA=mRNA /CNT=34 /TID=Mm.23559.1 /TIER=Stack /STK=21 /UG=Mm.23559 /LL=70513 /UG_GENE=5730406O13Rik /UG_TITLE=RIKEN cDNA 5730406O13 gene /DEF=Mus musculus 8 days embryo whole body cDNA, RIKEN full-length enriched library, clone:5730406O13:hypothetical protein, full insert sequence.
1449972_s_at	774	1254	1.62	LOC626854	Similar to zinc finger protein 709						gb:NM_011765.1 /DB_XREF=gi:6756068 /GEN=Zfp97 /FEA=FLmRNA /CNT=5 /TID=Mm.4596.1 /TIER=FL /STK=3 /UG=Mm.4596 /LL=22759 /DEF=Mus musculus zinc finger protein 97 (Zfp97), mRNA. /PROD=zinc finger protein 97 /FL=gb:NM_011765.1 gb:L20450.1
1423488_at	3131	5080	1.62	Mmd	Monocyte to macrophage differentiation-associated	1423489_at					gb:AK011418.1 /DB_XREF=gi:12847528 /FEA=FLmRNA /CNT=142 /TID=Mm.38791.1 /TIER=Stack /STK=15 /UG=Mm.38791 /LL=67468 /UG_GENE=Mmd /UG_TITLE=monocyte to macrophage differentiation-associated /DEF=Mus musculus 10 days embryo whole body cDNA, RIKEN full-length enriched library, clone:2610016F14:homolog to MONOCYTE TO MACROPHAGE DIFFERENTIATION PROTEIN, full insert sequence. /FL=gb:NM_026178.1 gb:BC021…
1423086_at	530	857	1.62	Npc1	Niemann Pick type C1						gb:BB769209 /DB_XREF=gi:16211751 /DB_XREF=BB769209 /CLONE=G370093I15 /FEA=FLmRNA /CNT=133 /TID=Mm.3484.1 /TIER=Stack /STK=58 /UG=Mm.3484 /LL=18145 /UG_GENE=Npc1 /UG_TITLE=Niemann Pick type C1 /FL=gb:AF003348.1 gb:NM_008720.1
1429185_at	2413	3908	1.62	4631416L12Rik	RIKEN cDNA 4631416L12 gene						gb:BB774721 /DB_XREF=gi:16935401 /DB_XREF=BB774721 /CLONE=G430020I12 /FEA=mRNA /CNT=37 /TID=Mm.19146.1 /TIER=Stack /STK=9 /UG=Mm.19146 /LL=71560 /UG_GENE=8430436L14Rik /UG_TITLE=RIKEN cDNA 8430436L14 gene
1450976_at	2018	3277	1.62	Ndrg1	N-myc downstream regulated gene 1	1423413_at	1456174_x_at				gb:AI790290 /DB_XREF=gi:5338006 /DB_XREF=uk58d02.x1 /CLONE=IMAGE:1973187 /FEA=FLmRNA /CNT=505 /TID=Mm.4063.1 /TIER=Stack /STK=63 /UG=Mm.4063 /LL=17988 /UG_GENE=Ndr1 /UG_TITLE=N-myc downstream regulated 1 /FL=gb:NM_010884.1 gb:U60593.1 gb:BC015282.1
1450052_at	1341	2169	1.62	Kif2a	Kinesin family member 2A	1450053_at	1452499_a_at	1454107_a_at			gb:NM_008442.1 /DB_XREF=gi:6680559 /GEN=Kif2 /FEA=FLmRNA /CNT=71 /TID=Mm.4415.1 /TIER=FL /STK=2 /UG=Mm.4415 /LL=16563 /DEF=Mus musculus kinesin heavy chain member 2 (Kif2), mRNA. /PROD=kinesin heavy chain member 2 /FL=gb:D12644.1 gb:NM_008442.1
1422645_at	285	458	1.61	Hfe	Hemochromatosis						gb:NM_010424.1 /DB_XREF=gi:6754189 /GEN=Hfe /FEA=FLmRNA /CNT=44 /TID=Mm.2681.1 /TIER=FL+Stack /STK=22 /UG=Mm.2681 /LL=15216 /DEF=Mus musculus hemochromatosis (Hfe), mRNA. /PROD=hemochromatosis /FL=gb:U66849.1 gb:NM_010424.1
1420760_s_at	3092	4981	1.61	Ndrg1	N-myc downstream regulated gene 1	1450977_s_at					gb:NM_008681.1 /DB_XREF=gi:6679029 /GEN=Ndrl /FEA=FLmRNA /CNT=5 /TID=Mm.30837.1 /TIER=FL /STK=3 /UG=Mm.30837 /LL=17990 /DEF=Mus musculus N-myc downstream regulated-like (Ndrl), mRNA. /PROD=N-myc downstream regulated-like /FL=gb:NM_008681.1 gb:U52073.1
1440984_at	391	632	1.61	Baz2b	Bromodomain adjacent to zinc finger domain, 2B	1448007_at					gb:BE943712 /DB_XREF=gi:10521471 /DB_XREF=UI-M-BH3-avm-d-11-0-UI.s1 /CLONE=UI-M-BH3-avm-d-11-0-UI /FEA=EST /CNT=8 /TID=Mm.73959.1 /TIER=ConsEnd /STK=4 /UG=Mm.73959 /UG_TITLE=ESTs, Highly similar to bromodomain adjacent to zinc finger domain, 2B (Homo sapiens) (H.sapiens)
1431530_a_at	860	1385	1.61								gb:AK015705.1 /DB_XREF=gi:12854141 /FEA=mRNA /CNT=3 /TID=Mm.31927.2 /TIER=ConsEnd /STK=1 /UG=Mm.31927 /LL=56224 /UG_GENE=Tm4sf9-pending /UG_TITLE=transmembrane 4 superfamily member 9 /DEF=Mus musculus adult male testis cDNA, RIKEN full-length enriched library, clone:4930505M03:transmembrane 4 superfamily member 9, full insert sequence.
1417900_a_at	1950	3139	1.61	Vldlr	Very low density lipoprotein receptor	1435893_at	1438258_at	1442169_at	1434465_x_at		gb:NM_013703.1 /DB_XREF=gi:7305628 /GEN=Vldlr /FEA=FLmRNA /CNT=59 /TID=Mm.4141.1 /TIER=FL+Stack /STK=34 /UG=Mm.4141 /LL=22359 /DEF=Mus musculus very low density lipoprotein receptor (Vldlr), mRNA. /PROD=very low density lipoprotein receptor /FL=gb:NM_013703.1 gb:U06670.1 gb:L33417.1
1443080_at	163	263	1.61	Adcy5	Adenylate cyclase 5						gb:BB151599 /DB_XREF=gi:16267946 /DB_XREF=BB151599 /CLONE=A030014I05 /FEA=EST /CNT=3 /TID=Mm.137926.1 /TIER=ConsEnd /STK=3 /UG=Mm.137926 /UG_TITLE=ESTs
1440883_at	500	806	1.61		Transcribed locus	1445161_at	1455580_at				gb:BM125576 /DB_XREF=gi:17120128 /DB_XREF=id75h12.x1 /CLONE=IMAGE:5669231 /FEA=EST /CNT=12 /TID=Mm.86484.1 /TIER=ConsEnd /STK=4 /UG=Mm.86484 /UG_TITLE=ESTs
1460466_at	663	1066	1.61	Srp54	Signal recognition particle 54						gb:BB824055 /DB_XREF=gi:17002298 /DB_XREF=BB824055 /CLONE=G830030N12 /FEA=mRNA /CNT=66 /TID=Mm.32508.1 /TIER=Stack /STK=9 /UG=Mm.32508 /LL=73385 /UG_GENE=1700047I17Rik /UG_TITLE=RIKEN cDNA 1700047I17 gene
1456844_at	637	1017	1.6	Camk2d	Calcium/calmodulin-dependent protein kinase II, delta						gb:AV346472 /DB_XREF=gi:15406626 /DB_XREF=AV346472 /CLONE=6430579P05 /FEA=EST /CNT=7 /TID=Mm.74265.1 /TIER=ConsEnd /STK=7 /UG=Mm.74265 /UG_TITLE=ESTs
1438546_x_at	1896	3038	1.6	Slc25a5	Solute carrier family 25 (mitochondrial carrier, adenine nucleotide translocator), member 5	1438922_x_at					gb:C81442 /DB_XREF=gi:2521772 /DB_XREF=C81442 /CLONE=J0099C03 /FEA=EST /CNT=11 /TID=Mm.658.8 /TIER=Stack /STK=10 /UG=Mm.658 /LL=11740 /UG_GENE=Slc25a5 /UG_TITLE=solute carrier family 25 (mitochondrial carrier; adenine nucleotide translocator), member 5
1423767_at	1649	2635	1.6	2810410M20Rik	RIKEN cDNA 2810410M20 gene						gb:BC002240.1 /DB_XREF=gi:12805526 /FEA=FLmRNA /CNT=177 /TID=Mm.28536.1 /TIER=FL+Stack /STK=118 /UG=Mm.28536 /LL=66310 /UG_GENE=2810410M20Rik /DEF=Mus musculus, clone MGC:7522 IMAGE:3491912, mRNA, complete cds. /PROD=Unknown (protein for MGC:7522) /FL=gb:BC002240.1
1419265_at	627	1000	1.6	1200014M14Rik	RIKEN cDNA 1200014M14 gene						gb:AK012926.1 /DB_XREF=gi:12849982 /FEA=FLmRNA /CNT=88 /TID=Mm.86472.1 /TIER=Stack /STK=40 /UG=Mm.86472 /LL=67463 /UG_GENE=1200014M14Rik /UG_TITLE=RIKEN cDNA 1200014M14 gene /DEF=Mus musculus 10, 11 days embryo whole body cDNA, RIKEN full-length enriched library, clone:2810048P05:hypothetical protein, full insert sequence. /FL=gb:NM_026173.1
1423218_a_at	1180	1883	1.6	Mrpl49	Mitochondrial ribosomal protein L49	1423219_a_at					gb:BB426094 /DB_XREF=gi:16423646 /DB_XREF=BB426094 /CLONE=C530050F05 /FEA=FLmRNA /CNT=157 /TID=Mm.181290.1 /TIER=Stack /STK=27 /UG=Mm.181290 /LL=18120 /UG_GENE=Mrpl49 /UG_TITLE=mitochondrial ribosomal protein L49 /FL=gb:NM_026246.1
1418028_at	1158	1858	1.6	Dct	Dopachrome tautomerase						gb:NM_010024.1 /DB_XREF=gi:6753613 /GEN=Dct /FEA=FLmRNA /CNT=85 /TID=Mm.19987.1 /TIER=FL+Stack /STK=31 /UG=Mm.19987 /LL=13190 /DEF=Mus musculus dopachrome tautomerase (Dct), mRNA. /PROD=dopachrome tautomerase /FL=gb:NM_010024.1
1451237_s_at	3443	5517	1.6	Rbm7	RNA binding motif protein 7						gb:AF458961.1 /DB_XREF=gi:18141294 /GEN=Rbm7 /FEA=FLmRNA /CNT=99 /TID=Mm.138508.1 /TIER=FL+Stack /STK=53 /UG=Mm.138508 /LL=67010 /DEF=Mus musculus RNA binding motif protein 7 (Rbm7) mRNA, complete cds. /PROD=RNA binding motif protein 7 /FL=gb:AF458961.1
1450247_a_at	807	1288	1.6	Scamp5	Secretory carrier membrane protein 5	1451224_at					gb:NM_020270.1 /DB_XREF=gi:9937987 /GEN=Scamp5 /FEA=FLmRNA /CNT=6 /TID=Mm.102278.1 /TIER=FL /STK=2 /UG=Mm.102278 /LL=56807 /DEF=Mus musculus secretory carrier membrane protein 5 (Scamp5), mRNA. /PROD=secretory carrier membrane protein 5 /FL=gb:NM_020270.1 gb:AF241833.1
1457938_at	315	505	1.6	Ncor1	Nuclear receptor co-repressor 1						gb:BM233968 /DB_XREF=gi:17869238 /DB_XREF=K0343F10-3 /CLONE=K0343F10 /FEA=EST /CNT=4 /TID=Mm.117529.1 /TIER=ConsEnd /STK=3 /UG=Mm.117529 /UG_TITLE=ESTs, Weakly similar to CYC MOUSE CYTOCHROME C, SOMATIC (M.musculus)
1418248_at	255	407	1.59	Gla	Galactosidase, alpha						gb:BC009021.1 /DB_XREF=gi:14290505 /FEA=FLmRNA /CNT=64 /TID=Mm.1114.1 /TIER=FL+Stack /STK=27 /UG=Mm.1114 /LL=11605 /UG_GENE=Gla /DEF=Mus musculus, galactosidase, alpha, clone MGC:12086 IMAGE:3708950, mRNA, complete cds. /PROD=galactosidase, alpha /FL=gb:BC009021.1 gb:U34071.1 gb:NM_013463.1 gb:U50716.1
1424607_a_at	3134	4995	1.59			1424609_a_at					gb:BC020078.1 /DB_XREF=gi:18043256 /FEA=FLmRNA /CNT=74 /TID=Mm.182434.2 /TIER=FL+Stack /STK=23 /UG=Mm.182434 /DEF=Mus musculus, Similar to RIKEN cDNA 1700066C05 gene, clone MGC:28125 IMAGE:3980327, mRNA, complete cds. /PROD=Similar to RIKEN cDNA 1700066C05 gene /FL=gb:BC020078.1
1434402_at	1887	2993	1.59	Samd8	Sterile alpha motif domain containing 8						gb:BQ176258 /DB_XREF=gi:20351750 /DB_XREF=UI-M-DJ2-bwg-f-17-0-UI.s1 /CLONE=UI-M-DJ2-bwg-f-17-0-UI /FEA=EST /CNT=50 /TID=Mm.29923.2 /TIER=Stack /STK=33 /UG=Mm.29923 /LL=170930 /UG_GENE=Smt3h2 /UG_TITLE=SMT3 (supressor of mif two, 3) homolog 2 (S. cerevisiae)
1453782_at	1915	3054	1.59	3021401C12Rik	RIKEN cDNA 3021401C12 gene						gb:BI737125 /DB_XREF=gi:15714138 /DB_XREF=603360732F1 /CLONE=IMAGE:5368158 /FEA=mRNA /CNT=17 /TID=Mm.102470.1 /TIER=ConsEnd /STK=0 /UG=Mm.102470 /LL=70678 /UG_GENE=3021401C12Rik /UG_TITLE=RIKEN cDNA 3021401C12 gene
1452192_at	790	1259	1.59	BC053440	CDNA sequence BC053440						gb:BM502329 /DB_XREF=gi:18663221 /DB_XREF=ii36g06.x1 /CLONE=IMAGE:5943755 /FEA=mRNA /CNT=86 /TID=Mm.22496.1 /TIER=Stack /STK=70 /UG=Mm.22496 /UG_TITLE=Mus musculus, clone IMAGE:4935129, mRNA, partial cds
1449005_at	283	447	1.58	Slc16a3	Solute carrier family 16 (monocarboxylic acid transporters), member 3						gb:NM_030696.1 /DB_XREF=gi:13507629 /GEN=MCT4 /FEA=FLmRNA /CNT=72 /TID=Mm.28632.1 /TIER=FL+Stack /STK=27 /UG=Mm.28632 /LL=80879 /DEF=Mus musculus monocarboxylate transporter 4 (MCT4), mRNA. /PROD=monocarboxylate transporter 4 /FL=gb:AF178954.1 gb:NM_030696.1
1425162_at	2477	3924	1.58	Rorb	RAR-related orphan receptor beta	1455799_at					gb:BC024842.1 /DB_XREF=gi:19353675 /FEA=FLmRNA /CNT=10 /TID=Mm.131678.1 /TIER=FL /STK=5 /UG=Mm.131678 /DEF=Mus musculus, clone MGC:38728 IMAGE:5358124, mRNA, complete cds. /PROD=Unknown (protein for MGC:38728) /FL=gb:BC024842.1
1423096_at	1475	2326	1.58	Capn7	Calpain 7	1423098_at	1423097_s_at				gb:BG068214 /DB_XREF=gi:12550783 /DB_XREF=H3063A03-3 /CLONE=H3063A03 /FEA=FLmRNA /CNT=113 /TID=Mm.24778.1 /TIER=Stack /STK=57 /UG=Mm.24778 /LL=12339 /UG_GENE=Capn7 /UG_TITLE=calpain 7 /FL=gb:AB028640.1 gb:NM_009796.1
1428664_at	1651	2605	1.58	Vip	Vasoactive intestinal polypeptide						gb:AK018599.1 /DB_XREF=gi:12858388 /GEN=Vip /FEA=mRNA /CNT=35 /TID=Mm.98916.1 /TIER=Stack /STK=27 /UG=Mm.98916 /LL=22353 /UG_TITLE=vasoactive intestinal polypeptide /DEF=Mus musculus adult male cecum cDNA, RIKEN full-length enriched library, clone:9130007F05:vasoactive intestinal polypeptide, full insert sequence.
1417637_a_at	178	281	1.58	Hmg20b	High mobility group 20 B						gb:NM_010440.1 /DB_XREF=gi:11528487 /GEN=Hmg20b /FEA=FLmRNA /CNT=78 /TID=Mm.38474.1 /TIER=FL+Stack /STK=40 /UG=Mm.38474 /LL=15353 /DEF=Mus musculus high mobility group 20 B (Hmg20b), mRNA. /PROD=high mobility group protein 20 B /FL=gb:NM_010440.1 gb:AF146224.1
1436264_at	144	229	1.58	BC025920	CDNA sequence BC025920						gb:BE951528 /DB_XREF=gi:10590970 /DB_XREF=UI-M-CC0-ayb-f-02-0-UI.s1 /CLONE=UI-M-CC0-ayb-f-02-0-UI /FEA=EST /CNT=11 /TID=Mm.131825.1 /TIER=Stack /STK=10 /UG=Mm.131825 /UG_TITLE=ESTs, Weakly similar to ZINC FINGER PROTEIN ZFP-26 (M.musculus)
1420655_at	407	643	1.58	Adpn	Adiponutrin						gb:NM_054088.1 /DB_XREF=gi:16905118 /GEN=Adpn /FEA=FLmRNA /CNT=28 /TID=Mm.86557.1 /TIER=FL /STK=3 /UG=Mm.86557 /LL=116939 /DEF=Mus musculus adiponutrin (Adpn), mRNA. /PROD=adiponutrin /FL=gb:NM_054088.1 gb:AY037763.1
1440928_at	610	962	1.58	D630037F22Rik	RIKEN cDNA D630037F22 gene						gb:AV252126 /DB_XREF=gi:16387738 /DB_XREF=AV252126 /CLONE=4833438E15 /FEA=EST /CNT=8 /TID=Mm.35513.1 /TIER=ConsEnd /STK=4 /UG=Mm.35513 /UG_TITLE=ESTs
1416050_a_at	1700	2686	1.58	Scarb1	Scavenger receptor class B, member 1	1455820_x_at	1437378_x_at				gb:NM_016741.1 /DB_XREF=gi:14389422 /GEN=Srb1 /FEA=FLmRNA /CNT=246 /TID=Mm.4603.1 /TIER=FL+Stack /STK=138 /UG=Mm.4603 /LL=20778 /DEF=Mus musculus scavenger receptor class B1 (Srb1), mRNA. /PROD=scavenger receptor class B1 /FL=gb:BC004656.1 gb:U37799.1 gb:NM_016741.1
1419737_a_at	13722	21620	1.58	Ldha	Lactate dehydrogenase A						gb:NM_010699.1 /DB_XREF=gi:6754523 /GEN=Ldh1 /FEA=FLmRNA /CNT=73 /TID=Mm.141443.1 /TIER=FL /STK=6 /UG=Mm.141443 /LL=16828 /DEF=Mus musculus lactate dehydrogenase 1, A chain (Ldh1), mRNA. /PROD=lactate dehydrogenase 1, A chain /FL=gb:U13687.1 gb:M17516.1 gb:NM_010699.1
1417517_at	269	423	1.57	Plagl2	Pleiomorphic adenoma gene-like 2	1442235_at	1417519_at				gb:AB051854.1 /DB_XREF=gi:14245733 /GEN=plagl2 /FEA=FLmRNA /CNT=111 /TID=Mm.103199.1 /TIER=FL+Stack /STK=43 /UG=Mm.103199 /LL=54711 /DEF=Mus musculus mRNA for PLAGL2, complete cds. /PROD=PLAGL2 /FL=gb:NM_018807.1 gb:AB051854.1 gb:AF181262.1
1424092_at	2345	3687	1.57	Epb4.1	Erythrocyte protein band 4.1	1459373_at	1458807_at	1430369_at			gb:BC017137.1 /DB_XREF=gi:16877806 /FEA=FLmRNA /CNT=164 /TID=Mm.30038.1 /TIER=FL+Stack /STK=54 /UG=Mm.30038 /DEF=Mus musculus, clone MGC:28745 IMAGE:4482128, mRNA, complete cds. /PROD=Unknown (protein for MGC:28745) /FL=gb:BC017137.1
1423078_a_at	1186	1867	1.57	Sc4mol	Sterol-C4-methyl oxidase-like						gb:AK005441.1 /DB_XREF=gi:12837993 /FEA=FLmRNA /CNT=240 /TID=Mm.30119.1 /TIER=Stack /STK=59 /UG=Mm.30119 /LL=66234 /UG_GENE=Sc4mol /UG_TITLE=sterol-C4-methyl oxidase-like /DEF=Mus musculus adult female placenta cDNA, RIKEN full-length enriched library, clone:1600013J02:homolog to RANP-1, full insert sequence. /FL=gb:NM_025436.1 gb:BC006802.1
1443949_at	404	632	1.57	Ppp2r5e	Protein phosphatase 2, regulatory subunit B (B56), epsilon isoform						gb:BB107628 /DB_XREF=gi:16261557 /DB_XREF=BB107628 /CLONE=9530006N05 /FEA=EST /CNT=8 /TID=Mm.24932.1 /TIER=ConsEnd /STK=2 /UG=Mm.24932 /LL=97788 /UG_GENE=C76940 /UG_TITLE=expressed sequence C76940
1451695_a_at	7629	12009	1.57	Gpx4	Glutathione peroxidase 4	1456193_x_at					gb:AF274027.1 /DB_XREF=gi:14971094 /FEA=FLmRNA /CNT=5 /TID=Mm.2400.2 /TIER=FL /STK=2 /UG=Mm.2400 /LL=14779 /UG_GENE=Gpx4 /DEF=Mus musculus phospholipid hydroperoxide glutathione peroxidase mRNA, complete cds, alternatively spliced. /PROD=phospholipid hydroperoxide glutathioneperoxidase /FL=gb:AF274027.1
1428196_a_at	1319	2077	1.57	1200015F23Rik	RIKEN cDNA 1200015F23 gene	1452704_at					gb:AK004786.1 /DB_XREF=gi:12836229 /FEA=mRNA /CNT=127 /TID=Mm.29213.1 /TIER=Stack /STK=73 /UG=Mm.29213 /LL=67809 /UG_GENE=1200015F23Rik /UG_TITLE=RIKEN cDNA 1200015F23 gene /DEF=Mus musculus adult male lung cDNA, RIKEN full-length enriched library, clone:1200015F23:homolog to CDNA FLJ10579 FIS, CLONE NT2RP2003446, full insert sequence.
1426759_at	3330	5232	1.57	Map4k3	Mitogen-activated protein kinase kinase kinase kinase 3	1444406_at					gb:BF165548 /DB_XREF=gi:11045900 /DB_XREF=601777449F1 /CLONE=IMAGE:4018861 /FEA=mRNA /CNT=146 /TID=Mm.29588.1 /TIER=Stack /STK=74 /UG=Mm.29588 /LL=140598 /UG_GENE=Map4k3 /UG_TITLE=mitogen-activated protein kinase kinase kinase kinase 3
1452476_at	1268	1986	1.57	Cacnb2	Calcium channel, voltage-dependent, beta 2 subunit	1456401_at					gb:W41214 /DB_XREF=gi:1325566 /DB_XREF=mc42a07.r1 /CLONE=IMAGE:351156 /FEA=mRNA /CNT=6 /TID=Mm.89933.1 /TIER=ConsEnd /STK=0 /UG=Mm.89933 /LL=12296 /UG_GENE=Cacnb2 /UG_TITLE=calcium channel, voltage-dependent, beta 2 subunit
1418624_at	5841	9156	1.57	Ybx1	Y box protein 1						gb:BC013620.1 /DB_XREF=gi:15488998 /FEA=FLmRNA /CNT=402 /TID=Mm.21054.1 /TIER=FL+Stack /STK=20 /UG=Mm.21054 /LL=22608 /UG_GENE=Nsep1 /DEF=Mus musculus, Y box protein 1, clone MGC:11498 IMAGE:3968068, mRNA, complete cds. /PROD=Y box protein 1 /FL=gb:BC013620.1 gb:M62867.1 gb:NM_011732.1 gb:BC013450.1 gb:M60419.1 gb:U33197.1 gb:U33196.1
1435524_at	2513	3943	1.57	2010109N14Rik	RIKEN cDNA 2010109N14 gene	1447896_s_at					gb:AV030603 /DB_XREF=gi:4830151 /DB_XREF=AV030603 /CLONE=1500015B08 /FEA=EST /CNT=31 /TID=Mm.1948.5 /TIER=Stack /STK=15 /UG=Mm.1948 /LL=21648 /UG_GENE=Tctex1 /UG_TITLE=t-complex testis expressed 1
1435203_at	4352	6839	1.57	Man2a2	Mannosidase 2, alpha 2						gb:BB794673 /DB_XREF=gi:16964292 /DB_XREF=BB794673 /CLONE=G431001G13 /FEA=EST /CNT=24 /TID=Mm.31161.1 /TIER=Stack /STK=19 /UG=Mm.31161 /LL=73354 /UG_GENE=1700052O22Rik /UG_TITLE=RIKEN cDNA 1700052O22 gene
1427031_s_at	688	1079	1.57	Ccdc52	Coiled-coil domain containing 52						gb:BG067674 /DB_XREF=gi:12550243 /DB_XREF=H3056H12-3 /CLONE=H3056H12 /FEA=mRNA /CNT=44 /TID=Mm.24035.1 /TIER=Stack /STK=24 /UG=Mm.24035 /UG_TITLE=Mus musculus, clone IMAGE:4947068, mRNA
1437751_at	381	600	1.57	Ppargc1a	Peroxisome proliferative activated receptor, gamma, coactivator 1 alpha	1460336_at	1456395_at				gb:AV337619 /DB_XREF=gi:16396513 /DB_XREF=AV337619 /CLONE=6430402E12 /FEA=EST /CNT=39 /TID=Mm.10707.2 /TIER=Stack /STK=14 /UG=Mm.10707 /LL=19017 /UG_GENE=Ppargc1 /UG_TITLE=peroxisome proliferative activated receptor, gamma, coactivator 1
1426427_at	450	700	1.56	Ttll1	Tubulin tyrosine ligase-like 1	1436833_x_at					gb:BB764137 /DB_XREF=gi:16208531 /DB_XREF=BB764137 /CLONE=G370033B05 /FEA=FLmRNA /CNT=59 /TID=Mm.74226.1 /TIER=Stack /STK=22 /UG=Mm.74226 /UG_TITLE=Mus musculus, Similar to tubulin tyrosine ligase-like 1, clone MGC:19055 IMAGE:4191464, mRNA, complete cds /FL=gb:BC010510.1
1423382_a_at	2179	3401	1.56	Hnrpf	Heterogeneous nuclear ribonucleoprotein F	1437099_x_at	1456664_x_at	1450963_at			gb:AW412441 /DB_XREF=gi:6938406 /DB_XREF=uq43a01.x1 /CLONE=IMAGE:2812104 /FEA=FLmRNA /CNT=501 /TID=Mm.196608.1 /TIER=Stack /STK=9 /UG=Mm.196608 /LL=98758 /UG_GENE=AA407306 /UG_TITLE=expressed sequence AA407306 /FL=gb:BC018185.1 gb:BC027003.1 gb:NM_133834.1 gb:BC025481.1
1418135_at	1186	1850	1.56	Aff1	AF4/FMR2 family, member 1						gb:NM_133919.1 /DB_XREF=gi:19527131 /GEN=AW319193 /FEA=FLmRNA /CNT=71 /TID=Mm.34501.1 /TIER=FL+Stack /STK=29 /UG=Mm.34501 /LL=100953 /DEF=Mus musculus expressed sequence AW319193 (AW319193), mRNA. /PROD=expressed sequence AW319193 /FL=gb:NM_133919.1 gb:BC018434.1
1449197_at	976	1520	1.56	2310040A13Rik	RIKEN cDNA 2310040A13 gene	1451220_at					gb:NM_027149.1 /DB_XREF=gi:13386203 /GEN=2310040A13Rik /FEA=FLmRNA /CNT=35 /TID=Mm.140948.1 /TIER=FL+Stack /STK=19 /UG=Mm.140948 /LL=69641 /DEF=Mus musculus RIKEN cDNA 2310040A13 gene (2310040A13Rik), mRNA. /PROD=RIKEN cDNA 2310040A13 /FL=gb:NM_027149.1
1432006_at	223	349	1.56			1435869_s_at	1455482_at	1452490_a_at	1432007_s_at		gb:AK009735.1 /DB_XREF=gi:12844711 /FEA=mRNA /CNT=1 /TID=Mm.14555.3 /TIER=ConsEnd /STK=0 /UG=Mm.14555 /LL=11772 /UG_GENE=Ap2a2 /UG_TITLE=adaptor protein complex AP-2, alpha 2 subunit /DEF=Mus musculus adult male tongue cDNA, RIKEN full-length enriched library, clone:2310041F10:adaptor protein complex AP-2, alpha 2 subunit, full insert sequence.
1423689_a_at	610	954	1.56	Gpsm1	G-protein signalling modulator 1 (AGS3-like, C. elegans)	1423690_s_at	1436917_s_at				gb:BC026486.1 /DB_XREF=gi:20071462 /FEA=FLmRNA /CNT=174 /TID=Mm.31239.1 /TIER=FL+Stack /STK=156 /UG=Mm.31239 /DEF=Mus musculus, Similar to LGN protein, clone MGC:31563 IMAGE:4504055, mRNA, complete cds. /PROD=Similar to LGN protein /FL=gb:BC026486.1
1424076_at	720	1117	1.55	Gdpd1	Glycerophosphodiester phosphodiesterase domain containing 1						gb:BC016541.1 /DB_XREF=gi:16741443 /FEA=FLmRNA /CNT=145 /TID=Mm.7775.1 /TIER=FL+Stack /STK=56 /UG=Mm.7775 /LL=66569 /UG_GENE=2610020H15Rik /DEF=Mus musculus, RIKEN cDNA 2610020H15 gene, clone MGC:28006 IMAGE:3602449, mRNA, complete cds. /PROD=RIKEN cDNA 2610020H15 gene /FL=gb:BC016541.1
1454773_at	285	442	1.55	Rxra	Retinoid X receptor alpha						gb:BQ175050 /DB_XREF=gi:20350547 /DB_XREF=UI-M-DJ2-bwd-i-21-0-UI.s1 /CLONE=UI-M-DJ2-bwd-i-21-0-UI /FEA=EST /CNT=108 /TID=Mm.24624.2 /TIER=Stack /STK=51 /UG=Mm.24624 /LL=81702 /UG_GENE=Gtar-pending /UG_TITLE=gene trap ankyrin repeat
1415758_at	2900	4497	1.55	Fryl	Furry homolog-like (Drosophila)	1427199_at					gb:BM118442 /DB_XREF=gi:17086468 /DB_XREF=L0911A11-3 /CLONE=L0911A11 /FEA=mRNA /CNT=116 /TID=Mm.1921.1 /TIER=Stack /STK=9 /UG=Mm.1921 /LL=72313 /UG_GENE=2510002A14Rik /UG_TITLE=RIKEN cDNA 2510002A14 gene
1423812_s_at	4540	7035	1.55	AW146242	Expressed sequence AW146242	1451127_at					gb:BC024822.1 /DB_XREF=gi:19354543 /FEA=FLmRNA /CNT=155 /TID=Mm.24642.1 /TIER=FL+Stack /STK=103 /UG=Mm.24642 /DEF=Mus musculus, Similar to hypothetical protein DKFZp564K0822, clone MGC:38780 IMAGE:5359195, mRNA, complete cds. /PROD=Similar to hypothetical protein DKFZp564K0822 /FL=gb:BC024822.1
1423749_s_at	514	795	1.55	Rangap1	RAN GTPase activating protein 1						gb:BC014855.1 /DB_XREF=gi:15928790 /FEA=FLmRNA /CNT=270 /TID=Mm.3833.2 /TIER=FL+Stack /STK=128 /UG=Mm.3833 /LL=19387 /UG_GENE=Rangap1 /DEF=Mus musculus, RAN GTPase activating protein 1, clone MGC:11523 IMAGE:3157225, mRNA, complete cds. /PROD=RAN GTPase activating protein 1 /FL=gb:BC014855.1
1452773_at	4371	6794	1.55	5730494N06Rik	RIKEN cDNA 5730494N06 gene						gb:AK017729.1 /DB_XREF=gi:12857120 /FEA=mRNA /CNT=87 /TID=Mm.30116.1 /TIER=Stack /STK=45 /UG=Mm.30116 /LL=70612 /UG_GENE=5730494N06Rik /UG_TITLE=RIKEN cDNA 5730494N06 gene /DEF=Mus musculus 8 days embryo whole body cDNA, RIKEN full-length enriched library, clone:5730494N06:homolog to HSPC274, full insert sequence.
1452283_at	1118	1723	1.54	Rassf8	Ras association (RalGDS/AF-6) domain family 8						gb:BC004678.1 /DB_XREF=gi:13435599 /FEA=mRNA /CNT=45 /TID=Mm.24628.1 /TIER=Stack /STK=25 /UG=Mm.24628 /LL=101333 /UG_GENE=AW123240 /DEF=Mus musculus, clone IMAGE:3500618, mRNA, partial cds. /PROD=Unknown (protein for IMAGE:3500618)
1458130_at	544	840	1.54	1110001A07Rik	RIKEN cDNA 1110001A07 gene						gb:BB539454 /DB_XREF=gi:16447026 /DB_XREF=BB539454 /CLONE=E130019A22 /FEA=EST /CNT=3 /TID=Mm.123381.1 /TIER=ConsEnd /STK=3 /UG=Mm.123381 /UG_TITLE=ESTs
1417245_at	1318	2036	1.54	Gpr180	G protein-coupled receptor 180						gb:NM_021434.1 /DB_XREF=gi:10946801 /GEN=AB041545 /FEA=FLmRNA /CNT=81 /TID=Mm.142760.1 /TIER=FL+Stack /STK=51 /UG=Mm.142760 /LL=58245 /DEF=Mus musculus hypothetical protein, MNCb-3029 (AB041545), mRNA. /PROD=hypothetical protein, MNCb-3029 /FL=gb:NM_021434.1
1424211_at	4819	7427	1.54	5730438N18Rik	RIKEN cDNA 5730438N18 gene						gb:BC011293.1 /DB_XREF=gi:15030090 /FEA=FLmRNA /CNT=81 /TID=Mm.41877.1 /TIER=FL+Stack /STK=45 /UG=Mm.41877 /LL=70556 /UG_GENE=5730438N18Rik /DEF=Mus musculus, Similar to RIKEN cDNA 5730438N18 gene, clone MGC:19266 IMAGE:3989313, mRNA, complete cds. /PROD=Similar to RIKEN cDNA 5730438N18 gene /FL=gb:BC011293.1
1434967_at	1288	1979	1.54	Zswim6	Zinc finger, SWIM domain containing 6	1459722_at					gb:BM938007 /DB_XREF=gi:19397159 /DB_XREF=UI-M-CD1-baq-f-04-0-UI.r1 /CLONE=UI-M-CD1-baq-f-04-0-UI /FEA=EST /CNT=32 /TID=Mm.86651.1 /TIER=Stack /STK=22 /UG=Mm.86651 /UG_TITLE=ESTs, Moderately similar to protocadherin-3 (R.norvegicus)
1431788_at	1979	3049	1.54	1700008G05Rik	RIKEN cDNA 1700008G05 gene						gb:AK005765.1 /DB_XREF=gi:12838508 /FEA=mRNA /CNT=2 /TID=Mm.47052.1 /TIER=ConsEnd /STK=0 /UG=Mm.47052 /LL=75497 /UG_GENE=1700008G05Rik /UG_TITLE=RIKEN cDNA 1700008G05 gene /DEF=Mus musculus adult male testis cDNA, RIKEN full-length enriched library, clone:1700008G05:similar to MYELIN P2 PROTEIN, full insert sequence.
1438235_at	699	1075	1.54	Crlf3	Cytokine receptor-like factor 3	1460338_a_at					gb:BG094104 /DB_XREF=gi:12576667 /DB_XREF=uu70h08.x1 /CLONE=IMAGE:3382119 /FEA=EST /CNT=24 /TID=Mm.99998.1 /TIER=Stack /STK=11 /UG=Mm.99998 /UG_TITLE=ESTs
1428513_at	427	659	1.54	Calcoco1	Calcium binding and coiled coil domain 1						gb:AK007393.1 /DB_XREF=gi:12840915 /FEA=mRNA /CNT=102 /TID=Mm.27786.1 /TIER=Stack /STK=36 /UG=Mm.27786 /LL=67488 /UG_GENE=1810009B06Rik /UG_TITLE=RIKEN cDNA 1810009B06 gene /DEF=Mus musculus 10 day old male pancreas cDNA, RIKEN full-length enriched library, clone:1810009B06:homolog to HYPOTHETICAL 77.3 KDA PROTEIN (KIAA1536 PROTEIN), full insert sequence.
1422208_a_at	9050	13942	1.54	Gnb5	Guanine nucleotide binding protein, beta 5						gb:BC016135.1 /DB_XREF=gi:16359360 /FEA=FLmRNA /CNT=11 /TID=Mm.4702.1 /TIER=FL /STK=1 /UG=Mm.4702 /LL=14697 /UG_GENE=Gnb5 /DEF=Mus musculus, guanine nucleotide binding protein, beta 5, clone MGC:28984 IMAGE:4506201, mRNA, complete cds. /PROD=guanine nucleotide binding protein, beta 5 /FL=gb:NM_010313.1 gb:U69145.1 gb:BC016135.1
1427320_at	1569	2411	1.54	Copg2as2	Coatomer protein complex, subunit gamma 2, antisense 2						gb:BB316578 /DB_XREF=gi:16403112 /DB_XREF=BB316578 /CLONE=B230365C01 /FEA=mRNA /CNT=25 /TID=Mm.22891.2 /TIER=Stack /STK=9 /UG=Mm.22891 /LL=54158 /UG_GENE=Copg2as2 /UG_TITLE=coatomer protein complex, subunit gamma 2, antisense 2
1444231_at	172	264	1.54	Zdhhc6	Zinc finger, DHHC domain containing 6						gb:BB251023 /DB_XREF=gi:16355836 /DB_XREF=BB251023 /CLONE=A730044D06 /FEA=EST /CNT=8 /TID=Mm.165326.1 /TIER=ConsEnd /STK=2 /UG=Mm.165326 /UG_TITLE=ESTs
1424839_a_at	534	821	1.54	Nsun4	NOL1/NOP2/Sun domain family, member 4	1429110_a_at					gb:BC024628.1 /DB_XREF=gi:19354058 /FEA=FLmRNA /CNT=34 /TID=Mm.3010.1 /TIER=FL+Stack /STK=14 /UG=Mm.3010 /LL=72181 /UG_GENE=2810405F18Rik /DEF=Mus musculus, RIKEN cDNA 2810405F18 gene, clone MGC:28488 IMAGE:4165638, mRNA, complete cds. /PROD=RIKEN cDNA 2810405F18 gene /FL=gb:BC024628.1
1445359_at	253	391	1.54	Adcy1	Adenylate cyclase 1	1456487_at					gb:BE993830 /DB_XREF=gi:10676444 /DB_XREF=UI-M-BZ1-bjh-e-07-0-UI.s1 /CLONE=UI-M-BZ1-bjh-e-07-0-UI /FEA=EST /CNT=3 /TID=Mm.152322.1 /TIER=ConsEnd /STK=2 /UG=Mm.152322 /UG_TITLE=ESTs
1437069_at	975	1503	1.54								gb:BG969333 /DB_XREF=gi:14356970 /DB_XREF=602836810F1 /CLONE=IMAGE:4971195 /FEA=EST /CNT=52 /TID=Mm.134712.1 /TIER=Stack /STK=27 /UG=Mm.134712 /LL=103101 /UG_GENE=AA536995 /UG_TITLE=expressed sequence AA536995
1426959_at	171	262	1.53	Bdh1	3-hydroxybutyrate dehydrogenase, type 1	1452257_at					gb:BC027063.1 /DB_XREF=gi:20071588 /FEA=mRNA /CNT=109 /TID=Mm.29884.1 /TIER=Stack /STK=33 /UG=Mm.29884 /LL=71911 /UG_GENE=2310032J20Rik /DEF=Mus musculus, clone IMAGE:5051325, mRNA, partial cds. /PROD=Unknown (protein for IMAGE:5051325)
1438018_at	4116	6293	1.53	Hook1	Hook homolog 1 (Drosophila)	1439173_at					gb:BB463518 /DB_XREF=gi:16426905 /DB_XREF=BB463518 /CLONE=D130081A22 /FEA=EST /CNT=78 /TID=Mm.49994.1 /TIER=Stack /STK=12 /UG=Mm.49994 /UG_TITLE=ESTs, Highly similar to hook1 protein (H.sapiens)
1419365_at	306	468	1.53	Pex11a	Peroxisomal biogenesis factor 11a						gb:AV377516 /DB_XREF=gi:16398135 /DB_XREF=AV377516 /CLONE=9130231E21 /FEA=FLmRNA /CNT=79 /TID=Mm.20615.1 /TIER=Stack /STK=32 /UG=Mm.20615 /LL=18631 /UG_GENE=Pex11a /UG_TITLE=peroxisomal biogenesis factor 11a /FL=gb:BC023439.1 gb:AF093669.1 gb:NM_011068.1
1417575_at	639	975	1.53	Otub2	OTU domain, ubiquitin aldehyde binding 2						gb:NM_026580.1 /DB_XREF=gi:13386069 /GEN=4930586I02Rik /FEA=FLmRNA /CNT=93 /TID=Mm.46150.1 /TIER=FL+Stack /STK=41 /UG=Mm.46150 /LL=68149 /DEF=Mus musculus RIKEN cDNA 4930586I02 gene (4930586I02Rik), mRNA. /PROD=RIKEN cDNA 4930586I02 /FL=gb:NM_026580.1
1446355_at	135	207	1.53	AW495713	Expressed sequence AW495713						gb:BB256846 /DB_XREF=gi:16399660 /DB_XREF=BB256846 /CLONE=A730075L14 /FEA=EST /CNT=2 /TID=Mm.208353.1 /TIER=ConsEnd /STK=2 /UG=Mm.208353 /UG_TITLE=ESTs
1452062_at	2031	3104	1.53								gb:BB246540 /DB_XREF=gi:16355488 /DB_XREF=BB246540 /CLONE=A730014O14 /FEA=FLmRNA /CNT=92 /TID=Mm.27703.1 /TIER=Stack /STK=25 /UG=Mm.27703 /UG_TITLE=Mus musculus, phosphoribosyl pyrophosphate synthetase-associated protein 2, clone MGC:36957 IMAGE:4947226, mRNA, complete cds /FL=gb:BC023178.1
[truncated: 5,139 more rows]
