# Supplementary material for: The Cis-regulatory Logic of the Mammalian Photoreceptor Transcriptional Network
Source: PLoS One. 2007 Jul 25;2(7):e643. doi: 10.1371/journal.pone.0000643 (PMC1916400; doi:10.1371/journal.pone.0000643)
Supplement: Table S4 — Complete averaged microarray datasets for Nr2e3-/-, Crx-/-, Nrl-/-, and Crx-/-; Nrl-/-. This table contains average scores for all four mutants compared to their respective wild-types for all 45,037 Affymetrix feature identifiers. The data for Nrl-/- and Nr2e3-/- were presented previously [20], [25] and are reproduced here for comparison. The descriptors for the columns are as described in Table S3. (18.01 MB XLS) [file pone.0000643.s008.xls]

## Sheet: All_four_comp
Affy_ID	Nr2e3_ave	B6_ave	B6_to_Nr2e3_ratio		Crx_ave	129_ave	129_to_Crx_ratio		Nrl_ave	B6_ave	B6_to_Nrl_ratio		Crx;Nrl_ave	B6;129_average	B6;129_to_Crx;Nrl_ratio		Additional gene information
1415670_at	1647	1716	1.04		2026	1682	0.83		2061	1716	0.83		1937	1699	0.88		gb:BC024686.1 /DB_XREF=gi:19354080 /FEA=FLmRNA /CNT=416 /TID=Mm.26422.1 /TIER=FL+Stack /STK=110 /UG=Mm.26422 /LL=54161 /UG_GENE=Copg1 /DEF=Mus musculus, coatomer protein complex, subunit gamma 1, clone MGC:30335 IMAGE:3992144, mRNA, complete cds. /PROD=coatomer protein complex, subunit gamma 1 /FL=gb:AF187079.1 gb:BC024686.1 gb:NM_017477.1 gb:BC024896.1
1415671_at	7449	6674	0.9		7451	6561	0.88		7317	6674	0.91		8096	6618	0.82		gb:NM_013477.1 /DB_XREF=gi:7304908 /GEN=Atp6v0d1 /FEA=FLmRNA /CNT=197 /TID=Mm.1081.1 /TIER=FL+Stack /STK=114 /UG=Mm.1081 /LL=11972 /DEF=Mus musculus ATPase, H+ transporting, lysosomal 38kDa, V0 subunit D isoform 1 (Atp6v0d1), mRNA. /PROD=ATPase, H+ transporting, lysosomal 38kDa, V0subunit D isoform 1 /FL=gb:U21549.1 gb:U13840.1 gb:BC011075.1 gb:NM_013477.1
1415672_at	4081	4060	0.99		4855	4927	1.01		4915	4060	0.83		5186	4494	0.87		gb:NM_020585.1 /DB_XREF=gi:10181207 /GEN=AB041568 /FEA=FLmRNA /CNT=213 /TID=Mm.17035.1 /TIER=FL+Stack /STK=102 /UG=Mm.17035 /LL=57437 /DEF=Mus musculus hypothetical protein, MNCb-1213 (AB041568), mRNA. /PROD=hypothetical protein, MNCb-1213 /FL=gb:BC016894.1 gb:NM_020585.1
1415673_at	580	678	1.17		998	859	0.86		750	678	0.9		914	769	0.84		gb:NM_133900.1 /DB_XREF=gi:19527115 /GEN=AI480570 /FEA=FLmRNA /CNT=139 /TID=Mm.10623.1 /TIER=FL+Stack /STK=96 /UG=Mm.10623 /LL=100678 /DEF=Mus musculus expressed sequence AI480570 (AI480570), mRNA. /PROD=expressed sequence AI480570 /FL=gb:BC002251.1 gb:NM_133900.1
1415674_a_at	1821	1817	1		1912	1684	0.88		1958	1817	0.93		2122	1751	0.83		gb:NM_021789.1 /DB_XREF=gi:11140824 /GEN=Sbdn /FEA=FLmRNA /CNT=163 /TID=Mm.29814.1 /TIER=FL+Stack /STK=95 /UG=Mm.29814 /LL=60409 /DEF=Mus musculus synbindin (Sbdn), mRNA. /PROD=synbindin /FL=gb:NM_021789.1 gb:AF233340.1
1415675_at	1340	1449	1.08		1388	1240	0.89		1548	1449	0.94		1615	1345	0.83		gb:BC008256.1 /DB_XREF=gi:14198389 /FEA=FLmRNA /CNT=138 /TID=Mm.22001.1 /TIER=FL+Stack /STK=92 /UG=Mm.22001 /LL=13481 /UG_GENE=Dpm2 /DEF=Mus musculus, dolichol-phosphate (beta-D) mannosyltransferase 2, clone MGC:6506 IMAGE:2648752, mRNA, complete cds. /PROD=dolichol-phosphate (beta-D) mannosyltransferase2 /FL=gb:AB013360.1 gb:NM_010073.1 gb:BC008256.1
1415676_a_at	4253	4548	1.07		4595	4271	0.93		4532	4548	1		4649	4410	0.95		gb:NM_011186.1 /DB_XREF=gi:6755203 /GEN=Psmb5 /FEA=FLmRNA /CNT=172 /TID=Mm.8911.1 /TIER=FL+Stack /STK=86 /UG=Mm.8911 /LL=19173 /DEF=Mus musculus proteasome (prosome, macropain) subunit, beta type 5 (Psmb5), mRNA. /PROD=proteasome beta type subunit 5 /FL=gb:BC012246.1 gb:AB003304.1 gb:AF060091.1 gb:NM_011186.1
1415677_at	867	904	1.04		938	884	0.94		895	904	1.01		965	894	0.93		gb:NM_026819.1 /DB_XREF=gi:13386167 /GEN=1110029G07Rik /FEA=FLmRNA /CNT=131 /TID=Mm.21623.1 /TIER=FL+Stack /STK=64 /UG=Mm.21623 /LL=68710 /DEF=Mus musculus RIKEN cDNA 1110029G07 gene (1110029G07Rik), mRNA. /PROD=RIKEN cDNA 1110029G07 /FL=gb:NM_026819.1 gb:BC003930.1
1415678_at	5138	4237	0.82		5390	4120	0.76		4129	4237	1.03		5072	4179	0.82		gb:BC008595.1 /DB_XREF=gi:14250330 /FEA=FLmRNA /CNT=154 /TID=Mm.3766.1 /TIER=FL+Stack /STK=52 /UG=Mm.3766 /LL=19042 /UG_GENE=Ppm1a /DEF=Mus musculus, protein phosphatase 1A, magnesium dependent, alpha isoform, clone MGC:6077 IMAGE:3581897, mRNA, complete cds. /PROD=protein phosphatase 1A, magnesium dependent,alpha isoform /FL=gb:NM_008910.1 gb:D28117.1 gb:BC008595.1
1415679_at	4310	4171	0.97		5092	4145	0.81		5674	4171	0.74		5596	4158	0.74		gb:NM_025498.1 /DB_XREF=gi:13384921 /GEN=1700023M09Rik /FEA=FLmRNA /CNT=114 /TID=Mm.41511.1 /TIER=FL+Stack /STK=44 /UG=Mm.41511 /LL=66340 /DEF=Mus musculus RIKEN cDNA 1700023M09 gene (1700023M09Rik), mRNA. /PROD=RIKEN cDNA 1700023M09 /FL=gb:BC024347.1 gb:NM_025498.1
1415680_at	851	862	1.01		896	753	0.84		833	862	1.03		888	808	0.91		gb:NM_008569.1 /DB_XREF=gi:6678833 /GEN=Mcpr /FEA=FLmRNA /CNT=128 /TID=Mm.3989.1 /TIER=FL+Stack /STK=41 /UG=Mm.3989 /LL=17222 /DEF=Mus musculus meiotic check point regulator (Mcpr), mRNA. /PROD=meiotic check point regulator /FL=gb:NM_008569.1
1415681_at	1931	2166	1.12		1795	1651	0.92		1824	2166	1.19		2192	1909	0.87		gb:NM_053164.1 /DB_XREF=gi:17298675 /GEN=Mrpl43 /FEA=FLmRNA /CNT=111 /TID=Mm.44174.1 /TIER=FL+Stack /STK=37 /UG=Mm.44174 /LL=94067 /DEF=Mus musculus mitochondrial ribosomal protein L43 (Mrpl43), mRNA. /PROD=mitochondrial ribosomal protein L43 /FL=gb:AB049657.1 gb:NM_053164.1
1415682_at	733	735	1		770	746	0.97		637	735	1.15		672	741	1.1		gb:NM_023045.1 /DB_XREF=gi:12746421 /GEN=Ranbp16 /FEA=FLmRNA /CNT=199 /TID=Mm.27607.1 /TIER=FL+Stack /STK=33 /UG=Mm.27607 /LL=65246 /DEF=Mus musculus RAN binding protein 16 (Ranbp16), mRNA. /PROD=RAN binding protein 16 /FL=gb:NM_023045.1
1415683_at	2265	2697	1.19		2435	2437	1		2295	2697	1.18		2347	2567	1.09		gb:BC016526.1 /DB_XREF=gi:16741408 /FEA=FLmRNA /CNT=101 /TID=Mm.10265.1 /TIER=FL+Stack /STK=30 /UG=Mm.10265 /LL=18107 /UG_GENE=Nmt1 /DEF=Mus musculus, N-myristoyltransferase, clone MGC:8150 IMAGE:3589678, mRNA, complete cds. /PROD=N-myristoyltransferase /FL=gb:NM_008707.1 gb:AF043326.1 gb:BC021635.1 gb:BC016526.1
1415684_at	752	817	1.09		673	730	1.08		626	817	1.31		721	774	1.07		gb:AV168389 /DB_XREF=gi:16383543 /DB_XREF=AV168389 /CLONE=3110067M24 /FEA=FLmRNA /CNT=142 /TID=Mm.22264.1 /TIER=Stack /STK=28 /UG=Mm.22264 /LL=11793 /UG_GENE=Apg5l /UG_TITLE=autophagy 5-like (S. cerevisiae) /FL=gb:NM_053069.1 gb:BC002166.1 gb:AB048349.1
1415685_at	1253	1215	0.97		853	1170	1.37		996	1215	1.22		984	1193	1.21		gb:NM_133767.1 /DB_XREF=gi:19526983 /GEN=2410112O06Rik /FEA=FLmRNA /CNT=48 /TID=Mm.214594.1 /TIER=FL+Stack /STK=16 /UG=Mm.214594 /LL=76784 /DEF=Mus musculus RIKEN cDNA 2410112O06 gene (2410112O06Rik), mRNA. /PROD=RIKEN cDNA 2410112O06 /FL=gb:BC016590.1 gb:NM_133767.1
1415686_at	2452	2319	0.95		2211	2174	0.98		2125	2319	1.09		2196	2247	1.02		gb:AV339290 /DB_XREF=gi:6379342 /DB_XREF=AV339290 /CLONE=6430503H11 /FEA=FLmRNA /CNT=418 /TID=Mm.58771.1 /TIER=Stack /STK=12 /UG=Mm.58771 /LL=68365 /UG_GENE=Rab14 /UG_TITLE=RAB14, member RAS oncogene family /FL=gb:NM_026697.1 gb:BC025139.1 gb:BC009085.1
1415687_a_at	6603	6363	0.96		9337	8688	0.93		10221	6363	0.62		9384	7526	0.8		gb:BM212050 /DB_XREF=gi:17769443 /DB_XREF=C0816D10-3 /CLONE=C0816D10 /FEA=FLmRNA /CNT=332 /TID=Mm.3363.1 /TIER=Stack /STK=32 /UG=Mm.3363 /LL=19156 /UG_GENE=Psap /UG_TITLE=prosaposin /FL=gb:NM_011179.1
1415688_at	2579	2850	1.11		3073	2859	0.93		2872	2850	0.99		2894	2855	0.99		gb:NM_025985.1 /DB_XREF=gi:13385487 /GEN=2700059C12Rik /FEA=FLmRNA /CNT=161 /TID=Mm.18485.1 /TIER=FL+Stack /STK=79 /UG=Mm.18485 /LL=67128 /DEF=Mus musculus RIKEN cDNA 2700059C12 gene (2700059C12Rik), mRNA. /PROD=RIKEN cDNA 2700059C12 /FL=gb:NM_025985.1
1415689_s_at	641	685	1.07		818	1049	1.28		1056	685	0.65		800	867	1.08		gb:BC007473.1 /DB_XREF=gi:13938632 /FEA=FLmRNA /CNT=131 /TID=Mm.29962.1 /TIER=FL+Stack /STK=38 /UG=Mm.29962 /LL=72739 /UG_GENE=Skz1-pending /DEF=Mus musculus, RIKEN cDNA 2810435N07 gene, clone MGC:6364 IMAGE:3496252, mRNA, complete cds. /PROD=RIKEN cDNA 2810435N07 gene /FL=gb:BC007473.1 gb:AF291722.1 gb:NM_023685.1
1415690_at	2723	2801	1.03		3553	3326	0.94		3226	2801	0.87		3969	3064	0.77		gb:NM_053161.1 /DB_XREF=gi:16716446 /GEN=Mrpl27 /FEA=FLmRNA /CNT=64 /TID=Mm.34951.1 /TIER=FL+Stack /STK=18 /UG=Mm.34951 /LL=94064 /DEF=Mus musculus mitochondrial ribosomal protein L27 (Mrpl27), mRNA. /PROD=mitochondrial ribosomal protein L27 /FL=gb:AB049648.1 gb:NM_053161.1
1415691_at	4108	3576	0.87		2851	2954	1.04		2558	3576	1.4		2332	3265	1.4		gb:BQ176806 /DB_XREF=gi:20352298 /DB_XREF=UI-M-DJ2-bvz-d-10-0-UI.s1 /CLONE=UI-M-DJ2-bvz-d-10-0-UI /FEA=FLmRNA /CNT=162 /TID=Mm.382.1 /TIER=Stack /STK=73 /UG=Mm.382 /LL=13383 /UG_GENE=Dlgh1 /UG_TITLE=discs, large homolog 1 (Drosophila) /FL=gb:U93309.1 gb:NM_007862.1
1415692_s_at	8839	8345	0.94		8547	8470	0.99		9217	8345	0.91		9776	8408	0.86		gb:BI653492 /DB_XREF=gi:15567728 /DB_XREF=603300471F1 /CLONE=IMAGE:5341240 /FEA=FLmRNA /CNT=222 /TID=Mm.153481.1 /TIER=Stack /STK=20 /UG=Mm.153481 /LL=12330 /UG_GENE=Canx /UG_TITLE=calnexin /FL=gb:L18888.1 gb:NM_007597.1 gb:BC012408.1
1415693_at	670	635	0.95		934	778	0.83		702	635	0.9		863	707	0.82		gb:AW545361 /DB_XREF=gi:7187778 /DB_XREF=C0192G04-3 /CLONE=C0192G04 /FEA=FLmRNA /CNT=196 /TID=Mm.21707.1 /TIER=Stack /STK=59 /UG=Mm.21707 /LL=67819 /UG_GENE=1110021N07Rik /UG_TITLE=RIKEN cDNA 1110021N07 gene /FL=gb:NM_024207.1 gb:BC003454.1
1415694_at	1355	1265	0.93		1078	969	0.9		1213	1265	1.04		1035	1117	1.08		gb:AK004541.1 /DB_XREF=gi:12835777 /GEN=Wars /FEA=FLmRNA /CNT=129 /TID=Mm.38433.1 /TIER=Stack /STK=25 /UG=Mm.38433 /LL=22375 /UG_TITLE=tryptophanyl-tRNA synthetase /DEF=Mus musculus adult male lung cDNA, RIKEN full-length enriched library, clone:1200002C07:tryptophanyl-tRNA synthetase, full insert sequence. /FL=gb:NM_011710.1
1415695_at	2688	2362	0.88		3222	3156	0.98		3409	2362	0.69		3643	2759	0.76		gb:BC005762.1 /DB_XREF=gi:13543190 /FEA=FLmRNA /CNT=527 /TID=Mm.30097.1 /TIER=FL+Stack /STK=414 /UG=Mm.30097 /LL=26440 /UG_GENE=Psma1 /DEF=Mus musculus, Similar to proteasome (prosome, macropain) subunit, alpha type 1, clone MGC:6546 IMAGE:2655483, mRNA, complete cds. /PROD=Similar to proteasome (prosome, macropain)subunit, alpha type 1 /FL=gb:AF060088.1 gb:BC005762.1
1415696_at	4070	4371	1.07		4021	3714	0.92		3431	4371	1.27		3357	4043	1.2		gb:BC005549.1 /DB_XREF=gi:13542684 /FEA=FLmRNA /CNT=350 /TID=Mm.6698.1 /TIER=FL+Stack /STK=138 /UG=Mm.6698 /LL=20224 /UG_GENE=Sara /DEF=Mus musculus, SAR1 protein, clone MGC:6113 IMAGE:3585667, mRNA, complete cds. /PROD=SAR1 protein /FL=gb:BC005549.1
1415697_at	1004	1128	1.12		1103	1188	1.08		1279	1128	0.88		1171	1158	0.99		gb:BG069656 /DB_XREF=gi:12552225 /DB_XREF=H3078F11-3 /CLONE=H3078F11 /FEA=FLmRNA /CNT=359 /TID=Mm.2411.2 /TIER=Stack /STK=10 /UG=Mm.2411 /LL=23881 /UG_GENE=G3bp2-pending /UG_TITLE=Ras-GTPase-activating protein (GAP<120>) SH3-domain binding protein 2 /FL=gb:AF145285.1
1415698_at	292	301	1.03		284	259	0.91		248	301	1.21		207	280	1.35		gb:BC011152.1 /DB_XREF=gi:15029857 /FEA=FLmRNA /CNT=143 /TID=Mm.171335.1 /TIER=FL+Stack /STK=98 /UG=Mm.171335 /LL=105348 /UG_GENE=AW125446 /DEF=Mus musculus, clone MGC:19040 IMAGE:4188434, mRNA, complete cds. /PROD=Unknown (protein for MGC:19040) /FL=gb:BC011152.1
1415699_a_at	4673	4394	0.94		4488	3784	0.84		4665	4394	0.94		4832	4089	0.85		gb:BC003350.1 /DB_XREF=gi:13097152 /FEA=FLmRNA /CNT=164 /TID=Mm.30195.1 /TIER=FL+Stack /STK=86 /UG=Mm.30195 /DEF=Mus musculus, Similar to G protein pathway suppressor 1, clone MGC:7191 IMAGE:3481979, mRNA, complete cds. /PROD=Similar to G protein pathway suppressor 1 /FL=gb:BC003350.1
1415700_a_at	3350	3421	1.02		3265	3581	1.1		3203	3421	1.07		2973	3501	1.18		gb:BC011111.1 /DB_XREF=gi:15029779 /FEA=FLmRNA /CNT=245 /TID=Mm.144420.1 /TIER=FL+Stack /STK=59 /UG=Mm.144420 /LL=67437 /UG_GENE=0610038P07Rik /DEF=Mus musculus, RIKEN cDNA 0610038P07 gene, clone MGC:18930 IMAGE:3965897, mRNA, complete cds. /PROD=RIKEN cDNA 0610038P07 gene /FL=gb:BC011111.1
1415701_x_at	14801	14803	1		14975	14499	0.97		12450	14803	1.19		13318	14651	1.1		gb:BC025918.1 /DB_XREF=gi:19484154 /FEA=FLmRNA /CNT=56 /TID=Mm.140380.2 /TIER=FL+Stack /STK=17 /UG=Mm.140380 /LL=65019 /UG_GENE=Rpl23 /DEF=Mus musculus, ribosomal protein L23, clone MGC:30994 IMAGE:5252035, mRNA, complete cds. /PROD=ribosomal protein L23 /FL=gb:BC025918.1
1415702_a_at	4754	4382	0.92		4490	4211	0.94		3955	4382	1.11		4720	4297	0.91		gb:BC013702.1 /DB_XREF=gi:15489186 /FEA=FLmRNA /CNT=43 /TID=Mm.7286.2 /TIER=FL+Stack /STK=13 /UG=Mm.7286 /LL=13016 /UG_GENE=Ctbp1 /DEF=Mus musculus, C-terminal binding protein 1, clone MGC:6995 IMAGE:3155102, mRNA, complete cds. /PROD=C-terminal binding protein 1 /FL=gb:BC013702.1
1415703_at	2277	2320	1.02		1832	2039	1.11		1636	2320	1.42		1742	2180	1.25		gb:BM248615 /DB_XREF=gi:17883885 /DB_XREF=K0819E02-3 /CLONE=K0819E02 /FEA=FLmRNA /CNT=169 /TID=Mm.27372.1 /TIER=Stack /STK=21 /UG=Mm.27372 /LL=59026 /UG_GENE=Ureb1-pending /UG_TITLE=upstream regulatory element binding protein 1 /FL=gb:BC017642.1
1415704_a_at	1952	2012	1.03		1597	1659	1.04		1345	2012	1.5		1268	1836	1.45		gb:AF320340.1 /DB_XREF=gi:16901487 /FEA=FLmRNA /CNT=16 /TID=Mm.29076.2 /TIER=FL /STK=1 /UG=Mm.29076 /LL=77007 /UG_GENE=2510010F10Rik /DEF=Mus musculus CDV-3B mRNA, complete cds, alternatively spliced. /PROD=CDV-3B /FL=gb:AB046372.1 gb:AF320340.1
1415705_at	1308	1222	0.93		1216	1324	1.09		1521	1222	0.8		1384	1273	0.92		gb:AK018610.1 /DB_XREF=gi:12858404 /FEA=mRNA /CNT=340 /TID=Mm.22565.1 /TIER=Stack /STK=184 /UG=Mm.22565 /LL=66818 /UG_GENE=9130011J15Rik /UG_TITLE=RIKEN cDNA 9130011J15 gene /DEF=Mus musculus adult male cecum cDNA, RIKEN full-length enriched library, clone:9130011J15:related to HYPOTHETICAL PROTEIN Y51H7C.N, full insert sequence.
1415706_at	5140	5030	0.98		5255	4180	0.8		5767	5030	0.87		5745	4605	0.8		gb:BQ175820 /DB_XREF=gi:20351312 /DB_XREF=UI-M-DJ2-bwf-e-07-0-UI.s1 /CLONE=UI-M-DJ2-bwf-e-07-0-UI /FEA=mRNA /CNT=263 /TID=Mm.30041.1 /TIER=Stack /STK=106 /UG=Mm.30041 /LL=98590 /UG_GENE=AU040324 /UG_TITLE=expressed sequence AU040324
1415707_at	2119	1913	0.9		1917	1664	0.87		1696	1913	1.13		1859	1789	0.96		gb:AI036318 /DB_XREF=gi:3260009 /DB_XREF=ue20e02.x1 /CLONE=IMAGE:1480922 /FEA=mRNA /CNT=216 /TID=Mm.202841.1 /TIER=Stack /STK=95 /UG=Mm.202841 /UG_TITLE=Mus musculus, clone IMAGE:3966453, mRNA, partial cds
1415708_at	3090	3236	1.05		2213	2547	1.15		2164	3236	1.5		2327	2892	1.24		gb:D50523.1 /DB_XREF=gi:1166394 /FEA=mRNA /CNT=175 /TID=Mm.18728.1 /TIER=Stack /STK=71 /UG=Mm.18728 /LL=103674 /UG_GENE=AI316828 /UG_TITLE=expressed sequence AI316828 /DEF=Mouse mRNA for TI-227.
1415709_s_at	1131	1209	1.07		825	977	1.18		906	1209	1.33		770	1093	1.42		gb:BM948896 /DB_XREF=gi:19432486 /DB_XREF=UI-M-EM0-buz-m-18-0-UI.r1 /CLONE=IMAGE:5689145 /FEA=mRNA /CNT=144 /TID=Mm.203930.1 /TIER=Stack /STK=63 /UG=Mm.203930 /UG_TITLE=Mus musculus, clone IMAGE:4981388, mRNA, partial cds
1415710_at	604	560	0.93		708	764	1.08		534	560	1.05		778	662	0.85		gb:BM123013 /DB_XREF=gi:17106781 /DB_XREF=L0518C09-3 /CLONE=L0518C09 /FEA=mRNA /CNT=49 /TID=Mm.4055.1 /TIER=Stack /STK=38 /UG=Mm.4055 /UG_TITLE=Mus musculus, clone IMAGE:5102177, mRNA, partial cds
1415711_at	5149	5368	1.04		3652	3562	0.98		4505	5368	1.19		5670	4465	0.79		gb:BC025221.1 /DB_XREF=gi:19483923 /FEA=mRNA /CNT=100 /TID=Mm.28512.1 /TIER=Stack /STK=37 /UG=Mm.28512 /DEF=Mus musculus, clone IMAGE:5037434, mRNA, partial cds. /PROD=Unknown (protein for IMAGE:5037434)
1415712_at	2858	1852	0.65		2565	1165	0.45		2207	1852	0.84		2309	1509	0.65		gb:AJ250693.1 /DB_XREF=gi:10178989 /GEN=sr528 /FEA=mRNA /CNT=76 /TID=Mm.29208.1 /TIER=Stack /STK=9 /UG=Mm.29208 /LL=77556 /DEF=Mus musculus partial mRNA for sr528 protein. /PROD=sr528 protein
1415713_a_at	1739	1607	0.92		1775	1832	1.03		1613	1607	1		1743	1720	0.99		gb:U46690.1 /DB_XREF=gi:1262844 /FEA=mRNA /CNT=2 /TID=Mm.3935.2 /TIER=ConsEnd /STK=1 /UG=Mm.3935 /LL=27225 /UG_GENE=Ddx24 /DEF=Mus musculus ATP-dependent RNA helicase mRNA, partial cds. /PROD=ATP-dependent RNA helicase
1415714_a_at	2677	3216	1.2		3758	4178	1.11		3916	3216	0.82		3720	3697	0.99		gb:BC027564.1 /DB_XREF=gi:20380644 /FEA=mRNA /CNT=22 /TID=Mm.182650.1 /TIER=ConsEnd /STK=0 /UG=Mm.182650 /LL=66618 /UG_GENE=2610209M04Rik /DEF=Mus musculus, Similar to hypothetical gene LOC134550, clone MGC:41429 IMAGE:3468252, mRNA, complete cds. /PROD=Similar to hypothetical gene LOC134550
1415715_at	806	789	0.98		846	774	0.91		872	789	0.9		847	782	0.92		gb:AK010497.1 /DB_XREF=gi:12845988 /FEA=mRNA /CNT=164 /TID=Mm.29809.1 /TIER=Stack /STK=146 /UG=Mm.29809 /LL=69753 /UG_GENE=2410015J15Rik /UG_TITLE=RIKEN cDNA 2410015J15 gene /DEF=Mus musculus ES cells cDNA, RIKEN full-length enriched library, clone:2410015J15:unclassifiable transcript, full insert sequence.
1415716_a_at	12491	12377	0.99		8995	9405	1.05		7539	12377	1.64		8001	10891	1.36		gb:AA208652 /DB_XREF=gi:1805201 /DB_XREF=mv86e12.r1 /CLONE=IMAGE:661966 /FEA=mRNA /CNT=200 /TID=Mm.29911.1 /TIER=Stack /STK=120 /UG=Mm.29911 /LL=69272 /UG_GENE=3200001M24Rik /UG_TITLE=RIKEN cDNA 3200001M24 gene
1415717_at	1449	1474	1.02		1239	1258	1.02		1308	1474	1.13		1449	1366	0.94		gb:BI735988 /DB_XREF=gi:15713001 /DB_XREF=603359115F1 /CLONE=IMAGE:5366570 /FEA=mRNA /CNT=144 /TID=Mm.28286.1 /TIER=Stack /STK=91 /UG=Mm.28286 /LL=66743 /UG_GENE=4931406I20Rik /UG_TITLE=RIKEN cDNA 4931406I20 gene
1415718_at	2427	2451	1.01		1858	2342	1.26		1298	2451	1.89		1278	2397	1.88		gb:BI152383 /DB_XREF=gi:14612384 /DB_XREF=602917566F1 /CLONE=IMAGE:5067976 /FEA=mRNA /CNT=38 /TID=Mm.2947.1 /TIER=Stack /STK=21 /UG=Mm.2947 /LL=50724 /UG_GENE=AF006998 /UG_TITLE=EST AF006998
1415719_s_at	1297	1762	1.36		682	1145	1.68		667	1762	2.64		665	1454	2.19		gb:BE134617 /DB_XREF=gi:8597117 /DB_XREF=ug17a07.y1 /CLONE=IMAGE:1531860 /FEA=mRNA /CNT=45 /TID=Mm.196465.1 /TIER=Stack /STK=31 /UG=Mm.196465 /LL=76979 /UG_GENE=3110009G21Rik /UG_TITLE=RIKEN cDNA 3110009G21 gene
1415720_s_at	542	650	1.2		484	535	1.11		440	650	1.48		440	593	1.35		gb:AK011037.1 /DB_XREF=gi:12846892 /FEA=mRNA /CNT=33 /TID=Mm.200760.1 /TIER=Stack /STK=23 /UG=Mm.200760 /LL=76588 /UG_GENE=2510031P20Rik /UG_TITLE=RIKEN cDNA 2510031P20 gene /DEF=Mus musculus 13 days embryo liver cDNA, RIKEN full-length enriched library, clone:2510031P20:homolog to DJ261G23.1 (KIAA0110), full insert sequence.
1415721_a_at	1605	1549	0.97		1382	1187	0.86		1275	1549	1.21		1305	1368	1.05		gb:AK004750.1 /DB_XREF=gi:12836160 /FEA=mRNA /CNT=5 /TID=Mm.24821.2 /TIER=ConsEnd /STK=0 /UG=Mm.24821 /LL=74763 /UG_GENE=1200013P24Rik /UG_TITLE=RIKEN cDNA 1200013P24 gene /DEF=Mus musculus adult male lung cDNA, RIKEN full-length enriched library, clone:1200013P24:homolog to CDNA FLJ14154 FIS, CLONE NT2RM1000341, full insert sequence.
1415722_a_at	2532	2561	1.01		2787	2190	0.79		2274	2561	1.13		2451	2376	0.97		gb:AK003213.1 /DB_XREF=gi:12833740 /FEA=mRNA /CNT=2 /TID=Mm.28899.2 /TIER=ConsEnd /STK=0 /UG=Mm.28899 /LL=66201 /UG_GENE=1110059P08Rik /UG_TITLE=RIKEN cDNA 1110059P08 gene /DEF=Mus musculus 18 days embryo whole body cDNA, RIKEN full-length enriched library, clone:1110001D18:homolog to CDNA FLJ20044 FIS, CLONE COL00456 (DOPAMINE RESPONSIVE PROTEIN DRG- 1) (HYPOTHETICAL 33.9 KDA PROTEIN), full inse…
1415723_at	5364	4688	0.87		4362	4137	0.95		3694	4688	1.27		3735	4413	1.18		gb:BQ176989 /DB_XREF=gi:20352481 /DB_XREF=UI-M-DJ2-bwa-e-02-0-UI.s1 /CLONE=UI-M-DJ2-bwa-e-02-0-UI /FEA=EST /CNT=467 /TID=Mm.196515.1 /TIER=Stack /STK=79 /UG=Mm.196515 /LL=51928 /UG_GENE=D1Ertd692e /UG_TITLE=DNA segment, Chr 1, ERATO Doi 692, expressed
1415724_a_at	2384	2235	0.94		2440	2235	0.92		2347	2235	0.95		2534	2235	0.88		gb:AV000235 /DB_XREF=gi:16355983 /DB_XREF=AV000235 /CLONE=0610007B10 /FEA=EST /CNT=95 /TID=Mm.1022.2 /TIER=Stack /STK=75 /UG=Mm.1022 /LL=12540 /UG_GENE=Cdc42 /UG_TITLE=cell division cycle 42 homolog (S. cerevisiae)
1415725_at	865	951	1.1		1045	937	0.9		845	951	1.13		1102	944	0.86		gb:AA866997 /DB_XREF=gi:2962442 /DB_XREF=vx25f08.r1 /CLONE=IMAGE:1265511 /FEA=EST /CNT=90 /TID=Mm.29072.1 /TIER=Stack /STK=69 /UG=Mm.29072 /LL=98048 /UG_GENE=R75565 /UG_TITLE=expressed sequence R75565
1415726_at	2680	2560	0.96		2028	2182	1.08		1633	2560	1.57		1922	2371	1.23		gb:AW536361 /DB_XREF=gi:7178778 /DB_XREF=G0103E11-3 /CLONE=G0103E11 /FEA=EST /CNT=151 /TID=Mm.38930.1 /TIER=Stack /STK=52 /UG=Mm.38930 /LL=100492 /UG_GENE=AA407558 /UG_TITLE=expressed sequence AA407558
1415727_at	3198	2975	0.93		2875	2585	0.9		3282	2975	0.91		3323	2780	0.84		gb:AV017766 /DB_XREF=gi:16356334 /DB_XREF=AV017766 /CLONE=1190001P21 /FEA=EST /CNT=61 /TID=Mm.205996.1 /TIER=Stack /STK=45 /UG=Mm.205996 /LL=107638 /UG_GENE=AA087124 /UG_TITLE=EST AA087124
1415728_at	1612	1498	0.93		1944	1712	0.88		1754	1498	0.85		1719	1605	0.93		gb:BG806432 /DB_XREF=gi:17953380 /DB_XREF=2024-83 /FEA=EST /CNT=98 /TID=Mm.7723.2 /TIER=Stack /STK=41 /UG=Mm.7723 /LL=54196 /UG_GENE=Pabpn1 /UG_TITLE=poly(A) binding protein, nuclear 1
1415729_at	2971	2945	0.99		3867	3496	0.9		3345	2945	0.88		3686	3221	0.87		gb:BQ174223 /DB_XREF=gi:20349714 /DB_XREF=UI-M-DJ2-bvw-m-21-0-UI.s1 /CLONE=UI-M-DJ2-bvw-m-21-0-UI /FEA=EST /CNT=95 /TID=Mm.10343.1 /TIER=Stack /STK=37 /UG=Mm.10343 /UG_TITLE=ESTs
1415730_at	2660	2629	0.99		2290	2241	0.98		2178	2629	1.21		2025	2435	1.2		gb:BG972112 /DB_XREF=gi:14359749 /DB_XREF=602838642F1 /CLONE=IMAGE:4972762 /FEA=EST /CNT=90 /TID=Mm.205538.1 /TIER=Stack /STK=32 /UG=Mm.205538 /LL=107269 /UG_GENE=AL022757 /UG_TITLE=expressed sequence AL022757
1415731_at	786	846	1.08		787	812	1.03		782	846	1.08		792	829	1.05		gb:W08638 /DB_XREF=gi:1282661 /DB_XREF=mb42c12.r1 /CLONE=IMAGE:332086 /FEA=EST /CNT=66 /TID=Mm.24786.1 /TIER=Stack /STK=29 /UG=Mm.24786 /LL=52479 /UG_GENE=D1Ertd654e /UG_TITLE=DNA segment, Chr 1, ERATO Doi 654, expressed
1415732_at	1970	2002	1.02		1738	1468	0.84		1537	2002	1.3		1527	1735	1.14		gb:BG071718 /DB_XREF=gi:12554287 /DB_XREF=H3102D06-3 /CLONE=H3102D06 /FEA=EST /CNT=112 /TID=Mm.43745.1 /TIER=Stack /STK=28 /UG=Mm.43745 /LL=106556 /UG_GENE=AI326074 /UG_TITLE=expressed sequence AI326074
1415733_a_at	1671	1832	1.1		2063	1798	0.87		1641	1832	1.12		2075	1815	0.87		gb:BI080296 /DB_XREF=gi:14498626 /DB_XREF=602876729F1 /CLONE=IMAGE:5008590 /FEA=EST /CNT=44 /TID=Mm.24228.2 /TIER=Stack /STK=11 /UG=Mm.24228 /UG_TITLE=ESTs
1415734_at	7749	6967	0.9		6469	6415	0.99		6006	6967	1.16		6095	6691	1.1		gb:NM_009005.1 /DB_XREF=gi:6679598 /GEN=Rab7 /FEA=FLmRNA /CNT=511 /TID=Mm.4268.1 /TIER=FL+Stack /STK=154 /UG=Mm.4268 /LL=19349 /DEF=Mus musculus RAB7, member RAS oncogene family (Rab7), mRNA. /PROD=RAB7, member RAS oncogene family /FL=gb:NM_009005.1 gb:BC004597.1
1415735_at	6887	7141	1.04		4606	5229	1.14		4971	7141	1.44		4430	6185	1.4		gb:NM_015735.1 /DB_XREF=gi:7657010 /GEN=Ddb1 /FEA=FLmRNA /CNT=351 /TID=Mm.29623.1 /TIER=FL+Stack /STK=128 /UG=Mm.29623 /LL=13194 /DEF=Mus musculus damage specific DNA binding protein 1 (127 kDa) (Ddb1), mRNA. /PROD=damage specific DNA binding protein 1 (127 kDa) /FL=gb:BC009661.1 gb:AB026432.1 gb:NM_015735.1 gb:AF159853.1
1415736_at	4889	5106	1.04		4990	5799	1.16		5643	5106	0.9		5847	5453	0.93		gb:NM_020031.1 /DB_XREF=gi:9910215 /GEN=Pfdn5 /FEA=FLmRNA /CNT=254 /TID=Mm.181847.1 /TIER=FL+Stack /STK=127 /UG=Mm.181847 /LL=56612 /DEF=Mus musculus prefoldin 5 (Pfdn5), mRNA. /PROD=prefoldin 5 /FL=gb:BC026920.1 gb:AB011473.1 gb:NM_020031.1 gb:AF108357.1
1415737_at	913	969	1.06		1240	1241	1		1090	969	0.89		1247	1105	0.89		gb:NM_019437.1 /DB_XREF=gi:14149725 /GEN=0610038L10Rik /FEA=FLmRNA /CNT=253 /TID=Mm.7013.1 /TIER=FL+Stack /STK=110 /UG=Mm.7013 /LL=54391 /DEF=Mus musculus RIKEN cDNA 0610038L10 gene (0610038L10Rik), mRNA. /PROD=hypothetical protein 0610038L10Rik /FL=gb:NM_019437.1
1415738_at	1512	1324	0.88		1587	1681	1.06		1845	1324	0.72		1904	1503	0.79		gb:NM_025334.1 /DB_XREF=gi:13384699 /GEN=0610040B21Rik /FEA=FLmRNA /CNT=186 /TID=Mm.31076.1 /TIER=FL+Stack /STK=106 /UG=Mm.31076 /LL=66073 /DEF=Mus musculus RIKEN cDNA 0610040B21 gene (0610040B21Rik), mRNA. /PROD=RIKEN cDNA 0610040B21 /FL=gb:BC006857.1 gb:NM_025334.1
1415739_at	2473	2208	0.89		1551	1510	0.97		1709	2208	1.29		1779	1859	1.04		gb:NM_133693.1 /DB_XREF=gi:19526863 /GEN=3100004P22Rik /FEA=FLmRNA /CNT=207 /TID=Mm.21819.1 /TIER=FL+Stack /STK=92 /UG=Mm.21819 /LL=68035 /DEF=Mus musculus RIKEN cDNA 3100004P22 gene (3100004P22Rik), mRNA. /PROD=RIKEN cDNA 3100004P22 /FL=gb:BC011286.1 gb:BC027372.1 gb:BC009148.1 gb:NM_133693.1
1415740_at	4110	4737	1.15		5832	4550	0.78		4915	4737	0.96		5014	4644	0.93		gb:NM_008950.1 /DB_XREF=gi:7110702 /GEN=Psmc5 /FEA=FLmRNA /CNT=174 /TID=Mm.665.1 /TIER=FL+Stack /STK=75 /UG=Mm.665 /LL=19184 /DEF=Mus musculus protease (prosome, macropain) 26S subunit, ATPase 5 (Psmc5), mRNA. /PROD=protease (prosome, macropain) 26S subunit,ATPase 5 /FL=gb:NM_008950.1
1415741_at	2352	2437	1.04		2046	2296	1.12		2365	2437	1.03		2205	2367	1.07		gb:NM_011626.1 /DB_XREF=gi:6755852 /GEN=Tparl /FEA=FLmRNA /CNT=146 /TID=Mm.790.1 /TIER=FL+Stack /STK=74 /UG=Mm.790 /LL=21982 /DEF=Mus musculus TPA regulated locus (Tparl), mRNA. /PROD=TPA regulated locus /FL=gb:M23568.1 gb:NM_011626.1
1415742_at	910	939	1.03		806	835	1.04		902	939	1.04		858	887	1.03		gb:BC016485.1 /DB_XREF=gi:16741300 /FEA=FLmRNA /CNT=154 /TID=Mm.2146.1 /TIER=FL+Stack /STK=69 /UG=Mm.2146 /LL=11993 /UG_GENE=Aup1 /DEF=Mus musculus, ancient ubiquitous protein, clone MGC:11483 IMAGE:3962982, mRNA, complete cds. /PROD=ancient ubiquitous protein /FL=gb:NM_007517.1 gb:U41736.1 gb:BC016485.1
1415743_at	2353	2656	1.13		1847	1872	1.01		1787	2656	1.49		2272	2264	1		gb:NM_010412.2 /DB_XREF=gi:6996923 /GEN=Hdac5 /FEA=FLmRNA /CNT=125 /TID=Mm.22665.1 /TIER=FL+Stack /STK=63 /UG=Mm.22665 /LL=15184 /DEF=Mus musculus histone deacetylase 5 (Hdac5), mRNA. /PROD=histone deacetylase 5 /FL=gb:AF207748.1 gb:AF006602.2 gb:NM_010412.2
1415744_at	2833	3209	1.13		3017	3128	1.04		2948	3209	1.09		2821	3169	1.12		gb:BC022974.1 /DB_XREF=gi:18606454 /FEA=FLmRNA /CNT=104 /TID=Mm.2948.1 /TIER=FL+Stack /STK=53 /UG=Mm.2948 /LL=14976 /UG_GENE=H2-Ke2 /DEF=Mus musculus, H2-K region expressed gene 2, clone MGC:36066 IMAGE:5373335, mRNA, complete cds. /PROD=H2-K region expressed gene 2 /FL=gb:BC022974.1 gb:M65255.1 gb:NM_010385.1
1415745_a_at	800	819	1.02		662	810	1.22		855	819	0.96		764	815	1.07		gb:NM_007834.1 /DB_XREF=gi:6681144 /GEN=Dcra /FEA=FLmRNA /CNT=120 /TID=Mm.7472.1 /TIER=FL+Stack /STK=50 /UG=Mm.7472 /LL=13185 /DEF=Mus musculus Down syndrome critical region gene a (Dcra), mRNA. /PROD=Down syndrome critical region protein A /FL=gb:AB001990.1 gb:NM_007834.1 gb:BC003740.1
1415746_at	1544	1559	1.01		1312	1200	0.91		917	1559	1.7		1218	1380	1.13		gb:AF363690.1 /DB_XREF=gi:14794913 /GEN=Cic /FEA=FLmRNA /CNT=93 /TID=Mm.28833.1 /TIER=FL+Stack /STK=40 /UG=Mm.28833 /LL=71722 /DEF=Mus musculus capicua protein (Cic) mRNA, complete cds. /PROD=capicua protein /FL=gb:NM_027882.1 gb:AF363690.1
1415747_s_at	3371	3770	1.12		5321	5220	0.98		4273	3770	0.88		3726	4495	1.21		gb:C80812 /DB_XREF=gi:2521142 /DB_XREF=C80812 /CLONE=J0088G02 /FEA=EST /CNT=1 /TID=Mm.195338.1 /TIER=ConsEnd /STK=1 /UG=Mm.195338 /LL=52501 /UG_GENE=D18Ertd331e /UG_TITLE=DNA segment, Chr 18, ERATO Doi 331, expressed
1415748_a_at	1862	1994	1.07		1185	1338	1.13		2215	1994	0.9		1907	1666	0.87		gb:NM_021608.1 /DB_XREF=gi:11037797 /GEN=Dctn5 /FEA=FLmRNA /CNT=50 /TID=Mm.27270.1 /TIER=FL /STK=2 /UG=Mm.27270 /LL=59288 /DEF=Mus musculus dynactin 5 (Dctn5), mRNA. /PROD=dynactin 5 /FL=gb:NM_021608.1 gb:BC010834.1 gb:AF190795.1
1415749_a_at	2365	2451	1.04		2036	2092	1.03		2082	2451	1.18		2199	2272	1.03		gb:NM_017475.1 /DB_XREF=gi:8567355 /GEN=Gtr2 /FEA=FLmRNA /CNT=2 /TID=Mm.28746.1 /TIER=FL /STK=2 /UG=Mm.28746 /LL=54170 /DEF=Mus musculus small GTPase, homolog (S. cerevisiae) (Gtr2), mRNA. /PROD=small GTPase, homolog (S. cerevisiae) /FL=gb:NM_017475.1 gb:AB017616.1
1415750_at	473	516	1.09		413	414	1		470	516	1.1		467	465	1		gb:BC019504.1 /DB_XREF=gi:18043535 /FEA=FLmRNA /CNT=240 /TID=Mm.41552.1 /TIER=FL+Stack /STK=159 /UG=Mm.41552 /DEF=Mus musculus, clone MGC:28734 IMAGE:4460615, mRNA, complete cds. /PROD=Unknown (protein for MGC:28734) /FL=gb:BC019504.1
1415751_at	5249	4823	0.92		4652	4379	0.94		4156	4823	1.16		4449	4601	1.03		gb:BC020024.1 /DB_XREF=gi:18043548 /FEA=FLmRNA /CNT=249 /TID=Mm.29822.1 /TIER=FL+Stack /STK=123 /UG=Mm.29822 /LL=15441 /UG_GENE=Hp1bp3 /DEF=Mus musculus, heterochromatin protein 2, binding protein 3, clone MGC:28927 IMAGE:3597151, mRNA, complete cds. /PROD=heterochromatin protein 2, binding protein 3 /FL=gb:BC020024.1
1415752_at	6647	6216	0.94		6740	6446	0.96		7091	6216	0.88		6838	6331	0.93		gb:BC016084.1 /DB_XREF=gi:16359235 /FEA=FLmRNA /CNT=165 /TID=Mm.29866.1 /TIER=FL+Stack /STK=90 /UG=Mm.29866 /DEF=Mus musculus, clone MGC:27590 IMAGE:4501468, mRNA, complete cds. /PROD=Unknown (protein for MGC:27590) /FL=gb:BC016084.1
1415753_at	2795	2711	0.97		2184	2316	1.06		2953	2711	0.92		3318	2514	0.76		gb:BC005632.1 /DB_XREF=gi:13542873 /FEA=FLmRNA /CNT=155 /TID=Mm.29802.1 /TIER=FL+Stack /STK=69 /UG=Mm.29802 /DEF=Mus musculus, Similar to CGI-67 protein, clone MGC:11699 IMAGE:3964094, mRNA, complete cds. /PROD=Similar to CGI-67 protein /FL=gb:BC005632.1
1415754_at	1580	1799	1.14		1992	2029	1.02		1861	1799	0.97		2276	1914	0.84		gb:BC024419.1 /DB_XREF=gi:19353492 /FEA=FLmRNA /CNT=60 /TID=Mm.22230.1 /TIER=FL+Stack /STK=35 /UG=Mm.22230 /LL=69833 /UG_GENE=1810060D16Rik /DEF=Mus musculus, polymerase II, clone MGC:36565 IMAGE:4983359, mRNA, complete cds. /PROD=polymerase II /FL=gb:BC024419.1
1415755_a_at	3354	2792	0.83		2802	2477	0.88		3613	2792	0.77		2976	2635	0.89		gb:BC019372.1 /DB_XREF=gi:18043158 /FEA=FLmRNA /CNT=2 /TID=Mm.22651.2 /TIER=FL /STK=1 /UG=Mm.22651 /LL=66589 /UG_GENE=Ube2v1 /DEF=Mus musculus, Similar to ubiquitin-conjugating enzyme E2 variant 1, clone MGC:25512 IMAGE:2646198, mRNA, complete cds. /PROD=Similar to ubiquitin-conjugating enzyme E2variant 1 /FL=gb:BC019372.1
1415756_a_at	1804	1650	0.91		1943	1861	0.96		2006	1650	0.82		2036	1756	0.86		gb:BB667523 /DB_XREF=gi:16398972 /DB_XREF=BB667523 /CLONE=C730023C22 /FEA=FLmRNA /CNT=157 /TID=Mm.28793.2 /TIER=Stack /STK=13 /UG=Mm.28793 /LL=20615 /UG_GENE=Snap25bp /UG_TITLE=synaptosomal-associated protein, 25 kDa, binding protein /FL=gb:BC006744.1
1415757_at	1962	1887	0.96		1108	1527	1.38		1196	1887	1.58		1138	1707	1.5		gb:BM948896 /DB_XREF=gi:19432486 /DB_XREF=UI-M-EM0-buz-m-18-0-UI.r1 /CLONE=IMAGE:5689145 /FEA=mRNA /CNT=144 /TID=Mm.203930.1 /TIER=Stack /STK=63 /UG=Mm.203930 /UG_TITLE=Mus musculus, clone IMAGE:4981388, mRNA, partial cds
1415758_at	6315	6006	0.95		2900	4497	1.55		3405	6006	1.76		2431	5252	2.16		gb:BM118442 /DB_XREF=gi:17086468 /DB_XREF=L0911A11-3 /CLONE=L0911A11 /FEA=mRNA /CNT=116 /TID=Mm.1921.1 /TIER=Stack /STK=9 /UG=Mm.1921 /LL=72313 /UG_GENE=2510002A14Rik /UG_TITLE=RIKEN cDNA 2510002A14 gene
1415759_a_at	4422	4433	1		4555	4290	0.94		4153	4433	1.07		4572	4362	0.95		gb:BC028547.1 /DB_XREF=gi:20306636 /FEA=mRNA /CNT=64 /TID=Mm.33907.1 /TIER=Stack /STK=25 /UG=Mm.33907 /LL=68576 /UG_GENE=1110003H18Rik /DEF=Mus musculus, RIKEN cDNA 1110003H18 gene, clone MGC:41446 IMAGE:1513442, mRNA, complete cds. /PROD=RIKEN cDNA 1110003H18 gene
1415760_s_at	1790	2209	1.23		1836	1610	0.88		1546	2209	1.43		2044	1910	0.93		gb:BC027632.1 /DB_XREF=gi:20380326 /FEA=mRNA /CNT=25 /TID=Mm.9703.2 /TIER=ConsEnd /STK=0 /UG=Mm.9703 /LL=11927 /UG_GENE=Atox1 /DEF=Mus musculus, clone MGC:41183 IMAGE:1328907, mRNA, complete cds. /PROD=Unknown (protein for MGC:41183)
1415761_at	902	838	0.93		843	689	0.82		737	838	1.14		889	764	0.86		gb:AV021593 /DB_XREF=gi:4798585 /DB_XREF=AV021593 /CLONE=1190023J22 /FEA=mRNA /CNT=102 /TID=Mm.30240.1 /TIER=Stack /STK=85 /UG=Mm.30240 /LL=68836 /UG_GENE=Mrpl52 /UG_TITLE=mitochondrial ribosomal protein L52
1415762_x_at	928	901	0.97		932	730	0.78		781	901	1.15		936	816	0.87		gb:AV021593 /DB_XREF=gi:4798585 /DB_XREF=AV021593 /CLONE=1190023J22 /FEA=mRNA /CNT=102 /TID=Mm.30240.1 /TIER=Stack /STK=85 /UG=Mm.30240 /LL=68836 /UG_GENE=Mrpl52 /UG_TITLE=mitochondrial ribosomal protein L52
1415763_a_at	2883	2723	0.94		2779	2729	0.98		2882	2723	0.94		2558	2726	1.07		gb:BE853401 /DB_XREF=gi:10311740 /DB_XREF=uw31b10.x1 /CLONE=IMAGE:3418267 /FEA=mRNA /CNT=99 /TID=Mm.35837.2 /TIER=Stack /STK=31 /UG=Mm.35837 /LL=76799 /UG_GENE=2510006D16Rik /UG_TITLE=RIKEN cDNA 2510006D16 gene
1415764_at	6126	6704	1.09		4158	4541	1.09		6211	6704	1.08		5804	5623	0.97		gb:AK003350.1 /DB_XREF=gi:12833962 /FEA=mRNA /CNT=118 /TID=Mm.23014.1 /TIER=Stack /STK=31 /UG=Mm.23014 /LL=76288 /UG_GENE=1110003F06Rik /UG_TITLE=RIKEN cDNA 1110003F06 gene /DEF=Mus musculus 18 days embryo whole body cDNA, RIKEN full-length enriched library, clone:1110003F06:unclassifiable transcript, full insert sequence.
1415765_at	527	560	1.06		756	756	1		978	560	0.57		880	658	0.75		gb:BI080136 /DB_XREF=gi:14498466 /DB_XREF=602876534F1 /CLONE=IMAGE:5008089 /FEA=EST /CNT=129 /TID=Mm.24148.1 /TIER=Stack /STK=9 /UG=Mm.24148 /LL=107206 /UG_GENE=AI465155 /UG_TITLE=expressed sequence AI465155
1415766_at	2361	2155	0.91		2421	1996	0.82		2236	2155	0.96		2225	2076	0.93		gb:BQ175529 /DB_XREF=gi:20351021 /DB_XREF=UI-M-DJ2-bvw-k-10-0-UI.s1 /CLONE=UI-M-DJ2-bvw-k-10-0-UI /FEA=EST /CNT=23 /TID=Mm.6636.1 /TIER=Stack /STK=14 /UG=Mm.6636 /LL=75365 /UG_GENE=4930564D15Rik /UG_TITLE=RIKEN cDNA 4930564D15 gene
1415767_at	1746	1860	1.07		1966	2049	1.04		1665	1860	1.12		2001	1955	0.98		gb:BB350365 /DB_XREF=gi:16405283 /DB_XREF=BB350365 /CLONE=B930079I15 /FEA=EST /CNT=215 /TID=Mm.30205.2 /TIER=Stack /STK=17 /UG=Mm.30205 /LL=24047 /UG_GENE=Scya19 /UG_TITLE=small inducible cytokine A19
1415768_a_at	1185	939	0.79		866	818	0.94		798	939	1.18		918	879	0.96		gb:AV054417 /DB_XREF=gi:5154164 /DB_XREF=AV054417 /CLONE=1810030J15 /FEA=EST /CNT=11 /TID=Mm.30272.3 /TIER=Stack /STK=10 /UG=Mm.30272 /LL=67615 /UG_GENE=1200003M11Rik /UG_TITLE=RIKEN cDNA 1200003M11 gene
1415769_at	1514	1521	1		1770	2075	1.17		1842	1521	0.83		1880	1798	0.96		gb:NM_008395.1 /DB_XREF=gi:6680475 /GEN=Itch /FEA=FLmRNA /CNT=104 /TID=Mm.8975.1 /TIER=FL+Stack /STK=44 /UG=Mm.8975 /LL=16396 /DEF=Mus musculus itchy (Itch), mRNA. /PROD=itchy /FL=gb:AF037454.1 gb:NM_008395.1
1415770_at	10184	8283	0.81		8976	7208	0.8		9034	8283	0.92		8999	7746	0.86		gb:NM_031392.1 /DB_XREF=gi:13878226 /GEN=Wdr6 /FEA=FLmRNA /CNT=712 /TID=Mm.29493.1 /TIER=FL+Stack /STK=570 /UG=Mm.29493 /LL=83669 /DEF=Mus musculus WD repeat domain 6 (Wdr6), mRNA. /PROD=WD repeat domain 6 /FL=gb:AB041854.1 gb:NM_031392.1 gb:AF348591.1
1415771_at	4677	4559	0.97		4807	5165	1.07		4684	4559	0.97		4787	4862	1.02		gb:AF318184.1 /DB_XREF=gi:12802526 /FEA=FLmRNA /CNT=834 /TID=Mm.117581.1 /TIER=FL+Stack /STK=483 /UG=Mm.117581 /LL=17975 /UG_GENE=Ncl /DEF=Mus musculus nucleolin mRNA, complete cds. /PROD=nucleolin /FL=gb:BC005460.1 gb:NM_010880.1 gb:AF318184.1
1415772_at	448	484	1.08		459	459	1		466	484	1.04		410	472	1.15		gb:BC005460.1 /DB_XREF=gi:13529463 /FEA=FLmRNA /CNT=834 /TID=Mm.117581.1 /TIER=FL+Stack /STK=51 /UG=Mm.117581 /LL=17975 /UG_GENE=Ncl /DEF=Mus musculus, nucleolin, clone MGC:6363 IMAGE:3495665, mRNA, complete cds. /PROD=nucleolin /FL=gb:BC005460.1 gb:NM_010880.1 gb:AF318184.1
1415773_at	979	1103	1.13		2104	2290	1.09		1996	1103	0.55		2195	1697	0.77		gb:BF118393 /DB_XREF=gi:10987869 /DB_XREF=uy94h11.x1 /CLONE=IMAGE:3667269 /FEA=FLmRNA /CNT=834 /TID=Mm.117581.1 /TIER=Stack /STK=32 /UG=Mm.117581 /LL=17975 /UG_GENE=Ncl /UG_TITLE=nucleolin /FL=gb:BC005460.1 gb:NM_010880.1 gb:AF318184.1
1415774_at	581	558	0.96		523	633	1.21		534	558	1.04		665	596	0.9		gb:NM_021448.1 /DB_XREF=gi:10946827 /GEN=Statip1 /FEA=FLmRNA /CNT=600 /TID=Mm.25298.1 /TIER=FL+Stack /STK=480 /UG=Mm.25298 /LL=58523 /DEF=Mus musculus signal transducer and activator of transcription interacting protein 1 (Statip1), mRNA. /PROD=signal transducer and activator of transcriptioninteracting protein 1 /FL=gb:BC015284.1 gb:AF291064.1 gb:NM_021448.1
1415775_at	4277	3960	0.93		5215	4606	0.88		5431	3960	0.73		5574	4283	0.77		gb:BC003785.1 /DB_XREF=gi:13277791 /FEA=FLmRNA /CNT=581 /TID=Mm.1603.1 /TIER=FL+Stack /STK=426 /UG=Mm.1603 /LL=19648 /UG_GENE=Rbbp7 /DEF=Mus musculus, retinoblastoma binding protein 7, clone MGC:6013 IMAGE:3600013, mRNA, complete cds. /PROD=retinoblastoma binding protein 7 /FL=gb:BC003785.1 gb:U35142.1 gb:NM_009031.1
1415776_at	879	597	0.68		1194	672	0.56		1258	597	0.47		832	635	0.76		gb:NM_007437.1 /DB_XREF=gi:6680677 /GEN=Aldh3a2 /FEA=FLmRNA /CNT=528 /TID=Mm.4210.1 /TIER=FL+Stack /STK=414 /UG=Mm.4210 /LL=11671 /DEF=Mus musculus aldehyde dehydrogenase family 3, subfamily A2 (Aldh3a2), mRNA. /PROD=aldehyde dehydrogenase family 3, subfamily A2 /FL=gb:NM_007437.1 gb:BC003797.1 gb:U14390.1
1415777_at	8	10	1.25		25	13	0.52		11	10	0.91		3	12	4		gb:NM_018874.1 /DB_XREF=gi:9256627 /GEN=Pnliprp1 /FEA=FLmRNA /CNT=815 /TID=Mm.10753.1 /TIER=FL+Stack /STK=383 /UG=Mm.10753 /LL=18946 /DEF=Mus musculus pancreatic lipase related protein 1 (Pnliprp1), mRNA. /PROD=pancreatic lipase related protein 1 /FL=gb:AF061274.1 gb:NM_018874.1
1415778_at	6680	6082	0.91		7460	7113	0.95		7209	6082	0.84		7036	6598	0.94		gb:NM_019768.1 /DB_XREF=gi:9790222 /GEN=Mrgx-pending /FEA=FLmRNA /CNT=502 /TID=Mm.27218.1 /TIER=FL+Stack /STK=382 /UG=Mm.27218 /LL=56397 /DEF=Mus musculus MORF-related gene X (Mrgx-pending), mRNA. /PROD=cDNA sequence AB025049 /FL=gb:NM_019768.1 gb:AB025049.1
1415779_s_at	19965	19486	0.98		16484	17371	1.05		17262	19486	1.13		19240	18429	0.96		gb:NM_013798.1 /DB_XREF=gi:8850208 /GEN=Actl /FEA=FLmRNA /CNT=433 /TID=Mm.116989.1 /TIER=FL+Stack /STK=370 /UG=Mm.116989 /LL=11469 /DEF=Mus musculus actin-like (Actl), mRNA. /PROD=actin-like /FL=gb:AF195094.1 gb:BC021796.1 gb:NM_013798.1 gb:BC003337.1
1415780_a_at	2454	2361	0.96		2156	2026	0.94		1763	2361	1.34		2061	2194	1.06		gb:NM_026139.1 /DB_XREF=gi:13385647 /GEN=3230401N03Rik /FEA=FLmRNA /CNT=415 /TID=Mm.27714.1 /TIER=FL+Stack /STK=348 /UG=Mm.27714 /LL=67416 /DEF=Mus musculus RIKEN cDNA 3230401N03 gene (3230401N03Rik), mRNA. /PROD=RIKEN cDNA 3230401N03 /FL=gb:NM_026139.1
1415781_a_at	21994	22564	1.03		22468	22105	0.98		22557	22564	1		23179	22335	0.96		gb:NM_133354.1 /DB_XREF=gi:19111163 /GEN=Smt3h2 /FEA=FLmRNA /CNT=481 /TID=Mm.29923.1 /TIER=FL+Stack /STK=320 /UG=Mm.29923 /LL=170930 /DEF=Mus musculus SMT3 (supressor of mif two, 3) homolog 2 (S. cerevisiae) (Smt3h2), mRNA. /PROD=SMT3 (supressor of mif two, 3) homolog 2 (S.cerevisiae) /FL=gb:BC017522.1 gb:L79948.1 gb:NM_133354.1
1415782_at	9441	9564	1.01		10205	9774	0.96		9585	9564	1		11173	9669	0.87		gb:NM_133354.1 /DB_XREF=gi:19111163 /GEN=Smt3h2 /FEA=FLmRNA /CNT=481 /TID=Mm.29923.1 /TIER=FL+Stack /STK=320 /UG=Mm.29923 /LL=170930 /DEF=Mus musculus SMT3 (supressor of mif two, 3) homolog 2 (S. cerevisiae) (Smt3h2), mRNA. /PROD=SMT3 (supressor of mif two, 3) homolog 2 (S.cerevisiae) /FL=gb:BC017522.1 gb:L79948.1 gb:NM_133354.1
1415783_at	5864	5356	0.91		6576	6044	0.92		6239	5356	0.86		6970	5700	0.82		gb:NM_022997.1 /DB_XREF=gi:13928669 /GEN=Vps35 /FEA=FLmRNA /CNT=473 /TID=Mm.196201.1 /TIER=FL+Stack /STK=307 /UG=Mm.196201 /LL=65114 /DEF=Mus musculus vacuolar protein sorting 35 (Vps35), mRNA. /PROD=vacuolar protein sorting 35 /FL=gb:BC005469.1 gb:NM_008582.1 gb:AF226323.1 gb:NM_022997.1 gb:U47024.1 gb:BC006637.1
1415784_at	357	326	0.91		1547	1521	0.98		1246	326	0.26		1592	924	0.58		gb:BI654068 /DB_XREF=gi:15568304 /DB_XREF=603280145F1 /CLONE=IMAGE:5310419 /FEA=FLmRNA /CNT=473 /TID=Mm.196201.1 /TIER=Stack /STK=8 /UG=Mm.196201 /LL=65114 /UG_GENE=Vps35 /UG_TITLE=vacuolar protein sorting 35 /FL=gb:BC005469.1 gb:NM_008582.1 gb:AF226323.1 gb:NM_022997.1 gb:U47024.1 gb:BC006637.1
1415785_a_at	2389	2690	1.13		3499	3310	0.95		3133	2690	0.86		3338	3000	0.9		gb:NM_009840.1 /DB_XREF=gi:6753327 /GEN=Cct8 /FEA=FLmRNA /CNT=482 /TID=Mm.17989.1 /TIER=FL+Stack /STK=281 /UG=Mm.17989 /LL=12469 /DEF=Mus musculus chaperonin subunit 8 (theta) (Cct8), mRNA. /PROD=chaperonin subunit 8 (theta) /FL=gb:NM_009840.1 gb:BC009007.1
1415786_at	85	74	0.87		37	60	1.62		67	74	1.1		43	67	1.56		gb:NM_025973.1 /DB_XREF=gi:13385469 /GEN=2210410L06Rik /FEA=FLmRNA /CNT=388 /TID=Mm.22957.1 /TIER=FL+Stack /STK=280 /UG=Mm.22957 /LL=67113 /DEF=Mus musculus RIKEN cDNA 2210410L06 gene (2210410L06Rik), mRNA. /PROD=RIKEN cDNA 2210410L06 /FL=gb:NM_025973.1
1415787_at	1178	1211	1.03		1329	1191	0.9		1397	1211	0.87		1345	1201	0.89		gb:NM_008060.1 /DB_XREF=gi:6679890 /GEN=G2an /FEA=FLmRNA /CNT=432 /TID=Mm.3196.1 /TIER=FL+Stack /STK=279 /UG=Mm.3196 /LL=14376 /DEF=Mus musculus alpha glucosidase 2, alpha neutral subunit (G2an), mRNA. /PROD=alpha glucosidase 2, alpha neutral subunit /FL=gb:U92793.1 gb:NM_008060.1
1415788_at	2222	2226	1		1682	1969	1.17		2187	2226	1.02		1941	2098	1.08		gb:NM_024475.1 /DB_XREF=gi:13277387 /GEN=BC002236 /FEA=FLmRNA /CNT=376 /TID=Mm.23744.1 /TIER=FL+Stack /STK=275 /UG=Mm.23744 /LL=79560 /DEF=Mus musculus hypothetical protein, MGC: 7513 (BC002236), mRNA. /PROD=hypothetical protein, MGC: 7513 /FL=gb:BC002236.1 gb:NM_024475.1
1415789_a_at	1192	1110	0.93		793	1011	1.27		900	1110	1.23		809	1061	1.31		gb:BF158817 /DB_XREF=gi:11038907 /DB_XREF=601766168F1 /CLONE=IMAGE:3982121 /FEA=FLmRNA /CNT=376 /TID=Mm.23744.1 /TIER=Stack /STK=44 /UG=Mm.23744 /LL=79560 /UG_GENE=BC002236 /UG_TITLE=hypothetical protein, MGC: 7513 /FL=gb:BC002236.1 gb:NM_024475.1
1415790_at	1039	1020	0.98		754	696	0.92		997	1020	1.02		748	858	1.15		gb:BF158817 /DB_XREF=gi:11038907 /DB_XREF=601766168F1 /CLONE=IMAGE:3982121 /FEA=FLmRNA /CNT=376 /TID=Mm.23744.1 /TIER=Stack /STK=44 /UG=Mm.23744 /LL=79560 /UG_GENE=BC002236 /UG_TITLE=hypothetical protein, MGC: 7513 /FL=gb:BC002236.1 gb:NM_024475.1
1415791_at	1278	1407	1.1		1349	1450	1.07		1293	1407	1.09		1293	1429	1.11		gb:NM_030564.1 /DB_XREF=gi:13385489 /GEN=Rnf34 /FEA=FLmRNA /CNT=345 /TID=Mm.7780.1 /TIER=FL+Stack /STK=275 /UG=Mm.7780 /LL=80751 /DEF=Mus musculus ring finger protein 34 (Rnf34), mRNA. /PROD=ring finger protein 34 /FL=gb:BC004042.1 gb:AF434815.1 gb:NM_030564.1
1415792_at	1138	1220	1.07		921	792	0.86		991	1220	1.23		957	1006	1.05		gb:NM_019705.1 /DB_XREF=gi:9790278 /GEN=Ubce7ip3-pending /FEA=FLmRNA /CNT=355 /TID=Mm.28806.1 /TIER=FL+Stack /STK=273 /UG=Mm.28806 /LL=24105 /DEF=Mus musculus ubiquitin conjugating enzyme 7 interacting protein 3 (Ubce7ip3-pending), mRNA. /PROD=ubiquitin conjugating enzyme 7 interactingprotein 3 /FL=gb:NM_019705.1 gb:AF124663.1
1415793_at	877	950	1.08		922	976	1.06		961	950	0.99		885	963	1.09		gb:NM_134021.1 /DB_XREF=gi:19527237 /GEN=AI415282 /FEA=FLmRNA /CNT=380 /TID=Mm.24187.1 /TIER=FL+Stack /STK=270 /UG=Mm.24187 /LL=103711 /DEF=Mus musculus expressed sequence AI415282 (AI415282), mRNA. /PROD=expressed sequence AI415282 /FL=gb:BC026564.1 gb:BC010785.1 gb:NM_134021.1
1415794_a_at	2179	2163	0.99		2713	2672	0.98		2315	2163	0.93		2448	2418	0.99		gb:NM_011462.1 /DB_XREF=gi:6755619 /GEN=Spin /FEA=FLmRNA /CNT=549 /TID=Mm.42193.1 /TIER=FL+Stack /STK=268 /UG=Mm.42193 /LL=20729 /DEF=Mus musculus spindlin (Spin), mRNA. /PROD=spindlin /FL=gb:NM_011462.1 gb:BC016517.1 gb:U48972.1
1415795_at	219	224	1.02		601	565	0.94		561	224	0.4		521	395	0.76		gb:BC016517.1 /DB_XREF=gi:16741383 /FEA=FLmRNA /CNT=549 /TID=Mm.42193.1 /TIER=FL /STK=5 /UG=Mm.42193 /LL=20729 /UG_GENE=Spin /DEF=Mus musculus, clone MGC:27756 IMAGE:2654233, mRNA, complete cds. /PROD=Unknown (protein for MGC:27756) /FL=gb:NM_011462.1 gb:BC016517.1 gb:U48972.1
1415796_at	4649	4497	0.97		5716	4661	0.82		4784	4497	0.94		5167	4579	0.89		gb:NM_011873.1 /DB_XREF=gi:6755181 /GEN=Prtb /FEA=FLmRNA /CNT=531 /TID=Mm.28797.1 /TIER=FL+Stack /STK=267 /UG=Mm.28797 /LL=23994 /DEF=Mus musculus proline rich protein expressed in brain (Prtb), mRNA. /PROD=proline rich protein expressed in brain /FL=gb:AF085348.1 gb:BC014808.1 gb:NM_011873.1
1415797_at	658	659	1		1508	863	0.57		851	659	0.77		886	761	0.86		gb:NM_007584.1 /DB_XREF=gi:6680827 /GEN=Ddr1 /FEA=FLmRNA /CNT=379 /TID=Mm.5021.1 /TIER=FL+Stack /STK=263 /UG=Mm.5021 /LL=12305 /DEF=Mus musculus discoidin domain receptor family, member 1 (Ddr1), mRNA. /PROD=cell adhesion kinase /FL=gb:L57509.1 gb:AF026259.1 gb:NM_007584.1
1415798_at	153	200	1.31		539	305	0.57		520	200	0.38		333	253	0.76		gb:BF225985 /DB_XREF=gi:11133624 /DB_XREF=uz58g02.x1 /CLONE=IMAGE:3673298 /FEA=FLmRNA /CNT=379 /TID=Mm.5021.1 /TIER=Stack /STK=13 /UG=Mm.5021 /LL=12305 /UG_GENE=Ddr1 /UG_TITLE=discoidin domain receptor family, member 1 /FL=gb:L57509.1 gb:AF026259.1 gb:NM_007584.1
1415799_at	1699	1733	1.02		1857	1813	0.98		1627	1733	1.07		1676	1773	1.06		gb:NM_021714.1 /DB_XREF=gi:11096333 /GEN=Wbp11 /FEA=FLmRNA /CNT=342 /TID=Mm.141197.1 /TIER=FL+Stack /STK=262 /UG=Mm.141197 /LL=60321 /DEF=Mus musculus WW domain binding protein 11 (Wbp11), mRNA. /PROD=WW domain binding protein 11 /FL=gb:BC021823.1 gb:BC006600.1 gb:NM_021714.1 gb:AF071186.1
1415800_at	205	179	0.87		336	439	1.31		295	179	0.61		235	309	1.31		gb:BC006894.1 /DB_XREF=gi:13905195 /FEA=FLmRNA /CNT=381 /TID=Mm.4504.1 /TIER=FL+Stack /STK=260 /UG=Mm.4504 /LL=14609 /UG_GENE=Gja1 /DEF=Mus musculus, gap junction membrane channel protein alpha 1, clone MGC:11552 IMAGE:3599347, mRNA, complete cds. /PROD=gap junction membrane channel protein alpha 1 /FL=gb:M63801.1 gb:NM_010288.1 gb:BC006894.1
1415801_at	36	51	1.42		124	147	1.19		113	51	0.45		94	99	1.05		gb:M63801.1 /DB_XREF=gi:191773 /GEN=alpha-1 gap junction /FEA=FLmRNA /CNT=381 /TID=Mm.4504.1 /TIER=FL /STK=2 /UG=Mm.4504 /LL=14609 /DEF=Mus musculus connexin 43 (alpha-1 gap junction) mRNA, complete cds. /PROD=connexin 43 /FL=gb:M63801.1 gb:NM_010288.1 gb:BC006894.1
1415802_at	8826	9814	1.11		4495	8383	1.86		6945	9814	1.41		4864	9099	1.87		gb:NM_009196.1 /DB_XREF=gi:6677994 /GEN=Slc16a1 /FEA=FLmRNA /CNT=354 /TID=Mm.9086.1 /TIER=FL+Stack /STK=259 /UG=Mm.9086 /LL=20501 /DEF=Mus musculus solute carrier family 16 (monocarboxylic acid transporters), member 1 (Slc16a1), mRNA. /PROD=solute carrier family 16 (monocarboxylic acidtransporters), member 1 /FL=gb:BC014777.1 gb:NM_009196.1 gb:AF058055.1
1415803_at	1412	1428	1.01		1269	1242	0.98		1047	1428	1.36		1205	1335	1.11		gb:AF071549.1 /DB_XREF=gi:5305370 /FEA=FLmRNA /CNT=335 /TID=Mm.3205.1 /TIER=FL+Stack /STK=258 /UG=Mm.3205 /LL=20312 /UG_GENE=Scyd1 /DEF=Mus musculus fractalkineneurotactin mRNA, complete cds. /PROD=fractalkineneurotactin /FL=gb:NM_009142.1 gb:U92565.1 gb:BC006650.1 gb:AF010586.1 gb:AF071549.1
1415804_at	222	242	1.09		459	456	0.99		610	242	0.4		417	349	0.84		gb:AF010586.1 /DB_XREF=gi:2317697 /FEA=FLmRNA /CNT=335 /TID=Mm.3205.1 /TIER=FL /STK=2 /UG=Mm.3205 /LL=20312 /UG_GENE=Scyd1 /DEF=Mus musculus neurotactin mRNA, complete cds. /PROD=neurotactin /FL=gb:NM_009142.1 gb:U92565.1 gb:BC006650.1 gb:AF010586.1 gb:AF071549.1
1415805_at	42	34	0.81		18	47	2.61		42	34	0.81		22	41	1.86		gb:NM_025469.1 /DB_XREF=gi:13384885 /GEN=2200003J09Rik /FEA=FLmRNA /CNT=457 /TID=Mm.21160.1 /TIER=FL+Stack /STK=255 /UG=Mm.21160 /LL=66287 /DEF=Mus musculus RIKEN cDNA 2200003J09 gene (2200003J09Rik), mRNA. /PROD=RIKEN cDNA 2200003J09 /FL=gb:AF414676.1 gb:NM_025469.1 gb:AF414677.1
1415806_at	438	463	1.06		1002	469	0.47		390	463	1.19		466	466	1		gb:NM_008872.1 /DB_XREF=gi:6679374 /GEN=Plat /FEA=FLmRNA /CNT=301 /TID=Mm.154660.1 /TIER=FL+Stack /STK=249 /UG=Mm.154660 /LL=18791 /DEF=Mus musculus plasminogen activator, tissue (Plat), mRNA. /PROD=plasminogen activator, tissue /FL=gb:BC011256.1 gb:NM_008872.1 gb:J03520.1
1415807_s_at	968	875	0.9		2915	2175	0.75		1463	875	0.6		2003	1525	0.76		gb:AK011528.1 /DB_XREF=gi:12847710 /FEA=FLmRNA /CNT=405 /TID=Mm.21841.1 /TIER=Stack /STK=18 /UG=Mm.21841 /LL=20382 /UG_GENE=Sfrs2 /UG_TITLE=splicing factor, arginineserine-rich 2 (SC-35) /DEF=Mus musculus 10 days embryo whole body cDNA, RIKEN full-length enriched library, clone:2610024E04:splicing factor, arginineserine-rich 2 (SC-35), full insert sequence. /FL=gb:NM_011358.1 gb:AF077858.1
1415808_at	21	10	0.48		32	27	0.84		41	10	0.24		23	19	0.83		gb:NM_009411.1 /DB_XREF=gi:6678404 /GEN=Tpbpa /FEA=FLmRNA /CNT=346 /TID=Mm.2372.1 /TIER=FL+Stack /STK=245 /UG=Mm.2372 /LL=21984 /DEF=Mus musculus trophoblast specific protein alpha (Tpbpa), mRNA. /PROD=trophoblast specific protein alpha /FL=gb:AY034575.1 gb:NM_009411.1
1415809_at	26	13	0.5		11	16	1.45		10	13	1.3		12	15	1.25		gb:AV204308 /DB_XREF=gi:16384405 /DB_XREF=AV204308 /CLONE=1620401J06 /FEA=FLmRNA /CNT=346 /TID=Mm.2372.1 /TIER=ConsEnd /STK=1 /UG=Mm.2372 /LL=21984 /UG_GENE=Tpbpa /UG_TITLE=trophoblast specific protein alpha /FL=gb:AY034575.1 gb:NM_009411.1
1415810_at	22	6	0.27		12	6	0.5		13	6	0.46		8	6	0.75		gb:NM_010931.1 /DB_XREF=gi:6754877 /GEN=Np95 /FEA=FLmRNA /CNT=340 /TID=Mm.42196.1 /TIER=FL+Stack /STK=244 /UG=Mm.42196 /LL=18140 /DEF=Mus musculus nuclear protein 95 (Np95), mRNA. /PROD=nuclear protein 95 /FL=gb:NM_010931.1 gb:D87908.1 gb:BC022167.1 gb:AF274046.1
1415811_at	5	3	0.6		6	4	0.67		9	3	0.33		3	4	1.33		gb:BB702754 /DB_XREF=gi:16051578 /DB_XREF=BB702754 /CLONE=7420444B20 /FEA=FLmRNA /CNT=340 /TID=Mm.42196.1 /TIER=Stack /STK=12 /UG=Mm.42196 /LL=18140 /UG_GENE=Np95 /UG_TITLE=nuclear protein 95 /FL=gb:NM_010931.1 gb:D87908.1 gb:BC022167.1 gb:AF274046.1
1415812_at	108	117	1.08		145	117	0.81		94	117	1.24		123	117	0.95		gb:NM_010354.1 /DB_XREF=gi:6754077 /GEN=Gsn /FEA=FLmRNA /CNT=415 /TID=Mm.21109.1 /TIER=FL+Stack /STK=239 /UG=Mm.21109 /LL=14851 /DEF=Mus musculus gelsolin (Gsn), mRNA. /PROD=gelsolin /FL=gb:NM_010354.1 gb:BC023143.1 gb:J04953.1
1415813_at	2273	2212	0.97		1744	1753	1.01		1652	2212	1.34		1713	1983	1.16		gb:NM_007466.1 /DB_XREF=gi:6671566 /GEN=Api5 /FEA=FLmRNA /CNT=349 /TID=Mm.692.1 /TIER=FL+Stack /STK=239 /UG=Mm.692 /LL=11800 /DEF=Mus musculus apoptosis inhibitor 5 (Api5), mRNA. /PROD=apoptosis inhibitor 5 /FL=gb:BC007133.1 gb:NM_007466.1 gb:U35846.1
1415814_at	11748	10462	0.89		11407	10930	0.96		12229	10462	0.86		13132	10696	0.81		gb:NM_007509.2 /DB_XREF=gi:19705577 /GEN=Atp6v1b2 /FEA=FLmRNA /CNT=431 /TID=Mm.10727.1 /TIER=FL+Stack /STK=238 /UG=Mm.10727 /LL=11966 /DEF=Mus musculus ATPase, H+ transporting, lysosomal 5658kD, V1 subunit B, isoform 2 (Atp6v1b2), mRNA. /PROD=ATPase, H+ transporting, lysosomal (vacuolarproton pump), beta 5658 kDa, isoform 2 /FL=gb:BC012497.1 gb:NM_007509.2
1415815_at	47	36	0.77		62	43	0.69		23	36	1.57		12	40	3.33		gb:BB340005 /DB_XREF=gi:16404435 /DB_XREF=BB340005 /CLONE=B930021N08 /FEA=FLmRNA /CNT=314 /TID=Mm.55.1 /TIER=ConsEnd /STK=1 /UG=Mm.55 /LL=19720 /UG_GENE=Trim27 /UG_TITLE=tripartite motif protein 27 /FL=gb:NM_009054.1 gb:BC003219.1 gb:L46855.1
1415816_at	4600	4757	1.03		4614	4512	0.98		4612	4757	1.03		4674	4635	0.99		gb:NM_007638.1 /DB_XREF=gi:6671703 /GEN=Cct7 /FEA=FLmRNA /CNT=513 /TID=Mm.914.1 /TIER=FL+Stack /STK=236 /UG=Mm.914 /LL=12468 /DEF=Mus musculus chaperonin subunit 7 (eta) (Cct7), mRNA. /PROD=chaperonin subunit 7 (eta) /FL=gb:BC008255.1 gb:NM_007638.1
1415817_s_at	3459	3490	1.01		3093	3057	0.99		2958	3490	1.18		3387	3274	0.97		gb:NM_007638.1 /DB_XREF=gi:6671703 /GEN=Cct7 /FEA=FLmRNA /CNT=513 /TID=Mm.914.1 /TIER=FL+Stack /STK=236 /UG=Mm.914 /LL=12468 /DEF=Mus musculus chaperonin subunit 7 (eta) (Cct7), mRNA. /PROD=chaperonin subunit 7 (eta) /FL=gb:BC008255.1 gb:NM_007638.1
1415818_at	715	708	0.99		523	617	1.18		445	708	1.59		468	663	1.42		gb:NM_013472.1 /DB_XREF=gi:7304890 /GEN=Anxa6 /FEA=FLmRNA /CNT=413 /TID=Mm.22619.1 /TIER=FL+Stack /STK=233 /UG=Mm.22619 /LL=11749 /DEF=Mus musculus annexin A6 (Anxa6), mRNA. /PROD=annexin A6 /FL=gb:NM_013472.1 gb:BC005595.1
1415819_a_at	7230	7094	0.98		7339	6727	0.92		6658	7094	1.07		7273	6911	0.95		gb:BC006606.1 /DB_XREF=gi:13879271 /FEA=FLmRNA /CNT=447 /TID=Mm.1034.1 /TIER=FL+Stack /STK=230 /UG=Mm.1034 /LL=51792 /UG_GENE=Ppp2r1a /DEF=Mus musculus, protein phosphatase 2 (formerly 2A), regulatory subunit A (PR 65), alpha isoform, clone MGC:7086 IMAGE:3157293, mRNA, complete cds. /PROD=protein phosphatase 2 (formerly 2A), regulatorysubunit A (PR 65), alpha isoform /FL=gb:NM_016891.1 gb:BC0066…
1415820_x_at	2421	2359	0.97		2433	2511	1.03		2532	2359	0.93		2573	2435	0.95		gb:NM_023144.1 /DB_XREF=gi:12963530 /GEN=Nono /FEA=FLmRNA /CNT=379 /TID=Mm.21559.1 /TIER=FL+Stack /STK=229 /UG=Mm.21559 /LL=53610 /DEF=Mus musculus non-POU-domain-containing, octamer binding protein (Nono), mRNA. /PROD=non-POU-domain-containing, octamer bindingprotein /FL=gb:BC005465.1 gb:NM_023144.1
1415821_at	7065	7209	1.02		7511	7852	1.05		7665	7209	0.94		7995	7531	0.94		gb:NM_009145.1 /DB_XREF=gi:6677896 /GEN=Sdfr1 /FEA=FLmRNA /CNT=349 /TID=Mm.15125.1 /TIER=FL+Stack /STK=229 /UG=Mm.15125 /LL=20320 /DEF=Mus musculus stromal cell derived factor receptor 1 (Sdfr1), mRNA. /PROD=stromal cell derived factor receptor 1 /FL=gb:NM_009145.1 gb:D50463.1
1415822_at	8998	8314	0.92		10034	9727	0.97		8487	8314	0.98		10239	9021	0.88		gb:NM_009128.1 /DB_XREF=gi:6677862 /GEN=Scd2 /FEA=FLmRNA /CNT=525 /TID=Mm.193096.1 /TIER=FL+Stack /STK=227 /UG=Mm.193096 /LL=20250 /DEF=Mus musculus stearoyl-Coenzyme A desaturase 2 (Scd2), mRNA. /PROD=stearoyl-Coenzyme A desaturase 2 /FL=gb:NM_009128.1 gb:M26270.1
1415823_at	1716	1789	1.04		3316	2854	0.86		2720	1789	0.66		3126	2322	0.74		gb:BB459479 /DB_XREF=gi:16426408 /DB_XREF=BB459479 /CLONE=D130061J12 /FEA=FLmRNA /CNT=525 /TID=Mm.193096.1 /TIER=Stack /STK=36 /UG=Mm.193096 /LL=20250 /UG_GENE=Scd2 /UG_TITLE=stearoyl-Coenzyme A desaturase 2 /FL=gb:NM_009128.1 gb:M26270.1
1415824_at	262	319	1.22		815	734	0.9		844	319	0.38		839	527	0.63		gb:BG060909 /DB_XREF=gi:12529872 /DB_XREF=L0900C01-5 /CLONE=L0900C01 /FEA=FLmRNA /CNT=525 /TID=Mm.193096.1 /TIER=Stack /STK=13 /UG=Mm.193096 /LL=20250 /UG_GENE=Scd2 /UG_TITLE=stearoyl-Coenzyme A desaturase 2 /FL=gb:NM_009128.1 gb:M26270.1
1415825_s_at	884	1021	1.15		1014	1033	1.02		1021	1021	1		978	1027	1.05		gb:NM_024249.1 /DB_XREF=gi:13195663 /GEN=1810073N04Rik /FEA=FLmRNA /CNT=284 /TID=Mm.221174.1 /TIER=FL+Stack /STK=227 /UG=Mm.221174 /LL=72055 /DEF=Mus musculus RIKEN cDNA 1810073N04 gene (1810073N04Rik), mRNA. /PROD=RIKEN cDNA 1810073N04 /FL=gb:BC003308.1 gb:NM_024249.1
1415826_at	2595	2465	0.95		3235	2689	0.83		3103	2465	0.79		3789	2577	0.68		gb:NM_133826.1 /DB_XREF=gi:19527043 /GEN=AU022349 /FEA=FLmRNA /CNT=303 /TID=Mm.27082.1 /TIER=FL+Stack /STK=226 /UG=Mm.27082 /LL=98576 /DEF=Mus musculus expressed sequence AU022349 (AU022349), mRNA. /PROD=expressed sequence AU022349 /FL=gb:NM_133826.1 gb:BC009154.1
1415827_a_at	1124	1120	1		1648	1519	0.92		1456	1120	0.77		1596	1320	0.83		gb:NM_030685.1 /DB_XREF=gi:13507608 /GEN=D3Ucla1 /FEA=FLmRNA /CNT=432 /TID=Mm.29702.1 /TIER=FL+Stack /STK=225 /UG=Mm.29702 /LL=28146 /DEF=Mus musculus DNA segment, Chr 3, University of California at Los Angeles 1 (D3Ucla1), mRNA. /PROD=stress-associated endoplasmic reticulum protein1 /FL=gb:NM_030685.1
1415828_a_at	361	385	1.07		1360	1037	0.76		981	385	0.39		1110	711	0.64		gb:BF658806 /DB_XREF=gi:11923940 /DB_XREF=maa96d11.x1 /CLONE=IMAGE:3824685 /FEA=FLmRNA /CNT=432 /TID=Mm.29702.1 /TIER=Stack /STK=10 /UG=Mm.29702 /LL=28146 /UG_GENE=D3Ucla1 /UG_TITLE=DNA segment, Chr 3, University of California at Los Angeles 1 /FL=gb:NM_030685.1
1415829_at	983	1105	1.12		1190	1107	0.93		1101	1105	1		1042	1106	1.06		gb:NM_133815.1 /DB_XREF=gi:19527033 /GEN=AI505894 /FEA=FLmRNA /CNT=324 /TID=Mm.4538.1 /TIER=FL+Stack /STK=225 /UG=Mm.4538 /LL=98386 /DEF=Mus musculus expressed sequence AI505894 (AI505894), mRNA. /PROD=expressed sequence AI505894 /FL=gb:BC021516.1 gb:NM_133815.1
1415830_at	939	974	1.04		978	1080	1.1		880	974	1.11		957	1027	1.07		gb:NM_011959.1 /DB_XREF=gi:6754947 /GEN=Orc5 /FEA=FLmRNA /CNT=256 /TID=Mm.566.1 /TIER=FL+Stack /STK=225 /UG=Mm.566 /LL=26429 /DEF=Mus musculus origin recognition complex, subunit 5 homolog (S. cerevisiae) (Orc5), mRNA. /PROD=origin recognition complex, subunit 5 homolog(S. cerevisiae) /FL=gb:NM_011959.1 gb:BC006927.1
1415831_at	4990	5460	1.09		5335	4471	0.84		4672	5460	1.17		4708	4966	1.05		gb:NM_134101.1 /DB_XREF=gi:19882200 /GEN=Psmd2 /FEA=FLmRNA /CNT=415 /TID=Mm.147697.1 /TIER=FL+Stack /STK=223 /UG=Mm.147697 /LL=21762 /DEF=Mus musculus proteasome (prosome, macropain) 26S subunit, non-ATPase, 2 (Psmd2), mRNA. /PROD=proteasome (prosome, macropain) 26S subunit,non-ATPase, 2 /FL=gb:BC021508.1 gb:NM_134101.1 gb:BC027388.1 gb:BC024830.1
1415832_at	33	40	1.21		38	43	1.13		19	40	2.11		44	42	0.95		gb:NM_007429.1 /DB_XREF=gi:6680671 /GEN=Agtr2 /FEA=FLmRNA /CNT=261 /TID=Mm.2679.1 /TIER=FL+Stack /STK=223 /UG=Mm.2679 /LL=11609 /DEF=Mus musculus angiotensin II receptor, type 2 (Agtr2), mRNA. /PROD=angiotensin II receptor, type 2 /FL=gb:BC003811.1 gb:NM_007429.1 gb:U04828.1
1415833_x_at	25486	25335	0.99		20799	22544	1.08		19798	25335	1.28		19829	23940	1.21		gb:NM_009093.1 /DB_XREF=gi:6677802 /GEN=Rps29 /FEA=FLmRNA /CNT=325 /TID=Mm.154915.1 /TIER=FL+Stack /STK=221 /UG=Mm.154915 /LL=20090 /DEF=Mus musculus ribosomal protein S29 (Rps29), mRNA. /PROD=ribosomal protein S29 /FL=gb:L31609.1 gb:NM_009093.1 gb:BC024393.1
1415834_at	732	676	0.92		1719	876	0.51		1027	676	0.66		941	776	0.82		gb:NM_026268.1 /DB_XREF=gi:13399313 /GEN=Dusp6 /FEA=FLmRNA /CNT=360 /TID=Mm.1791.1 /TIER=FL+Stack /STK=221 /UG=Mm.1791 /LL=67603 /DEF=Mus musculus dual specificity phosphatase 6 (Dusp6), mRNA. /PROD=dual specificity phosphatase 6 /FL=gb:NM_026268.1 gb:BC003869.1
1415835_at	40	12	0.3		18	27	1.5		28	12	0.43		19	20	1.05		gb:NM_008865.1 /DB_XREF=gi:6679362 /GEN=Csh2 /FEA=FLmRNA /CNT=237 /TID=Mm.37203.1 /TIER=FL+Stack /STK=221 /UG=Mm.37203 /LL=18776 /DEF=Mus musculus chorionic somatomammotropin hormone 2 (Csh2), mRNA. /PROD=chorionic somatomammotropin hormone 2 /FL=gb:M14647.1 gb:NM_008865.1
1415836_at	493	438	0.89		588	344	0.59		584	438	0.75		508	391	0.77		gb:NM_019698.1 /DB_XREF=gi:9790060 /GEN=Pycs /FEA=FLmRNA /CNT=298 /TID=Mm.29751.1 /TIER=FL+Stack /STK=221 /UG=Mm.29751 /LL=56454 /DEF=Mus musculus pyrroline-5-carboxylate synthetase (glutamate gamma-semialdehyde synthetase) (Pycs), mRNA. /PROD=pyrroline-5-carboxylate synthetase (glutamategamma-semialdehyde synthetase) /FL=gb:AF056574.1 gb:AF056573.1 gb:NM_019698.1
1415837_at	37	11	0.3		9	18	2		13	11	0.85		5	15	3		gb:BC010754.1 /DB_XREF=gi:14789645 /FEA=FLmRNA /CNT=368 /TID=Mm.4486.1 /TIER=FL+Stack /STK=220 /UG=Mm.4486 /LL=16612 /UG_GENE=Klk6 /DEF=Mus musculus, clone MGC:18433 IMAGE:4240906, mRNA, complete cds. /PROD=Unknown (protein for MGC:18433) /FL=gb:D10464.1 gb:BC010754.1 gb:NM_010639.3
1415838_at	5186	5832	1.12		10222	10557	1.03		8950	5832	0.65		10039	8195	0.82		gb:AK005203.1 /DB_XREF=gi:12837601 /GEN=Tde1l /FEA=FLmRNA /CNT=458 /TID=Mm.29344.1 /TIER=Stack /STK=27 /UG=Mm.29344 /LL=56442 /UG_TITLE=tumor differentially expressed 1, like /DEF=Mus musculus adult male cerebellum cDNA, RIKEN full-length enriched library, clone:1500011D18:tumor differentially expressed 1, like, full insert sequence. /FL=gb:AF181685.1 gb:NM_019760.1 gb:BC017148.1
1415839_a_at	3825	3890	1.02		5835	4908	0.84		4815	3890	0.81		5369	4399	0.82		gb:NM_008722.1 /DB_XREF=gi:6679107 /GEN=Npm1 /FEA=FLmRNA /CNT=355 /TID=Mm.6343.1 /TIER=FL+Stack /STK=218 /UG=Mm.6343 /LL=18148 /DEF=Mus musculus nucleophosmin 1 (Npm1), mRNA. /PROD=nucleophosmin 1 /FL=gb:NM_008722.1 gb:M33212.1
1415840_at	1756	1673	0.95		3013	1645	0.55		2346	1673	0.71		2784	1659	0.6		gb:NM_134255.1 /DB_XREF=gi:19527419 /GEN=1110059L23Rik /FEA=FLmRNA /CNT=345 /TID=Mm.19130.1 /TIER=FL+Stack /STK=218 /UG=Mm.19130 /LL=68801 /DEF=Mus musculus RIKEN cDNA 1110059L23 gene (1110059L23Rik), mRNA. /PROD=fatty acid elongase 1 /FL=gb:NM_134255.1 gb:BC022911.1
1415841_at	2498	2560	1.02		2319	2827	1.22		2258	2560	1.13		2343	2694	1.15		gb:NM_010064.1 /DB_XREF=gi:6753657 /GEN=Dncic2 /FEA=FLmRNA /CNT=354 /TID=Mm.6441.1 /TIER=FL+Stack /STK=217 /UG=Mm.6441 /LL=13427 /DEF=Mus musculus dynein, cytoplasmic, intermediate chain 2 (Dncic2), mRNA. /PROD=dynein, cytoplasmic, intermediate chain 2 /FL=gb:AF063231.1 gb:NM_010064.1
1415842_at	879	891	1.01		639	735	1.15		703	891	1.27		586	813	1.39		gb:BC015279.1 /DB_XREF=gi:15929711 /FEA=FLmRNA /CNT=264 /TID=Mm.41326.1 /TIER=FL+Stack /STK=217 /UG=Mm.41326 /LL=56716 /UG_GENE=Gbl-pending /DEF=Mus musculus, G protein beta subunit-like, clone MGC:18862 IMAGE:4222934, mRNA, complete cds. /PROD=G protein beta subunit-like /FL=gb:NM_019988.1 gb:BC015279.1 gb:AF237676.1
1415843_at	145	145	1		253	277	1.09		472	145	0.31		278	211	0.76		gb:NM_019988.1 /DB_XREF=gi:9910235 /GEN=Gbl-pending /FEA=FLmRNA /CNT=264 /TID=Mm.41326.1 /TIER=FL /STK=2 /UG=Mm.41326 /LL=56716 /DEF=Mus musculus G protein beta subunit-like (Gbl-pending), mRNA. /PROD=G protein beta subunit-like /FL=gb:NM_019988.1 gb:BC015279.1 gb:AF237676.1
1415844_at	1375	1439	1.05		793	888	1.12		1381	1439	1.04		1806	1164	0.64		gb:NM_009308.2 /DB_XREF=gi:20357581 /GEN=Syt4 /FEA=FLmRNA /CNT=317 /TID=Mm.2446.1 /TIER=FL+Stack /STK=214 /UG=Mm.2446 /LL=20983 /DEF=Mus musculus synaptotagmin 4 (Syt4), mRNA. /PROD=synaptotagmin 4 /FL=gb:NM_009308.2 gb:U10355.1
1415845_at	2282	2387	1.05		2480	2365	0.95		1926	2387	1.24		2208	2376	1.08		gb:AV336547 /DB_XREF=gi:15406445 /DB_XREF=AV336547 /CLONE=6330590D15 /FEA=FLmRNA /CNT=317 /TID=Mm.2446.1 /TIER=Stack /STK=25 /UG=Mm.2446 /LL=20983 /UG_GENE=Syt4 /UG_TITLE=synaptotagmin 4 /FL=gb:NM_009308.2 gb:U10355.1
1415846_a_at	28	14	0.5		7	10	1.43		2	14	7		2	12	6		gb:NM_013580.1 /DB_XREF=gi:7305228 /GEN=Ldh3 /FEA=FLmRNA /CNT=227 /TID=Mm.16563.1 /TIER=FL+Stack /STK=208 /UG=Mm.16563 /LL=16833 /DEF=Mus musculus lactate dehydrogenase 3, C chain, sperm specific (Ldh3), mRNA. /PROD=lactate dehydrogenase 3, C chain, spermspecific /FL=gb:M17587.1 gb:NM_013580.1 gb:L10389.1
1415847_at	18	13	0.72		26	12	0.46		18	13	0.72		10	13	1.3		gb:NM_013580.1 /DB_XREF=gi:7305228 /GEN=Ldh3 /FEA=FLmRNA /CNT=227 /TID=Mm.16563.1 /TIER=FL+Stack /STK=208 /UG=Mm.16563 /LL=16833 /DEF=Mus musculus lactate dehydrogenase 3, C chain, sperm specific (Ldh3), mRNA. /PROD=lactate dehydrogenase 3, C chain, spermspecific /FL=gb:M17587.1 gb:NM_013580.1 gb:L10389.1
1415848_at	91	112	1.23		66	76	1.15		58	112	1.93		75	94	1.25		gb:NM_008864.1 /DB_XREF=gi:18390336 /GEN=Csh1 /FEA=FLmRNA /CNT=230 /TID=Mm.30271.1 /TIER=FL+Stack /STK=206 /UG=Mm.30271 /LL=18775 /DEF=Mus musculus chorionic somatomammotropin hormone 1 (Csh1), mRNA. /PROD=chorionic somatomammotropin hormone 1 /FL=gb:NM_008864.1 gb:M35662.1
1415849_s_at	10995	11095	1.01		14438	14052	0.97		10829	11095	1.02		11843	12574	1.06		gb:BC010581.1 /DB_XREF=gi:14714856 /FEA=FLmRNA /CNT=370 /TID=Mm.28479.1 /TIER=FL+Stack /STK=204 /UG=Mm.28479 /LL=16765 /UG_GENE=Lag /DEF=Mus musculus, leukemia-associated gene, clone MGC:6962 IMAGE:3154091, mRNA, complete cds. /PROD=leukemia-associated gene /FL=gb:BC010581.1 gb:AB064953.1 gb:NM_019641.1
1415850_at	651	624	0.96		1261	840	0.67		901	624	0.69		1524	732	0.48		gb:NM_009025.1 /DB_XREF=gi:7110712 /GEN=Rasa3 /FEA=FLmRNA /CNT=276 /TID=Mm.18517.1 /TIER=FL+Stack /STK=203 /UG=Mm.18517 /LL=19414 /DEF=Mus musculus RAS p21 protein activator 3 (Rasa3), mRNA. /PROD=RAS p21 protein activator 3 /FL=gb:NM_009025.1 gb:U20238.1
1415851_a_at	1794	1847	1.03		1780	1675	0.94		1701	1847	1.09		1563	1761	1.13		gb:M33934.1 /DB_XREF=gi:198393 /FEA=FLmRNA /CNT=347 /TID=Mm.6065.1 /TIER=FL+Stack /STK=201 /UG=Mm.6065 /LL=23918 /UG_GENE=Impdh2 /UG_TITLE=inosine 5-phosphate dehydrogenase 2 /DEF=Mouse IMP dehydrogenase mRNA, complete cds. /FL=gb:NM_011830.1 gb:M98333.1 gb:BC010314.1 gb:M33934.1
1415852_at	1600	1594	1		1953	1523	0.78		1641	1594	0.97		1584	1559	0.98		gb:M33934.1 /DB_XREF=gi:198393 /FEA=FLmRNA /CNT=347 /TID=Mm.6065.1 /TIER=FL+Stack /STK=201 /UG=Mm.6065 /LL=23918 /UG_GENE=Impdh2 /UG_TITLE=inosine 5-phosphate dehydrogenase 2 /DEF=Mouse IMP dehydrogenase mRNA, complete cds. /FL=gb:NM_011830.1 gb:M98333.1 gb:BC010314.1 gb:M33934.1
1415853_at	364	400	1.1		371	419	1.13		365	400	1.1		341	410	1.2		gb:NM_054046.1 /DB_XREF=gi:16905080 /GEN=Def8 /FEA=FLmRNA /CNT=260 /TID=Mm.44123.1 /TIER=FL+Stack /STK=201 /UG=Mm.44123 /LL=23854 /DEF=Mus musculus differentially expressed in FDCP 8 (Def8), mRNA. /PROD=differentially expressed in FDCP 8 /FL=gb:NM_054046.1 gb:BC003306.1
1415854_at	47	51	1.09		69	57	0.83		44	51	1.16		47	54	1.15		gb:BC011322.1 /DB_XREF=gi:15030138 /FEA=FLmRNA /CNT=339 /TID=Mm.4235.1 /TIER=FL+Stack /STK=200 /UG=Mm.4235 /LL=17311 /UG_GENE=Kitl /DEF=Mus musculus, Similar to kit ligand, clone MGC:18402 IMAGE:3662792, mRNA, complete cds. /PROD=Similar to kit ligand /FL=gb:U44725.1 gb:NM_013598.1 gb:BC011322.1 gb:M57647.1
1415855_at	526	467	0.89		1087	855	0.79		654	467	0.71		721	661	0.92		gb:NM_013598.1 /DB_XREF=gi:7305266 /GEN=Kitl /FEA=FLmRNA /CNT=339 /TID=Mm.4235.1 /TIER=FL+Stack /STK=42 /UG=Mm.4235 /LL=17311 /DEF=Mus musculus kit ligand (Kitl), mRNA. /PROD=mast cell growth factor /FL=gb:U44725.1 gb:NM_013598.1 gb:BC011322.1 gb:M57647.1
1415856_at	816	933	1.14		1008	1089	1.08		861	933	1.08		856	1011	1.18		gb:NM_010330.1 /DB_XREF=gi:6754043 /GEN=Emb /FEA=FLmRNA /CNT=377 /TID=Mm.89123.1 /TIER=FL+Stack /STK=199 /UG=Mm.89123 /LL=13723 /DEF=Mus musculus embigin (Emb), mRNA. /PROD=embigin /FL=gb:BC014858.1 gb:J03535.2 gb:NM_010330.1
1415857_at	616	686	1.11		1078	1170	1.09		955	686	0.72		908	928	1.02		gb:BG064842 /DB_XREF=gi:12547405 /DB_XREF=H3024D12-3 /CLONE=H3024D12 /FEA=FLmRNA /CNT=377 /TID=Mm.89123.1 /TIER=Stack /STK=45 /UG=Mm.89123 /LL=13723 /UG_GENE=Emb /UG_TITLE=embigin /FL=gb:BC014858.1 gb:J03535.2 gb:NM_010330.1
1415858_at	5633	5479	0.97		5154	4789	0.93		5264	5479	1.04		5425	5134	0.95		gb:NM_019646.1 /DB_XREF=gi:9790118 /GEN=Eif3s8 /FEA=FLmRNA /CNT=444 /TID=Mm.22776.1 /TIER=FL+Stack /STK=197 /UG=Mm.22776 /LL=56347 /DEF=Mus musculus eukaryotic translation initiation factor 3, subunit 8 (110 kDa) (Eif3s8), mRNA. /PROD=eukaryotic translation initiation factor 3,subunit 8 (110 kDa) /FL=gb:BC025032.1 gb:BC024855.1 gb:U67328.1 gb:NM_019646.1
1415859_at	507	523	1.03		2003	1871	0.93		2330	523	0.22		2187	1197	0.55		gb:BB858329 /DB_XREF=gi:17099783 /DB_XREF=BB858329 /CLONE=G370050E07 /FEA=FLmRNA /CNT=444 /TID=Mm.22776.1 /TIER=Stack /STK=14 /UG=Mm.22776 /LL=56347 /UG_GENE=Eif3s8 /UG_TITLE=eukaryotic translation initiation factor 3, subunit 8 (110 kDa) /FL=gb:BC025032.1 gb:BC024855.1 gb:U67328.1 gb:NM_019646.1
1415860_at	7372	10686	1.45		2287	10834	4.74		6393	10686	1.67		2916	10760	3.69		gb:NM_010655.1 /DB_XREF=gi:6754473 /GEN=Kpna2 /FEA=FLmRNA /CNT=399 /TID=Mm.12508.1 /TIER=FL+Stack /STK=197 /UG=Mm.12508 /LL=16647 /DEF=Mus musculus karyopherin (importin) alpha 2 (Kpna2), mRNA. /PROD=karyopherin (importin) alpha 2 /FL=gb:U34229.1 gb:NM_010655.1 gb:BC006720.1 gb:D55720.1 gb:U12270.1 gb:BC003274.1
1415861_at	216	162	0.75		195	367	1.88		203	162	0.8		505	265	0.52		gb:NM_031202.1 /DB_XREF=gi:13654240 /GEN=Tyrp1 /FEA=FLmRNA /CNT=242 /TID=Mm.30438.1 /TIER=FL+Stack /STK=194 /UG=Mm.30438 /LL=22178 /DEF=Mus musculus tyrosinase-related protein 1 (Tyrp1), mRNA. /PROD=tyrosinase-related protein 1 /FL=gb:NM_031202.1
1415862_at	192	129	0.67		174	266	1.53		161	129	0.8		404	198	0.49		gb:BB762957 /DB_XREF=gi:16207904 /DB_XREF=BB762957 /CLONE=G370017M16 /FEA=FLmRNA /CNT=242 /TID=Mm.30438.1 /TIER=Stack /STK=32 /UG=Mm.30438 /LL=22178 /UG_GENE=Tyrp1 /UG_TITLE=tyrosinase-related protein 1 /FL=gb:NM_031202.1
1415863_at	7996	7565	0.95		6809	7565	1.11		7386	7565	1.02		7189	7565	1.05		gb:NM_013507.1 /DB_XREF=gi:7305020 /GEN=Eif4g2 /FEA=FLmRNA /CNT=571 /TID=Mm.525.1 /TIER=FL+Stack /STK=193 /UG=Mm.525 /LL=13690 /DEF=Mus musculus eukaryotic translation initiation factor 4, gamma 2 (Eif4g2), mRNA. /PROD=eukaryotic translation initiation factor 4,gamma 2 /FL=gb:U76112.1 gb:NM_013507.1 gb:U63323.1
1415864_at	2020	2052	1.02		1637	1773	1.08		2420	2052	0.85		1934	1913	0.99		gb:BC004589.1 /DB_XREF=gi:13435441 /FEA=FLmRNA /CNT=295 /TID=Mm.22706.1 /TIER=FL+Stack /STK=193 /UG=Mm.22706 /LL=12183 /UG_GENE=Bpgm /DEF=Mus musculus, 2,3-bisphosphoglycerate mutase, clone MGC:6263 IMAGE:3587820, mRNA, complete cds. /PROD=2,3-bisphosphoglycerate mutase /FL=gb:BC004589.1 gb:NM_007563.1
1415865_s_at	2635	2356	0.89		2011	2144	1.07		2743	2356	0.86		2439	2250	0.92		gb:BC004589.1 /DB_XREF=gi:13435441 /FEA=FLmRNA /CNT=295 /TID=Mm.22706.1 /TIER=FL+Stack /STK=193 /UG=Mm.22706 /LL=12183 /UG_GENE=Bpgm /DEF=Mus musculus, 2,3-bisphosphoglycerate mutase, clone MGC:6263 IMAGE:3587820, mRNA, complete cds. /PROD=2,3-bisphosphoglycerate mutase /FL=gb:BC004589.1 gb:NM_007563.1
1415866_at	658	670	1.02		367	387	1.05		501	670	1.34		374	529	1.41		gb:NM_133952.1 /DB_XREF=gi:19527171 /GEN=AW538196 /FEA=FLmRNA /CNT=239 /TID=Mm.21287.1 /TIER=FL+Stack /STK=193 /UG=Mm.21287 /LL=101869 /DEF=Mus musculus expressed sequence AW538196 (AW538196), mRNA. /PROD=expressed sequence AW538196 /FL=gb:BC004717.1 gb:NM_133952.1
1415867_at	5588	6139	1.1		5681	5778	1.02		5376	6139	1.14		5422	5959	1.1		gb:NM_009837.1 /DB_XREF=gi:6753321 /GEN=Cct4 /FEA=FLmRNA /CNT=385 /TID=Mm.6821.1 /TIER=FL+Stack /STK=192 /UG=Mm.6821 /LL=12464 /DEF=Mus musculus chaperonin subunit 4 (delta) (Cct4), mRNA. /PROD=chaperonin subunit 4 (delta) /FL=gb:L25913.1 gb:NM_009837.1
1415868_at	113	144	1.27		154	147	0.95		193	144	0.75		174	146	0.84		gb:BI989964 /DB_XREF=gi:17960969 /DB_XREF=4053-54 /FEA=FLmRNA /CNT=385 /TID=Mm.6821.1 /TIER=ConsEnd /STK=0 /UG=Mm.6821 /LL=12464 /UG_GENE=Cct4 /UG_TITLE=chaperonin subunit 4 (delta) /FL=gb:L25913.1 gb:NM_009837.1
1415869_a_at	3280	2995	0.91		2975	2206	0.74		2584	2995	1.16		2732	2601	0.95		gb:NM_011588.1 /DB_XREF=gi:6755786 /GEN=Trim28 /FEA=FLmRNA /CNT=397 /TID=Mm.15701.1 /TIER=FL+Stack /STK=192 /UG=Mm.15701 /LL=21849 /DEF=Mus musculus tripartite motif protein 28 (Trim28), mRNA. /PROD=tripartite motif protein 28 /FL=gb:AF230391.1 gb:U67303.1 gb:NM_011588.1
1415870_at	2027	2113	1.04		2542	1830	0.72		674	2113	3.14		2977	1972	0.66		gb:NM_007594.1 /DB_XREF=gi:6680839 /GEN=Calu /FEA=FLmRNA /CNT=355 /TID=Mm.7515.1 /TIER=FL+Stack /STK=191 /UG=Mm.7515 /LL=12321 /DEF=Mus musculus calumenin (Calu), mRNA. /PROD=calumenin /FL=gb:U81829.1 gb:NM_007594.1
1415871_at	13	19	1.46		22	7	0.32		34	19	0.56		12	13	1.08		gb:NM_009369.1 /DB_XREF=gi:6678320 /GEN=Tgfbi /FEA=FLmRNA /CNT=272 /TID=Mm.14455.1 /TIER=FL+Stack /STK=191 /UG=Mm.14455 /LL=21810 /DEF=Mus musculus transforming growth factor, beta induced, 68 kDa (Tgfbi), mRNA. /PROD=transforming growth factor, beta induced, 68kDa /FL=gb:L19932.1 gb:NM_009369.1
1415872_at	8999	8965	1		11203	9728	0.87		10558	8965	0.85		9277	9347	1.01		gb:NM_021510.1 /DB_XREF=gi:10946927 /GEN=Hnrph1 /FEA=FLmRNA /CNT=315 /TID=Mm.21740.1 /TIER=FL+Stack /STK=190 /UG=Mm.21740 /LL=59013 /DEF=Mus musculus heterogeneous nuclear ribonucleoprotein H1 (Hnrph1), mRNA. /PROD=heterogeneous nuclear ribonucleoprotein H1 /FL=gb:NM_021510.1
1415873_a_at	3552	3528	0.99		2947	3152	1.07		2833	3528	1.25		2705	3340	1.23		gb:NM_016860.1 /DB_XREF=gi:8392846 /GEN=Actr1a /FEA=FLmRNA /CNT=343 /TID=Mm.3118.1 /TIER=FL+Stack /STK=190 /UG=Mm.3118 /LL=54130 /DEF=Mus musculus actin-related protein 1 homolog A (yeast) (Actr1a), mRNA. /PROD=actin-related protein 1 homolog A (yeast) /FL=gb:BC007131.1 gb:AB010297.1 gb:NM_016860.1
1415874_at	495	523	1.06		716	430	0.6		499	523	1.05		453	477	1.05		gb:NM_011896.1 /DB_XREF=gi:6755649 /GEN=Spry1 /FEA=FLmRNA /CNT=214 /TID=Mm.86483.1 /TIER=FL+Stack /STK=189 /UG=Mm.86483 /LL=24063 /DEF=Mus musculus sprouty homolog 1 (Drosophila) (Spry1), mRNA. /PROD=sprouty homolog 1 (Drosophila) /FL=gb:NM_011896.1 gb:AF176903.1
1415875_at	33	36	1.09		13	18	1.38		29	36	1.24		26	27	1.04		gb:NM_019643.1 /DB_XREF=gi:9790254 /GEN=Tera-pending /FEA=FLmRNA /CNT=259 /TID=Mm.18637.1 /TIER=ConsEnd /STK=0 /UG=Mm.18637 /LL=56306 /DEF=Mus musculus teratocarcinoma expressed, serine rich (Tera-pending), mRNA. /PROD=teratocarcinoma expressed, serine rich /FL=gb:NM_019643.1 gb:U64033.1
1415876_a_at	7657	7478	0.98		6877	6258	0.91		5614	7478	1.33		5876	6868	1.17		gb:NM_013765.1 /DB_XREF=gi:7305446 /GEN=Rps26 /FEA=FLmRNA /CNT=369 /TID=Mm.372.1 /TIER=FL+Stack /STK=188 /UG=Mm.372 /LL=27370 /DEF=Mus musculus ribosomal protein S26 (Rps26), mRNA. /PROD=ribosomal protein S26 /FL=gb:U67770.1 gb:NM_013765.1
1415877_at	3146	3479	1.11		1577	1873	1.19		2361	3479	1.47		1438	2676	1.86		gb:NM_009468.1 /DB_XREF=gi:6681218 /GEN=Dpysl3 /FEA=FLmRNA /CNT=262 /TID=Mm.180905.1 /TIER=FL+Stack /STK=188 /UG=Mm.180905 /LL=22240 /DEF=Mus musculus dihydropyrimidinase-like 3 (Dpysl3), mRNA. /PROD=dihydropyrimidinase-like 3 /FL=gb:BC023003.1 gb:NM_009468.1
1415878_at	669	523	0.78		585	517	0.88		568	523	0.92		646	520	0.8		gb:NM_009103.1 /DB_XREF=gi:6677822 /GEN=Rrm1 /FEA=FLmRNA /CNT=310 /TID=Mm.656.1 /TIER=FL+Stack /STK=188 /UG=Mm.656 /LL=20133 /DEF=Mus musculus ribonucleotide reductase M1 (Rrm1), mRNA. /PROD=ribonucleotide reductase M1 /FL=gb:BC016450.1 gb:K02927.1 gb:NM_009103.1
1415879_a_at	15319	14980	0.98		13228	12510	0.95		11048	14980	1.36		11896	13745	1.16		gb:BC012413.1 /DB_XREF=gi:15214575 /FEA=FLmRNA /CNT=278 /TID=Mm.14245.1 /TIER=FL+Stack /STK=187 /UG=Mm.14245 /LL=67186 /UG_GENE=Rplp2 /DEF=Mus musculus, RIKEN cDNA 2700049I22 gene, clone MGC:6693 IMAGE:3583752, mRNA, complete cds. /PROD=RIKEN cDNA 2700049I22 gene /FL=gb:BC012413.1 gb:NM_026020.1
1415880_a_at	5556	5381	0.97		4051	3912	0.97		3760	5381	1.43		4024	4647	1.15		gb:NM_010684.1 /DB_XREF=gi:7106338 /GEN=Lamp1 /FEA=FLmRNA /CNT=492 /TID=Mm.16716.1 /TIER=FL+Stack /STK=186 /UG=Mm.16716 /LL=16783 /DEF=Mus musculus lysosomal membrane glycoprotein 1 (Lamp1), mRNA. /PROD=lysosomal membrane glycoprotein 1 /FL=gb:NM_010684.1 gb:M32015.1 gb:M25244.1 gb:AY069968.1
1415881_at	6014	5493	0.91		4817	4118	0.85		5069	5493	1.08		4908	4806	0.98		gb:NM_078478.1 /DB_XREF=gi:17505217 /GEN=Ghitm /FEA=FLmRNA /CNT=534 /TID=Mm.182912.1 /TIER=FL+Stack /STK=185 /UG=Mm.182912 /LL=66092 /DEF=Mus musculus growth hormone inducible transmembrane protein (Ghitm), mRNA. /PROD=growth hormone inducible transmembrane protein /FL=gb:BC010224.1 gb:AF412297.1 gb:NM_078478.1 gb:BC008622.1
1415882_at	4951	5318	1.07		2676	2196	0.82		2562	5318	2.08		2837	3757	1.32		gb:BC010224.1 /DB_XREF=gi:16307368 /FEA=FLmRNA /CNT=534 /TID=Mm.182912.1 /TIER=FL+Stack /STK=71 /UG=Mm.182912 /LL=66092 /UG_GENE=Ghitm /DEF=Mus musculus, clone MGC:6382 IMAGE:3500685, mRNA, complete cds. /PROD=Unknown (protein for MGC:6382) /FL=gb:BC010224.1 gb:AF412297.1 gb:NM_078478.1 gb:BC008622.1
1415883_a_at	9	22	2.44		16	30	1.88		6	22	3.67		9	26	2.89		gb:NM_026419.1 /DB_XREF=gi:13385915 /GEN=Ela3b /FEA=FLmRNA /CNT=429 /TID=Mm.30780.1 /TIER=FL+Stack /STK=184 /UG=Mm.30780 /LL=67868 /DEF=Mus musculus elastase 3B, pancreatic (Ela3b), mRNA. /PROD=elastase 3B, pancreatic /FL=gb:NM_026419.1
1415884_at	127	107	0.84		139	159	1.14		141	107	0.76		150	133	0.89		gb:NM_026419.1 /DB_XREF=gi:13385915 /GEN=Ela3b /FEA=FLmRNA /CNT=429 /TID=Mm.30780.1 /TIER=FL+Stack /STK=184 /UG=Mm.30780 /LL=67868 /DEF=Mus musculus elastase 3B, pancreatic (Ela3b), mRNA. /PROD=elastase 3B, pancreatic /FL=gb:NM_026419.1
1415885_at	11025	9737	0.88		17724	10748	0.61		14894	9737	0.65		25167	10243	0.41		gb:NM_007694.1 /DB_XREF=gi:6680933 /GEN=Chgb /FEA=FLmRNA /CNT=226 /TID=Mm.1339.1 /TIER=FL+Stack /STK=184 /UG=Mm.1339 /LL=12653 /DEF=Mus musculus chromogranin B (Chgb), mRNA. /PROD=chromogranin B /FL=gb:NM_007694.1 gb:BC014736.1
1415886_at	273	283	1.04		318	262	0.82		269	283	1.05		282	273	0.97		gb:AB043953.1 /DB_XREF=gi:8131581 /GEN=chat /FEA=FLmRNA /CNT=223 /TID=Mm.9593.1 /TIER=FL+Stack /STK=184 /UG=Mm.9593 /LL=27387 /DEF=Mus musculus mRNA for Chat-H, complete cds. /PROD=Chat-H /FL=gb:AB043953.1 gb:AB030442.1 gb:NM_013781.1 gb:AF168364.1
1415887_at	5317	5436	1.02		5591	4997	0.89		5126	5436	1.06		5267	5217	0.99		gb:NM_019678.1 /DB_XREF=gi:9790260 /GEN=Tfg /FEA=FLmRNA /CNT=275 /TID=Mm.41374.1 /TIER=FL+Stack /STK=183 /UG=Mm.41374 /LL=21787 /DEF=Mus musculus Trk-fused gene (Tfg), mRNA. /PROD=Trk-fused gene /FL=gb:U94662.1 gb:NM_019678.1 gb:BC024638.1
1415888_at	929	911	0.98		1147	852	0.74		773	911	1.18		746	882	1.18		gb:NM_008231.1 /DB_XREF=gi:6680196 /GEN=Hdgf /FEA=FLmRNA /CNT=500 /TID=Mm.1141.1 /TIER=FL+Stack /STK=182 /UG=Mm.1141 /LL=15191 /DEF=Mus musculus hepatoma-derived growth factor (Hdgf), mRNA. /PROD=hepatoma-derived growth factor /FL=gb:D63707.1 gb:AF251787.1 gb:BC021654.1 gb:NM_008231.1 gb:BC005713.1
1415889_a_at	5781	5374	0.93		5160	5228	1.01		5056	5374	1.06		5768	5301	0.92		gb:NM_011631.1 /DB_XREF=gi:6755862 /GEN=Tra1 /FEA=FLmRNA /CNT=448 /TID=Mm.4526.1 /TIER=FL+Stack /STK=182 /UG=Mm.4526 /LL=22027 /DEF=Mus musculus tumor rejection antigen gp96 (Tra1), mRNA. /PROD=tumor rejection antigen gp96 /FL=gb:BC010445.1 gb:NM_011631.1 gb:BC011439.1
1415890_at	1581	1752	1.11		1868	1645	0.88		1427	1752	1.23		1555	1699	1.09		gb:NM_011863.1 /DB_XREF=gi:6754981 /GEN=Papss1 /FEA=FLmRNA /CNT=332 /TID=Mm.18161.1 /TIER=FL+Stack /STK=182 /UG=Mm.18161 /LL=23971 /DEF=Mus musculus 3-phosphoadenosine 5-phosphosulfate synthase 1 (Papss1), mRNA. /PROD=3-phosphoadenosine 5-phosphosulfate synthase1 /FL=gb:U34883.1 gb:NM_011863.1
1415891_at	3544	3684	1.04		4209	4294	1.02		4214	3684	0.87		4493	3989	0.89		gb:NM_019879.1 /DB_XREF=gi:9845298 /GEN=Suclg1 /FEA=FLmRNA /CNT=311 /TID=Mm.29845.1 /TIER=FL+Stack /STK=179 /UG=Mm.29845 /LL=56451 /DEF=Mus musculus succinate-CoA ligase, GDP-forming, alpha subunit (Suclg1), mRNA. /PROD=succinate-CoA ligase, GDP-forming, alphasubunit /FL=gb:NM_019879.1 gb:BC011087.1 gb:AF144101.2
1415892_at	348	328	0.94		310	279	0.9		290	328	1.13		271	304	1.12		gb:BC026135.1 /DB_XREF=gi:20072150 /FEA=FLmRNA /CNT=263 /TID=Mm.200373.1 /TIER=FL+Stack /STK=179 /UG=Mm.200373 /LL=20397 /UG_GENE=Sgpl1 /DEF=Mus musculus, sphingosine phosphate lyase 1, clone MGC:13853 IMAGE:4212293, mRNA, complete cds. /PROD=sphingosine phosphate lyase 1 /FL=gb:BC026135.1 gb:NM_009163.1 gb:AF036894.1
1415893_at	80	102	1.28		187	133	0.71		171	102	0.6		143	118	0.83		gb:NM_009163.1 /DB_XREF=gi:6677926 /GEN=Sgpl1 /FEA=FLmRNA /CNT=263 /TID=Mm.200373.1 /TIER=FL /STK=2 /UG=Mm.200373 /LL=20397 /DEF=Mus musculus sphingosine phosphate lyase 1 (Sgpl1), mRNA. /PROD=sphingosine phosphate lyase 1 /FL=gb:BC026135.1 gb:NM_009163.1 gb:AF036894.1
1415894_at	568	450	0.79		393	441	1.12		460	450	0.98		336	446	1.33		gb:AW125230 /DB_XREF=gi:6100760 /DB_XREF=UI-M-BH2.1-aps-d-09-0-UI.s1 /CLONE=UI-M-BH2.1-aps-d-09-0-UI /FEA=FLmRNA /CNT=373 /TID=Mm.28107.1 /TIER=ConsEnd /STK=1 /UG=Mm.28107 /LL=18606 /UG_GENE=Enpp2 /UG_TITLE=ectonucleotide pyrophosphatasephosphodiesterase 2 /FL=gb:BC003264.1 gb:AF123542.1 gb:NM_015744.1
1415895_at	13378	13208	0.99		15642	15196	0.97		14271	13208	0.93		14374	14202	0.99		gb:NM_013670.1 /DB_XREF=gi:7305508 /GEN=Snrpn /FEA=FLmRNA /CNT=253 /TID=Mm.43721.1 /TIER=FL+Stack /STK=178 /UG=Mm.43721 /LL=20646 /DEF=Mus musculus small nuclear ribonucleoprotein N (Snrpn), mRNA. /PROD=small nuclear ribonucleoprotein N /FL=gb:BC024880.1 gb:NM_013670.1 gb:BC019589.1
1415896_x_at	12161	11923	0.98		13161	12117	0.92		12072	11923	0.99		12006	12020	1		gb:NM_013670.1 /DB_XREF=gi:7305508 /GEN=Snrpn /FEA=FLmRNA /CNT=253 /TID=Mm.43721.1 /TIER=FL+Stack /STK=178 /UG=Mm.43721 /LL=20646 /DEF=Mus musculus small nuclear ribonucleoprotein N (Snrpn), mRNA. /PROD=small nuclear ribonucleoprotein N /FL=gb:BC024880.1 gb:NM_013670.1 gb:BC019589.1
1415897_a_at	434	412	0.95		631	409	0.65		506	412	0.81		426	411	0.96		gb:BC009155.1 /DB_XREF=gi:14318724 /FEA=FLmRNA /CNT=448 /TID=Mm.14796.1 /TIER=FL+Stack /STK=177 /UG=Mm.14796 /LL=56615 /UG_GENE=Mgst1 /DEF=Mus musculus, RIKEN cDNA 1500002K10 gene, clone MGC:6549 IMAGE:2655738, mRNA, complete cds. /PROD=RIKEN cDNA 1500002K10 gene /FL=gb:NM_019946.1 gb:BC009155.1 gb:AF159050.1
1415898_at	32	34	1.06		23	20	0.87		26	34	1.31		9	27	3		gb:BI150149 /DB_XREF=gi:14610150 /DB_XREF=602849383F1 /CLONE=IMAGE:5012757 /FEA=FLmRNA /CNT=448 /TID=Mm.14796.1 /TIER=ConsEnd /STK=0 /UG=Mm.14796 /LL=56615 /UG_GENE=Mgst1 /UG_TITLE=microsomal glutathione S-transferase 1 /FL=gb:NM_019946.1 gb:BC009155.1 gb:AF159050.1
1415899_at	300	304	1.01		812	256	0.32		336	304	0.9		357	280	0.78		gb:NM_008416.1 /DB_XREF=gi:6680511 /GEN=Junb /FEA=FLmRNA /CNT=302 /TID=Mm.1167.1 /TIER=FL+Stack /STK=177 /UG=Mm.1167 /LL=16477 /DEF=Mus musculus Jun-B oncogene (Junb), mRNA. /PROD=Jun-B oncogene /FL=gb:BC003790.1 gb:NM_008416.1 gb:J03236.1
1415900_a_at	80	56	0.7		50	82	1.64		58	56	0.97		90	69	0.77		gb:BB333334 /DB_XREF=gi:15411544 /DB_XREF=BB333334 /CLONE=B830009P17 /FEA=FLmRNA /CNT=272 /TID=Mm.4394.1 /TIER=Stack /STK=8 /UG=Mm.4394 /LL=16590 /UG_GENE=Kit /UG_TITLE=kit oncogene /FL=gb:NM_021099.2
1415901_at	809	651	0.8		657	554	0.84		603	651	1.08		501	603	1.2		gb:NM_011962.1 /DB_XREF=gi:6755109 /GEN=Plod3 /FEA=FLmRNA /CNT=258 /TID=Mm.137885.1 /TIER=FL+Stack /STK=175 /UG=Mm.137885 /LL=26433 /DEF=Mus musculus procollagen-lysine, 2-oxoglutarate 5-dioxygenase 3 (Plod3), mRNA. /PROD=procollagen-lysine, 2-oxoglutarate 5-dioxygenase3 /FL=gb:AF046783.1 gb:NM_011962.1
1415902_at	11	13	1.18		27	21	0.78		17	13	0.76		15	17	1.13		gb:NM_138600.1 /DB_XREF=gi:20070417 /GEN=D18Wsu181e /FEA=FLmRNA /CNT=262 /TID=Mm.30250.1 /TIER=FL /STK=2 /UG=Mm.30250 /LL=28121 /DEF=Mus musculus DNA segment, Chr 18, Wayne State University 181, expressed (D18Wsu181e), mRNA. /PROD=DNA segment, Chr 18, Wayne State University 181,expressed /FL=gb:BC012407.1 gb:NM_138600.1
1415903_at	6841	2986	0.44		1695	1143	0.67		4676	2986	0.64		3607	2065	0.57		gb:NM_134086.1 /DB_XREF=gi:19527313 /GEN=Slc38a1 /FEA=FLmRNA /CNT=217 /TID=Mm.103568.1 /TIER=FL+Stack /STK=174 /UG=Mm.103568 /LL=105727 /DEF=Mus musculus solute carrier family 38, member 1 (Slc38a1), mRNA. /PROD=solute carrier family 38, member 1 /FL=gb:AF184240.2 gb:NM_134086.1
1415904_at	1407	1166	0.83		1593	1314	0.82		1285	1166	0.91		1296	1240	0.96		gb:NM_008509.1 /DB_XREF=gi:6678709 /GEN=Lpl /FEA=FLmRNA /CNT=419 /TID=Mm.1514.1 /TIER=FL+Stack /STK=23 /UG=Mm.1514 /LL=16956 /DEF=Mus musculus lipoprotein lipase (Lpl), mRNA. /PROD=lipoprotein lipase /FL=gb:BC003305.1 gb:NM_008509.1
1415905_at	53	31	0.58		54	30	0.56		21	31	1.48		34	31	0.91		gb:NM_009042.1 /DB_XREF=gi:6677702 /GEN=Reg1 /FEA=FLmRNA /CNT=214 /TID=Mm.142731.1 /TIER=FL+Stack /STK=173 /UG=Mm.142731 /LL=19692 /DEF=Mus musculus regenerating islet-derived 1 (Reg1), mRNA. /PROD=regenerating islet-derived 1 /FL=gb:NM_009042.1
1415906_at	12557	12140	0.97		9840	11616	1.18		11257	12140	1.08		11095	11878	1.07		gb:NM_021278.1 /DB_XREF=gi:10946577 /GEN=Tmsb4x /FEA=FLmRNA /CNT=360 /TID=Mm.142729.1 /TIER=FL+Stack /STK=172 /UG=Mm.142729 /LL=19241 /DEF=Mus musculus thymosin, beta 4, X chromosome (Tmsb4x), mRNA. /PROD=thymosin, beta 4, X chromosome /FL=gb:NM_021278.1 gb:BC018286.1
1415907_at	1396	1592	1.14		1101	1184	1.08		1064	1592	1.5		785	1388	1.77		gb:NM_007632.1 /DB_XREF=gi:6724312 /GEN=Ccnd3 /FEA=FLmRNA /CNT=286 /TID=Mm.7417.1 /TIER=FL+Stack /STK=172 /UG=Mm.7417 /LL=12445 /DEF=Mus musculus cyclin D3 (Ccnd3), mRNA. /PROD=cyclin D3 /FL=gb:BC004076.1 gb:NM_007632.1 gb:M86183.1 gb:BC005605.1
1415908_at	1211	1273	1.05		1641	1684	1.03		1583	1273	0.8		1808	1479	0.82		gb:BC011213.1 /DB_XREF=gi:15029959 /FEA=FLmRNA /CNT=222 /TID=Mm.20445.1 /TIER=FL+Stack /STK=172 /UG=Mm.20445 /LL=22110 /UG_GENE=Tspyl /DEF=Mus musculus, Similar to testis-specific protein, Y-encoded-like, clone MGC:18337 IMAGE:4196841, mRNA, complete cds. /PROD=Similar to testis-specific protein,Y-encoded-like /FL=gb:BC011213.1 gb:NM_009433.1 gb:AF042180.1
1415909_at	2019	1944	0.96		1986	1961	0.99		2175	1944	0.89		2122	1953	0.92		gb:NM_016737.1 /DB_XREF=gi:14389430 /GEN=Stip1 /FEA=FLmRNA /CNT=298 /TID=Mm.4540.1 /TIER=FL+Stack /STK=171 /UG=Mm.4540 /LL=20867 /DEF=Mus musculus stress-induced phosphoprotein 1 (Stip1), mRNA. /PROD=stress-induced phosphoprotein 1 /FL=gb:NM_016737.1 gb:BC003794.1 gb:U27830.1
1415910_s_at	958	1171	1.22		1196	1453	1.21		1301	1171	0.9		1405	1312	0.93		gb:NM_134141.1 /DB_XREF=gi:19527375 /GEN=AA617265 /FEA=FLmRNA /CNT=244 /TID=Mm.27582.1 /TIER=FL+Stack /STK=171 /UG=Mm.27582 /LL=107101 /DEF=Mus musculus expressed sequence AA617265 (AA617265), mRNA. /PROD=expressed sequence AA617265 /FL=gb:BC021864.1 gb:NM_134141.1 gb:BC016261.1
1415911_at	3602	3326	0.92		3583	3877	1.08		3680	3326	0.9		3715	3602	0.97		gb:NM_008378.1 /DB_XREF=gi:6680446 /GEN=Impact /FEA=FLmRNA /CNT=233 /TID=Mm.8154.1 /TIER=FL+Stack /STK=171 /UG=Mm.8154 /LL=16210 /DEF=Mus musculus imprinted and ancient (Impact), mRNA. /PROD=imprinted and ancient /FL=gb:NM_008378.1 gb:D87973.1 gb:BC020524.1
1415912_a_at	6155	5786	0.94		6356	5086	0.8		4534	5786	1.28		4809	5436	1.13		gb:NM_026533.1 /DB_XREF=gi:13386033 /GEN=Rps13 /FEA=FLmRNA /CNT=343 /TID=Mm.14798.1 /TIER=FL+Stack /STK=170 /UG=Mm.14798 /LL=68052 /DEF=Mus musculus ribosomal protein S13 (Rps13), mRNA. /PROD=ribosomal protein S13 /FL=gb:NM_026533.1 gb:BC011192.1
1415913_at	128	206	1.61		227	163	0.72		183	206	1.13		196	185	0.94		gb:BC011192.1 /DB_XREF=gi:15029926 /FEA=FLmRNA /CNT=343 /TID=Mm.14798.1 /TIER=FL /STK=6 /UG=Mm.14798 /LL=68052 /UG_GENE=Rps13 /DEF=Mus musculus, Similar to ribosomal protein S13, clone MGC:18694 IMAGE:4016679, mRNA, complete cds. /PROD=Similar to ribosomal protein S13 /FL=gb:NM_026533.1 gb:BC011192.1
1415914_at	4442	4514	1.02		4265	4425	1.04		4211	4514	1.07		4164	4470	1.07		gb:NM_010448.1 /DB_XREF=gi:6754221 /GEN=Hnrpab /FEA=FLmRNA /CNT=360 /TID=Mm.24.1 /TIER=FL+Stack /STK=170 /UG=Mm.24 /LL=15384 /DEF=Mus musculus heterogeneous nuclear ribonucleoprotein AB (Hnrpab), mRNA. /PROD=heterogeneous nuclear ribonucleoprotein AB /FL=gb:NM_010448.1 gb:D90151.1
1415915_at	4442	5007	1.13		5135	4771	0.93		4484	5007	1.12		4449	4889	1.1		gb:NM_134040.1 /DB_XREF=gi:19527255 /GEN=AA409185 /FEA=FLmRNA /CNT=257 /TID=Mm.1706.1 /TIER=FL+Stack /STK=170 /UG=Mm.1706 /LL=104721 /DEF=Mus musculus expressed sequence AA409185 (AA409185), mRNA. /PROD=expressed sequence AA409185 /FL=gb:NM_134040.1 gb:BC008570.1 gb:BC010624.1
1415916_a_at	858	781	0.91		1056	785	0.74		946	781	0.83		994	783	0.79		gb:NM_138745.1 /DB_XREF=gi:20270274 /GEN=Mthfd1 /FEA=FLmRNA /CNT=271 /TID=Mm.29584.1 /TIER=FL+Stack /STK=170 /UG=Mm.29584 /LL=108156 /DEF=Mus musculus methylenetetrahydrofolate dehydrogenase (NADP+ dependent), methenyltetrahydrofolate cyclohydrolase, formyltetrahydrofolate synthase (Mthfd1), mRNA. /PROD=methylenetetrahydrofolate dehydrogenase (NADP+dependent), methenyltetrahydrofolate cyclohydrol…
1415917_at	380	381	1		512	391	0.76		512	381	0.74		481	386	0.8		gb:NM_138745.1 /DB_XREF=gi:20270274 /GEN=Mthfd1 /FEA=FLmRNA /CNT=271 /TID=Mm.29584.1 /TIER=FL+Stack /STK=170 /UG=Mm.29584 /LL=108156 /DEF=Mus musculus methylenetetrahydrofolate dehydrogenase (NADP+ dependent), methenyltetrahydrofolate cyclohydrolase, formyltetrahydrofolate synthase (Mthfd1), mRNA. /PROD=methylenetetrahydrofolate dehydrogenase (NADP+dependent), methenyltetrahydrofolate cyclohydrol…
1415918_a_at	19750	21064	1.07		18201	18069	0.99		17357	21064	1.21		16449	19567	1.19		gb:NM_009415.1 /DB_XREF=gi:6678412 /GEN=Tpi /FEA=FLmRNA /CNT=308 /TID=Mm.4222.1 /TIER=FL+Stack /STK=169 /UG=Mm.4222 /LL=21991 /DEF=Mus musculus triosephosphate isomerase (Tpi), mRNA. /PROD=triosephosphate isomerase /FL=gb:NM_009415.1
1415919_at	2180	1944	0.89		2049	1897	0.93		1934	1944	1.01		1934	1921	0.99		gb:NM_008721.1 /DB_XREF=gi:6679105 /GEN=Npdc1 /FEA=FLmRNA /CNT=248 /TID=Mm.1131.1 /TIER=FL+Stack /STK=169 /UG=Mm.1131 /LL=18146 /DEF=Mus musculus neural proliferation, differentiation and control gene 1 (Npdc1), mRNA. /PROD=neural proliferation, differentiation andcontrol gene 1 /FL=gb:NM_008721.1 gb:BC003320.1 gb:L03814.1
1415920_at	4689	5211	1.11		4436	4642	1.05		4121	5211	1.26		5162	4927	0.95		gb:NM_031249.1 /DB_XREF=gi:13752574 /GEN=Cstf2t-pending /FEA=FLmRNA /CNT=233 /TID=Mm.22031.1 /TIER=FL+Stack /STK=169 /UG=Mm.22031 /LL=83410 /DEF=Mus musculus cleavage stimulation factor, 3 pre-RNA subunit 2, 64 kDa, tau (Cstf2t-pending), mRNA. /PROD=cleavage stimulation factor, 3 pre-RNA subunit2, 64 kDa, tau /FL=gb:BC026995.1 gb:NM_031249.1 gb:AF322194.1
1415921_a_at	20	49	2.45		67	39	0.58		32	49	1.53		31	44	1.42		gb:AF167552.1 /DB_XREF=gi:8071637 /FEA=FLmRNA /CNT=220 /TID=Mm.21526.1 /TIER=FL /STK=1 /UG=Mm.21526 /LL=29820 /UG_GENE=Tnfrsf19 /DEF=Mus musculus TAJ-alpha long mRNA, complete cds. /PROD=TAJ-alpha long /FL=gb:AF167552.1 gb:AB040432.1 gb:NM_013869.2 gb:AF173166.1
1415922_s_at	1466	1296	0.88		1584	1151	0.73		1768	1296	0.73		1151	1224	1.06		gb:NM_010807.1 /DB_XREF=gi:6754705 /GEN=Mlp /FEA=FLmRNA /CNT=261 /TID=Mm.2769.1 /TIER=FL+Stack /STK=168 /UG=Mm.2769 /LL=17357 /DEF=Mus musculus MARCKS-like protein (Mlp), mRNA. /PROD=MARCKS-like protein /FL=gb:BC006757.1 gb:NM_010807.1
1415923_at	6938	6634	0.96		7936	7749	0.98		7327	6634	0.91		8414	7192	0.85		gb:NM_010882.1 /DB_XREF=gi:6754805 /GEN=Ndn /FEA=FLmRNA /CNT=258 /TID=Mm.7089.1 /TIER=FL+Stack /STK=168 /UG=Mm.7089 /LL=17984 /DEF=Mus musculus necdin (Ndn), mRNA. /PROD=necdin /FL=gb:NM_010882.1 gb:M80840.1 gb:BC015268.1
1415924_at	5	19	3.8		7	51	7.29		14	19	1.36		20	35	1.75		gb:NM_009407.1 /DB_XREF=gi:6678394 /GEN=Tnp1 /FEA=FLmRNA /CNT=178 /TID=Mm.661.1 /TIER=FL+Stack /STK=168 /UG=Mm.661 /LL=21958 /DEF=Mus musculus transition protein 1 (Tnp1), mRNA. /PROD=transition protein 1 /FL=gb:NM_009407.1
1415925_a_at	745	678	0.91		669	469	0.7		696	678	0.97		602	574	0.95		gb:NM_053074.1 /DB_XREF=gi:16716348 /GEN=Nup62 /FEA=FLmRNA /CNT=267 /TID=Mm.22687.1 /TIER=FL+Stack /STK=167 /UG=Mm.22687 /LL=18226 /DEF=Mus musculus nucleoporin 62 (Nup62), mRNA. /PROD=nucleoporin 62 /FL=gb:NM_053074.1 gb:BC005784.1
1415926_at	587	666	1.13		663	482	0.73		686	666	0.97		638	574	0.9		gb:NM_053074.1 /DB_XREF=gi:16716348 /GEN=Nup62 /FEA=FLmRNA /CNT=267 /TID=Mm.22687.1 /TIER=FL+Stack /STK=167 /UG=Mm.22687 /LL=18226 /DEF=Mus musculus nucleoporin 62 (Nup62), mRNA. /PROD=nucleoporin 62 /FL=gb:NM_053074.1 gb:BC005784.1
1415927_at	213	173	0.81		209	185	0.89		217	173	0.8		205	179	0.87		gb:NM_009608.1 /DB_XREF=gi:14192921 /GEN=Actc1 /FEA=FLmRNA /CNT=375 /TID=Mm.686.1 /TIER=FL+Stack /STK=166 /UG=Mm.686 /LL=11464 /DEF=Mus musculus actin, alpha, cardiac (Actc1), mRNA. /PROD=actin, alpha, cardiac /FL=gb:NM_009608.1
1415928_a_at	5229	5055	0.97		5931	5780	0.97		5891	5055	0.86		6409	5418	0.85		gb:NM_026160.1 /DB_XREF=gi:13385663 /GEN=Map1lc3 /FEA=FLmRNA /CNT=435 /TID=Mm.28357.1 /TIER=FL+Stack /STK=166 /UG=Mm.28357 /LL=67443 /DEF=Mus musculus microtubule-associated protein 1 light chain 3 (Map1lc3), mRNA. /PROD=microtubule-associated protein 1 light chain 3 /FL=gb:NM_026160.1 gb:AF255953.1
1415929_at	6927	6449	0.93		7490	6734	0.9		7093	6449	0.91		7748	6592	0.85		gb:NM_026160.1 /DB_XREF=gi:13385663 /GEN=Map1lc3 /FEA=FLmRNA /CNT=435 /TID=Mm.28357.1 /TIER=FL+Stack /STK=166 /UG=Mm.28357 /LL=67443 /DEF=Mus musculus microtubule-associated protein 1 light chain 3 (Map1lc3), mRNA. /PROD=microtubule-associated protein 1 light chain 3 /FL=gb:NM_026160.1 gb:AF255953.1
1415930_a_at	4572	5521	1.21		7384	6129	0.83		6492	5521	0.85		7418	5825	0.79		gb:AU080586 /DB_XREF=gi:6085340 /DB_XREF=AU080586 /CLONE=MNCb-5832 /FEA=FLmRNA /CNT=435 /TID=Mm.28357.1 /TIER=Stack /STK=21 /UG=Mm.28357 /LL=67443 /UG_GENE=Map1lc3 /UG_TITLE=microtubule-associated protein 1 light chain 3 /FL=gb:NM_026160.1 gb:AF255953.1
1415931_at	36	41	1.14		56	65	1.16		56	41	0.73		28	53	1.89		gb:M14951.1 /DB_XREF=gi:193484 /FEA=FLmRNA /CNT=323 /TID=Mm.3862.1 /TIER=FL /STK=1 /UG=Mm.3862 /LL=16002 /UG_GENE=Igf2 /UG_TITLE=insulin-like growth factor 2 /DEF=Mouse insulin-like growth factor II (IGF-II) mRNA, complete cds. /FL=gb:NM_010514.1 gb:M14951.1
1415932_x_at	2626	2574	0.98		2012	1625	0.81		1890	2574	1.36		1873	2100	1.12		gb:NM_015731.1 /DB_XREF=gi:7656915 /GEN=Atp9a /FEA=FLmRNA /CNT=237 /TID=Mm.10288.1 /TIER=FL+Stack /STK=166 /UG=Mm.10288 /LL=11981 /DEF=Mus musculus ATPase, class II, type 9A (Atp9a), mRNA. /PROD=ATPase, class 2 /FL=gb:AF152243.1 gb:NM_015731.1
1415933_a_at	8967	9246	1.03		8740	9399	1.08		10117	9246	0.91		11419	9323	0.82		gb:NM_007747.1 /DB_XREF=gi:6680985 /GEN=Cox5a /FEA=FLmRNA /CNT=352 /TID=Mm.360.1 /TIER=FL+Stack /STK=165 /UG=Mm.360 /LL=12858 /DEF=Mus musculus cytochrome c oxidase, subunit Va (Cox5a), mRNA. /PROD=cytochrome c oxidase, subunit Va /FL=gb:NM_007747.1
1415934_at	2047	2121	1.04		2005	1879	0.94		1997	2121	1.06		2092	2000	0.96		gb:AF482000.1 /DB_XREF=gi:19526371 /GEN=Csn8 /FEA=FLmRNA /CNT=308 /TID=Mm.29572.1 /TIER=FL+Stack /STK=165 /UG=Mm.29572 /LL=98184 /DEF=Mus musculus COP9 signalosome subunit 8 (Csn8) mRNA, complete cds. /PROD=COP9 signalosome subunit 8 /FL=gb:NM_133805.1 gb:BC017690.1 gb:BC024421.1 gb:BC021488.1 gb:AF482000.1
1415935_at	80	79	0.99		1184	88	0.07		94	79	0.84		125	84	0.67		gb:NM_022315.1 /DB_XREF=gi:11612492 /GEN=Smoc2 /FEA=FLmRNA /CNT=227 /TID=Mm.30162.1 /TIER=FL+Stack /STK=165 /UG=Mm.30162 /LL=64074 /DEF=Mus musculus secreted modular calcium binding protein 2 (Smoc2), mRNA. /PROD=secreted modular calcium-binding protein 2 /FL=gb:BC019527.1 gb:NM_022315.1
1415936_at	388	499	1.29		304	760	2.5		478	499	1.04		231	630	2.73		gb:NM_013867.1 /DB_XREF=gi:7304924 /GEN=Bcar3 /FEA=FLmRNA /CNT=187 /TID=Mm.45815.1 /TIER=FL+Stack /STK=165 /UG=Mm.45815 /LL=29815 /DEF=Mus musculus breast cancer anti-estrogen resistance 3 (Bcar3), mRNA. /PROD=breast cancer anti-estrogen resistance 3 /FL=gb:AF179566.1 gb:NM_013867.1
1415937_s_at	363	337	0.93		302	334	1.11		280	337	1.2		362	336	0.93		gb:BM246857 /DB_XREF=gi:17882127 /DB_XREF=K0743H03-3 /CLONE=K0743H03 /FEA=FLmRNA /CNT=446 /TID=Mm.29816.1 /TIER=Stack /STK=34 /UG=Mm.29816 /LL=18571 /UG_GENE=Pdcd6ip /UG_TITLE=programmed cell death 6 interacting protein /FL=gb:AF119955.1 gb:AJ005073.1 gb:BC026823.1 gb:NM_011052.1
1415938_at	7	14	2		30	20	0.67		9	14	1.56		13	17	1.31		gb:NM_009258.1 /DB_XREF=gi:6678104 /GEN=Spink3 /FEA=FLmRNA /CNT=194 /TID=Mm.272.1 /TIER=FL+Stack /STK=164 /UG=Mm.272 /LL=20730 /DEF=Mus musculus serine protease inhibitor, Kazal type 3 (Spink3), mRNA. /PROD=serine protease inhibitor, Kazal type 3 /FL=gb:NM_009258.1
1415939_at	107	115	1.07		145	100	0.69		89	115	1.29		72	108	1.5		gb:NM_021355.1 /DB_XREF=gi:10946679 /GEN=Fmod /FEA=FLmRNA /CNT=228 /TID=Mm.41573.1 /TIER=FL+Stack /STK=164 /UG=Mm.41573 /LL=14264 /DEF=Mus musculus fibromodulin (Fmod), mRNA. /PROD=fibromodulin /FL=gb:NM_021355.1
1415940_at	1776	1537	0.87		1844	1430	0.78		1422	1537	1.08		1463	1484	1.01		gb:NM_133349.1 /DB_XREF=gi:19111157 /GEN=AA407930 /FEA=FLmRNA /CNT=202 /TID=Mm.24521.1 /TIER=FL+Stack /STK=164 /UG=Mm.24521 /LL=100494 /DEF=Mus musculus expressed sequence AA407930 (AA407930), mRNA. /PROD=arsenite inducible RNA associated protein /FL=gb:NM_133349.1 gb:AF224494.1
1415941_s_at	996	908	0.91		963	763	0.79		782	908	1.16		817	836	1.02		gb:NM_133349.1 /DB_XREF=gi:19111157 /GEN=AA407930 /FEA=FLmRNA /CNT=202 /TID=Mm.24521.1 /TIER=FL+Stack /STK=164 /UG=Mm.24521 /LL=100494 /DEF=Mus musculus expressed sequence AA407930 (AA407930), mRNA. /PROD=arsenite inducible RNA associated protein /FL=gb:NM_133349.1 gb:AF224494.1
1415942_at	10920	9729	0.89		12749	9839	0.77		10117	9729	0.96		12607	9784	0.78		gb:NM_052835.1 /DB_XREF=gi:16418338 /GEN=Rpl10 /FEA=FLmRNA /CNT=356 /TID=Mm.100113.1 /TIER=FL+Stack /STK=163 /UG=Mm.100113 /LL=110954 /DEF=Mus musculus ribosomal protein 10 (Rpl10), mRNA. /PROD=ribosomal protein 10 /FL=gb:BC024901.1 gb:NM_052835.1 gb:M93980.1
1415943_at	47	52	1.11		58	62	1.07		55	52	0.95		54	57	1.06		gb:BC010560.1 /DB_XREF=gi:14714818 /FEA=FLmRNA /CNT=374 /TID=Mm.2580.1 /TIER=FL+Stack /STK=163 /UG=Mm.2580 /LL=20969 /UG_GENE=Sdc1 /DEF=Mus musculus, syndecan 1, clone MGC:5879 IMAGE:3501359, mRNA, complete cds. /PROD=syndecan 1 /FL=gb:BC010560.1 gb:NM_011519.1
1415944_at	74	30	0.41		45	56	1.24		38	30	0.79		20	43	2.15		gb:NM_011519.1 /DB_XREF=gi:6755437 /GEN=Sdc1 /FEA=FLmRNA /CNT=374 /TID=Mm.2580.1 /TIER=FL+Stack /STK=19 /UG=Mm.2580 /LL=20969 /DEF=Mus musculus syndecan 1 (Sdc1), mRNA. /PROD=syndecan 1 /FL=gb:BC010560.1 gb:NM_011519.1
1415945_at	79	95	1.2		85	85	1		86	95	1.1		78	90	1.15		gb:NM_008566.1 /DB_XREF=gi:6678829 /GEN=Mcmd5 /FEA=FLmRNA /CNT=278 /TID=Mm.5048.1 /TIER=FL+Stack /STK=163 /UG=Mm.5048 /LL=17218 /DEF=Mus musculus mini chromosome maintenance deficient 5 (S. cerevisiae) (Mcmd5), mRNA. /PROD=mini chromosome maintenance deficient 5 (S.cerevisiae) /FL=gb:NM_008566.1 gb:D26090.1
1415946_at	1900	1754	0.92		1364	1371	1.01		1540	1754	1.14		1533	1563	1.02		gb:NM_011822.1 /DB_XREF=gi:6754049 /GEN=Pigq /FEA=FLmRNA /CNT=233 /TID=Mm.6354.1 /TIER=FL+Stack /STK=163 /UG=Mm.6354 /LL=14755 /DEF=Mus musculus phosphatidylinositol glycan, class Q (Pigq), mRNA. /PROD=glycosylphosphatidylinositol 1 homolog (human) /FL=gb:BC014287.1 gb:NM_011822.1 gb:AB008895.1
1415947_at	722	832	1.15		820	981	1.2		957	832	0.87		862	907	1.05		gb:NM_011804.1 /DB_XREF=gi:6753519 /GEN=Creg /FEA=FLmRNA /CNT=313 /TID=Mm.459.1 /TIER=FL+Stack /STK=161 /UG=Mm.459 /LL=23850 /DEF=Mus musculus cellular repressor of E1A-stimulated genes (Creg), mRNA. /PROD=cellular repressor of E1A-stimulated genes /FL=gb:NM_011804.1 gb:AF084524.1 gb:BC027426.1
1415948_at	966	1062	1.1		807	932	1.15		932	1062	1.14		812	997	1.23		gb:BC027426.1 /DB_XREF=gi:20071654 /FEA=FLmRNA /CNT=313 /TID=Mm.459.1 /TIER=FL+Stack /STK=33 /UG=Mm.459 /LL=23850 /UG_GENE=Creg /DEF=Mus musculus, cellular repressor of E1A-stimulated genes, clone MGC:36084 IMAGE:3670649, mRNA, complete cds. /PROD=cellular repressor of E1A-stimulated genes /FL=gb:NM_011804.1 gb:AF084524.1 gb:BC027426.1
1415949_at	22325	23207	1.04		25142	25720	1.02		25712	23207	0.9		25062	24464	0.98		gb:BC010197.1 /DB_XREF=gi:16307317 /FEA=FLmRNA /CNT=333 /TID=Mm.31395.1 /TIER=FL+Stack /STK=161 /UG=Mm.31395 /LL=12876 /UG_GENE=Cpe /DEF=Mus musculus, Carboxypeptidase E, clone MGC:7101 IMAGE:3157558, mRNA, complete cds. /PROD=Carboxypeptidase E /FL=gb:NM_013494.1 gb:U23184.1 gb:BC010197.1
1415950_a_at	11495	11851	1.03		6465	6178	0.96		9876	11851	1.2		7426	9015	1.21		gb:NM_018858.1 /DB_XREF=gi:9256571 /GEN=Pbp /FEA=FLmRNA /CNT=307 /TID=Mm.195898.1 /TIER=FL+Stack /STK=161 /UG=Mm.195898 /LL=23980 /DEF=Mus musculus phosphatidylethanolamine binding protein (Pbp), mRNA. /PROD=phosphatidylethanolamine binding protein /FL=gb:U43206.1 gb:AF300422.1 gb:BC008169.1 gb:NM_018858.1 gb:AB046417.1
1415951_at	113	100	0.88		98	84	0.86		124	100	0.81		112	92	0.82		gb:NM_010221.1 /DB_XREF=gi:6806906 /GEN=Fkbp10 /FEA=FLmRNA /CNT=240 /TID=Mm.3894.1 /TIER=FL+Stack /STK=161 /UG=Mm.3894 /LL=14230 /DEF=Mus musculus FK506 binding protein 10 (65 kDa) (Fkbp10), mRNA. /PROD=FK506 binding protein 10 (65 kDa) /FL=gb:NM_010221.1 gb:L07063.1
1415952_at	1136	1026	0.9		645	449	0.7		507	1026	2.02		581	738	1.27		gb:NM_007928.1 /DB_XREF=gi:6679642 /GEN=Emk /FEA=FLmRNA /CNT=213 /TID=Mm.4082.1 /TIER=FL+Stack /STK=160 /UG=Mm.4082 /LL=13728 /DEF=Mus musculus ELKL motif kinase (Emk), mRNA. /PROD=ELKL motif kinase /FL=gb:NM_007928.1
1415953_s_at	419	377	0.9		572	453	0.79		445	377	0.85		400	415	1.04		gb:BI686265 /DB_XREF=gi:15648893 /DB_XREF=603312773F1 /CLONE=IMAGE:5352498 /FEA=FLmRNA /CNT=213 /TID=Mm.4082.1 /TIER=ConsEnd /STK=0 /UG=Mm.4082 /LL=13728 /UG_GENE=Emk /UG_TITLE=ELKL motif kinase /FL=gb:NM_007928.1
1415954_at	22	16	0.73		11	3	0.27		6	16	2.67		9	10	1.11		gb:AB009661.1 /DB_XREF=gi:6016831 /FEA=FLmRNA /CNT=489 /TID=Mm.6977.1 /TIER=FL+Stack /STK=159 /UG=Mm.6977 /LL=22074 /UG_GENE=Try4 /DEF=Mus musculus mRNA for TESP4, complete cds. /PROD=TESP4 /FL=gb:NM_011646.1 gb:AB009661.1
1415955_x_at	122	82	0.67		128	136	1.06		86	82	0.95		96	109	1.14		gb:K02926.1 /DB_XREF=gi:200488 /FEA=FLmRNA /CNT=208 /TID=Mm.42733.1 /TIER=FL+Stack /STK=159 /UG=Mm.42733 /LL=19118 /UG_GENE=Prm1 /UG_TITLE=protamine 1 /DEF=Mouse protamine 1 mRNA, complete cds. /FL=gb:M27500.1 gb:NM_013637.1 gb:K02926.1
1415956_a_at	1539	1539	1		1752	1383	0.79		1541	1539	1		1448	1461	1.01		gb:AI327059 /DB_XREF=gi:4061488 /DB_XREF=mf79f03.x1 /CLONE=IMAGE:420509 /FEA=FLmRNA /CNT=249 /TID=Mm.4597.1 /TIER=Stack /STK=32 /UG=Mm.4597 /LL=18555 /UG_GENE=Pctk1 /UG_TITLE=PCTAIRE-motif protein kinase 1 /FL=gb:NM_011049.1
1415957_a_at	1953	1961	1		2401	2022	0.84		2563	1961	0.77		2362	1992	0.84		gb:AV297071 /DB_XREF=gi:6329094 /DB_XREF=AV297071 /CLONE=5730446G15 /FEA=FLmRNA /CNT=228 /TID=Mm.38344.1 /TIER=Stack /STK=9 /UG=Mm.38344 /LL=18114 /UG_GENE=Nnp1 /UG_TITLE=novel nuclear protein 1 /FL=gb:NM_010925.1 gb:U79773.1
1415958_at	141	106	0.75		156	120	0.77		209	106	0.51		380	113	0.3		gb:NM_009204.1 /DB_XREF=gi:6678014 /GEN=Slc2a4 /FEA=FLmRNA /CNT=210 /TID=Mm.10661.1 /TIER=FL+Stack /STK=159 /UG=Mm.10661 /LL=20528 /DEF=Mus musculus solute carrier family 2 (facilitated glucose transporter), member 4 (Slc2a4), mRNA. /PROD=solute carrier family 2 (facilitated glucosetransporter), member 4 /FL=gb:NM_009204.1 gb:AB008453.1 gb:M23383.1 gb:BC014282.1
1415959_at	42	14	0.33		52	37	0.71		109	14	0.13		160	26	0.16		gb:AB008453.1 /DB_XREF=gi:9392289 /GEN=GLUT4 /FEA=FLmRNA /CNT=210 /TID=Mm.10661.1 /TIER=FL /STK=1 /UG=Mm.10661 /LL=20528 /DEF=Mus musculus GLUT4 mRNA for Glucose transporter 4, complete cds. /PROD=Glucose transporter 4 /FL=gb:NM_009204.1 gb:AB008453.1 gb:M23383.1 gb:BC014282.1
1415960_at	64	62	0.97		59	78	1.32		57	62	1.09		72	70	0.97		gb:NM_010824.1 /DB_XREF=gi:6754731 /GEN=Mpo /FEA=FLmRNA /CNT=182 /TID=Mm.4668.1 /TIER=FL+Stack /STK=158 /UG=Mm.4668 /LL=17523 /DEF=Mus musculus myeloperoxidase (Mpo), mRNA. /PROD=myeloperoxidase /FL=gb:NM_010824.1
1415961_at	9364	9141	0.98		7641	8310	1.09		8425	9141	1.08		8370	8726	1.04		gb:NM_022417.1 /DB_XREF=gi:11967942 /GEN=Itm3-pending /FEA=FLmRNA /CNT=369 /TID=Mm.29870.1 /TIER=FL+Stack /STK=157 /UG=Mm.29870 /LL=64294 /DEF=Mus musculus integral membrane protein 3 (Itm3-pending), mRNA. /PROD=integral membrane protein 3 /FL=gb:AF282981.1 gb:AF272044.1 gb:BC012952.1 gb:AB030199.1 gb:NM_022417.1
1415962_at	4811	4946	1.03		6113	5743	0.94		4942	4946	1		5687	5345	0.94		gb:NM_080635.1 /DB_XREF=gi:18079340 /GEN=Eif3s3 /FEA=FLmRNA /CNT=320 /TID=Mm.183083.1 /TIER=FL+Stack /STK=157 /UG=Mm.183083 /LL=68135 /DEF=Mus musculus eukaryotic translation initiation factor 3, subunit 3 (gamma, 40kD) (Eif3s3), mRNA. /PROD=eukaryotic translation initiation factor 3,subunit 3 (gamma, 40kD) /FL=gb:BC014755.1 gb:NM_080635.1
1415963_at	3386	3180	0.94		3815	3297	0.86		3741	3180	0.85		4357	3239	0.74		gb:NM_019868.1 /DB_XREF=gi:9845252 /GEN=Hnrph2 /FEA=FLmRNA /CNT=239 /TID=Mm.133936.1 /TIER=FL+Stack /STK=157 /UG=Mm.133936 /LL=56258 /DEF=Mus musculus heterogeneous nuclear ribonucleoprotein H2 (Hnrph2), mRNA. /PROD=heterogeneous nuclear ribonucleoprotein H2 /FL=gb:NM_019868.1 gb:BC005461.1
1415964_at	390	397	1.02		319	387	1.21		289	397	1.37		327	392	1.2		gb:BC007474.1 /DB_XREF=gi:13938634 /FEA=FLmRNA /CNT=521 /TID=Mm.140785.1 /TIER=FL+Stack /STK=156 /UG=Mm.140785 /LL=20249 /UG_GENE=Scd1 /DEF=Mus musculus, stearoyl-Coenzyme A desaturase 1, clone MGC:6427 IMAGE:3599932, mRNA, complete cds. /PROD=stearoyl-Coenzyme A desaturase 1 /FL=gb:BC007474.1 gb:NM_009127.1
1415965_at	65	38	0.58		82	83	1.01		54	38	0.7		66	61	0.92		gb:NM_009127.1 /DB_XREF=gi:6677860 /GEN=Scd1 /FEA=FLmRNA /CNT=521 /TID=Mm.140785.1 /TIER=FL+Stack /STK=14 /UG=Mm.140785 /LL=20249 /DEF=Mus musculus stearoyl-Coenzyme A desaturase 1 (Scd1), mRNA. /PROD=stearoyl-Coenzyme A desaturase 1 /FL=gb:BC007474.1 gb:NM_009127.1
1415966_a_at	6583	6544	0.99		6034	5563	0.92		6148	6544	1.06		6104	6054	0.99		gb:NM_133666.1 /DB_XREF=gi:19526813 /GEN=Ndufv1 /FEA=FLmRNA /CNT=299 /TID=Mm.29842.1 /TIER=FL+Stack /STK=156 /UG=Mm.29842 /LL=17995 /DEF=Mus musculus NADH dehydrogenase flavoprotein 1 (Ndufv1), mRNA. /PROD=NADH dehydrogenase flavoprotein 1 /FL=gb:BC014818.1 gb:NM_133666.1
1415967_at	6404	6147	0.96		7266	6524	0.9		6949	6147	0.88		6368	6336	0.99		gb:NM_133666.1 /DB_XREF=gi:19526813 /GEN=Ndufv1 /FEA=FLmRNA /CNT=299 /TID=Mm.29842.1 /TIER=FL+Stack /STK=156 /UG=Mm.29842 /LL=17995 /DEF=Mus musculus NADH dehydrogenase flavoprotein 1 (Ndufv1), mRNA. /PROD=NADH dehydrogenase flavoprotein 1 /FL=gb:BC014818.1 gb:NM_133666.1
1415968_a_at	144	139	0.97		110	148	1.35		97	139	1.43		97	144	1.48		gb:NM_010594.1 /DB_XREF=gi:6754405 /GEN=Kap /FEA=FLmRNA /CNT=383 /TID=Mm.13052.1 /TIER=FL+Stack /STK=155 /UG=Mm.13052 /LL=16483 /DEF=Mus musculus kidney androgen regulated protein (Kap), mRNA. /PROD=kidney androgen regulated protein /FL=gb:BC013453.1 gb:NM_010594.1 gb:M22810.1
1415969_s_at	9	5	0.56		6	15	2.5		15	5	0.33		11	10	0.91		gb:NM_010594.1 /DB_XREF=gi:6754405 /GEN=Kap /FEA=FLmRNA /CNT=383 /TID=Mm.13052.1 /TIER=FL+Stack /STK=155 /UG=Mm.13052 /LL=16483 /DEF=Mus musculus kidney androgen regulated protein (Kap), mRNA. /PROD=kidney androgen regulated protein /FL=gb:BC013453.1 gb:NM_010594.1 gb:M22810.1
1415970_at	15475	17078	1.1		14571	14116	0.97		15981	17078	1.07		15199	15597	1.03		gb:NM_053071.1 /DB_XREF=gi:16716342 /GEN=Cox6c /FEA=FLmRNA /CNT=253 /TID=Mm.548.1 /TIER=FL+Stack /STK=155 /UG=Mm.548 /LL=12864 /DEF=Mus musculus cytochrome c oxidase, subunit VIc (Cox6c), mRNA. /PROD=cytochrome c oxidase, subunit VIc /FL=gb:BC024666.1 gb:NM_053071.1
1415971_at	4213	4647	1.1		7003	6026	0.86		5253	4647	0.88		8607	5337	0.62		gb:NM_008538.1 /DB_XREF=gi:6678767 /GEN=Macs /FEA=FLmRNA /CNT=608 /TID=Mm.30059.1 /TIER=FL+Stack /STK=155 /UG=Mm.30059 /LL=17118 /DEF=Mus musculus myristoylated alanine rich protein kinase C substrate (Macs), mRNA. /PROD=myristoylated alanine rich protein kinase Csubstrate /FL=gb:NM_008538.1 gb:M60474.1
1415972_at	2016	2175	1.08		2241	2195	0.98		1905	2175	1.14		3451	2185	0.63		gb:AW546141 /DB_XREF=gi:7191548 /DB_XREF=L0004B12-3 /CLONE=L0004B12 /FEA=FLmRNA /CNT=608 /TID=Mm.30059.1 /TIER=Stack /STK=82 /UG=Mm.30059 /LL=17118 /UG_GENE=Macs /UG_TITLE=myristoylated alanine rich protein kinase C substrate /FL=gb:NM_008538.1 gb:M60474.1
1415973_at	2899	3084	1.06		3923	3476	0.89		3168	3084	0.97		4768	3280	0.69		gb:BF141776 /DB_XREF=gi:10980816 /DB_XREF=601787644F1 /CLONE=IMAGE:4015522 /FEA=FLmRNA /CNT=608 /TID=Mm.30059.1 /TIER=Stack /STK=18 /UG=Mm.30059 /LL=17118 /UG_GENE=Macs /UG_TITLE=myristoylated alanine rich protein kinase C substrate /FL=gb:NM_008538.1 gb:M60474.1
1415974_at	1052	930	0.88		664	687	1.03		602	930	1.54		714	809	1.13		gb:NM_023138.1 /DB_XREF=gi:12963520 /GEN=Map2k2 /FEA=FLmRNA /CNT=324 /TID=Mm.196584.1 /TIER=FL+Stack /STK=155 /UG=Mm.196584 /LL=26396 /DEF=Mus musculus mitogen activated protein kinase kinase 2 (Map2k2), mRNA. /PROD=mitogen activated protein kinase kinase 2 /FL=gb:BC014830.1 gb:NM_023138.1
1415975_at	230	281	1.22		334	203	0.61		260	281	1.08		201	242	1.2		gb:NM_025821.1 /DB_XREF=gi:13385289 /GEN=1200011K09Rik /FEA=FLmRNA /CNT=385 /TID=Mm.142095.1 /TIER=FL+Stack /STK=155 /UG=Mm.142095 /LL=66879 /DEF=Mus musculus RIKEN cDNA 1200011K09 gene (1200011K09Rik), mRNA. /PROD=RIKEN cDNA 1200011K09 /FL=gb:NM_025821.1 gb:BC011225.1
1415976_a_at	123	67	0.54		99	32	0.32		114	67	0.59		59	50	0.85		gb:AU080787 /DB_XREF=gi:6085541 /DB_XREF=AU080787 /CLONE=MNCb-6072 /FEA=FLmRNA /CNT=385 /TID=Mm.142095.1 /TIER=Stack /STK=14 /UG=Mm.142095 /LL=66879 /UG_GENE=1200011K09Rik /UG_TITLE=RIKEN cDNA 1200011K09 gene /FL=gb:NM_025821.1 gb:BC011225.1
1415977_at	229	242	1.06		104	77	0.74		227	242	1.07		122	160	1.31		gb:NM_023627.1 /DB_XREF=gi:12963756 /GEN=1300017C10Rik /FEA=FLmRNA /CNT=243 /TID=Mm.29357.1 /TIER=FL+Stack /STK=155 /UG=Mm.29357 /LL=71780 /DEF=Mus musculus RIKEN cDNA 1300017C10 gene (1300017C10Rik), mRNA. /PROD=myo-inositol 1-phosphate synthase A1 /FL=gb:AF288525.1 gb:BC003458.1 gb:NM_023627.1
1415978_at	1542	1560	1.01		1028	1057	1.03		1091	1560	1.43		1031	1309	1.27		gb:NM_023279.1 /DB_XREF=gi:12963614 /GEN=Tubb3 /FEA=FLmRNA /CNT=233 /TID=Mm.40068.1 /TIER=FL+Stack /STK=155 /UG=Mm.40068 /LL=22152 /DEF=Mus musculus tubulin, beta 3 (Tubb3), mRNA. /PROD=tubulin, beta 3 /FL=gb:NM_023279.1 gb:AF312873.1
1415979_x_at	12764	12319	0.97		12697	14369	1.13		12350	12319	1		12540	13344	1.06		gb:BC025909.1 /DB_XREF=gi:19483860 /FEA=FLmRNA /CNT=306 /TID=Mm.37835.1 /TIER=FL+Stack /STK=154 /UG=Mm.37835 /LL=19989 /UG_GENE=Rpl7 /DEF=Mus musculus, ribosomal protein L7, clone MGC:31027 IMAGE:5027545, mRNA, complete cds. /PROD=ribosomal protein L7 /FL=gb:BC025909.1 gb:NM_011291.1
1415980_at	7941	7849	0.99		6845	6476	0.95		6160	7849	1.27		6896	7163	1.04		gb:NM_026468.1 /DB_XREF=gi:13385959 /GEN=Atp5g2 /FEA=FLmRNA /CNT=334 /TID=Mm.10314.1 /TIER=FL+Stack /STK=154 /UG=Mm.10314 /LL=67942 /DEF=Mus musculus ATP synthase, H+ transporting, mitochondrial F0 complex, subunit c (subunit 9), isoform 2 (Atp5g2), mRNA. /PROD=ATP synthase, H+ transporting, mitochondrial F0complex, subunit c (subunit 9), isoform 2 /FL=gb:NM_026468.1 gb:BC006813.1
1415981_at	1555	1533	0.99		1589	1582	1		1447	1533	1.06		1682	1558	0.93		gb:NM_020586.1 /DB_XREF=gi:10181159 /GEN=5031400M07Rik /FEA=FLmRNA /CNT=294 /TID=Mm.142843.1 /TIER=FL+Stack /STK=154 /UG=Mm.142843 /LL=80517 /DEF=Mus musculus RIKEN cDNA 5031400M07 gene (5031400M07Rik), mRNA. /PROD=RIKEN cDNA 5031400M07 /FL=gb:NM_020586.1
1415982_at	876	775	0.88		983	938	0.95		912	775	0.85		1060	857	0.81		gb:AV258950 /DB_XREF=gi:6246409 /DB_XREF=AV258950 /CLONE=4930402K23 /FEA=FLmRNA /CNT=294 /TID=Mm.142843.1 /TIER=Stack /STK=8 /UG=Mm.142843 /LL=80517 /UG_GENE=5031400M07Rik /UG_TITLE=RIKEN cDNA 5031400M07 gene /FL=gb:NM_020586.1
1415983_at	90	38	0.42		71	42	0.59		82	38	0.46		26	40	1.54		gb:BC022943.1 /DB_XREF=gi:18605748 /FEA=FLmRNA /CNT=302 /TID=Mm.153911.1 /TIER=FL+Stack /STK=154 /UG=Mm.153911 /LL=18826 /UG_GENE=Pls2 /DEF=Mus musculus, Similar to plastin 2, L, clone MGC:30234 IMAGE:3486993, mRNA, complete cds. /PROD=Similar to plastin 2, L /FL=gb:D37837.1 gb:NM_008879.1 gb:BC022943.1
1415984_at	3184	3813	1.2		2537	3732	1.47		3000	3813	1.27		4430	3773	0.85		gb:NM_007382.1 /DB_XREF=gi:6680617 /GEN=Acadm /FEA=FLmRNA /CNT=345 /TID=Mm.10530.1 /TIER=FL+Stack /STK=154 /UG=Mm.10530 /LL=11364 /DEF=Mus musculus acetyl-Coenzyme A dehydrogenase, medium chain (Acadm), mRNA. /PROD=acetyl-Coenzyme A dehydrogenase, medium chain /FL=gb:BC013498.1 gb:U07159.1 gb:NM_007382.1
1415985_at	2489	2671	1.07		2145	2081	0.97		1935	2671	1.38		2006	2376	1.18		gb:NM_133953.1 /DB_XREF=gi:19527173 /GEN=AA409318 /FEA=FLmRNA /CNT=279 /TID=Mm.123038.1 /TIER=FL+Stack /STK=154 /UG=Mm.123038 /LL=101943 /DEF=Mus musculus expressed sequence AA409318 (AA409318), mRNA. /PROD=expressed sequence AA409318 /FL=gb:BC011412.1 gb:NM_133953.1
1415986_at	3937	3947	1		2889	2700	0.93		2721	3947	1.45		2736	3324	1.21		gb:BM244990 /DB_XREF=gi:17880260 /DB_XREF=K0718D09-3 /CLONE=K0718D09 /FEA=FLmRNA /CNT=290 /TID=Mm.193088.1 /TIER=Stack /STK=44 /UG=Mm.193088 /LL=12727 /UG_GENE=Clcn4-2 /UG_TITLE=chloride channel 4-2 /FL=gb:NM_011334.1
1415987_at	920	910	0.99		745	730	0.98		797	910	1.14		725	820	1.13		gb:NM_133808.1 /DB_XREF=gi:19527027 /GEN=AA960365 /FEA=FLmRNA /CNT=498 /TID=Mm.30012.1 /TIER=FL+Stack /STK=153 /UG=Mm.30012 /LL=98244 /DEF=Mus musculus expressed sequence AA960365 (AA960365), mRNA. /PROD=expressed sequence AA960365 /FL=gb:BC021765.1 gb:NM_133808.1 gb:BC025648.1
1415988_at	65	76	1.17		326	281	0.86		303	76	0.25		268	179	0.67		gb:BG065877 /DB_XREF=gi:12548440 /DB_XREF=H3036C12-3 /CLONE=H3036C12 /FEA=FLmRNA /CNT=498 /TID=Mm.30012.1 /TIER=Stack /STK=28 /UG=Mm.30012 /LL=98244 /UG_GENE=AA960365 /UG_TITLE=expressed sequence AA960365 /FL=gb:BC021765.1 gb:NM_133808.1 gb:BC025648.1
1415989_at	244	279	1.14		424	301	0.71		395	279	0.71		275	290	1.05		gb:BB250384 /DB_XREF=gi:8943130 /DB_XREF=BB250384 /CLONE=A730041B10 /FEA=FLmRNA /CNT=224 /TID=Mm.1021.1 /TIER=Stack /STK=17 /UG=Mm.1021 /LL=22329 /UG_GENE=Vcam1 /UG_TITLE=vascular cell adhesion molecule 1 /FL=gb:NM_011693.1 gb:M84487.1
1415990_at	8256	8434	1.02		9696	9921	1.02		9077	8434	0.93		9554	9178	0.96		gb:BC003731.1 /DB_XREF=gi:13277639 /FEA=FLmRNA /CNT=418 /TID=Mm.569.1 /TIER=FL+Stack /STK=152 /UG=Mm.569 /LL=22334 /UG_GENE=Vdac2 /DEF=Mus musculus, Similar to voltage-dependent anion channel 2, clone MGC:5799 IMAGE:3601668, mRNA, complete cds. /PROD=Similar to voltage-dependent anion channel 2 /FL=gb:NM_011695.1 gb:BC003731.1 gb:U30838.1
1415991_a_at	5500	5318	0.97		5047	4414	0.87		5059	5318	1.05		5064	4866	0.96		gb:NM_027910.1 /DB_XREF=gi:17017964 /GEN=1300011D16Rik /FEA=FLmRNA /CNT=285 /TID=Mm.181483.1 /TIER=FL+Stack /STK=152 /UG=Mm.181483 /LL=71765 /DEF=Mus musculus RIKEN cDNA 1300011D16 gene (1300011D16Rik), mRNA. /PROD=RIKEN cDNA 1300011D16 /FL=gb:AB053465.1 gb:NM_027910.1 gb:BC018154.1
1415992_at	737	741	1.01		537	588	1.09		595	741	1.25		513	665	1.3		gb:NM_020035.1 /DB_XREF=gi:9910491 /GEN=Pigo /FEA=FLmRNA /CNT=197 /TID=Mm.143738.1 /TIER=FL+Stack /STK=152 /UG=Mm.143738 /LL=56703 /DEF=Mus musculus phosphatidylinositol glycan, class O (Pigo), mRNA. /PROD=phosphatidylinositol glycan, class O /FL=gb:NM_020035.1 gb:AB038560.1
1415993_at	1762	1787	1.01		1924	1835	0.95		1561	1787	1.14		1655	1811	1.09		gb:NM_009270.1 /DB_XREF=gi:6678126 /GEN=Sqle /FEA=FLmRNA /CNT=253 /TID=Mm.22663.1 /TIER=FL+Stack /STK=152 /UG=Mm.22663 /LL=20775 /DEF=Mus musculus squalene epoxidase (Sqle), mRNA. /PROD=squalene epoxidase /FL=gb:D42048.1 gb:NM_009270.1
1415994_at	44	41	0.93		41	46	1.12		44	41	0.93		46	44	0.96		gb:NM_021282.1 /DB_XREF=gi:11276064 /GEN=Cyp2e1 /FEA=FLmRNA /CNT=381 /TID=Mm.21758.1 /TIER=FL+Stack /STK=151 /UG=Mm.21758 /LL=13106 /DEF=Mus musculus cytochrome P450, 2e1, ethanol inducible (Cyp2e1), mRNA. /PROD=cytochrome P450, 2e1, ethanol inducible /FL=gb:NM_021282.1 gb:L11650.1 gb:BC013451.1
1415995_at	235	223	0.95		206	214	1.04		237	223	0.94		198	219	1.11		gb:NM_009811.1 /DB_XREF=gi:6753285 /GEN=Casp6 /FEA=FLmRNA /CNT=228 /TID=Mm.28814.1 /TIER=FL+Stack /STK=150 /UG=Mm.28814 /LL=12368 /DEF=Mus musculus caspase 6 (Casp6), mRNA. /PROD=caspase 6 /FL=gb:BC002022.1 gb:NM_009811.1
1415996_at	516	400	0.78		492	332	0.67		397	400	1.01		315	366	1.16		gb:NM_023719.1 /DB_XREF=gi:13994377 /GEN=Txnip /FEA=FLmRNA /CNT=320 /TID=Mm.77432.1 /TIER=FL+Stack /STK=149 /UG=Mm.77432 /LL=56338 /DEF=Mus musculus thioredoxin interacting protein (Txnip), mRNA. /PROD=thioredoxin interacting protein /FL=gb:NM_023719.1 gb:BC011212.1 gb:AF173681.1 gb:AF282826.1
1415997_at	16	19	1.19		264	159	0.6		245	19	0.08		109	89	0.82		gb:AF173681.1 /DB_XREF=gi:5726646 /FEA=FLmRNA /CNT=320 /TID=Mm.77432.1 /TIER=FL /STK=1 /UG=Mm.77432 /LL=56338 /UG_GENE=Txnip /DEF=Mus musculus thioredoxin interacting factor mRNA, complete cds. /PROD=thioredoxin interacting factor /FL=gb:NM_023719.1 gb:BC011212.1 gb:AF173681.1 gb:AF282826.1
1415998_at	9821	9880	1.01		10960	9960	0.91		9675	9880	1.02		10913	9920	0.91		gb:NM_011694.1 /DB_XREF=gi:6755962 /GEN=Vdac1 /FEA=FLmRNA /CNT=381 /TID=Mm.3555.1 /TIER=FL+Stack /STK=149 /UG=Mm.3555 /LL=22333 /DEF=Mus musculus voltage-dependent anion channel 1 (Vdac1), mRNA. /PROD=voltage-dependent anion channel 1 /FL=gb:NM_011694.1 gb:U30840.1
1415999_at	490	495	1.01		531	425	0.8		486	495	1.02		478	460	0.96		gb:NM_010423.1 /DB_XREF=gi:6754187 /GEN=Hey1 /FEA=FLmRNA /CNT=223 /TID=Mm.29581.1 /TIER=FL+Stack /STK=149 /UG=Mm.29581 /LL=15213 /DEF=Mus musculus hairyenhancer-of-split related with YRPW motif 1 (Hey1), mRNA. /PROD=hairyenhancer-of-split related with YRPW motif1 /FL=gb:AF172286.1 gb:NM_010423.1 gb:AF176423.1 gb:AF151521.1 gb:AF232241.1
1416000_a_at	4933	5208	1.06		6394	5100	0.8		5159	5208	1.01		5693	5154	0.91		gb:NM_011034.1 /DB_XREF=gi:6754975 /GEN=Prdx1 /FEA=FLmRNA /CNT=293 /TID=Mm.30929.1 /TIER=FL+Stack /STK=148 /UG=Mm.30929 /LL=18477 /DEF=Mus musculus peroxiredoxin 1 (Prdx1), mRNA. /PROD=proliferation-associated gene A /FL=gb:NM_011034.1 gb:D21252.1
1416001_a_at	1142	1035	0.91		860	662	0.77		621	1035	1.67		763	849	1.11		gb:NM_028071.1 /DB_XREF=gi:19482159 /GEN=Clp-pending /FEA=FLmRNA /CNT=278 /TID=Mm.141741.1 /TIER=FL+Stack /STK=148 /UG=Mm.141741 /LL=72042 /DEF=Mus musculus coactosin-like protein (Clp-pending), mRNA. /PROD=coactosin-like protein /FL=gb:BC010249.1 gb:NM_028071.1
1416002_x_at	1009	1048	1.04		716	615	0.86		477	1048	2.2		725	832	1.15		gb:NM_028071.1 /DB_XREF=gi:19482159 /GEN=Clp-pending /FEA=FLmRNA /CNT=278 /TID=Mm.141741.1 /TIER=FL+Stack /STK=148 /UG=Mm.141741 /LL=72042 /DEF=Mus musculus coactosin-like protein (Clp-pending), mRNA. /PROD=coactosin-like protein /FL=gb:BC010249.1 gb:NM_028071.1
1416003_at	16	12	0.75		30	26	0.87		24	12	0.5		28	19	0.68		gb:NM_008770.1 /DB_XREF=gi:6679185 /GEN=Cldn11 /FEA=FLmRNA /CNT=173 /TID=Mm.4425.1 /TIER=FL+Stack /STK=148 /UG=Mm.4425 /LL=18417 /DEF=Mus musculus claudin 11 (Cldn11), mRNA. /PROD=oligodendrocyte transmembrane protein /FL=gb:BC021659.1 gb:AF124426.1 gb:NM_008770.1 gb:U19582.1
1416004_at	5876	5794	0.99		6973	6575	0.94		4892	5794	1.18		5709	6185	1.08		gb:NM_011738.1 /DB_XREF=gi:6756036 /GEN=Ywhah /FEA=FLmRNA /CNT=280 /TID=Mm.3308.1 /TIER=FL+Stack /STK=147 /UG=Mm.3308 /LL=22629 /DEF=Mus musculus tyrosine 3-monooxygenasetryptophan 5-monooxygenase activation protein, eta polypeptide (Ywhah), mRNA. /PROD=tyrosine 3-monooxygenasetryptophan5-monooxygenase activation protein, eta polypeptide /FL=gb:NM_011738.1 gb:AF077002.1 gb:BC008187.1 gb:D87661.1 …
1416005_at	2767	2885	1.04		3210	2728	0.85		3160	2885	0.91		3178	2807	0.88		gb:NM_008947.1 /DB_XREF=gi:6679500 /GEN=Psmc1 /FEA=FLmRNA /CNT=238 /TID=Mm.157105.1 /TIER=FL+Stack /STK=147 /UG=Mm.157105 /LL=19179 /DEF=Mus musculus protease (prosome, macropain) 26S subunit, ATPase 1 (Psmc1), mRNA. /PROD=protease (prosome, macropain) 26S subunit,ATPase 1 /FL=gb:BC003860.1 gb:NM_008947.1 gb:U39302.1
1416006_at	477	422	0.88		480	360	0.75		387	422	1.09		448	391	0.87		gb:M34328.1 /DB_XREF=gi:199710 /GEN=MK3 /FEA=FLmRNA /CNT=196 /TID=Mm.906.1 /TIER=FL+Stack /STK=146 /UG=Mm.906 /LL=17242 /DEF=Mouse retinoic acid-responsive protein (MK-3) mRNA, complete cds. /PROD=retanoic acid-responsive protein /FL=gb:NM_010784.1 gb:BC012244.1 gb:M34328.1 gb:M35833.1
1416007_at	933	958	1.03		810	684	0.84		629	958	1.52		889	821	0.92		gb:NM_009122.1 /DB_XREF=gi:6677850 /GEN=Satb1 /FEA=FLmRNA /CNT=265 /TID=Mm.4381.1 /TIER=FL+Stack /STK=146 /UG=Mm.4381 /LL=20230 /DEF=Mus musculus special AT-rich sequence binding protein 1 (Satb1), mRNA. /PROD=special AT-rich sequence binding protein 1 /FL=gb:BC011132.1 gb:U05252.1 gb:NM_009122.1
1416008_at	485	545	1.12		778	607	0.78		619	545	0.88		863	576	0.67		gb:AV172776 /DB_XREF=gi:16383642 /DB_XREF=AV172776 /CLONE=3632410K08 /FEA=FLmRNA /CNT=265 /TID=Mm.4381.1 /TIER=Stack /STK=38 /UG=Mm.4381 /LL=20230 /UG_GENE=Satb1 /UG_TITLE=special AT-rich sequence binding protein 1 /FL=gb:BC011132.1 gb:U05252.1 gb:NM_009122.1
1416009_at	7183	7281	1.01		7842	7339	0.94		8494	7281	0.86		7965	7310	0.92		gb:NM_019793.1 /DB_XREF=gi:9790056 /GEN=Tm4sf8-pending /FEA=FLmRNA /CNT=288 /TID=Mm.28484.1 /TIER=FL+Stack /STK=145 /UG=Mm.28484 /LL=56434 /DEF=Mus musculus transmembrane 4 superfamily member 8 (Tm4sf8-pending), mRNA. /PROD=transmembrane 4 superfamily member 8 /FL=gb:AB072450.1 gb:NM_019793.1 gb:AF133427.1 gb:AF242591.1
1416010_a_at	329	334	1.02		283	350	1.24		342	334	0.98		307	342	1.11		gb:NM_010119.1 /DB_XREF=gi:7106302 /GEN=Ehd1 /FEA=FLmRNA /CNT=383 /TID=Mm.30169.1 /TIER=FL+Stack /STK=145 /UG=Mm.30169 /LL=13660 /DEF=Mus musculus EH-domain containing 1 (Ehd1), mRNA. /PROD=EH-domain containing 1 /FL=gb:NM_010119.1 gb:AF099186.1 gb:AF173156.1
1416011_x_at	323	348	1.08		293	344	1.17		315	348	1.1		217	346	1.59		gb:NM_010119.1 /DB_XREF=gi:7106302 /GEN=Ehd1 /FEA=FLmRNA /CNT=383 /TID=Mm.30169.1 /TIER=FL+Stack /STK=145 /UG=Mm.30169 /LL=13660 /DEF=Mus musculus EH-domain containing 1 (Ehd1), mRNA. /PROD=EH-domain containing 1 /FL=gb:NM_010119.1 gb:AF099186.1 gb:AF173156.1
1416012_at	26	55	2.12		22	26	1.18		32	55	1.72		21	41	1.95		gb:AF099186.1 /DB_XREF=gi:5579089 /FEA=FLmRNA /CNT=383 /TID=Mm.30169.1 /TIER=FL+Stack /STK=118 /UG=Mm.30169 /LL=13660 /UG_GENE=Ehd1 /DEF=Mus musculus EH domain-containing protein EHD1 mRNA, complete cds. /PROD=EH domain-containing protein EHD1 /FL=gb:NM_010119.1 gb:AF099186.1 gb:AF173156.1
1416013_at	2407	2458	1.02		1845	2145	1.16		2386	2458	1.03		2007	2302	1.15		gb:NM_011116.1 /DB_XREF=gi:7242180 /GEN=Pld3 /FEA=FLmRNA /CNT=258 /TID=Mm.6483.1 /TIER=FL+Stack /STK=145 /UG=Mm.6483 /LL=18807 /DEF=Mus musculus phospholipase D3 (Pld3), mRNA. /PROD=phospholipase D3 /FL=gb:AF026124.1 gb:NM_011116.1
1416014_at	711	635	0.89		678	655	0.97		659	635	0.96		610	645	1.06		gb:NM_015751.1 /DB_XREF=gi:7657517 /GEN=Abce1 /FEA=FLmRNA /CNT=245 /TID=Mm.5831.1 /TIER=FL+Stack /STK=145 /UG=Mm.5831 /LL=24015 /DEF=Mus musculus ATP-binding cassette, sub-family E (OABP), member 1 (Abce1), mRNA. /PROD=ATP-binding cassette, subfamily E, member 1 /FL=gb:NM_015751.1 gb:U90446.1 gb:BC005422.1
1416015_s_at	1249	1286	1.03		1103	1140	1.03		1086	1286	1.18		1062	1213	1.14		gb:NM_015751.1 /DB_XREF=gi:7657517 /GEN=Abce1 /FEA=FLmRNA /CNT=245 /TID=Mm.5831.1 /TIER=FL+Stack /STK=145 /UG=Mm.5831 /LL=24015 /DEF=Mus musculus ATP-binding cassette, sub-family E (OABP), member 1 (Abce1), mRNA. /PROD=ATP-binding cassette, subfamily E, member 1 /FL=gb:NM_015751.1 gb:U90446.1 gb:BC005422.1
1416016_at	106	84	0.79		82	47	0.57		100	84	0.84		52	66	1.27		gb:BC024897.1 /DB_XREF=gi:19352971 /FEA=FLmRNA /CNT=240 /TID=Mm.16122.1 /TIER=FL+Stack /STK=144 /UG=Mm.16122 /LL=21354 /UG_GENE=Abcb2 /DEF=Mus musculus, ATP-binding cassette, sub-family B (MDRTAP), member 2, clone MGC:6181 IMAGE:3257734, mRNA, complete cds. /PROD=ATP-binding cassette, sub-family B (MDRTAP),member 2 /FL=gb:BC024897.1 gb:BC013802.1 gb:NM_013683.1 gb:M55637.1 gb:U60023.1 gb:U60022.1…
1416017_at	2964	2820	0.95		2574	2219	0.86		2062	2820	1.37		2276	2520	1.11		gb:NM_017477.1 /DB_XREF=gi:8567337 /GEN=Copg1 /FEA=FLmRNA /CNT=416 /TID=Mm.26422.1 /TIER=FL+Stack /STK=144 /UG=Mm.26422 /LL=54161 /DEF=Mus musculus coatomer protein complex, subunit gamma 1 (Copg1), mRNA. /PROD=coatomer protein complex, subunit gamma 1 /FL=gb:AF187079.1 gb:BC024686.1 gb:NM_017477.1 gb:BC024896.1
1416018_at	784	910	1.16		1169	1113	0.95		1109	910	0.82		1290	1012	0.78		gb:BC013461.1 /DB_XREF=gi:15488631 /FEA=FLmRNA /CNT=217 /TID=Mm.38184.1 /TIER=FL+Stack /STK=144 /UG=Mm.38184 /LL=13486 /UG_GENE=Dr1 /DEF=Mus musculus, down-regulator of transcription 1, TBP-binding (negative cofactor 2), clone MGC:18680 IMAGE:4222118, mRNA, complete cds. /PROD=down-regulator of transcription 1, TBP-binding(negative cofactor 2) /FL=gb:BC013461.1 gb:NM_026106.1
1416019_at	171	247	1.44		677	545	0.81		518	247	0.48		651	396	0.61		gb:NM_026106.1 /DB_XREF=gi:15100153 /GEN=Dr1 /FEA=FLmRNA /CNT=217 /TID=Mm.38184.1 /TIER=FL /STK=4 /UG=Mm.38184 /LL=13486 /DEF=Mus musculus down-regulator of transcription 1 (Dr1), mRNA. /PROD=down-regulator of transcription 1 /FL=gb:BC013461.1 gb:NM_026106.1
1416020_a_at	3740	4147	1.11		3765	3656	0.97		3802	4147	1.09		4452	3902	0.88		gb:NM_007506.1 /DB_XREF=gi:6680749 /GEN=Atp5g1 /FEA=FLmRNA /CNT=253 /TID=Mm.258.1 /TIER=FL+Stack /STK=143 /UG=Mm.258 /LL=11951 /DEF=Mus musculus ATP synthase, H+ transporting, mitochondrial F0 complex, subunit c (subunit 9), isoform 1 (Atp5g1), mRNA. /PROD=ATP synthase, H+ transporting, mitochondrial F0complex, subunit c (subunit 9), isoform 1 /FL=gb:NM_007506.1 gb:L19737.1 gb:BC003854.1
1416021_a_at	3786	3568	0.94		8212	3441	0.42		3083	3568	1.16		4571	3505	0.77		gb:BC002008.1 /DB_XREF=gi:12805102 /FEA=FLmRNA /CNT=262 /TID=Mm.741.1 /TIER=FL+Stack /STK=143 /UG=Mm.741 /LL=16592 /UG_GENE=Fabp5 /DEF=Mus musculus, fatty acid binding protein 5, epidermal, clone MGC:5786 IMAGE:3490535, mRNA, complete cds. /PROD=fatty acid binding protein 5, epidermal /FL=gb:NM_010634.1 gb:BC002008.1
1416022_at	1263	1142	0.9		3212	1176	0.37		970	1142	1.18		1477	1159	0.78		gb:BC002008.1 /DB_XREF=gi:12805102 /FEA=FLmRNA /CNT=262 /TID=Mm.741.1 /TIER=FL+Stack /STK=143 /UG=Mm.741 /LL=16592 /UG_GENE=Fabp5 /DEF=Mus musculus, fatty acid binding protein 5, epidermal, clone MGC:5786 IMAGE:3490535, mRNA, complete cds. /PROD=fatty acid binding protein 5, epidermal /FL=gb:NM_010634.1 gb:BC002008.1
1416023_at	1175	1230	1.05		1150	1337	1.16		1082	1230	1.14		1074	1284	1.2		gb:NM_010174.1 /DB_XREF=gi:6753809 /GEN=Fabp3 /FEA=FLmRNA /CNT=232 /TID=Mm.22220.1 /TIER=FL+Stack /STK=143 /UG=Mm.22220 /LL=14077 /DEF=Mus musculus fatty acid binding protein 3, muscle and heart (Fabp3), mRNA. /PROD=fatty acid binding protein heart 1 /FL=gb:U02883.1 gb:BC002082.1 gb:NM_010174.1
1416024_x_at	7010	6834	0.97		6636	6872	1.04		7591	6834	0.9		7794	6853	0.88		gb:NM_009836.1 /DB_XREF=gi:6753319 /GEN=Cct3 /FEA=FLmRNA /CNT=370 /TID=Mm.3576.1 /TIER=FL+Stack /STK=143 /UG=Mm.3576 /LL=12462 /DEF=Mus musculus chaperonin subunit 3 (gamma) (Cct3), mRNA. /PROD=chaperonin subunit 3 (gamma) /FL=gb:NM_009836.1
1416025_at	22	15	0.68		6	21	3.5		19	15	0.79		8	18	2.25		gb:NM_133862.1 /DB_XREF=gi:19527077 /GEN=AI256424 /FEA=FLmRNA /CNT=301 /TID=Mm.16422.1 /TIER=FL+Stack /STK=143 /UG=Mm.16422 /LL=99571 /DEF=Mus musculus expressed sequence AI256424 (AI256424), mRNA. /PROD=expressed sequence AI256424 /FL=gb:BC019506.1 gb:NM_133862.1 gb:BC019828.1
1416026_a_at	6632	6271	0.95		6814	6513	0.96		6032	6271	1.04		6652	6392	0.96		gb:NM_009076.1 /DB_XREF=gi:6677768 /GEN=Rpl12 /FEA=FLmRNA /CNT=205 /TID=Mm.70127.1 /TIER=FL+Stack /STK=142 /UG=Mm.70127 /LL=19897 /DEF=Mus musculus ribosomal protein L12 (Rpl12), mRNA. /PROD=ribosomal protein L12 /FL=gb:NM_009076.1 gb:L04280.1 gb:BC018321.1
1416027_at	1660	1514	0.91		1943	1556	0.8		1703	1514	0.89		1670	1535	0.92		gb:NM_011051.1 /DB_XREF=gi:6754999 /GEN=Pdcd6 /FEA=FLmRNA /CNT=221 /TID=Mm.24254.1 /TIER=FL+Stack /STK=142 /UG=Mm.24254 /LL=18570 /DEF=Mus musculus programmed cell death 6 (Pdcd6), mRNA. /PROD=programmed cell death 6 /FL=gb:NM_011051.1 gb:U49112.1
1416028_a_at	560	688	1.23		654	699	1.07		761	688	0.9		771	694	0.9		gb:BI453712 /DB_XREF=gi:15244368 /DB_XREF=603171668F1 /CLONE=IMAGE:5251240 /FEA=FLmRNA /CNT=253 /TID=Mm.1775.1 /TIER=Stack /STK=24 /UG=Mm.1775 /LL=15374 /UG_GENE=Hn1 /UG_TITLE=hematological and neurological expressed sequence 1 /FL=gb:BC003758.1 gb:U90123.1 gb:NM_008258.1
1416029_at	248	193	0.78		738	186	0.25		213	193	0.91		556	190	0.34		gb:NM_013692.1 /DB_XREF=gi:7305570 /GEN=Tieg /FEA=FLmRNA /CNT=184 /TID=Mm.4292.1 /TIER=FL+Stack /STK=141 /UG=Mm.4292 /LL=21847 /DEF=Mus musculus TGFB inducible early growth response (Tieg), mRNA. /PROD=TGFB inducible early growth response /FL=gb:AF064088.1 gb:BC003316.1 gb:NM_013692.1 gb:AF049879.1
1416030_a_at	585	530	0.91		495	456	0.92		437	530	1.21		454	493	1.09		gb:NM_008568.1 /DB_XREF=gi:10242372 /GEN=Mcmd7 /FEA=FLmRNA /CNT=270 /TID=Mm.18923.1 /TIER=FL+Stack /STK=141 /UG=Mm.18923 /LL=17220 /DEF=Mus musculus mini chromosome maintenance deficient 7 (S. cerevisiae) (Mcmd7), mRNA. /PROD=mini chromosome maintenance deficient 7 (S.cerevisiae) /FL=gb:D26091.1 gb:NM_008568.1
1416031_s_at	438	521	1.19		497	386	0.78		386	521	1.35		378	454	1.2		gb:NM_008568.1 /DB_XREF=gi:10242372 /GEN=Mcmd7 /FEA=FLmRNA /CNT=270 /TID=Mm.18923.1 /TIER=FL+Stack /STK=141 /UG=Mm.18923 /LL=17220 /DEF=Mus musculus mini chromosome maintenance deficient 7 (S. cerevisiae) (Mcmd7), mRNA. /PROD=mini chromosome maintenance deficient 7 (S.cerevisiae) /FL=gb:D26091.1 gb:NM_008568.1
1416032_at	638	597	0.94		482	425	0.88		470	597	1.27		435	511	1.17		gb:NM_134142.1 /DB_XREF=gi:19527377 /GEN=1110006I15Rik /FEA=FLmRNA /CNT=236 /TID=Mm.30020.1 /TIER=FL+Stack /STK=141 /UG=Mm.30020 /LL=68539 /DEF=Mus musculus RIKEN cDNA 1110006I15 gene (1110006I15Rik), mRNA. /PROD=mitsugumin 23 /FL=gb:BC025815.1 gb:NM_134142.1 gb:BC022997.1 gb:BC025033.1
1416033_at	79	38	0.48		84	79	0.94		95	38	0.4		69	59	0.86		gb:AW494906 /DB_XREF=gi:7065187 /DB_XREF=UI-M-BH3-auq-a-03-0-UI.s1 /CLONE=UI-M-BH3-auq-a-03-0-UI /FEA=FLmRNA /CNT=236 /TID=Mm.30020.1 /TIER=Stack /STK=8 /UG=Mm.30020 /LL=68539 /UG_GENE=1110006I15Rik /UG_TITLE=RIKEN cDNA 1110006I15 gene /FL=gb:BC025815.1 gb:NM_134142.1 gb:BC022997.1 gb:BC025033.1
1416034_at	312	350	1.12		464	366	0.79		534	350	0.66		400	358	0.9		gb:BF123439 /DB_XREF=gi:10962479 /DB_XREF=601760641F1 /CLONE=IMAGE:4023467 /FEA=FLmRNA /CNT=468 /TID=Mm.6417.1 /TIER=Stack /STK=33 /UG=Mm.6417 /LL=12484 /UG_GENE=Cd24a /UG_TITLE=CD24a antigen /FL=gb:NM_009846.1 gb:M58661.1
1416035_at	4888	5450	1.11		3397	4389	1.29		3487	5450	1.56		3453	4920	1.42		gb:AV370372 /DB_XREF=gi:15406791 /DB_XREF=AV370372 /CLONE=9030216D13 /FEA=FLmRNA /CNT=281 /TID=Mm.3879.1 /TIER=Stack /STK=19 /UG=Mm.3879 /LL=15251 /UG_GENE=Hif1a /UG_TITLE=hypoxia inducible factor 1, alpha subunit /FL=gb:BC026139.1 gb:NM_010431.1 gb:AF003695.1
1416036_at	2071	2123	1.03		3052	2690	0.88		2694	2123	0.79		3053	2407	0.79		gb:AF483488.1 /DB_XREF=gi:19548729 /FEA=FLmRNA /CNT=283 /TID=Mm.27941.1 /TIER=FL+Stack /STK=11 /UG=Mm.27941 /LL=14225 /UG_GENE=Fkbp1a /DEF=Mus musculus strain ILS FK506-binding protein mRNA, complete cds. /PROD=FK506-binding protein /FL=gb:AF483489.1 gb:AF483488.1 gb:NM_008019.1 gb:BC004671.1
1416037_a_at	4683	4532	0.97		6245	5343	0.86		5727	4532	0.79		6073	4938	0.81		gb:NM_007636.1 /DB_XREF=gi:6671699 /GEN=Cct2 /FEA=FLmRNA /CNT=323 /TID=Mm.3670.1 /TIER=FL+Stack /STK=140 /UG=Mm.3670 /LL=12461 /DEF=Mus musculus chaperonin subunit 2 (beta) (Cct2), mRNA. /PROD=chaperonin subunit 2 (beta) /FL=gb:NM_007636.1 gb:BC007470.1 gb:BC026918.1
1416038_at	916	832	0.91		1131	701	0.62		775	832	1.07		1199	767	0.64		gb:NM_019776.1 /DB_XREF=gi:9790066 /GEN=Snd1-pending /FEA=FLmRNA /CNT=284 /TID=Mm.29827.1 /TIER=FL+Stack /STK=140 /UG=Mm.29827 /LL=56463 /DEF=Mus musculus staphylococcal nuclease domain containing 1 (Snd1-pending), mRNA. /PROD=staphylococcal nuclease domain containing 1 /FL=gb:BC007126.1 gb:NM_019776.1 gb:AB021491.1
1416039_x_at	435	107	0.25		224	183	0.82		507	107	0.21		120	145	1.21		gb:NM_010516.1 /DB_XREF=gi:6753593 /GEN=Cyr61 /FEA=FLmRNA /CNT=204 /TID=Mm.1231.1 /TIER=FL+Stack /STK=140 /UG=Mm.1231 /LL=16007 /DEF=Mus musculus cysteine rich protein 61 (Cyr61), mRNA. /PROD=cysteine rich protein 61 /FL=gb:M32490.1 gb:NM_010516.1
1416040_at	5	12	2.4		11	4	0.36		7	12	1.71		10	8	0.8		gb:NM_026334.1 /DB_XREF=gi:13385835 /GEN=2310051B21Rik /FEA=FLmRNA /CNT=204 /TID=Mm.46408.1 /TIER=FL+Stack /STK=139 /UG=Mm.46408 /LL=67717 /DEF=Mus musculus RIKEN cDNA 2310051B21 gene (2310051B21Rik), mRNA. /PROD=RIKEN cDNA 2310051B21 /FL=gb:NM_026334.1
1416041_at	3464	3188	0.92		4489	6172	1.37		3211	3188	0.99		3424	4680	1.37		gb:NM_011361.1 /DB_XREF=gi:6755489 /GEN=Sgk /FEA=FLmRNA /CNT=280 /TID=Mm.28405.1 /TIER=FL+Stack /STK=139 /UG=Mm.28405 /LL=20393 /DEF=Mus musculus serumglucocorticoid regulated kinase (Sgk), mRNA. /PROD=serumglucocorticoid regulated kinase /FL=gb:NM_011361.1 gb:AF205855.1 gb:AF139638.1 gb:BC005720.1
1416042_s_at	321	506	1.58		643	557	0.87		505	506	1		563	532	0.94		gb:NM_016777.2 /DB_XREF=gi:13384597 /GEN=Nasp /FEA=FLmRNA /CNT=221 /TID=Mm.7516.1 /TIER=FL+Stack /STK=139 /UG=Mm.7516 /LL=50927 /DEF=Mus musculus nuclear autoantigenic sperm protein (histone-binding) (Nasp), mRNA. /PROD=nuclear autoantigenic sperm protein(histone-binding) /FL=gb:NM_016777.2 gb:AF034610.2
1416043_at	35	12	0.34		29	40	1.38		35	12	0.34		37	26	0.7		gb:BB493242 /DB_XREF=gi:9451869 /DB_XREF=BB493242 /CLONE=D530032B20 /FEA=FLmRNA /CNT=221 /TID=Mm.7516.1 /TIER=Stack /STK=9 /UG=Mm.7516 /LL=50927 /UG_GENE=Nasp /UG_TITLE=nuclear autoantigenic sperm protein (histone-binding) /FL=gb:NM_016777.2 gb:AF034610.2
1416044_at	1201	1150	0.96		1097	1113	1.01		944	1150	1.22		911	1132	1.24		gb:NM_022009.1 /DB_XREF=gi:11528489 /GEN=Fliih /FEA=FLmRNA /CNT=256 /TID=Mm.25044.1 /TIER=FL+Stack /STK=139 /UG=Mm.25044 /LL=14248 /DEF=Mus musculus flightless I homolog (Drosophila) (Fliih), mRNA. /PROD=flightless I homolog (Drosophila) /FL=gb:NM_022009.1 gb:AF287264.1
1416045_a_at	2373	2104	0.89		2138	1860	0.87		2002	2104	1.05		2165	1982	0.92		gb:NM_011418.1 /DB_XREF=gi:6755577 /GEN=Smarcb1 /FEA=FLmRNA /CNT=211 /TID=Mm.26116.1 /TIER=FL+Stack /STK=139 /UG=Mm.26116 /LL=20587 /DEF=Mus musculus SWISNF related, matrix associated, actin dependent regulator of chromatin, subfamily b, member 1 (Smarcb1), mRNA. /PROD=SWISNF related, matrix associated, actindependent regulator of chromatin, subfamily b, member 1 /FL=gb:AB017344.1 gb:BC025163.1 g…
1416046_a_at	678	678	1		754	856	1.14		830	678	0.82		1106	767	0.69		gb:NM_025799.1 /DB_XREF=gi:13385271 /GEN=0610025O11Rik /FEA=FLmRNA /CNT=219 /TID=Mm.26625.1 /TIER=FL+Stack /STK=138 /UG=Mm.26625 /LL=66848 /DEF=Mus musculus RIKEN cDNA 0610025O11 gene (0610025O11Rik), mRNA. /PROD=RIKEN cDNA 0610025O11 /FL=gb:NM_025799.1 gb:BC004039.1 gb:BC018181.1
1416047_at	49	37	0.76		56	84	1.5		54	37	0.69		70	61	0.87		gb:BM054266 /DB_XREF=gi:16811245 /DB_XREF=id54h03.y3 /CLONE=IMAGE:5667292 /FEA=FLmRNA /CNT=219 /TID=Mm.26625.1 /TIER=ConsEnd /STK=0 /UG=Mm.26625 /LL=66848 /UG_GENE=0610025O11Rik /UG_TITLE=RIKEN cDNA 0610025O11 gene /FL=gb:NM_025799.1 gb:BC004039.1 gb:BC018181.1
1416048_at	2534	2661	1.05		1538	2158	1.4		1219	2661	2.18		996	2410	2.42		gb:NM_018774.1 /DB_XREF=gi:9055279 /GEN=Edr2 /FEA=FLmRNA /CNT=215 /TID=Mm.14198.1 /TIER=FL+Stack /STK=138 /UG=Mm.14198 /LL=54383 /DEF=Mus musculus early development regulator 2 (homolog of polyhomeotic 2) (Edr2), mRNA. /PROD=early development regulator 2 (homolog ofpolyhomeotic 2) /FL=gb:U81491.1 gb:NM_018774.1
1416049_at	472	433	0.92		943	725	0.77		557	433	0.78		465	579	1.25		gb:NM_138595.1 /DB_XREF=gi:20070407 /GEN=D19Wsu57e /FEA=FLmRNA /CNT=190 /TID=Mm.27953.1 /TIER=FL+Stack /STK=138 /UG=Mm.27953 /LL=28058 /DEF=Mus musculus DNA segment, Chr 19, Wayne State University 57, expressed (D19Wsu57e), mRNA. /PROD=DNA segment, Chr 19, Wayne State University 57,expressed /FL=gb:NM_138595.1 gb:BC017135.1
1416050_a_at	4046	3704	0.92		1700	2686	1.58		3039	3704	1.22		2115	3195	1.51		gb:NM_016741.1 /DB_XREF=gi:14389422 /GEN=Srb1 /FEA=FLmRNA /CNT=246 /TID=Mm.4603.1 /TIER=FL+Stack /STK=138 /UG=Mm.4603 /LL=20778 /DEF=Mus musculus scavenger receptor class B1 (Srb1), mRNA. /PROD=scavenger receptor class B1 /FL=gb:BC004656.1 gb:U37799.1 gb:NM_016741.1
1416051_at	56	14	0.25		30	20	0.67		42	14	0.33		30	17	0.57		gb:NM_013484.1 /DB_XREF=gi:7304936 /GEN=C2 /FEA=FLmRNA /CNT=183 /TID=Mm.2081.1 /TIER=FL+Stack /STK=138 /UG=Mm.2081 /LL=12263 /DEF=Mus musculus complement component 2 (within H-2S) (C2), mRNA. /PROD=complement component 2 (within H-2S) /FL=gb:BC011086.1 gb:NM_013484.1 gb:M57891.1
1416052_at	2038	2153	1.06		2610	2394	0.92		2796	2153	0.77		2836	2274	0.8		gb:NM_021463.1 /DB_XREF=gi:10946853 /GEN=Prps1 /FEA=FLmRNA /CNT=199 /TID=Mm.27454.1 /TIER=FL+Stack /STK=138 /UG=Mm.27454 /LL=19139 /DEF=Mus musculus phosphoribosyl pyrophosphate synthetase 1 (Prps1), mRNA. /PROD=phosphoribosyl pyrophosphate synthetase 1 /FL=gb:AB025048.1 gb:NM_021463.1
1416053_at	453	471	1.04		507	626	1.23		469	471	1		537	549	1.02		gb:NM_008516.1 /DB_XREF=gi:6678723 /GEN=Lrrn1 /FEA=FLmRNA /CNT=157 /TID=Mm.4640.1 /TIER=FL+Stack /STK=138 /UG=Mm.4640 /LL=16979 /DEF=Mus musculus leucine rich repeat protein 1, neuronal (Lrrn1), mRNA. /PROD=leucine rich repeat protein 1, neuronal /FL=gb:NM_008516.1 gb:D45913.1
1416054_at	11068	9371	0.85		9961	10228	1.03		8955	9371	1.05		9891	9800	0.99		gb:NM_009095.1 /DB_XREF=gi:6677806 /GEN=Rps5 /FEA=FLmRNA /CNT=359 /TID=Mm.5291.1 /TIER=FL+Stack /STK=137 /UG=Mm.5291 /LL=20103 /DEF=Mus musculus ribosomal protein S5 (Rps5), mRNA. /PROD=ribosomal protein S5 /FL=gb:NM_009095.1 gb:U78085.1
1416055_at	73	69	0.95		88	82	0.93		83	69	0.83		74	76	1.03		gb:NM_009669.1 /DB_XREF=gi:6753051 /GEN=Amy2 /FEA=FLmRNA /CNT=486 /TID=Mm.324.1 /TIER=FL+Stack /STK=137 /UG=Mm.324 /LL=11723 /DEF=Mus musculus amylase 2, pancreatic (Amy2), mRNA. /PROD=amylase 2, pancreatic /FL=gb:NM_009669.1
1416056_a_at	12381	13156	1.06		9692	11452	1.18		12102	13156	1.09		11945	12304	1.03		gb:BC027265.1 /DB_XREF=gi:20073150 /FEA=FLmRNA /CNT=232 /TID=Mm.30084.1 /TIER=FL+Stack /STK=137 /UG=Mm.30084 /LL=104130 /UG_GENE=Np15 /DEF=Mus musculus, nuclear protein 15.6, clone MGC:27951 IMAGE:3589704, mRNA, complete cds. /PROD=nuclear protein 15.6 /FL=gb:BC027265.1 gb:NM_019435.1
1416057_at	10777	11903	1.1		8294	10587	1.28		11349	11903	1.05		10793	11245	1.04		gb:BC027265.1 /DB_XREF=gi:20073150 /FEA=FLmRNA /CNT=232 /TID=Mm.30084.1 /TIER=FL+Stack /STK=137 /UG=Mm.30084 /LL=104130 /UG_GENE=Np15 /DEF=Mus musculus, nuclear protein 15.6, clone MGC:27951 IMAGE:3589704, mRNA, complete cds. /PROD=nuclear protein 15.6 /FL=gb:BC027265.1 gb:NM_019435.1
1416058_s_at	12192	12159	1		12195	12808	1.05		12345	12159	0.98		12955	12484	0.96		gb:NM_020615.2 /DB_XREF=gi:13346509 /GEN=Atp5c1 /FEA=FLmRNA /CNT=343 /TID=Mm.12677.1 /TIER=FL+Stack /STK=137 /UG=Mm.12677 /LL=11949 /DEF=Mus musculus ATP synthase, H+ transporting, mitochondrial F1 complex, gamma polypeptide 1 (Atp5c1), mRNA. /PROD=ATP synthase, H+ transporting, mitochondrial F1complex, gamma polypeptide 1 /FL=gb:BC010700.1 gb:NM_020615.2 gb:D21073.1
1416059_at	2249	2409	1.07		2634	2448	0.93		2466	2409	0.98		2564	2429	0.95		gb:BC011160.1 /DB_XREF=gi:15029873 /FEA=FLmRNA /CNT=224 /TID=Mm.28704.1 /TIER=FL+Stack /STK=137 /UG=Mm.28704 /LL=27054 /UG_GENE=Sec23b /DEF=Mus musculus, SEC23B (S. cerevisiae), clone MGC:18658 IMAGE:4024353, mRNA, complete cds. /PROD=SEC23B (S. cerevisiae) /FL=gb:NM_019787.1 gb:BC011160.1 gb:AF200326.1 gb:BC005464.1
1416060_at	1791	1792	1		1984	1577	0.79		2165	1792	0.83		2017	1685	0.84		gb:NM_025706.1 /DB_XREF=gi:13385163 /GEN=4432405K22Rik /FEA=FLmRNA /CNT=232 /TID=Mm.22252.1 /TIER=FL+Stack /STK=137 /UG=Mm.22252 /LL=66687 /DEF=Mus musculus RIKEN cDNA 4432405K22 gene (4432405K22Rik), mRNA. /PROD=RIKEN cDNA 4432405K22 /FL=gb:NM_025706.1
1416061_at	777	863	1.11		1184	903	0.76		1140	863	0.76		1037	883	0.85		gb:AK014795.1 /DB_XREF=gi:12852851 /FEA=FLmRNA /CNT=232 /TID=Mm.22252.1 /TIER=Stack /STK=20 /UG=Mm.22252 /LL=66687 /UG_GENE=4432405K22Rik /UG_TITLE=RIKEN cDNA 4432405K22 gene /DEF=Mus musculus 0 day neonate head cDNA, RIKEN full-length enriched library, clone:4833445M16:homolog to CDNA FLJ12085 FIS, CLONE HEMBB1002510, WEAKLY SIMILAR TO GYP7 PROTEIN, full insert sequence. /FL=gb:NM_025706.1
1416062_at	49	121	2.47		305	254	0.83		309	121	0.39		300	188	0.63		gb:BF577643 /DB_XREF=gi:11651355 /DB_XREF=602092518F1 /CLONE=IMAGE:4206676 /FEA=FLmRNA /CNT=232 /TID=Mm.22252.1 /TIER=Stack /STK=8 /UG=Mm.22252 /LL=66687 /UG_GENE=4432405K22Rik /UG_TITLE=RIKEN cDNA 4432405K22 gene /FL=gb:NM_025706.1
1416063_x_at	21	2	0.1		10	8	0.8		5	2	0.4		7	5	0.71		gb:NM_023289.1 /DB_XREF=gi:12963618 /GEN=Ceacam11 /FEA=FLmRNA /CNT=145 /TID=Mm.36666.1 /TIER=FL+Stack /STK=137 /UG=Mm.36666 /LL=66996 /DEF=Mus musculus CEA-related cell adhesion molecule 11 (Ceacam11), mRNA. /PROD=carcinoembryonic antigen related protein /FL=gb:AF221099.1 gb:NM_023289.1
1416064_a_at	8833	8450	0.96		13533	8664	0.64		10753	8450	0.79		10308	8557	0.83		gb:NM_022310.1 /DB_XREF=gi:11612488 /GEN=Hspa5 /FEA=FLmRNA /CNT=367 /TID=Mm.918.1 /TIER=FL+Stack /STK=136 /UG=Mm.918 /LL=14828 /DEF=Mus musculus heat shock 70kD protein 5 (glucose-regulated protein, 78kD) (Hspa5), mRNA. /PROD=glucose regulated protein, 78 kDa /FL=gb:D78645.1 gb:NM_022310.1
1416065_a_at	1565	1641	1.05		2369	2083	0.88		2366	1641	0.69		2447	1862	0.76		gb:NM_133971.1 /DB_XREF=gi:19527191 /GEN=AW549277 /FEA=FLmRNA /CNT=186 /TID=Mm.12459.1 /TIER=FL+Stack /STK=136 /UG=Mm.12459 /LL=102334 /DEF=Mus musculus expressed sequence AW549277 (AW549277), mRNA. /PROD=expressed sequence AW549277 /FL=gb:NM_133971.1 gb:BC002198.1
1416066_at	2864	2966	1.04		5093	2748	0.54		3399	2966	0.87		2425	2857	1.18		gb:NM_007657.1 /DB_XREF=gi:6680893 /GEN=Cd9 /FEA=FLmRNA /CNT=324 /TID=Mm.2956.1 /TIER=FL+Stack /STK=135 /UG=Mm.2956 /LL=12527 /DEF=Mus musculus CD9 antigen (Cd9), mRNA. /PROD=CD9 antigen /FL=gb:L08115.1 gb:NM_007657.1
1416067_at	1716	1501	0.87		2041	1830	0.9		2337	1501	0.64		2400	1666	0.69		gb:NM_013562.1 /DB_XREF=gi:7305178 /GEN=Ifrd1 /FEA=FLmRNA /CNT=225 /TID=Mm.168.1 /TIER=FL+Stack /STK=134 /UG=Mm.168 /LL=15982 /DEF=Mus musculus interferon-related developmental regulator 1 (Ifrd1), mRNA. /PROD=interferon-related developmental regulator 1 /FL=gb:NM_013562.1
1416068_at	1921	1959	1.02		1900	1637	0.86		1692	1959	1.16		1957	1798	0.92		gb:NM_053092.1 /DB_XREF=gi:16716380 /GEN=Kars /FEA=FLmRNA /CNT=241 /TID=Mm.196544.1 /TIER=FL+Stack /STK=134 /UG=Mm.196544 /LL=85305 /DEF=Mus musculus lysyl-tRNA synthetase (Kars), mRNA. /PROD=lysyl-tRNA synthetase /FL=gb:BC027356.1 gb:NM_053092.1
1416069_at	6804	9555	1.4		5707	7482	1.31		5064	9555	1.89		4552	8519	1.87		gb:NM_019703.1 /DB_XREF=gi:9790050 /GEN=Pfkp /FEA=FLmRNA /CNT=244 /TID=Mm.108076.1 /TIER=FL+Stack /STK=133 /UG=Mm.108076 /LL=56421 /DEF=Mus musculus phosphofructokinase, platelet (Pfkp), mRNA. /PROD=phosphofructokinase, platelet /FL=gb:AF123533.1 gb:NM_019703.1 gb:BC006926.1
1416070_a_at	685	575	0.84		565	468	0.83		472	575	1.22		616	522	0.85		gb:NM_025860.1 /DB_XREF=gi:13385341 /GEN=2310005B10Rik /FEA=FLmRNA /CNT=213 /TID=Mm.44219.1 /TIER=FL+Stack /STK=133 /UG=Mm.44219 /LL=66942 /DEF=Mus musculus RIKEN cDNA 2310005B10 gene (2310005B10Rik), mRNA. /PROD=RIKEN cDNA 2310005B10 /FL=gb:NM_025860.1
1416071_at	738	835	1.13		871	799	0.92		668	835	1.25		880	817	0.93		gb:NM_025860.1 /DB_XREF=gi:13385341 /GEN=2310005B10Rik /FEA=FLmRNA /CNT=213 /TID=Mm.44219.1 /TIER=FL+Stack /STK=133 /UG=Mm.44219 /LL=66942 /DEF=Mus musculus RIKEN cDNA 2310005B10 gene (2310005B10Rik), mRNA. /PROD=RIKEN cDNA 2310005B10 /FL=gb:NM_025860.1
1416072_at	147	185	1.26		150	173	1.15		236	185	0.78		138	179	1.3		gb:NM_133654.1 /DB_XREF=gi:19526791 /GEN=Cd34 /FEA=FLmRNA /CNT=203 /TID=Mm.29798.1 /TIER=FL+Stack /STK=133 /UG=Mm.29798 /LL=12490 /DEF=Mus musculus CD34 antigen (Cd34), mRNA. /PROD=CD34 antigen /FL=gb:BC006607.1 gb:NM_133654.1
1416073_a_at	993	1030	1.04		980	959	0.98		799	1030	1.29		688	995	1.45		gb:NM_008787.1 /DB_XREF=gi:6679218 /GEN=Pcnt /FEA=FLmRNA /CNT=157 /TID=Mm.4379.1 /TIER=FL+Stack /STK=133 /UG=Mm.4379 /LL=18541 /DEF=Mus musculus pericentrin (Pcnt), mRNA. /PROD=pericentrin /FL=gb:U05823.1 gb:NM_008787.1
1416074_a_at	15685	14328	0.91		9914	10731	1.08		8625	14328	1.66		9675	12530	1.3		gb:NM_009081.1 /DB_XREF=gi:6677778 /GEN=Rpl28 /FEA=FLmRNA /CNT=199 /TID=Mm.3111.1 /TIER=FL+Stack /STK=132 /UG=Mm.3111 /LL=19943 /DEF=Mus musculus ribosomal protein L28 (Rpl28), mRNA. /PROD=ribosomal protein L28 /FL=gb:NM_009081.1 gb:BC024395.1
1416075_at	257	328	1.28		467	398	0.85		429	328	0.76		408	363	0.89		gb:BC019377.1 /DB_XREF=gi:18044159 /FEA=FLmRNA /CNT=209 /TID=Mm.67721.1 /TIER=FL+Stack /STK=9 /UG=Mm.67721 /LL=64010 /UG_GENE=Wwp3-pending /DEF=Mus musculus, WW domain-containing protein 3, clone MGC:30471 IMAGE:4021056, mRNA, complete cds. /PROD=WW domain-containing protein 3 /FL=gb:NM_022028.1 gb:BC019377.1
1416076_at	34	24	0.71		17	31	1.82		55	24	0.44		30	28	0.93		gb:X58708.1 /DB_XREF=gi:50614 /GEN=cycB /FEA=FLmRNA /CNT=275 /TID=Mm.22569.1 /TIER=Stack /STK=23 /UG=Mm.22569 /LL=12429 /DEF=Mouse cycB mRNA for cyclin B. /PROD=cyclin B /FL=gb:NM_007629.1 gb:BC011478.1
1416077_at	34	37	1.09		37	27	0.73		76	37	0.49		34	32	0.94		gb:NM_009627.1 /DB_XREF=gi:6752987 /GEN=Adm /FEA=FLmRNA /CNT=145 /TID=Mm.1408.1 /TIER=FL+Stack /STK=132 /UG=Mm.1408 /LL=11535 /DEF=Mus musculus adrenomedullin (Adm), mRNA. /PROD=adrenomedullin /FL=gb:NM_009627.1 gb:U77630.1
1416078_s_at	2217	2226	1		1500	1856	1.24		1759	2226	1.27		1353	2041	1.51		gb:NM_029780.1 /DB_XREF=gi:18497289 /GEN=Raf1 /FEA=FLmRNA /CNT=259 /TID=Mm.22467.1 /TIER=FL+Stack /STK=131 /UG=Mm.22467 /LL=110157 /DEF=Mus musculus v-raf-1 leukemia viral oncogene 1 (Raf1), mRNA. /PROD=protein kinase raf 1 /FL=gb:NM_029780.1 gb:BC015273.1
1416079_a_at	1596	1695	1.06		1913	1633	0.85		1648	1695	1.03		1991	1664	0.84		gb:NM_019767.1 /DB_XREF=gi:9790220 /GEN=Arpc1a /FEA=FLmRNA /CNT=173 /TID=Mm.34695.1 /TIER=FL+Stack /STK=131 /UG=Mm.34695 /LL=56443 /DEF=Mus musculus actin related protein 23 complex, subunit 1A (41 kDa) (Arpc1a), mRNA. /PROD=actin related protein 23 complex, subunit 1A(41 kDa) /FL=gb:NM_019767.1 gb:AB024984.1 gb:BC001988.1
1416080_at	109	84	0.77		95	132	1.39		96	84	0.88		92	108	1.17		gb:NM_009614.1 /DB_XREF=gi:6752961 /GEN=Adam15 /FEA=FLmRNA /CNT=175 /TID=Mm.19830.1 /TIER=FL+Stack /STK=131 /UG=Mm.19830 /LL=11490 /DEF=Mus musculus a disintegrin and metalloproteinase domain 15 (metargidin) (Adam15), mRNA. /PROD=a disintegrin and metalloprotease domain 15(metargidin) /FL=gb:AF006196.1 gb:NM_009614.1
1416081_at	468	346	0.74		414	384	0.93		410	346	0.84		349	365	1.05		gb:NM_008539.1 /DB_XREF=gi:6678769 /GEN=Madh1 /FEA=FLmRNA /CNT=244 /TID=Mm.15185.1 /TIER=FL+Stack /STK=16 /UG=Mm.15185 /LL=17125 /DEF=Mus musculus MAD homolog 1 (Drosophila) (Madh1), mRNA. /PROD=MAD homolog 1 (Drosophila) /FL=gb:U74359.1 gb:U58992.1 gb:NM_008539.1
1416082_at	10641	10522	0.99		11587	11580	1		11269	10522	0.93		11574	11051	0.95		gb:BC002077.1 /DB_XREF=gi:12805232 /FEA=FLmRNA /CNT=376 /TID=Mm.14530.1 /TIER=FL+Stack /STK=130 /UG=Mm.14530 /LL=19324 /UG_GENE=Rab1 /DEF=Mus musculus, RAB1, member RAS oncogene family, clone MGC:6226 IMAGE:3592802, mRNA, complete cds. /PROD=RAB1, member RAS oncogene family /FL=gb:BC002077.1 gb:NM_008996.1 gb:AF226873.1
1416083_at	4647	5078	1.09		7262	5709	0.79		5578	5078	0.91		6967	5394	0.77		gb:NM_009551.1 /DB_XREF=gi:6677604 /GEN=Zfp216 /FEA=FLmRNA /CNT=276 /TID=Mm.2904.1 /TIER=FL+Stack /STK=130 /UG=Mm.2904 /LL=22682 /DEF=Mus musculus zinc finger protein 216 (Zfp216), mRNA. /PROD=zinc finger protein 216 /FL=gb:NM_009551.1 gb:AF062071.1
1416084_at	415	379	0.91		940	746	0.79		733	379	0.52		908	563	0.62		gb:AA124553 /DB_XREF=gi:1682401 /DB_XREF=mp81d05.r1 /CLONE=IMAGE:575625 /FEA=FLmRNA /CNT=276 /TID=Mm.2904.1 /TIER=Stack /STK=20 /UG=Mm.2904 /LL=22682 /UG_GENE=Zfp216 /UG_TITLE=zinc finger protein 216 /FL=gb:NM_009551.1 gb:AF062071.1
1416085_s_at	3175	3184	1		5995	4567	0.76		4678	3184	0.68		5410	3876	0.72		gb:AA124553 /DB_XREF=gi:1682401 /DB_XREF=mp81d05.r1 /CLONE=IMAGE:575625 /FEA=FLmRNA /CNT=276 /TID=Mm.2904.1 /TIER=Stack /STK=20 /UG=Mm.2904 /LL=22682 /UG_GENE=Zfp216 /UG_TITLE=zinc finger protein 216 /FL=gb:NM_009551.1 gb:AF062071.1
1416086_at	378	365	0.97		472	458	0.97		399	365	0.91		402	412	1.02		gb:NM_009419.1 /DB_XREF=gi:6678420 /GEN=Tpst2 /FEA=FLmRNA /CNT=199 /TID=Mm.14239.1 /TIER=FL+Stack /STK=130 /UG=Mm.14239 /LL=22022 /DEF=Mus musculus protein-tyrosine sulfotransferase 2 (Tpst2), mRNA. /PROD=protein-tyrosine sulfotransferase 2 /FL=gb:AF049890.1 gb:BC003721.1 gb:NM_009419.1
1416087_at	994	1035	1.04		948	898	0.95		982	1035	1.05		900	967	1.07		gb:NM_007457.1 /DB_XREF=gi:6671558 /GEN=Ap1s1 /FEA=FLmRNA /CNT=205 /TID=Mm.833.1 /TIER=FL+Stack /STK=130 /UG=Mm.833 /LL=11769 /DEF=Mus musculus adaptor protein complex AP-1, sigma 1 (Ap1s1), mRNA. /PROD=adaptor-related protein complex AP-1, sigma 1 /FL=gb:M62418.1 gb:NM_007457.1
1416088_a_at	12315	11837	0.96		8976	9897	1.1		7577	11837	1.56		8885	10867	1.22		gb:NM_009091.1 /DB_XREF=gi:6677798 /GEN=Rps15 /FEA=FLmRNA /CNT=294 /TID=Mm.643.1 /TIER=FL+Stack /STK=129 /UG=Mm.643 /LL=20054 /DEF=Mus musculus ribosomal protein S15 (Rps15), mRNA. /PROD=ribosomal protein S15 /FL=gb:M33330.1 gb:NM_009091.1 gb:BC010763.1
1416089_at	13631	13473	0.99		11257	12446	1.11		10085	13473	1.34		10866	12960	1.19		gb:NM_009091.1 /DB_XREF=gi:6677798 /GEN=Rps15 /FEA=FLmRNA /CNT=294 /TID=Mm.643.1 /TIER=FL+Stack /STK=129 /UG=Mm.643 /LL=20054 /DEF=Mus musculus ribosomal protein S15 (Rps15), mRNA. /PROD=ribosomal protein S15 /FL=gb:M33330.1 gb:NM_009091.1 gb:BC010763.1
1416090_at	6989	7091	1.01		5314	6275	1.18		7228	7091	0.98		7322	6683	0.91		gb:BC019512.1 /DB_XREF=gi:18043469 /FEA=FLmRNA /CNT=259 /TID=Mm.22676.1 /TIER=FL+Stack /STK=129 /UG=Mm.22676 /LL=68263 /UG_GENE=Pdhb /DEF=Mus musculus, pyruvate dehydrogenase (lipoamide) beta, clone MGC:28576 IMAGE:4210204, mRNA, complete cds. /PROD=pyruvate dehydrogenase (lipoamide) beta /FL=gb:BC019512.1 gb:NM_024221.1
1416091_at	6836	6002	0.88		6955	5772	0.83		4397	6002	1.37		7345	5887	0.8		gb:NM_008633.1 /DB_XREF=gi:7106362 /GEN=Mtap4 /FEA=FLmRNA /CNT=221 /TID=Mm.12625.1 /TIER=FL+Stack /STK=129 /UG=Mm.12625 /LL=17758 /DEF=Mus musculus microtubule-associated protein 4 (Mtap4), mRNA. /PROD=microtubule-associated protein 4 /FL=gb:M72414.1 gb:NM_008633.1
1416092_a_at	3623	3609	1		4967	3874	0.78		2997	3609	1.2		4859	3742	0.77		gb:BB000894 /DB_XREF=gi:7840822 /DB_XREF=BB000894 /CLONE=2700052M21 /FEA=FLmRNA /CNT=221 /TID=Mm.12625.1 /TIER=Stack /STK=21 /UG=Mm.12625 /LL=17758 /UG_GENE=Mtap4 /UG_TITLE=microtubule-associated protein 4 /FL=gb:M72414.1 gb:NM_008633.1
1416093_a_at	1684	1774	1.05		1817	1888	1.04		2077	1774	0.85		2401	1831	0.76		gb:NM_025570.1 /DB_XREF=gi:20270193 /GEN=Mrpl20 /FEA=FLmRNA /CNT=181 /TID=Mm.23825.1 /TIER=FL+Stack /STK=128 /UG=Mm.23825 /LL=66448 /DEF=Mus musculus mitochondrial ribosomal protein L20 (Mrpl20), mRNA. /PROD=mitochondrial ribosomal protein L20 /FL=gb:AB049645.1 gb:BC016591.1 gb:NM_025570.1
1416094_at	3052	3577	1.17		2874	3582	1.25		3109	3577	1.15		2561	3580	1.4		gb:NM_007404.1 /DB_XREF=gi:6680643 /GEN=Adam9 /FEA=FLmRNA /CNT=195 /TID=Mm.28908.1 /TIER=FL+Stack /STK=128 /UG=Mm.28908 /LL=11502 /DEF=Mus musculus a disintegrin and metalloproteinase domain 9 (meltrin gamma) (Adam9), mRNA. /PROD=a disintegrin and metalloprotease domain 9(meltrin gamma) /FL=gb:U41765.1 gb:NM_007404.1
1416095_x_at	2597	2657	1.02		2247	2687	1.2		2382	2657	1.12		2378	2672	1.12		gb:NM_025364.1 /DB_XREF=gi:13384729 /GEN=1110005A23Rik /FEA=FLmRNA /CNT=211 /TID=Mm.10278.1 /TIER=FL+Stack /STK=128 /UG=Mm.10278 /LL=66118 /DEF=Mus musculus RIKEN cDNA 1110005A23 gene (1110005A23Rik), mRNA. /PROD=RIKEN cDNA 1110005A23 /FL=gb:NM_025364.1
1416096_at	1755	1704	0.97		1424	1378	0.97		1349	1704	1.26		1486	1541	1.04		gb:NM_134044.1 /DB_XREF=gi:19527259 /GEN=AI413782 /FEA=FLmRNA /CNT=163 /TID=Mm.29034.1 /TIER=FL+Stack /STK=128 /UG=Mm.29034 /LL=104799 /DEF=Mus musculus expressed sequence AI413782 (AI413782), mRNA. /PROD=expressed sequence AI413782 /FL=gb:BC016646.1 gb:NM_134044.1
1416097_at	306	305	1		1199	340	0.28		402	305	0.76		1135	323	0.28		gb:NM_138682.1 /DB_XREF=gi:20373168 /GEN=MBAG1 /FEA=FLmRNA /CNT=136 /TID=Mm.40158.1 /TIER=FL+Stack /STK=128 /UG=Mm.40158 /LL=192198 /DEF=Mus musculus LIBG-like protein (MBAG1), mRNA. /PROD=LIBG-like protein /FL=gb:AF300458.1 gb:NM_138682.1
1416098_at	1858	1095	0.59		987	1079	1.09		1359	1095	0.81		1369	1087	0.79		gb:BC025022.1 /DB_XREF=gi:19263543 /FEA=FLmRNA /CNT=159 /TID=Mm.26032.1 /TIER=FL+Stack /STK=128 /UG=Mm.26032 /LL=20974 /UG_GENE=Syngr3 /DEF=Mus musculus, synaptogyrin 3, clone MGC:36037 IMAGE:5369651, mRNA, complete cds. /PROD=synaptogyrin 3 /FL=gb:AF117207.1 gb:NM_011522.1 gb:BC025022.1
1416099_at	11252	10736	0.95		9585	10209	1.07		9516	10736	1.13		9700	10473	1.08		gb:NM_011289.1 /DB_XREF=gi:8567399 /GEN=Rpl27 /FEA=FLmRNA /CNT=260 /TID=Mm.28985.1 /TIER=FL+Stack /STK=127 /UG=Mm.28985 /LL=19942 /DEF=Mus musculus ribosomal protein L27 (Rpl27), mRNA. /PROD=ribosomal protein L27 /FL=gb:BC024366.1 gb:NM_011289.1 gb:AF214527.1
1416100_at	4137	3811	0.92		3890	3319	0.85		3402	3811	1.12		3462	3565	1.03		gb:NM_018749.1 /DB_XREF=gi:9055213 /GEN=Eif3s7 /FEA=FLmRNA /CNT=273 /TID=Mm.3955.1 /TIER=FL+Stack /STK=127 /UG=Mm.3955 /LL=55944 /DEF=Mus musculus eukaryotic translation initiation factor 3, subunit 7 (zeta, 6667 kDa) (Eif3s7), mRNA. /PROD=eukaryotic translation initiation factor 3,subunit 7 (zeta, 66 /FL=gb:AB012580.1 gb:NM_018749.1
1416101_a_at	4571	6558	1.43		4258	10349	2.43		4808	6558	1.36		3171	8454	2.67		gb:NM_015786.1 /DB_XREF=gi:9845256 /GEN=H1f2 /FEA=FLmRNA /CNT=188 /TID=Mm.193539.1 /TIER=FL+Stack /STK=127 /UG=Mm.193539 /LL=50708 /DEF=Mus musculus H1 histone family, member 2 (H1f2), mRNA. /PROD=H1 histone family, member 2 /FL=gb:NM_015786.1
1416102_at	3769	3526	0.94		5402	5102	0.94		4801	3526	0.73		5820	4314	0.74		gb:AV027921 /DB_XREF=gi:16356502 /DB_XREF=AV027921 /CLONE=1300015C06 /FEA=FLmRNA /CNT=486 /TID=Mm.3360.1 /TIER=Stack /STK=68 /UG=Mm.3360 /LL=22631 /UG_GENE=Ywhaz /UG_TITLE=tyrosine 3-monooxygenasetryptophan 5-monooxygenase activation protein, zeta polypeptide /FL=gb:NM_011740.1 gb:U79231.1 gb:D78647.1 gb:D83037.1 gb:D87660.1
1416103_at	1106	935	0.85		3160	2912	0.92		1171	935	0.8		2874	1924	0.67		gb:BF608615 /DB_XREF=gi:13505107 /DB_XREF=MY1_001557 /CLONE=ICRFp522G2441 /FEA=FLmRNA /CNT=486 /TID=Mm.3360.1 /TIER=ConsEnd /STK=0 /UG=Mm.3360 /LL=22631 /UG_GENE=Ywhaz /UG_TITLE=tyrosine 3-monooxygenasetryptophan 5-monooxygenase activation protein, zeta polypeptide /FL=gb:NM_011740.1 gb:U79231.1 gb:D78647.1 gb:D83037.1 gb:D87660.1
1416104_at	1576	1617	1.03		1711	1461	0.85		1903	1617	0.85		2032	1539	0.76		gb:NM_011900.1 /DB_XREF=gi:6755693 /GEN=Mpdu1 /FEA=FLmRNA /CNT=197 /TID=Mm.89579.1 /TIER=FL+Stack /STK=127 /UG=Mm.89579 /LL=24070 /DEF=Mus musculus mannose-P-dolichol utilization defect 1 (Mpdu1), mRNA. /PROD=mannose-P-dolichol utilization defect 1 /FL=gb:BC026776.1 gb:AB024713.1 gb:NM_011900.1
1416105_at	380	563	1.48		430	347	0.81		654	563	0.86		678	455	0.67		gb:BC008518.1 /DB_XREF=gi:14250195 /FEA=FLmRNA /CNT=204 /TID=Mm.3842.1 /TIER=FL+Stack /STK=127 /UG=Mm.3842 /LL=18115 /UG_GENE=Nnt /DEF=Mus musculus, clone MGC:6038 IMAGE:3601702, mRNA, complete cds. /PROD=Unknown (protein for MGC:6038) /FL=gb:NM_008710.1 gb:BC008518.1
1416106_at	264	434	1.64		484	410	0.85		310	434	1.4		423	422	1		gb:NM_029571.1 /DB_XREF=gi:20270209 /GEN=1110001A12Rik /FEA=FLmRNA /CNT=165 /TID=Mm.27771.1 /TIER=FL+Stack /STK=127 /UG=Mm.27771 /LL=100087 /DEF=Mus musculus RIKEN cDNA 1110001A12 gene (1110001A12Rik), mRNA. /PROD=RIKEN cDNA 1110001A12 /FL=gb:NM_029571.1 gb:BC021493.1
1416107_at	4143	4239	1.02		4142	4112	0.99		3248	4239	1.31		3323	4176	1.26		gb:NM_008741.1 /DB_XREF=gi:6679141 /GEN=Nsg2 /FEA=FLmRNA /CNT=204 /TID=Mm.3304.1 /TIER=FL+Stack /STK=127 /UG=Mm.3304 /LL=18197 /DEF=Mus musculus neuron specific gene family member 2 (Nsg2), mRNA. /PROD=neuron specific gene family member 2 /FL=gb:U17259.1 gb:BC018224.1 gb:NM_008741.1
1416108_a_at	1270	1083	0.85		1181	989	0.84		1208	1083	0.9		1368	1036	0.76		gb:NM_025360.1 /DB_XREF=gi:13384723 /GEN=1200002G13Rik /FEA=FLmRNA /CNT=245 /TID=Mm.27606.1 /TIER=FL+Stack /STK=126 /UG=Mm.27606 /LL=66111 /DEF=Mus musculus RIKEN cDNA 1200002G13 gene (1200002G13Rik), mRNA. /PROD=RIKEN cDNA 1200002G13 /FL=gb:BC023338.1 gb:NM_025360.1
1416109_at	2026	1983	0.98		1617	1410	0.87		1923	1983	1.03		1963	1697	0.86		gb:NM_024243.1 /DB_XREF=gi:18859606 /GEN=0610006A03Rik /FEA=FLmRNA /CNT=204 /TID=Mm.21580.1 /TIER=FL+Stack /STK=126 /UG=Mm.21580 /LL=71665 /DEF=Mus musculus RIKEN cDNA 0610006A03 gene (0610006A03Rik), mRNA. /PROD=RIKEN cDNA 0610006A03 /FL=gb:NM_024243.1 gb:BC003235.1
1416110_at	995	999	1		1006	892	0.89		967	999	1.03		967	946	0.98		gb:NM_026404.1 /DB_XREF=gi:13385893 /GEN=2610030J16Rik /FEA=FLmRNA /CNT=219 /TID=Mm.27170.1 /TIER=FL+Stack /STK=126 /UG=Mm.27170 /LL=67843 /DEF=Mus musculus RIKEN cDNA 2610030J16 gene (2610030J16Rik), mRNA. /PROD=RIKEN cDNA 2610030J16 /FL=gb:BC006050.1 gb:NM_026404.1
1416111_at	246	220	0.89		285	251	0.88		221	220	1		233	236	1.01		gb:NM_009856.1 /DB_XREF=gi:6753355 /GEN=Cd83 /FEA=FLmRNA /CNT=159 /TID=Mm.57175.1 /TIER=FL+Stack /STK=126 /UG=Mm.57175 /LL=12522 /DEF=Mus musculus CD83 antigen (Cd83), mRNA. /PROD=CD83 antigen /FL=gb:NM_009856.1 gb:AF001036.1
1416112_at	9399	8624	0.92		9167	7557	0.82		9693	8624	0.89		9528	8091	0.85		gb:NM_007750.1 /DB_XREF=gi:6680992 /GEN=Cox8a /FEA=FLmRNA /CNT=169 /TID=Mm.14022.1 /TIER=FL+Stack /STK=125 /UG=Mm.14022 /LL=12868 /DEF=Mus musculus cytochrome c oxidase, subunit VIIIa (Cox8a), mRNA. /PROD=cytochrome c oxidase, subunit VIIIa /FL=gb:U37721.1 gb:NM_007750.1
1416113_at	2073	1904	0.92		1659	1250	0.75		2417	1904	0.79		1657	1577	0.95		gb:NM_010223.1 /DB_XREF=gi:6857786 /GEN=Fkbp8 /FEA=FLmRNA /CNT=247 /TID=Mm.6565.1 /TIER=FL+Stack /STK=125 /UG=Mm.6565 /LL=14232 /DEF=Mus musculus FK506 binding protein 8 (38 kDa) (Fkbp8), mRNA. /PROD=FK506 binding protein 8 (38 kDa) /FL=gb:NM_010223.1 gb:AF030635.1 gb:BC003739.1
1416114_at	4274	4654	1.09		4354	5123	1.18		3845	4654	1.21		4725	4889	1.03		gb:NM_010097.1 /DB_XREF=gi:6753707 /GEN=Sparcl1 /FEA=FLmRNA /CNT=271 /TID=Mm.29027.1 /TIER=FL+Stack /STK=125 /UG=Mm.29027 /LL=13602 /DEF=Mus musculus SPARC-like 1 (mast9, hevin) (Sparcl1), mRNA. /PROD=extracellular matrix protein 2 /FL=gb:BC003759.1 gb:U64827.1 gb:U77330.1 gb:NM_010097.1
1416115_at	967	1007	1.04		1133	899	0.79		947	1007	1.06		1044	953	0.91		gb:NM_015824.1 /DB_XREF=gi:7657424 /GEN=Orc3 /FEA=FLmRNA /CNT=216 /TID=Mm.29361.1 /TIER=FL+Stack /STK=125 /UG=Mm.29361 /LL=50793 /DEF=Mus musculus origin of replication 3 homolog (S. cerevisiae) (Orc3), mRNA. /PROD=origin of replication 3 homolog (S. cerevisiae) /FL=gb:NM_015824.1
1416116_at	273	239	0.88		285	281	0.99		301	239	0.79		328	260	0.79		gb:AV275499 /DB_XREF=gi:15405628 /DB_XREF=AV275499 /CLONE=4932428I17 /FEA=FLmRNA /CNT=216 /TID=Mm.29361.1 /TIER=Stack /STK=16 /UG=Mm.29361 /LL=50793 /UG_GENE=Orc3 /UG_TITLE=origin of replication 3 homolog (S. cerevisiae) /FL=gb:NM_015824.1
1416117_at	218	280	1.28		269	284	1.06		260	280	1.08		296	282	0.95		gb:BF161073 /DB_XREF=gi:11041180 /DB_XREF=601768012F1 /CLONE=IMAGE:3987482 /FEA=FLmRNA /CNT=216 /TID=Mm.29361.1 /TIER=ConsEnd /STK=0 /UG=Mm.29361 /LL=50793 /UG_GENE=Orc3 /UG_TITLE=origin of replication 3 homolog (S. cerevisiae) /FL=gb:NM_015824.1
1416118_at	49	84	1.71		100	68	0.68		72	84	1.17		135	76	0.56		gb:NM_025863.1 /DB_XREF=gi:13385345 /GEN=2310035M22Rik /FEA=FLmRNA /CNT=194 /TID=Mm.41535.1 /TIER=FL+Stack /STK=125 /UG=Mm.41535 /LL=66949 /DEF=Mus musculus RIKEN cDNA 2310035M22 gene (2310035M22Rik), mRNA. /PROD=RIKEN cDNA 2310035M22 /FL=gb:BC006700.1 gb:BC025430.1 gb:NM_025863.1
1416119_at	3670	3707	1.01		3502	3529	1.01		3372	3707	1.1		3493	3618	1.04		gb:NM_011660.1 /DB_XREF=gi:6755910 /GEN=Txn1 /FEA=FLmRNA /CNT=220 /TID=Mm.1275.1 /TIER=FL+Stack /STK=124 /UG=Mm.1275 /LL=22166 /DEF=Mus musculus thioredoxin 1 (Txn1), mRNA. /PROD=thioredoxin /FL=gb:BC010756.1 gb:NM_011660.1
1416120_at	22	43	1.95		17	30	1.76		19	43	2.26		16	37	2.31		gb:BF119714 /DB_XREF=gi:10958663 /DB_XREF=601758570F1 /CLONE=IMAGE:3992969 /FEA=FLmRNA /CNT=287 /TID=Mm.99.1 /TIER=Stack /STK=23 /UG=Mm.99 /LL=20135 /UG_GENE=Rrm2 /UG_TITLE=ribonucleotide reductase M2 /FL=gb:M14223.1 gb:NM_009104.1
1416121_at	35	31	0.89		66	28	0.42		25	31	1.24		45	30	0.67		gb:NM_010728.1 /DB_XREF=gi:6754567 /GEN=Lox /FEA=FLmRNA /CNT=304 /TID=Mm.172.1 /TIER=FL+Stack /STK=124 /UG=Mm.172 /LL=16948 /DEF=Mus musculus lysyl oxidase (Lox), mRNA. /PROD=lysyl oxidase /FL=gb:BC018439.1 gb:NM_010728.1 gb:M65142.1
1416122_at	296	231	0.78		285	262	0.92		229	231	1.01		188	247	1.31		gb:NM_009829.1 /DB_XREF=gi:6753309 /GEN=Ccnd2 /FEA=FLmRNA /CNT=267 /TID=Mm.3141.1 /TIER=FL+Stack /STK=124 /UG=Mm.3141 /LL=12444 /DEF=Mus musculus cyclin D2 (Ccnd2), mRNA. /PROD=cyclin D2 /FL=gb:M86182.1 gb:M83749.1 gb:NM_009829.1
1416123_at	14	29	2.07		14	21	1.5		17	29	1.71		17	25	1.47		gb:BM118679 /DB_XREF=gi:17086705 /DB_XREF=L0914E12-3 /CLONE=L0914E12 /FEA=FLmRNA /CNT=267 /TID=Mm.3141.1 /TIER=Stack /STK=67 /UG=Mm.3141 /LL=12444 /UG_GENE=Ccnd2 /UG_TITLE=cyclin D2 /FL=gb:M86182.1 gb:M83749.1 gb:NM_009829.1
1416124_at	9	25	2.78		16	9	0.56		5	25	5		21	17	0.81		gb:BB840359 /DB_XREF=gi:17041090 /DB_XREF=BB840359 /CLONE=E970007F13 /FEA=FLmRNA /CNT=267 /TID=Mm.3141.1 /TIER=ConsEnd /STK=0 /UG=Mm.3141 /LL=12444 /UG_GENE=Ccnd2 /UG_TITLE=cyclin D2 /FL=gb:M86182.1 gb:M83749.1 gb:NM_009829.1
1416125_at	655	681	1.04		1685	562	0.33		602	681	1.13		859	622	0.72		gb:BC015260.1 /DB_XREF=gi:15929656 /FEA=FLmRNA /CNT=212 /TID=Mm.154390.1 /TIER=FL+Stack /STK=124 /UG=Mm.154390 /LL=14229 /UG_GENE=Fkbp5 /DEF=Mus musculus, FK506 binding protein 5 (51 kDa), clone MGC:18417 IMAGE:4237766, mRNA, complete cds. /PROD=FK506 binding protein 5 (51 kDa) /FL=gb:BC015260.1 gb:U36220.1 gb:NM_010220.1 gb:U16959.1
1416126_at	135	119	0.88		196	156	0.8		275	119	0.43		244	138	0.57		gb:NM_009086.1 /DB_XREF=gi:6677788 /GEN=Rpo1-2 /FEA=FLmRNA /CNT=147 /TID=Mm.34589.1 /TIER=FL+Stack /STK=124 /UG=Mm.34589 /LL=20017 /DEF=Mus musculus RNA polymerase 1-2 (128 kDa subunit) (Rpo1-2), mRNA. /PROD=RNA polymerase 1-2 (128 kDa subunit) /FL=gb:U58280.1 gb:NM_009086.1
1416127_a_at	3631	2837	0.78		1793	2186	1.22		3096	2837	0.92		2561	2512	0.98		gb:NM_016878.1 /DB_XREF=gi:8393267 /GEN=Dnpep /FEA=FLmRNA /CNT=197 /TID=Mm.24680.1 /TIER=FL+Stack /STK=123 /UG=Mm.24680 /LL=13437 /DEF=Mus musculus aspartyl aminopeptidase (Dnpep), mRNA. /PROD=aspartyl aminopeptidase /FL=gb:AF005051.1 gb:NM_016878.1
1416128_at	181	123	0.68		133	124	0.93		133	123	0.92		125	124	0.99		gb:NM_009448.1 /DB_XREF=gi:6678468 /GEN=Tuba6 /FEA=FLmRNA /CNT=287 /TID=Mm.88212.1 /TIER=FL+Stack /STK=123 /UG=Mm.88212 /LL=22146 /DEF=Mus musculus tubulin, alpha 6 (Tuba6), mRNA. /PROD=tubulin alpha 6 /FL=gb:NM_009448.1 gb:BC004745.1 gb:M13441.1 gb:BC026753.1 gb:BC022182.1
1416129_at	1118	1145	1.02		1476	1394	0.94		1179	1145	0.97		1132	1270	1.12		gb:NM_133753.1 /DB_XREF=gi:19526961 /GEN=1300002F13Rik /FEA=FLmRNA /CNT=270 /TID=Mm.21679.1 /TIER=FL+Stack /STK=123 /UG=Mm.21679 /LL=74155 /DEF=Mus musculus RIKEN cDNA 1300002F13 gene (1300002F13Rik), mRNA. /PROD=RIKEN cDNA 1300002F13 /FL=gb:BC005546.1 gb:NM_133753.1
1416130_at	6075	5728	0.94		11386	8439	0.74		8730	5728	0.66		10322	7084	0.69		gb:BE630020 /DB_XREF=gi:9912708 /DB_XREF=uu39c03.x1 /CLONE=IMAGE:3374308 /FEA=FLmRNA /CNT=297 /TID=Mm.648.1 /TIER=Stack /STK=11 /UG=Mm.648 /LL=19122 /UG_GENE=Prnp /UG_TITLE=prion protein /FL=gb:NM_011170.1 gb:BC006703.1 gb:M13685.1
1416131_s_at	1741	1652	0.95		1605	1785	1.11		1622	1652	1.02		1711	1719	1		gb:NM_133766.1 /DB_XREF=gi:19526981 /GEN=C920006C10Rik /FEA=FLmRNA /CNT=354 /TID=Mm.29805.1 /TIER=FL+Stack /STK=123 /UG=Mm.29805 /LL=76740 /DEF=Mus musculus RIKEN cDNA C920006C10 gene (C920006C10Rik), mRNA. /PROD=RIKEN cDNA C920006C10 /FL=gb:BC007482.1 gb:NM_133766.1
1416132_at	539	666	1.24		1234	1354	1.1		1108	666	0.6		1178	1010	0.86		gb:AK018695.1 /DB_XREF=gi:12858531 /FEA=FLmRNA /CNT=354 /TID=Mm.29805.1 /TIER=Stack /STK=12 /UG=Mm.29805 /LL=76740 /UG_GENE=C920006C10Rik /UG_TITLE=RIKEN cDNA C920006C10 gene /DEF=Mus musculus 2 days neonate thymus thymic cells cDNA, RIKEN full-length enriched library, clone:C920006C10:homolog to HYPOTHETICAL PROTEIN KIAA0143 (FRAGMENT), full insert sequence. /FL=gb:BC007482.1 gb:NM_133766.1
1416133_at	3799	3582	0.94		2581	2986	1.16		2584	3582	1.39		2635	3284	1.25		gb:BB188557 /DB_XREF=gi:16270628 /DB_XREF=BB188557 /CLONE=A330049K02 /FEA=FLmRNA /CNT=354 /TID=Mm.29805.1 /TIER=Stack /STK=10 /UG=Mm.29805 /LL=76740 /UG_GENE=C920006C10Rik /UG_TITLE=RIKEN cDNA C920006C10 gene /FL=gb:BC007482.1 gb:NM_133766.1
1416134_at	2709	2168	0.8		1832	1739	0.95		2913	2168	0.74		2773	1954	0.7		gb:NM_007467.1 /DB_XREF=gi:6680699 /GEN=Aplp1 /FEA=FLmRNA /CNT=161 /TID=Mm.2381.1 /TIER=FL+Stack /STK=123 /UG=Mm.2381 /LL=11803 /DEF=Mus musculus amyloid beta (A4) precursor-like protein 1 (Aplp1), mRNA. /PROD=amyloid beta (A4) precursor-like protein 1 /FL=gb:L04538.1 gb:BC021877.1 gb:NM_007467.1
1416135_at	956	876	0.92		1365	1020	0.75		1053	876	0.83		1440	948	0.66		gb:NM_009687.1 /DB_XREF=gi:6753085 /GEN=Apex /FEA=FLmRNA /CNT=179 /TID=Mm.203.1 /TIER=FL+Stack /STK=122 /UG=Mm.203 /LL=11792 /DEF=Mus musculus apurinicapyrimidinic endonuclease (Apex), mRNA. /PROD=apurinicapyrimidinic endonuclease /FL=gb:NM_009687.1 gb:D90374.1
1416136_at	210	139	0.66		349	155	0.44		150	139	0.93		252	147	0.58		gb:NM_008610.1 /DB_XREF=gi:6678901 /GEN=Mmp2 /FEA=FLmRNA /CNT=233 /TID=Mm.29564.1 /TIER=FL+Stack /STK=122 /UG=Mm.29564 /LL=17390 /DEF=Mus musculus matrix metalloproteinase 2 (Mmp2), mRNA. /PROD=matrix metalloproteinase 2 /FL=gb:M84324.1 gb:NM_008610.1
1416137_at	386	331	0.86		283	297	1.05		364	331	0.91		305	314	1.03		gb:NM_009674.1 /DB_XREF=gi:6753061 /GEN=Anxa7 /FEA=FLmRNA /CNT=346 /TID=Mm.20794.1 /TIER=FL+Stack /STK=122 /UG=Mm.20794 /LL=11750 /DEF=Mus musculus annexin A7 (Anxa7), mRNA. /PROD=annexin A7 /FL=gb:NM_009674.1 gb:L13129.1 gb:BC008997.1
1416138_at	1603	1368	0.85		1211	1170	0.97		1664	1368	0.82		1412	1269	0.9		gb:BC008997.1 /DB_XREF=gi:14290463 /FEA=FLmRNA /CNT=346 /TID=Mm.20794.1 /TIER=FL+Stack /STK=81 /UG=Mm.20794 /LL=11750 /UG_GENE=Anxa7 /DEF=Mus musculus, annexin A7, clone MGC:6143 IMAGE:3157926, mRNA, complete cds. /PROD=annexin A7 /FL=gb:NM_009674.1 gb:L13129.1 gb:BC008997.1
1416139_at	63	69	1.1		64	82	1.28		68	69	1.01		42	76	1.81		gb:NM_009043.1 /DB_XREF=gi:6677704 /GEN=Reg2 /FEA=FLmRNA /CNT=143 /TID=Mm.46360.1 /TIER=FL+Stack /STK=122 /UG=Mm.46360 /LL=19693 /DEF=Mus musculus regenerating islet-derived 2 (Reg2), mRNA. /PROD=regenerating islet-derived 2 /FL=gb:NM_009043.1
1416140_a_at	3279	3458	1.05		2805	2672	0.95		2654	3458	1.3		2537	3065	1.21		gb:NM_133347.1 /DB_XREF=gi:19111155 /GEN=2810477H02Rik /FEA=FLmRNA /CNT=191 /TID=Mm.30243.1 /TIER=FL+Stack /STK=122 /UG=Mm.30243 /LL=72831 /DEF=Mus musculus RIKEN cDNA 2810477H02 gene (2810477H02Rik), mRNA. /PROD=HELG /FL=gb:NM_133347.1 gb:AB047557.1
1416141_a_at	25767	26161	1.02		21962	22308	1.02		21286	26161	1.23		20473	24235	1.18		gb:NM_009096.1 /DB_XREF=gi:6677808 /GEN=Rps6 /FEA=FLmRNA /CNT=288 /TID=Mm.1139.1 /TIER=FL+Stack /STK=121 /UG=Mm.1139 /LL=20104 /DEF=Mus musculus ribosomal protein S6 (Rps6), mRNA. /PROD=ribosomal protein S6 /FL=gb:NM_009096.1 gb:BC010604.1
1416142_at	322	330	1.02		236	215	0.91		391	330	0.84		225	273	1.21		gb:AA103697 /DB_XREF=gi:1649860 /DB_XREF=mo40d06.r1 /CLONE=IMAGE:556043 /FEA=FLmRNA /CNT=288 /TID=Mm.1139.1 /TIER=ConsEnd /STK=0 /UG=Mm.1139 /LL=20104 /UG_GENE=Rps6 /UG_TITLE=ribosomal protein S6 /FL=gb:NM_009096.1 gb:BC010604.1
1416143_at	7723	7365	0.95		7254	7055	0.97		7421	7365	0.99		8284	7210	0.87		gb:NM_016755.1 /DB_XREF=gi:7949004 /GEN=Atp5j /FEA=FLmRNA /CNT=248 /TID=Mm.353.1 /TIER=FL+Stack /STK=121 /UG=Mm.353 /LL=11957 /DEF=Mus musculus ATP synthase, H+ transporting, mitochondrial F0 complex subunit F (Atp5j), mRNA. /PROD=ATP synthase, H+ transporting. mitochondrial F0complex subunit F /FL=gb:NM_016755.1 gb:BC010766.1 gb:U77128.1
1416144_a_at	5281	4875	0.92		4672	5149	1.1		5505	4875	0.89		6085	5012	0.82		gb:BC003745.1 /DB_XREF=gi:13277680 /FEA=FLmRNA /CNT=250 /TID=Mm.993.1 /TIER=FL+Stack /STK=121 /UG=Mm.993 /LL=13204 /UG_GENE=Ddx15 /DEF=Mus musculus, Similar to DEADH (Asp-Glu-Ala-AspHis) box polypeptide 15, clone MGC:5848 IMAGE:3489032, mRNA, complete cds. /PROD=Similar to DEADH (Asp-Glu-Ala-AspHis) boxpolypeptide 15 /FL=gb:NM_007839.1 gb:BC003745.1 gb:AF017153.1
1416145_at	5289	5380	1.02		6140	6148	1		5980	5380	0.9		6133	5764	0.94		gb:BC003745.1 /DB_XREF=gi:13277680 /FEA=FLmRNA /CNT=250 /TID=Mm.993.1 /TIER=FL+Stack /STK=121 /UG=Mm.993 /LL=13204 /UG_GENE=Ddx15 /DEF=Mus musculus, Similar to DEADH (Asp-Glu-Ala-AspHis) box polypeptide 15, clone MGC:5848 IMAGE:3489032, mRNA, complete cds. /PROD=Similar to DEADH (Asp-Glu-Ala-AspHis) boxpolypeptide 15 /FL=gb:NM_007839.1 gb:BC003745.1 gb:AF017153.1
1416146_at	1157	1189	1.03		1514	1349	0.89		1346	1189	0.88		1565	1269	0.81		gb:NM_008300.1 /DB_XREF=gi:6680300 /GEN=Hspa4 /FEA=FLmRNA /CNT=238 /TID=Mm.1032.1 /TIER=FL+Stack /STK=121 /UG=Mm.1032 /LL=15525 /DEF=Mus musculus heat shock 70 kDa protein 4 (Hspa4), mRNA. /PROD=heat shock 70 kDa protein 4 /FL=gb:BC003950.1 gb:NM_008300.1 gb:D85904.1 gb:BC003770.1
1416147_at	1087	846	0.78		1766	1390	0.79		1346	846	0.63		1571	1118	0.71		gb:BE912771 /DB_XREF=gi:10409758 /DB_XREF=601664727F1 /CLONE=IMAGE:3964783 /FEA=FLmRNA /CNT=238 /TID=Mm.1032.1 /TIER=ConsEnd /STK=0 /UG=Mm.1032 /LL=15525 /UG_GENE=Hspa4 /UG_TITLE=heat shock 70 kDa protein 4 /FL=gb:BC003950.1 gb:NM_008300.1 gb:D85904.1 gb:BC003770.1
1416148_at	14672	13420	0.91		6622	13040	1.97		14144	13420	0.95		11219	13230	1.18		gb:BC019120.1 /DB_XREF=gi:17512295 /FEA=FLmRNA /CNT=221 /TID=Mm.197518.1 /TIER=FL+Stack /STK=121 /UG=Mm.197518 /LL=114128 /UG_GENE=Laptm4b /DEF=Mus musculus, lysosomal-associated protein transmembrane 4B, clone MGC:29407 IMAGE:4507607, mRNA, complete cds. /PROD=lysosomal-associated protein transmembrane 4B /FL=gb:BC019120.1 gb:NM_033521.1 gb:AF317418.1
1416149_at	20	18	0.9		46	28	0.61		13	18	1.38		41	23	0.56		gb:AB038696.1 /DB_XREF=gi:11602813 /GEN=Olig1 /FEA=FLmRNA /CNT=150 /TID=Mm.39300.1 /TIER=FL+Stack /STK=121 /UG=Mm.39300 /LL=50914 /DEF=Mus musculus mRNA for Olig1 bHLH protein, complete cds. /PROD=Olig1 bHLH protein /FL=gb:NM_016968.1 gb:AB038696.1
1416150_a_at	4542	4828	1.06		5529	5737	1.04		5530	4828	0.87		5601	5283	0.94		gb:NM_013663.1 /DB_XREF=gi:8567401 /GEN=Sfrs3 /FEA=FLmRNA /CNT=470 /TID=Mm.6787.1 /TIER=FL+Stack /STK=120 /UG=Mm.6787 /LL=20383 /DEF=Mus musculus splicing factor, arginineserine-rich 3 (SRp20) (Sfrs3), mRNA. /PROD=splicing factor, arginineserine-rich 3 (SRp20) /FL=gb:NM_013663.1
1416151_at	981	1066	1.09		1293	1096	0.85		1077	1066	0.99		1356	1081	0.8		gb:BB470806 /DB_XREF=gi:16427822 /DB_XREF=BB470806 /CLONE=D230035H06 /FEA=FLmRNA /CNT=470 /TID=Mm.6787.1 /TIER=Stack /STK=18 /UG=Mm.6787 /LL=20383 /UG_GENE=Sfrs3 /UG_TITLE=splicing factor, arginineserine-rich 3 (SRp20) /FL=gb:NM_013663.1
1416152_a_at	1584	1552	0.98		2076	1990	0.96		1937	1552	0.8		2329	1771	0.76		gb:AV135383 /DB_XREF=gi:16382763 /DB_XREF=AV135383 /CLONE=2810017D11 /FEA=FLmRNA /CNT=470 /TID=Mm.6787.1 /TIER=Stack /STK=12 /UG=Mm.6787 /LL=20383 /UG_GENE=Sfrs3 /UG_TITLE=splicing factor, arginineserine-rich 3 (SRp20) /FL=gb:NM_013663.1
1416153_at	8509	8324	0.98		5817	8431	1.45		7237	8324	1.15		6280	8378	1.33		gb:NM_011899.1 /DB_XREF=gi:6755659 /GEN=Srp54 /FEA=FLmRNA /CNT=250 /TID=Mm.12848.1 /TIER=FL+Stack /STK=120 /UG=Mm.12848 /LL=24067 /DEF=Mus musculus signal recognition particle 54 kDa (Srp54), mRNA. /PROD=signal recognition particle 54 kDa /FL=gb:BC019683.1 gb:NM_011899.1
1416154_at	93	101	1.09		83	119	1.43		72	101	1.4		80	110	1.38		gb:BB463557 /DB_XREF=gi:16426909 /DB_XREF=BB463557 /CLONE=D130081I18 /FEA=FLmRNA /CNT=250 /TID=Mm.12848.1 /TIER=ConsEnd /STK=3 /UG=Mm.12848 /LL=24067 /UG_GENE=Srp54 /UG_TITLE=signal recognition particle 54 kDa /FL=gb:BC019683.1 gb:NM_011899.1
1416155_at	1274	1239	0.97		1275	992	0.78		1668	1239	0.74		2088	1116	0.53		gb:NM_008253.1 /DB_XREF=gi:6680230 /GEN=Hmgb3 /FEA=FLmRNA /CNT=213 /TID=Mm.340.1 /TIER=FL+Stack /STK=120 /UG=Mm.340 /LL=15354 /DEF=Mus musculus high mobility group box 3 (Hmgb3), mRNA. /PROD=high mobility group box 3 /FL=gb:NM_008253.1 gb:BC011276.1 gb:AF022465.1
1416156_at	939	1098	1.17		919	1083	1.18		862	1098	1.27		730	1091	1.49		gb:BC008520.1 /DB_XREF=gi:14250199 /FEA=FLmRNA /CNT=194 /TID=Mm.12842.1 /TIER=FL+Stack /STK=120 /UG=Mm.12842 /LL=22330 /UG_GENE=Vcl /DEF=Mus musculus, vinculin, clone MGC:6134 IMAGE:3495710, mRNA, complete cds. /PROD=vinculin /FL=gb:NM_009502.1 gb:BC008520.1 gb:L18880.1
1416157_at	59	77	1.31		110	132	1.2		85	77	0.91		93	105	1.13		gb:NM_009502.1 /DB_XREF=gi:6724322 /GEN=Vcl /FEA=FLmRNA /CNT=194 /TID=Mm.12842.1 /TIER=FL /STK=2 /UG=Mm.12842 /LL=22330 /DEF=Mus musculus vinculin (Vcl), mRNA. /PROD=vinculin /FL=gb:NM_009502.1 gb:BC008520.1 gb:L18880.1
1416158_at	191	159	0.83		286	170	0.59		229	159	0.69		306	165	0.54		gb:NM_009697.1 /DB_XREF=gi:6753103 /GEN=Nr2f2 /FEA=FLmRNA /CNT=177 /TID=Mm.16519.1 /TIER=FL+Stack /STK=120 /UG=Mm.16519 /LL=11819 /DEF=Mus musculus nuclear receptor subfamily 2, group F, member 2 (Nr2f2), mRNA. /PROD=nuclear receptor subfamily 2, group F, member 2 /FL=gb:NM_009697.1 gb:U07635.1
1416159_at	574	634	1.1		648	479	0.74		444	634	1.43		546	557	1.02		gb:U07635.1 /DB_XREF=gi:466469 /FEA=FLmRNA /CNT=177 /TID=Mm.16519.1 /TIER=FL /STK=1 /UG=Mm.16519 /LL=11819 /UG_GENE=Nr2f2 /DEF=Mus musculus ovalbumin upstream promoter transcription factor II COUP-TFII mRNA, complete cds. /PROD=COUP-TFII /FL=gb:NM_009697.1 gb:U07635.1
1416160_at	64	55	0.86		113	95	0.84		104	55	0.53		108	75	0.69		gb:AI463873 /DB_XREF=gi:4317903 /DB_XREF=va66e02.y1 /CLONE=IMAGE:736346 /FEA=FLmRNA /CNT=177 /TID=Mm.16519.1 /TIER=ConsEnd /STK=0 /UG=Mm.16519 /LL=11819 /UG_GENE=Nr2f2 /UG_TITLE=nuclear receptor subfamily 2, group F, member 2 /FL=gb:NM_009697.1 gb:U07635.1
1416161_at	4517	4053	0.9		4593	4696	1.02		4312	4053	0.94		5241	4375	0.83		gb:NM_009009.1 /DB_XREF=gi:6679602 /GEN=Rad21 /FEA=FLmRNA /CNT=282 /TID=Mm.182628.1 /TIER=FL+Stack /STK=120 /UG=Mm.182628 /LL=19357 /DEF=Mus musculus RAD21 homolog (S. pombe) (Rad21), mRNA. /PROD=RAD21 homolog (S. pombe) /FL=gb:AF332086.1 gb:AF332085.1 gb:NM_009009.1 gb:D49429.1
1416162_at	766	878	1.15		1567	1530	0.98		1389	878	0.63		1542	1204	0.78		gb:AF332085.1 /DB_XREF=gi:14193736 /GEN=Rad21 /FEA=FLmRNA /CNT=282 /TID=Mm.182628.1 /TIER=FL /STK=2 /UG=Mm.182628 /LL=19357 /DEF=Mus musculus strain ISS Rad21 (Rad21) mRNA, complete cds. /PROD=Rad21 /FL=gb:AF332086.1 gb:AF332085.1 gb:NM_009009.1 gb:D49429.1
1416163_at	1669	1603	0.96		1616	1631	1.01		1684	1603	0.95		1905	1617	0.85		gb:NM_012001.1 /DB_XREF=gi:6753489 /GEN=Cops4 /FEA=FLmRNA /CNT=223 /TID=Mm.957.1 /TIER=FL+Stack /STK=120 /UG=Mm.957 /LL=26891 /DEF=Mus musculus COP9 (constitutive photomorphogenic) homolog, subunit 4 (Arabidopsis thaliana) (Cops4), mRNA. /PROD=COP9 (constitutive photomorphogenic) homolog,subunit 4 (Arabidopsis thaliana) /FL=gb:AF071314.1 gb:NM_012001.1
1416164_at	116	59	0.51		144	158	1.1		136	59	0.43		121	109	0.9		gb:NM_011812.1 /DB_XREF=gi:6753823 /GEN=Fbln5 /FEA=FLmRNA /CNT=187 /TID=Mm.25347.1 /TIER=FL+Stack /STK=120 /UG=Mm.25347 /LL=23876 /DEF=Mus musculus fibulin 5 (Fbln5), mRNA. /PROD=fibulin 5 /FL=gb:NM_011812.1 gb:BC006636.1 gb:AF112151.1
1416165_at	250	257	1.03		296	240	0.81		276	257	0.93		266	249	0.94		gb:NM_133685.1 /DB_XREF=gi:19526849 /GEN=AI415285 /FEA=FLmRNA /CNT=176 /TID=Mm.29274.1 /TIER=FL+Stack /STK=120 /UG=Mm.29274 /LL=106572 /DEF=Mus musculus expressed sequence AI415285 (AI415285), mRNA. /PROD=Rab31-like /FL=gb:NM_134121.1 gb:BC013063.1 gb:BC004852.1 gb:NM_133685.1
1416166_a_at	170	181	1.06		209	164	0.78		155	181	1.17		230	173	0.75		gb:NM_016764.1 /DB_XREF=gi:7948998 /GEN=Prdx4 /FEA=FLmRNA /CNT=199 /TID=Mm.19127.1 /TIER=FL+Stack /STK=119 /UG=Mm.19127 /LL=53381 /DEF=Mus musculus peroxiredoxin 4 (Prdx4), mRNA. /PROD=peroxiredoxin 4 /FL=gb:BC019578.1 gb:NM_016764.1 gb:U96746.1 gb:BC003349.1
1416167_at	514	610	1.19		830	675	0.81		563	610	1.08		806	643	0.8		gb:NM_016764.1 /DB_XREF=gi:7948998 /GEN=Prdx4 /FEA=FLmRNA /CNT=199 /TID=Mm.19127.1 /TIER=FL+Stack /STK=119 /UG=Mm.19127 /LL=53381 /DEF=Mus musculus peroxiredoxin 4 (Prdx4), mRNA. /PROD=peroxiredoxin 4 /FL=gb:BC019578.1 gb:NM_016764.1 gb:U96746.1 gb:BC003349.1
1416168_at	244	204	0.84		196	169	0.86		177	204	1.15		158	187	1.18		gb:NM_011340.1 /DB_XREF=gi:6755443 /GEN=Serpinf1 /FEA=FLmRNA /CNT=296 /TID=Mm.2044.1 /TIER=FL+Stack /STK=119 /UG=Mm.2044 /LL=20317 /DEF=Mus musculus serine (or cysteine) proteinase inhibitor, clade F (alpha-2 antiplasmin, pigment epithelium derived factor), member 1 (Serpinf1), mRNA. /PROD=serine (or cysteine) proteinase inhibitor, cladeF (alpha-2 antiplasmin, pigment epithelium derivedfactor), m…
1416169_at	24	4	0.17		11	25	2.27		6	4	0.67		28	15	0.54		gb:AY034576.1 /DB_XREF=gi:15418827 /GEN=Tpbpb /FEA=FLmRNA /CNT=136 /TID=Mm.140897.1 /TIER=FL+Stack /STK=119 /UG=Mm.140897 /LL=116913 /DEF=Mus musculus trophoblast specific protein beta precursor (Tpbpb) mRNA, complete cds. /PROD=trophoblast specific protein beta precursor /FL=gb:AY034576.1 gb:NM_026429.1
1416170_at	1515	1409	0.93		1164	1176	1.01		1207	1409	1.17		1236	1293	1.05		gb:NM_026508.1 /DB_XREF=gi:13385997 /GEN=2410002K23Rik /FEA=FLmRNA /CNT=211 /TID=Mm.182051.1 /TIER=FL+Stack /STK=119 /UG=Mm.182051 /LL=68015 /DEF=Mus musculus RIKEN cDNA 2410002K23 gene (2410002K23Rik), mRNA. /PROD=RIKEN cDNA 2410002K23 /FL=gb:BC022912.1 gb:NM_026508.1
1416171_at	1744	1884	1.08		1458	1598	1.1		1565	1884	1.2		1361	1741	1.28		gb:NM_133714.1 /DB_XREF=gi:19526893 /GEN=2310037I24Rik /FEA=FLmRNA /CNT=177 /TID=Mm.27269.1 /TIER=FL+Stack /STK=119 /UG=Mm.27269 /LL=69612 /DEF=Mus musculus RIKEN cDNA 2310037I24 gene (2310037I24Rik), mRNA. /PROD=RIKEN cDNA 2310037I24 /FL=gb:BC003301.1 gb:NM_133714.1
1416172_at	868	920	1.06		719	947	1.32		916	920	1		681	934	1.37		gb:NM_022889.1 /DB_XREF=gi:12584983 /GEN=Pes1 /FEA=FLmRNA /CNT=184 /TID=Mm.28659.1 /TIER=FL+Stack /STK=119 /UG=Mm.28659 /LL=64934 /DEF=Mus musculus pescadillo homolog 1, containing BRCT domain (zebrafish) (Pes1), mRNA. /PROD=pescadillo homolog 1, containing BRCT domain(zebrafish) /FL=gb:NM_022889.1 gb:AF289539.1 gb:BC004844.1 gb:BC011142.1
1416173_at	362	412	1.14		333	413	1.24		314	412	1.31		274	413	1.51		gb:BC004844.1 /DB_XREF=gi:13436028 /FEA=FLmRNA /CNT=184 /TID=Mm.28659.1 /TIER=FL /STK=7 /UG=Mm.28659 /LL=64934 /UG_GENE=Pes1 /DEF=Mus musculus, pescadillo homolog 1, containing BRCT domain (zebrafish), clone MGC:6292 IMAGE:2649598, mRNA, complete cds. /PROD=pescadillo homolog 1, containing BRCT domain(zebrafish) /FL=gb:NM_022889.1 gb:AF289539.1 gb:BC004844.1 gb:BC011142.1
1416174_at	608	862	1.42		582	497	0.85		762	862	1.13		652	680	1.04		gb:BC011107.1 /DB_XREF=gi:15029773 /FEA=FLmRNA /CNT=163 /TID=Mm.24216.1 /TIER=FL+Stack /STK=119 /UG=Mm.24216 /LL=26450 /UG_GENE=Rbbp9 /DEF=Mus musculus, Similar to retinoblastoma-binding protein 9, clone MGC:19260 IMAGE:3982875, mRNA, complete cds. /PROD=Similar to retinoblastoma-binding protein 9 /FL=gb:NM_015754.1 gb:AF039563.1 gb:BC011107.1
1416175_a_at	5651	5822	1.03		6123	5753	0.94		6037	5822	0.96		6320	5788	0.92		gb:NM_011696.1 /DB_XREF=gi:6755966 /GEN=Vdac3 /FEA=FLmRNA /CNT=266 /TID=Mm.133962.1 /TIER=FL+Stack /STK=118 /UG=Mm.133962 /LL=22335 /DEF=Mus musculus voltage-dependent anion channel 3 (Vdac3), mRNA. /PROD=voltage-dependent anion channel 3 /FL=gb:U30839.1 gb:NM_011696.1 gb:BC004743.1
1416176_at	4004	3775	0.94		5142	4453	0.87		4624	3775	0.82		5324	4114	0.77		gb:NM_010439.1 /DB_XREF=gi:6754207 /GEN=Hmgb1 /FEA=FLmRNA /CNT=324 /TID=Mm.16421.1 /TIER=FL+Stack /STK=118 /UG=Mm.16421 /LL=15289 /DEF=Mus musculus high mobility group box 1 (Hmgb1), mRNA. /PROD=high mobility group protein 1 /FL=gb:NM_010439.1 gb:BC008565.1
1416177_at	2542	2544	1		3073	3104	1.01		2971	2544	0.86		3419	2824	0.83		gb:NM_009033.1 /DB_XREF=gi:6677684 /GEN=Rbmxrt /FEA=FLmRNA /CNT=183 /TID=Mm.24718.1 /TIER=FL+Stack /STK=118 /UG=Mm.24718 /LL=19656 /DEF=Mus musculus RNA binding motif protein, X chromosome retrogene (Rbmxrt), mRNA. /PROD=RNA binding motif protein, X chromosomeretrogene /FL=gb:AF031568.1 gb:BC011441.1 gb:NM_009033.1
1416178_a_at	21038	20418	0.97		18146	17659	0.97		24432	20418	0.84		15365	19039	1.24		gb:NM_013746.1 /DB_XREF=gi:7305378 /GEN=Phret1 /FEA=FLmRNA /CNT=146 /TID=Mm.26633.1 /TIER=FL+Stack /STK=118 /UG=Mm.26633 /LL=27276 /DEF=Mus musculus PH domain containing protein in retina 1 (Phret1), mRNA. /PROD=PH domain containing protein in retina 1 /FL=gb:BC024756.1 gb:NM_013746.1 gb:AF000272.1
1416179_a_at	2547	2392	0.94		1977	2128	1.08		2612	2392	0.92		2970	2260	0.76		gb:NM_009041.1 /DB_XREF=gi:6677698 /GEN=Rdx /FEA=FLmRNA /CNT=284 /TID=Mm.7051.1 /TIER=FL+Stack /STK=118 /UG=Mm.7051 /LL=19684 /DEF=Mus musculus radixin (Rdx), mRNA. /PROD=radixin /FL=gb:NM_009041.1
1416180_a_at	228	258	1.13		682	689	1.01		695	258	0.37		750	474	0.63		gb:BI990563 /DB_XREF=gi:17961577 /DB_XREF=4072-68 /FEA=FLmRNA /CNT=284 /TID=Mm.7051.1 /TIER=Stack /STK=36 /UG=Mm.7051 /LL=19684 /UG_GENE=Rdx /UG_TITLE=radixin /FL=gb:NM_009041.1
1416181_at	2397	2330	0.97		2547	2253	0.88		2014	2330	1.16		2189	2292	1.05		gb:NM_023403.1 /DB_XREF=gi:12963664 /GEN=Mesdc2 /FEA=FLmRNA /CNT=206 /TID=Mm.24209.1 /TIER=FL+Stack /STK=118 /UG=Mm.24209 /LL=67943 /DEF=Mus musculus mesoderm development candiate 2 (Mesdc2), mRNA. /PROD=mesoderm development candiate 2 /FL=gb:NM_023403.1 gb:BC014742.1
1416182_at	637	592	0.93		317	519	1.64		491	592	1.21		296	556	1.88		gb:NM_018758.1 /DB_XREF=gi:9055381 /GEN=Apba3 /FEA=FLmRNA /CNT=153 /TID=Mm.12909.1 /TIER=FL+Stack /STK=118 /UG=Mm.12909 /LL=57267 /DEF=Mus musculus amyloid beta (A4) precursor protein-binding, family A, member 3 (Apba3), mRNA. /PROD=X11gamma protein /FL=gb:BC009666.1 gb:BC005423.1 gb:AF070975.1 gb:NM_018758.1
1416183_a_at	4186	4945	1.18		4362	4635	1.06		3792	4945	1.3		3838	4790	1.25		gb:NM_008492.1 /DB_XREF=gi:6678673 /GEN=Ldh2 /FEA=FLmRNA /CNT=273 /TID=Mm.9745.1 /TIER=FL+Stack /STK=117 /UG=Mm.9745 /LL=16832 /DEF=Mus musculus lactate dehydrogenase 2, B chain (Ldh2), mRNA. /PROD=lactate dehydrogenase 2, B chain /FL=gb:NM_008492.1
1416184_s_at	2711	2369	0.87		1192	1467	1.23		1600	2369	1.48		1611	1918	1.19		gb:NM_016660.1 /DB_XREF=gi:7710033 /GEN=Hmga1 /FEA=FLmRNA /CNT=184 /TID=Mm.4438.1 /TIER=FL+Stack /STK=117 /UG=Mm.4438 /LL=15361 /DEF=Mus musculus high mobility group AT-hook 1 (Hmga1), mRNA. /PROD=high mobility group AT-hook 1 /FL=gb:NM_016660.1 gb:J04179.1
1416185_a_at	3366	3639	1.08		3415	3279	0.96		3637	3639	1		3666	3459	0.94		gb:NM_007410.1 /DB_XREF=gi:6680651 /GEN=Adh5 /FEA=FLmRNA /CNT=200 /TID=Mm.3874.1 /TIER=FL+Stack /STK=117 /UG=Mm.3874 /LL=11532 /DEF=Mus musculus alcohol dehydrogenase 5 (Adh5), mRNA. /PROD=alcohol dehydrogenase 5 /FL=gb:NM_007410.1
1416186_at	1363	1698	1.25		1693	1476	0.87		2076	1698	0.82		2403	1587	0.66		gb:NM_026383.1 /DB_XREF=gi:13385875 /GEN=0610011E17Rik /FEA=FLmRNA /CNT=248 /TID=Mm.29159.1 /TIER=FL+Stack /STK=116 /UG=Mm.29159 /LL=67799 /DEF=Mus musculus RIKEN cDNA 0610011E17 gene (0610011E17Rik), mRNA. /PROD=RIKEN cDNA 0610011E17 /FL=gb:NM_026383.1 gb:BC006598.1
1416187_s_at	2333	2495	1.07		1697	1613	0.95		2695	2495	0.93		3665	2054	0.56		gb:NM_026383.1 /DB_XREF=gi:13385875 /GEN=0610011E17Rik /FEA=FLmRNA /CNT=248 /TID=Mm.29159.1 /TIER=FL+Stack /STK=116 /UG=Mm.29159 /LL=67799 /DEF=Mus musculus RIKEN cDNA 0610011E17 gene (0610011E17Rik), mRNA. /PROD=RIKEN cDNA 0610011E17 /FL=gb:NM_026383.1 gb:BC006598.1
1416188_at	237	285	1.2		242	283	1.17		290	285	0.98		212	284	1.34		gb:NM_010299.1 /DB_XREF=gi:6806916 /GEN=Gm2a /FEA=FLmRNA /CNT=231 /TID=Mm.4140.1 /TIER=FL /STK=2 /UG=Mm.4140 /LL=14667 /DEF=Mus musculus GM2 ganglioside activator protein (Gm2a), mRNA. /PROD=GM2 ganglioside activator protein /FL=gb:U09816.1 gb:BC004651.1 gb:NM_010299.1 gb:L19526.1
1416189_a_at	1876	1922	1.02		2230	1683	0.75		2131	1922	0.9		2131	1803	0.85		gb:BC003707.1 /DB_XREF=gi:13277593 /FEA=FLmRNA /CNT=335 /TID=Mm.28375.1 /TIER=FL+Stack /STK=115 /UG=Mm.28375 /LL=53421 /UG_GENE=Sec61a /DEF=Mus musculus, sec61 homolog, clone MGC:5676 IMAGE:3592772, mRNA, complete cds. /PROD=sec61 homolog /FL=gb:AB032902.1 gb:BC003707.1 gb:AF222743.1 gb:AF145253.1 gb:NM_016906.1
1416190_a_at	258	245	0.95		474	400	0.84		582	245	0.42		444	323	0.73		gb:AF145253.1 /DB_XREF=gi:7673000 /FEA=FLmRNA /CNT=335 /TID=Mm.28375.1 /TIER=FL /STK=2 /UG=Mm.28375 /LL=53421 /UG_GENE=Sec61a /DEF=Mus musculus Sec61 alpha isoform 1 mRNA, complete cds. /PROD=Sec61 alpha isoform 1 /FL=gb:AB032902.1 gb:BC003707.1 gb:AF222743.1 gb:AF145253.1 gb:NM_016906.1
1416191_at	504	515	1.02		887	733	0.83		965	515	0.53		772	624	0.81		gb:AF145253.1 /DB_XREF=gi:7673000 /FEA=FLmRNA /CNT=335 /TID=Mm.28375.1 /TIER=FL /STK=2 /UG=Mm.28375 /LL=53421 /UG_GENE=Sec61a /DEF=Mus musculus Sec61 alpha isoform 1 mRNA, complete cds. /PROD=Sec61 alpha isoform 1 /FL=gb:AB032902.1 gb:BC003707.1 gb:AF222743.1 gb:AF145253.1 gb:NM_016906.1
1416192_at	862	832	0.97		726	798	1.1		803	832	1.04		742	815	1.1		gb:NM_025898.1 /DB_XREF=gi:13385391 /GEN=Napa /FEA=FLmRNA /CNT=277 /TID=Mm.104540.1 /TIER=FL+Stack /STK=21 /UG=Mm.104540 /LL=108124 /DEF=Mus musculus N-ethylmaleimide sensitive fusion protein attachment protein alpha (Napa), mRNA. /PROD=N-ethylmaleimide sensitive fusion proteinattachment protein alpha /FL=gb:NM_025898.1 gb:BC004804.1
1416193_at	69	43	0.62		42	44	1.05		33	43	1.3		22	44	2		gb:BC011223.1 /DB_XREF=gi:15029974 /FEA=FLmRNA /CNT=209 /TID=Mm.3471.1 /TIER=FL+Stack /STK=115 /UG=Mm.3471 /LL=12346 /UG_GENE=Car1 /DEF=Mus musculus, carbonic anhydrase 1, clone MGC:18584 IMAGE:4208180, mRNA, complete cds. /PROD=carbonic anhydrase 1 /FL=gb:NM_009799.1 gb:M32452.1 gb:BC011223.1
1416194_at	82	63	0.77		55	65	1.18		47	63	1.34		44	64	1.45		gb:NM_007823.1 /DB_XREF=gi:6681122 /GEN=Cyp4b1 /FEA=FLmRNA /CNT=269 /TID=Mm.1840.1 /TIER=FL+Stack /STK=115 /UG=Mm.1840 /LL=13120 /DEF=Mus musculus cytochrome P450, subfamily IV B, polypeptide 1 (Cyp4b1), mRNA. /PROD=cytochrome P450, subfamily IV B, polypeptide 1 /FL=gb:D50834.1 gb:BC008996.1 gb:NM_007823.1
1416195_at	2005	2088	1.04		1978	2092	1.06		1893	2088	1.1		1684	2090	1.24		gb:NM_008916.1 /DB_XREF=gi:6679448 /GEN=Pps /FEA=FLmRNA /CNT=174 /TID=Mm.1458.1 /TIER=FL+Stack /STK=115 /UG=Mm.1458 /LL=19062 /DEF=Mus musculus putative phosphatase (Pps), mRNA. /PROD=putative phosphatase /FL=gb:AF483523.1 gb:AF483522.1 gb:NM_008916.1 gb:U96724.1
1416196_at	12	32	2.67		9	18	2		27	32	1.19		4	25	6.25		gb:BB416054 /DB_XREF=gi:16423342 /DB_XREF=BB416054 /CLONE=C430045D17 /FEA=FLmRNA /CNT=295 /TID=Mm.4071.1 /TIER=ConsEnd /STK=1 /UG=Mm.4071 /LL=16785 /UG_GENE=Lamr1 /UG_TITLE=laminin receptor 1 (67kD, ribosomal protein SA) /FL=gb:BC003829.1 gb:AF140348.1 gb:J02870.1 gb:NM_011029.1
1416197_at	3090	2509	0.81		1970	2128	1.08		2298	2509	1.09		2349	2319	0.99		gb:NM_011432.1 /DB_XREF=gi:6755595 /GEN=Snrp1c /FEA=FLmRNA /CNT=189 /TID=Mm.2265.1 /TIER=FL+Stack /STK=114 /UG=Mm.2265 /LL=20630 /DEF=Mus musculus U1 small nuclear ribonucleoprotein 1C (Snrp1c), mRNA. /PROD=U1 small nuclear ribonucleoprotein 1C /FL=gb:BC008243.1 gb:NM_011432.1 gb:U70315.1
1416198_at	1058	1246	1.18		1347	1378	1.02		1261	1246	0.99		1295	1312	1.01		gb:NM_020580.1 /DB_XREF=gi:10181119 /GEN=Th1l /FEA=FLmRNA /CNT=175 /TID=Mm.182439.1 /TIER=FL+Stack /STK=114 /UG=Mm.182439 /LL=57314 /DEF=Mus musculus TH1-like homolog (Drosophila) (Th1l), mRNA. /PROD=TH1 homolog (Drosophila) /FL=gb:NM_020580.1 gb:BC006959.1
1416199_at	411	302	0.73		172	341	1.98		343	302	0.88		134	322	2.4		gb:NM_010631.1 /DB_XREF=gi:12597626 /GEN=Kifc3 /FEA=FLmRNA /CNT=157 /TID=Mm.22513.1 /TIER=FL+Stack /STK=114 /UG=Mm.22513 /LL=16582 /DEF=Mus musculus kinesin family member C3 (Kifc3), mRNA. /PROD=kinesin family member C3 /FL=gb:AF013118.2 gb:NM_010631.1
1416200_at	1094	1157	1.06		987	875	0.89		1124	1157	1.03		778	1016	1.31		gb:NM_133775.1 /DB_XREF=gi:19526999 /GEN=9230117N10Rik /FEA=FLmRNA /CNT=149 /TID=Mm.182359.1 /TIER=FL+Stack /STK=114 /UG=Mm.182359 /LL=77125 /DEF=Mus musculus RIKEN cDNA 9230117N10 gene (9230117N10Rik), mRNA. /PROD=RIKEN cDNA 9230117N10 /FL=gb:NM_133775.1 gb:BC003847.1
1416201_at	784	951	1.21		1702	1587	0.93		1640	951	0.58		1625	1269	0.78		gb:NM_133656.1 /DB_XREF=gi:19526795 /GEN=Crko /FEA=FLmRNA /CNT=507 /TID=Mm.22073.1 /TIER=FL+Stack /STK=113 /UG=Mm.22073 /LL=12928 /DEF=Mus musculus avian sarcoma virus CT10 (v-crk) oncogene homolog (Crko), mRNA. /PROD=avian sarcoma virus CT10 (v-crk) oncogenehomolog /FL=gb:BC012216.1 gb:NM_133656.1
1416202_at	1746	1854	1.06		1771	1858	1.05		1904	1854	0.97		1668	1856	1.11		gb:NM_007531.1 /DB_XREF=gi:6671621 /GEN=Bcap37 /FEA=FLmRNA /CNT=270 /TID=Mm.36241.1 /TIER=FL+Stack /STK=113 /UG=Mm.36241 /LL=12034 /DEF=Mus musculus B-cell receptor-associated protein 37 (Bcap37), mRNA. /PROD=B-cell receptor-associated protein 37 /FL=gb:NM_007531.1
1416203_at	112	1828	16.32		66	2808	42.55		118	1828	15.49		47	2318	49.32		gb:NM_007472.1 /DB_XREF=gi:6680709 /GEN=Aqp1 /FEA=FLmRNA /CNT=262 /TID=Mm.18625.1 /TIER=FL+Stack /STK=113 /UG=Mm.18625 /LL=11826 /DEF=Mus musculus aquaporin 1 (Aqp1), mRNA. /PROD=aquaporin 1 /FL=gb:NM_007472.1 gb:BC007125.1 gb:L02914.1
1416204_at	34	74	2.18		108	43	0.4		82	74	0.9		63	59	0.94		gb:NM_010271.1 /DB_XREF=gi:6753965 /GEN=Gdc1 /FEA=FLmRNA /CNT=232 /TID=Mm.10669.1 /TIER=FL /STK=2 /UG=Mm.10669 /LL=14555 /DEF=Mus musculus glycerol phosphate dehydrogenase 1, cytoplasmic adult (Gdc1), mRNA. /PROD=glycerolphosphate dehydrogenase 1, cytoplasmicadult /FL=gb:BC019391.1 gb:NM_010271.1 gb:J02655.1
1416205_at	308	264	0.86		299	275	0.92		375	264	0.7		352	270	0.77		gb:NM_009752.1 /DB_XREF=gi:6753189 /GEN=Glb1 /FEA=FLmRNA /CNT=180 /TID=Mm.2040.1 /TIER=FL+Stack /STK=113 /UG=Mm.2040 /LL=12091 /DEF=Mus musculus galactosidase, beta 1 (Glb1), mRNA. /PROD=galactosidase, beta 1 /FL=gb:NM_009752.1 gb:M57734.1
1416206_at	145	186	1.28		124	148	1.19		148	186	1.26		174	167	0.96		gb:D11374.1 /DB_XREF=gi:641938 /GEN=SPA-1 /FEA=FLmRNA /CNT=166 /TID=Mm.3072.1 /TIER=FL+Stack /STK=113 /UG=Mm.3072 /LL=20469 /DEF=Mus musculus mRNA for GTPase-activating protein, complete cds. /PROD=GTPase-activating protein /FL=gb:NM_011379.1 gb:D11374.1
1416207_at	1950	1855	0.95		2268	1833	0.81		2066	1855	0.9		1909	1844	0.97		gb:NM_133682.1 /DB_XREF=gi:19526843 /GEN=9130012G04Rik /FEA=FLmRNA /CNT=170 /TID=Mm.27367.1 /TIER=FL+Stack /STK=113 /UG=Mm.27367 /LL=66826 /DEF=Mus musculus RIKEN cDNA 9130012G04 gene (9130012G04Rik), mRNA. /PROD=RIKEN cDNA 9130012G04 /FL=gb:BC015305.1 gb:NM_133682.1
1416208_at	1327	1427	1.08		2362	2187	0.93		1676	1427	0.85		1956	1807	0.92		gb:BC005571.1 /DB_XREF=gi:14919407 /FEA=FLmRNA /CNT=274 /TID=Mm.25149.1 /TIER=FL+Stack /STK=112 /UG=Mm.25149 /LL=59025 /UG_GENE=Usp14 /DEF=Mus musculus, ubiquitin specific protease 14, clone MGC:7106 IMAGE:3157723, mRNA, complete cds. /PROD=ubiquitin specific protease 14 /FL=gb:AB034633.1 gb:BC005571.1 gb:NM_021522.1
1416209_at	1683	1596	0.95		1735	1466	0.84		1307	1596	1.22		1438	1531	1.06		gb:BI329832 /DB_XREF=gi:15014489 /DB_XREF=602984989F1 /CLONE=IMAGE:5137463 /FEA=FLmRNA /CNT=323 /TID=Mm.10600.1 /TIER=Stack /STK=19 /UG=Mm.10600 /LL=14661 /UG_GENE=Glud /UG_TITLE=glutamate dehydrogenase /FL=gb:NM_008133.1
1416210_at	1112	1156	1.04		1653	1442	0.87		1426	1156	0.81		1526	1299	0.85		gb:NM_133976.1 /DB_XREF=gi:19527195 /GEN=1190002L16Rik /FEA=FLmRNA /CNT=235 /TID=Mm.12864.1 /TIER=FL+Stack /STK=112 /UG=Mm.12864 /LL=102462 /DEF=Mus musculus RIKEN cDNA 1190002L16 gene (1190002L16Rik), mRNA. /PROD=RIKEN cDNA 1190002L16 /FL=gb:NM_133976.1 gb:BC009145.1
1416211_a_at	537	534	0.99		915	784	0.86		1088	534	0.49		885	659	0.74		gb:BF178348 /DB_XREF=gi:11056490 /DB_XREF=601808588F1 /CLONE=IMAGE:4039533 /FEA=FLmRNA /CNT=242 /TID=Mm.3063.1 /TIER=Stack /STK=8 /UG=Mm.3063 /LL=19242 /UG_GENE=Ptn /UG_TITLE=pleiotrophin /FL=gb:NM_008973.1 gb:BC002064.1
1416212_at	2914	2836	0.97		3080	2911	0.95		3075	2836	0.92		3274	2874	0.88		gb:NM_010760.1 /DB_XREF=gi:6754615 /GEN=Magoh /FEA=FLmRNA /CNT=152 /TID=Mm.808.1 /TIER=FL+Stack /STK=112 /UG=Mm.808 /LL=17149 /DEF=Mus musculus mago-nashi homolog, proliferation-associated (Drosophila) (Magoh), mRNA. /PROD=mago-nashi homolog, proliferation-associated(Drosophila) /FL=gb:AF035939.1 gb:BC018176.1 gb:NM_010760.1 gb:AF007862.1
1416213_x_at	520	448	0.86		617	500	0.81		591	448	0.76		602	474	0.79		gb:BF122782 /DB_XREF=gi:10961822 /DB_XREF=601759914F1 /CLONE=IMAGE:4022930 /FEA=FLmRNA /CNT=351 /TID=Mm.2795.1 /TIER=Stack /STK=15 /UG=Mm.2795 /LL=20932 /UG_GENE=Surf4 /UG_TITLE=surfeit gene 4 /FL=gb:BC027352.1 gb:BC003280.1 gb:M63114.1 gb:NM_011512.1
1416214_at	302	342	1.13		324	357	1.1		311	342	1.1		325	350	1.08		gb:BC013094.1 /DB_XREF=gi:15341836 /FEA=FLmRNA /CNT=198 /TID=Mm.1500.1 /TIER=FL+Stack /STK=112 /UG=Mm.1500 /LL=17217 /UG_GENE=Mcmd4 /DEF=Mus musculus, Similar to mini chromosome maintenance deficient 4 homolog (S. cerevisiae), clone MGC:6023 IMAGE:3584640, mRNA, complete cds. /PROD=Similar to mini chromosome maintenance deficient4 homolog (S. cerevisiae) /FL=gb:D26089.1 gb:NM_008565.1 gb:BC013094…
1416215_at	985	1067	1.08		799	712	0.89		851	1067	1.25		869	890	1.02		gb:BC008542.1 /DB_XREF=gi:14250238 /FEA=FLmRNA /CNT=170 /TID=Mm.20931.1 /TIER=FL+Stack /STK=112 /UG=Mm.20931 /LL=53334 /UG_GENE=Gosr1 /DEF=Mus musculus, golgi SNAP receptor complex member 1, clone MGC:7654 IMAGE:3495882, mRNA, complete cds. /PROD=golgi SNAP receptor complex member 1 /FL=gb:BC008542.1 gb:NM_016810.1 gb:AF079901.1
1416216_at	1089	1208	1.11		1106	931	0.84		973	1208	1.24		1061	1070	1.01		gb:NM_009048.1 /DB_XREF=gi:6677714 /GEN=Reps1 /FEA=FLmRNA /CNT=149 /TID=Mm.4479.1 /TIER=FL+Stack /STK=112 /UG=Mm.4479 /LL=19707 /DEF=Mus musculus RalBP1 associated Eps domain containing protein (Reps1), mRNA. /PROD=RalBP1 associated Eps domain containing protein /FL=gb:AF031939.1 gb:NM_009048.1
1416217_a_at	16441	15607	0.95		15363	15774	1.03		13777	15607	1.13		13770	15691	1.14		gb:NM_009084.1 /DB_XREF=gi:6677784 /GEN=Rpl37a /FEA=FLmRNA /CNT=184 /TID=Mm.21529.1 /TIER=FL+Stack /STK=111 /UG=Mm.21529 /LL=19981 /DEF=Mus musculus ribosomal protein L37a (Rpl37a), mRNA. /PROD=ribosomal protein L37a /FL=gb:NM_009084.1
1416218_x_at	931	800	0.86		1052	794	0.75		986	800	0.81		1090	797	0.73		gb:NM_009084.1 /DB_XREF=gi:6677784 /GEN=Rpl37a /FEA=FLmRNA /CNT=184 /TID=Mm.21529.1 /TIER=FL+Stack /STK=111 /UG=Mm.21529 /LL=19981 /DEF=Mus musculus ribosomal protein L37a (Rpl37a), mRNA. /PROD=ribosomal protein L37a /FL=gb:NM_009084.1
1416219_at	13504	13137	0.97		12542	11459	0.91		11143	13137	1.18		12369	12298	0.99		gb:NM_009078.1 /DB_XREF=gi:6677772 /GEN=Rpl19 /FEA=FLmRNA /CNT=202 /TID=Mm.30806.1 /TIER=FL+Stack /STK=111 /UG=Mm.30806 /LL=19921 /DEF=Mus musculus ribosomal protein L19 (Rpl19), mRNA. /PROD=ribosomal protein L19 /FL=gb:BC010710.1 gb:M62952.1 gb:NM_009078.1
1416220_at	3526	3056	0.87		4077	3523	0.86		3678	3056	0.83		4371	3290	0.75		gb:NM_026911.1 /DB_XREF=gi:16975491 /GEN=1810004F21Rik /FEA=FLmRNA /CNT=218 /TID=Mm.28852.1 /TIER=FL+Stack /STK=111 /UG=Mm.28852 /LL=69019 /DEF=Mus musculus RIKEN cDNA 1810004F21 gene (1810004F21Rik), mRNA. /PROD=similar to signal peptidase 12kDa /FL=gb:NM_026911.1
1416221_at	1085	1078	0.99		892	845	0.95		833	1078	1.29		729	962	1.32		gb:NM_008047.1 /DB_XREF=gi:6679870 /GEN=Fstl /FEA=FLmRNA /CNT=393 /TID=Mm.22763.1 /TIER=FL+Stack /STK=111 /UG=Mm.22763 /LL=14314 /DEF=Mus musculus follistatin-like (Fstl), mRNA. /PROD=follistatin-like /FL=gb:M91380.1 gb:NM_008047.1
1416222_at	1089	987	0.91		947	1029	1.09		1106	987	0.89		1023	1008	0.99		gb:BC019945.1 /DB_XREF=gi:18043285 /FEA=FLmRNA /CNT=181 /TID=Mm.38792.1 /TIER=FL+Stack /STK=111 /UG=Mm.38792 /LL=18194 /UG_GENE=Nsdhl /DEF=Mus musculus, NAD(P) dependent steroid dehydrogenase-like, clone MGC:28204 IMAGE:3989811, mRNA, complete cds. /PROD=NAD(P) dependent steroid dehydrogenase-like /FL=gb:BC019945.1 gb:NM_010941.1 gb:AF100198.1
1416223_at	614	724	1.18		884	859	0.97		761	724	0.95		827	792	0.96		gb:NM_024480.1 /DB_XREF=gi:13277397 /GEN=BC003251 /FEA=FLmRNA /CNT=180 /TID=Mm.29614.1 /TIER=FL+Stack /STK=111 /UG=Mm.29614 /LL=79566 /DEF=Mus musculus hypothetical protein, MGC:7813 (BC003251), mRNA. /PROD=hypothetical protein, MGC:7813 /FL=gb:BC003251.1 gb:NM_024480.1
1416224_at	444	454	1.02		222	194	0.87		369	454	1.23		246	324	1.32		gb:NM_009541.1 /DB_XREF=gi:6678626 /GEN=Zfp100 /FEA=FLmRNA /CNT=152 /TID=Mm.4340.1 /TIER=FL+Stack /STK=111 /UG=Mm.4340 /LL=22642 /DEF=Mus musculus zinc finger protein 100 (Zfp100), mRNA. /PROD=zinc finger protein 100 /FL=gb:U14556.1 gb:U22396.1 gb:NM_009541.1
1416225_at	42	55	1.31		43	54	1.26		39	55	1.41		51	55	1.08		gb:BC013477.1 /DB_XREF=gi:15488661 /FEA=FLmRNA /CNT=321 /TID=Mm.2409.1 /TIER=FL+Stack /STK=110 /UG=Mm.2409 /LL=11522 /UG_GENE=Adh1 /DEF=Mus musculus, alcohol dehydrogenase 1, complex, clone MGC:18885 IMAGE:4238555, mRNA, complete cds. /PROD=alcohol dehydrogenase 1, complex /FL=gb:NM_007409.1 gb:BC013477.1
1416226_at	148	159	1.07		297	180	0.61		387	159	0.41		203	170	0.84		gb:BC010275.1 /DB_XREF=gi:16307454 /FEA=FLmRNA /CNT=277 /TID=Mm.30010.1 /TIER=FL+Stack /STK=110 /UG=Mm.30010 /LL=11867 /UG_GENE=Arpc1b /DEF=Mus musculus, Similar to actin related protein 23 complex, subunit 1B (41 kDa), clone MGC:8155 IMAGE:3589768, mRNA, complete cds. /PROD=Similar to actin related protein 23 complex,subunit 1B (41 kDa) /FL=gb:BC010275.1 gb:BC003441.1 gb:AF162768.1 gb:NM_023142.1
1416227_at	13	15	1.15		11	9	0.82		10	15	1.5		10	12	1.2		gb:BE979985 /DB_XREF=gi:10647491 /DB_XREF=UI-M-BG2-bcp-g-09-0-UI.s1 /CLONE=UI-M-BG2-bcp-g-09-0-UI /FEA=FLmRNA /CNT=277 /TID=Mm.30010.1 /TIER=Stack /STK=8 /UG=Mm.30010 /LL=11867 /UG_GENE=Arpc1b /UG_TITLE=actin related protein 23 complex, subunit 1B (41 kDa) /FL=gb:BC010275.1 gb:BC003441.1 gb:AF162768.1 gb:NM_023142.1
1416228_at	2798	2928	1.05		2936	2745	0.93		3205	2928	0.91		3799	2837	0.75		gb:NM_023371.1 /DB_XREF=gi:12963652 /GEN=Pin1 /FEA=FLmRNA /CNT=173 /TID=Mm.7906.1 /TIER=FL+Stack /STK=110 /UG=Mm.7906 /LL=23988 /DEF=Mus musculus protein (peptidyl-prolyl cistrans isomerase) NIMA-interacting 1 (Pin1), mRNA. /PROD=protein (peptidyl-prolyl cistrans isomerase)NIMA-interacting 1 /FL=gb:NM_023371.1
1416229_at	583	616	1.06		1403	1267	0.9		1136	616	0.54		1264	942	0.75		gb:AK008352.1 /DB_XREF=gi:12842487 /FEA=FLmRNA /CNT=253 /TID=Mm.7013.1 /TIER=Stack /STK=20 /UG=Mm.7013 /LL=54391 /UG_GENE=0610038L10Rik /UG_TITLE=RIKEN cDNA 0610038L10 gene /DEF=Mus musculus adult male small intestine cDNA, RIKEN full-length enriched library, clone:2010107M09:homolog to CDNA FLJ11149 FIS, CLONE PLACE1006731, WEAKLY SIMILAR TO RIBOFLAVIN KINASE (EC 2.7.1.26) FMN ADENYLYLTRANSFERAS…
1416230_at	458	559	1.22		1303	1155	0.89		1111	559	0.5		1188	857	0.72		gb:BB772441 /DB_XREF=gi:16214132 /DB_XREF=BB772441 /CLONE=G370142L13 /FEA=FLmRNA /CNT=253 /TID=Mm.7013.1 /TIER=Stack /STK=14 /UG=Mm.7013 /LL=54391 /UG_GENE=0610038L10Rik /UG_TITLE=RIKEN cDNA 0610038L10 gene /FL=gb:NM_019437.1
1416231_at	344	302	0.88		192	178	0.93		200	302	1.51		226	240	1.06		gb:NM_138588.1 /DB_XREF=gi:20070395 /GEN=D8Wsu151e /FEA=FLmRNA /CNT=116 /TID=Mm.183117.1 /TIER=FL+Stack /STK=110 /UG=Mm.183117 /LL=28016 /DEF=Mus musculus DNA segment, Chr 8, Wayne State University 151, expressed (D8Wsu151e), mRNA. /PROD=DNA segment, Chr 8, Wayne State University 151,expressed /FL=gb:NM_138588.1
1416232_at	20	8	0.4		22	3	0.14		6	8	1.33		11	6	0.55		gb:AB038697.1 /DB_XREF=gi:11602815 /GEN=Olig2 /FEA=FLmRNA /CNT=126 /TID=Mm.37289.1 /TIER=FL+Stack /STK=110 /UG=Mm.37289 /LL=50913 /DEF=Mus musculus mRNA for Olig2 bHLH protein, complete cds. /PROD=Olig2 bHLH protein /FL=gb:NM_016967.1 gb:AB038697.1
1416233_at	5774	5798	1		6178	5035	0.81		4993	5798	1.16		6057	5417	0.89		gb:NM_018799.1 /DB_XREF=gi:9055369 /GEN=Eif3s2 /FEA=FLmRNA /CNT=255 /TID=Mm.104828.1 /TIER=FL+Stack /STK=109 /UG=Mm.104828 /LL=54709 /DEF=Mus musculus eukaryotic translation initiation factor 3, subunit 2 (beta, 36kD) (Eif3s2), mRNA. /PROD=eukaryotic translation initiation factor 3,subunit 2 (beta, 36kD) /FL=gb:AF188297.1 gb:AF271072.1 gb:NM_018799.1
1416234_at	2837	2621	0.92		2953	2381	0.81		2674	2621	0.98		2895	2501	0.86		gb:NM_133807.1 /DB_XREF=gi:19527025 /GEN=AA959742 /FEA=FLmRNA /CNT=266 /TID=Mm.28892.1 /TIER=FL+Stack /STK=109 /UG=Mm.28892 /LL=98238 /DEF=Mus musculus expressed sequence AA959742 (AA959742), mRNA. /PROD=expressed sequence AA959742 /FL=gb:NM_133807.1 gb:BC006877.1
1416235_at	557	592	1.06		1085	843	0.78		985	592	0.6		1022	718	0.7		gb:AW476171 /DB_XREF=gi:7046277 /DB_XREF=uq79e09.x1 /CLONE=IMAGE:2937352 /FEA=FLmRNA /CNT=266 /TID=Mm.28892.1 /TIER=Stack /STK=9 /UG=Mm.28892 /LL=98238 /UG_GENE=AA959742 /UG_TITLE=expressed sequence AA959742 /FL=gb:NM_133807.1 gb:BC006877.1
1416236_a_at	8	18	2.25		35	49	1.4		9	18	2		17	34	2		gb:BC015076.1 /DB_XREF=gi:15929264 /FEA=FLmRNA /CNT=154 /TID=Mm.33240.1 /TIER=FL+Stack /STK=109 /UG=Mm.33240 /LL=14012 /UG_GENE=Eva /DEF=Mus musculus, epithelial V-like antigen, clone MGC:13828 IMAGE:4188907, mRNA, complete cds. /PROD=epithelial V-like antigen /FL=gb:AF030454.1 gb:NM_007962.1 gb:BC015076.1
1416237_at	30	18	0.6		33	41	1.24		12	18	1.5		39	30	0.77		gb:NM_007962.1 /DB_XREF=gi:7106306 /GEN=Eva /FEA=FLmRNA /CNT=154 /TID=Mm.33240.1 /TIER=FL /STK=2 /UG=Mm.33240 /LL=14012 /DEF=Mus musculus epithelial V-like antigen (Eva), mRNA. /PROD=epithelial V-like antigen /FL=gb:AF030454.1 gb:NM_007962.1 gb:BC015076.1
1416238_at	41	40	0.98		24	42	1.75		61	40	0.66		38	41	1.08		gb:NM_011587.1 /DB_XREF=gi:6755784 /GEN=Tie1 /FEA=FLmRNA /CNT=137 /TID=Mm.4345.1 /TIER=FL+Stack /STK=109 /UG=Mm.4345 /LL=21846 /DEF=Mus musculus tyrosine kinase receptor 1 (Tie1), mRNA. /PROD=tyrosine kinase receptor 1 /FL=gb:NM_011587.1
1416239_at	478	565	1.18		580	569	0.98		550	565	1.03		378	567	1.5		gb:NM_007494.1 /DB_XREF=gi:6996910 /GEN=Ass1 /FEA=FLmRNA /CNT=282 /TID=Mm.3217.1 /TIER=FL+Stack /STK=108 /UG=Mm.3217 /LL=11898 /DEF=Mus musculus argininosuccinate synthetase 1 (Ass1), mRNA. /PROD=arginosuccinate synthetase 1 /FL=gb:M31690.1 gb:NM_007494.1 gb:BC002074.1
1416240_at	8780	9152	1.04		10085	9834	0.98		9786	9152	0.94		10081	9493	0.94		gb:NM_011187.1 /DB_XREF=gi:6755205 /GEN=Psmb7 /FEA=FLmRNA /CNT=260 /TID=Mm.2246.1 /TIER=FL+Stack /STK=108 /UG=Mm.2246 /LL=19177 /DEF=Mus musculus proteasome (prosome, macropain) subunit, beta type 7 (Psmb7), mRNA. /PROD=proteasome (prosome, macropain) subunit, betatype 7 /FL=gb:D83585.1 gb:NM_011187.1
1416241_at	1262	1205	0.95		1695	1423	0.84		1889	1205	0.64		1804	1314	0.73		gb:NM_024206.1 /DB_XREF=gi:13195635 /GEN=1110003H02Rik /FEA=FLmRNA /CNT=196 /TID=Mm.29296.1 /TIER=FL+Stack /STK=108 /UG=Mm.29296 /LL=67817 /DEF=Mus musculus RIKEN cDNA 1110003H02 gene (1110003H02Rik), mRNA. /PROD=RIKEN cDNA 1110003H02 /FL=gb:NM_024206.1 gb:BC002128.1
1416242_at	300	269	0.9		322	317	0.98		235	269	1.14		294	293	1		gb:NM_026167.1 /DB_XREF=gi:13385673 /GEN=1200009K10Rik /FEA=FLmRNA /CNT=144 /TID=Mm.26546.1 /TIER=FL+Stack /STK=108 /UG=Mm.26546 /LL=67455 /DEF=Mus musculus RIKEN cDNA 1200009K10 gene (1200009K10Rik), mRNA. /PROD=RIKEN cDNA 1200009K10 /FL=gb:NM_026167.1
1416243_a_at	7242	6648	0.92		7227	7654	1.06		6641	6648	1		7608	7151	0.94		gb:NM_025592.1 /DB_XREF=gi:13385043 /GEN=Rpl35 /FEA=FLmRNA /CNT=254 /TID=Mm.16423.1 /TIER=FL+Stack /STK=107 /UG=Mm.16423 /LL=66489 /DEF=Mus musculus ribosomal protein L35 (Rpl35), mRNA. /PROD=ribosomal protein L35 /FL=gb:BC025884.1 gb:NM_025592.1
1416244_a_at	9171	9030	0.98		12846	11525	0.9		11105	9030	0.81		11525	10278	0.89		gb:NM_013493.1 /DB_XREF=gi:7304968 /GEN=Cnbp /FEA=FLmRNA /CNT=402 /TID=Mm.7335.1 /TIER=FL+Stack /STK=107 /UG=Mm.7335 /LL=12785 /DEF=Mus musculus cellular nucleic acid binding protein (Cnbp), mRNA. /PROD=cellular nucleic acid binding protein /FL=gb:NM_013493.1 gb:U20326.1
1416245_at	2696	2792	1.04		2959	2673	0.9		2490	2792	1.12		3206	2733	0.85		gb:NM_025338.1 /DB_XREF=gi:13384705 /GEN=0610033H09Rik /FEA=FLmRNA /CNT=182 /TID=Mm.28999.1 /TIER=FL+Stack /STK=107 /UG=Mm.28999 /LL=66077 /DEF=Mus musculus RIKEN cDNA 0610033H09 gene (0610033H09Rik), mRNA. /PROD=RIKEN cDNA 0610033H09 /FL=gb:NM_025338.1 gb:BC011245.1
1416246_a_at	366	358	0.98		420	340	0.81		347	358	1.03		321	349	1.09		gb:BC002136.1 /DB_XREF=gi:12805334 /FEA=FLmRNA /CNT=197 /TID=Mm.27317.1 /TIER=FL+Stack /STK=107 /UG=Mm.27317 /LL=12721 /UG_GENE=Coro1a /DEF=Mus musculus, Similar to coronin, actin binding protein 1A, clone MGC:7245 IMAGE:3484185, mRNA, complete cds. /PROD=Similar to coronin, actin binding protein 1A /FL=gb:BC002136.1 gb:NM_009898.1 gb:AF047388.1
1416247_at	3067	3399	1.11		3712	3312	0.89		3584	3399	0.95		4165	3356	0.81		gb:NM_016890.1 /DB_XREF=gi:8393726 /GEN=Dctn3 /FEA=FLmRNA /CNT=179 /TID=Mm.29025.1 /TIER=FL+Stack /STK=107 /UG=Mm.29025 /LL=53598 /DEF=Mus musculus dynactin 3 (Dctn3), mRNA. /PROD=dynactin 3 /FL=gb:NM_016890.1 gb:AF098508.1
1416248_at	1022	1085	1.06		833	792	0.95		1021	1085	1.06		901	939	1.04		gb:NM_138671.1 /DB_XREF=gi:20149759 /GEN=MGC7589 /FEA=FLmRNA /CNT=278 /TID=Mm.28347.1 /TIER=FL+Stack /STK=107 /UG=Mm.28347 /LL=192185 /DEF=Mus musculus putative inorganic polyphosphateATP-NAD kinase (MGC7589), mRNA. /PROD=putative inorganic polyphosphateATP-NAD kinase /FL=gb:BC004012.1 gb:NM_138671.1
1416249_at	246	341	1.39		397	348	0.88		419	341	0.81		422	345	0.82		gb:AW538068 /DB_XREF=gi:7180485 /DB_XREF=C0102G10-3 /CLONE=C0102G10 /FEA=FLmRNA /CNT=278 /TID=Mm.28347.1 /TIER=Stack /STK=19 /UG=Mm.28347 /LL=192185 /UG_GENE=MGC7589 /UG_TITLE=putative inorganic polyphosphateATP-NAD kinase /FL=gb:BC004012.1 gb:NM_138671.1
1416250_at	3068	2896	0.94		5768	2854	0.49		5942	2896	0.49		9501	2875	0.3		gb:BG965405 /DB_XREF=gi:14353042 /DB_XREF=602830441F1 /CLONE=IMAGE:4984979 /FEA=FLmRNA /CNT=229 /TID=Mm.903.1 /TIER=Stack /STK=23 /UG=Mm.903 /LL=12227 /UG_GENE=Btg2 /UG_TITLE=B-cell translocation gene 2, anti-proliferative /FL=gb:NM_007570.1
1416251_at	139	228	1.64		69	67	0.97		214	228	1.07		273	148	0.54		gb:NM_008567.1 /DB_XREF=gi:6678831 /GEN=Mcmd6 /FEA=FLmRNA /CNT=220 /TID=Mm.4933.1 /TIER=FL+Stack /STK=107 /UG=Mm.4933 /LL=17219 /DEF=Mus musculus mini chromosome maintenance deficient 6 (S. cerevisiae) (Mcmd6), mRNA. /PROD=mini chromosome maintenance deficient 6 (S.cerevisiae) /FL=gb:D86726.1 gb:NM_008567.1
1416252_at	1221	1257	1.03		1524	1483	0.97		1200	1257	1.05		1302	1370	1.05		gb:NM_134115.1 /DB_XREF=gi:19527343 /GEN=AA617404 /FEA=FLmRNA /CNT=179 /TID=Mm.183034.1 /TIER=FL+Stack /STK=107 /UG=Mm.183034 /LL=106504 /DEF=Mus musculus expressed sequence AA617404 (AA617404), mRNA. /PROD=expressed sequence AA617404 /FL=gb:NM_134115.1 gb:BC009658.1
1416253_at	1195	1165	0.97		1414	1364	0.96		1249	1165	0.93		1321	1265	0.96		gb:BC013898.1 /DB_XREF=gi:15530233 /FEA=FLmRNA /CNT=152 /TID=Mm.29020.1 /TIER=FL+Stack /STK=107 /UG=Mm.29020 /LL=12581 /UG_GENE=Cdkn2d /DEF=Mus musculus, Similar to cyclin-dependent kinase inhibitor 2D (p19, inhibits CDK4), clone MGC:14043 IMAGE:4020283, mRNA, complete cds. /PROD=Similar to cyclin-dependent kinase inhibitor 2D(p19, inhibits CDK4) /FL=gb:BC013898.1 gb:U19597.1 gb:U20497.1 gb:NM_00…
1416254_a_at	804	764	0.95		825	736	0.89		644	764	1.19		666	750	1.13		gb:NM_030559.1 /DB_XREF=gi:13385359 /GEN=Vps16 /FEA=FLmRNA /CNT=124 /TID=Mm.31353.1 /TIER=FL+Stack /STK=107 /UG=Mm.31353 /LL=80743 /DEF=Mus musculus vacuolar protein sorting 16 (yeast homolog) (Vps16), mRNA. /PROD=hypothetical protein MGC7352 /FL=gb:NM_030559.1 gb:BC003944.1
1416255_at	63	86	1.37		103	87	0.84		111	86	0.77		85	87	1.02		gb:AF216832.1 /DB_XREF=gi:9651630 /GEN=Gja4 /FEA=FLmRNA /CNT=129 /TID=Mm.24615.1 /TIER=FL+Stack /STK=107 /UG=Mm.24615 /LL=14612 /DEF=Mus musculus gap junction channel subunit protein connexin37 (Gja4) mRNA, complete cds. /PROD=gap junction channel subunit protein connexin37 /FL=gb:AF216832.1 gb:NM_008120.1
1416256_a_at	15893	12349	0.78		12370	9749	0.79		12528	12349	0.99		12817	11049	0.86		gb:NM_011655.1 /DB_XREF=gi:7106438 /GEN=Tubb5 /FEA=FLmRNA /CNT=378 /TID=Mm.1703.1 /TIER=FL+Stack /STK=106 /UG=Mm.1703 /LL=22154 /DEF=Mus musculus tubulin, beta 5 (Tubb5), mRNA. /PROD=tubulin, beta 5 /FL=gb:BC003825.1 gb:NM_011655.1
1416257_at	590	614	1.04		507	515	1.02		497	614	1.24		535	565	1.06		gb:NM_009794.1 /DB_XREF=gi:6753253 /GEN=Capn2 /FEA=FLmRNA /CNT=210 /TID=Mm.6958.1 /TIER=FL+Stack /STK=106 /UG=Mm.6958 /LL=12334 /DEF=Mus musculus calpain 2 (Capn2), mRNA. /PROD=calpain 2 /FL=gb:D38117.1 gb:AF015038.1 gb:NM_009794.1
1416258_at	29	6	0.21		38	17	0.45		27	6	0.22		24	12	0.5		gb:NM_009387.1 /DB_XREF=gi:6678356 /GEN=Tk1 /FEA=FLmRNA /CNT=166 /TID=Mm.2661.1 /TIER=FL+Stack /STK=106 /UG=Mm.2661 /LL=21877 /DEF=Mus musculus thymidine kinase 1 (Tk1), mRNA. /PROD=thymidine kinase 1 /FL=gb:BC012215.1 gb:M19438.1 gb:M11945.1 gb:NM_009387.1
1416259_at	457	444	0.97		623	530	0.85		473	444	0.94		629	487	0.77		gb:NM_134025.1 /DB_XREF=gi:19527243 /GEN=AI451906 /FEA=FLmRNA /CNT=149 /TID=Mm.30664.1 /TIER=FL+Stack /STK=106 /UG=Mm.30664 /LL=103737 /DEF=Mus musculus expressed sequence AI451906 (AI451906), mRNA. /PROD=expressed sequence AI451906 /FL=gb:NM_134025.1 gb:BC021800.1
1416260_a_at	1033	1256	1.22		1169	987	0.84		1107	1256	1.13		1233	1122	0.91		gb:NM_019727.1 /DB_XREF=gi:9790238 /GEN=Snx1 /FEA=FLmRNA /CNT=210 /TID=Mm.29079.1 /TIER=FL+Stack /STK=106 /UG=Mm.29079 /LL=56440 /DEF=Mus musculus sorting nexin 1 (Snx1), mRNA. /PROD=sorting nexin 1 /FL=gb:AF154120.1 gb:AB019214.1 gb:NM_019727.1
1416261_at	747	823	1.1		649	633	0.98		558	823	1.47		608	728	1.2		gb:NM_133683.1 /DB_XREF=gi:19526845 /GEN=2810428F02Rik /FEA=FLmRNA /CNT=199 /TID=Mm.29647.1 /TIER=FL+Stack /STK=106 /UG=Mm.29647 /LL=67226 /DEF=Mus musculus RIKEN cDNA 2810428F02 gene (2810428F02Rik), mRNA. /PROD=RIKEN cDNA 2810428F02 /FL=gb:BC016895.1 gb:NM_133683.1
1416262_at	408	536	1.31		535	533	1		522	536	1.03		490	535	1.09		gb:AV143015 /DB_XREF=gi:16382956 /DB_XREF=AV143015 /CLONE=2810428F02 /FEA=FLmRNA /CNT=199 /TID=Mm.29647.1 /TIER=Stack /STK=21 /UG=Mm.29647 /LL=67226 /UG_GENE=2810428F02Rik /UG_TITLE=RIKEN cDNA 2810428F02 gene /FL=gb:BC016895.1 gb:NM_133683.1
1416263_at	267	275	1.03		270	277	1.03		229	275	1.2		281	276	0.98		gb:NM_019875.1 /DB_XREF=gi:9845229 /GEN=Abcb9 /FEA=FLmRNA /CNT=124 /TID=Mm.41213.1 /TIER=FL+Stack /STK=106 /UG=Mm.41213 /LL=56325 /DEF=Mus musculus ATP-binding cassette, sub-family B (MDRTAP), member 9 (Abcb9), mRNA. /PROD=ATP-binding cassette, sub-family B, member 9 /FL=gb:AB045382.2 gb:NM_019875.1 gb:AF216495.1
1416264_at	179	210	1.17		200	214	1.07		232	210	0.91		172	212	1.23		gb:AB045382.2 /DB_XREF=gi:9588086 /GEN=TAPL /FEA=FLmRNA /CNT=124 /TID=Mm.41213.1 /TIER=FL /STK=1 /UG=Mm.41213 /LL=56325 /DEF=Mus musculus mRNA for TAPL, complete cds. /PROD=TAPL /FL=gb:AB045382.2 gb:NM_019875.1 gb:AF216495.1
1416265_at	377	431	1.14		266	367	1.38		376	431	1.15		321	399	1.24		gb:NM_011796.1 /DB_XREF=gi:6753259 /GEN=Capn10 /FEA=FLmRNA /CNT=148 /TID=Mm.29544.1 /TIER=FL+Stack /STK=106 /UG=Mm.29544 /LL=23830 /DEF=Mus musculus calpain 10 (Capn10), mRNA. /PROD=calpain 8 /FL=gb:AF126867.1 gb:BC005681.1 gb:BC010969.1 gb:AF089089.1 gb:NM_011796.1
1416266_at	109	109	1		99	70	0.71		154	109	0.71		104	90	0.87		gb:AF026537.1 /DB_XREF=gi:2582527 /FEA=FLmRNA /CNT=110 /TID=Mm.6239.1 /TIER=FL+Stack /STK=106 /UG=Mm.6239 /LL=18610 /UG_GENE=Pdyn /DEF=Mus musculus prodynorphin mRNA, complete cds. /PROD=prodynorphin /FL=gb:AF026537.1 gb:NM_018863.1 gb:AF483511.1 gb:AF483510.1
1416267_at	1531	1702	1.11		1784	2033	1.14		1714	1702	0.99		2224	1868	0.84		gb:NM_019708.1 /DB_XREF=gi:9790206 /GEN=Scoc /FEA=FLmRNA /CNT=167 /TID=Mm.24763.1 /TIER=FL+Stack /STK=105 /UG=Mm.24763 /LL=56367 /DEF=Mus musculus short coiled coil protein (Scoc), mRNA. /PROD=short coiled coil protein /FL=gb:AF115778.1 gb:BC017629.1 gb:NM_019708.1
1416268_at	543	533	0.98		677	479	0.71		578	533	0.92		588	506	0.86		gb:BC005486.1 /DB_XREF=gi:13529535 /FEA=FLmRNA /CNT=210 /TID=Mm.22365.1 /TIER=FL+Stack /STK=105 /UG=Mm.22365 /LL=23872 /UG_GENE=Ets2 /DEF=Mus musculus, E26 avian leukemia oncogene 2, 3 domain, clone MGC:7318 IMAGE:3486021, mRNA, complete cds. /PROD=E26 avian leukemia oncogene 2, 3 domain /FL=gb:NM_011809.1 gb:BC005504.1 gb:J04103.1 gb:BC005486.1
1416269_at	7517	7893	1.05		7590	7991	1.05		7851	7893	1.01		8577	7942	0.93		gb:NM_020582.1 /DB_XREF=gi:10181183 /GEN=Atp5j2 /FEA=FLmRNA /CNT=198 /TID=Mm.1674.1 /TIER=FL+Stack /STK=104 /UG=Mm.1674 /LL=57423 /DEF=Mus musculus ATP synthase, H+ transporting, mitochondrial F0 complex, subunit f, isoform 2 (Atp5j2), mRNA. /PROD=ATP synthase, H+ transporting, mitochondrial F0complex, subunit f, isoform 2 /FL=gb:AB030192.1 gb:NM_020582.1
1416270_at	3448	3509	1.02		3641	3284	0.9		3404	3509	1.03		3924	3397	0.87		gb:NM_026329.1 /DB_XREF=gi:13385825 /GEN=Polr2g /FEA=FLmRNA /CNT=153 /TID=Mm.22117.1 /TIER=FL+Stack /STK=104 /UG=Mm.22117 /LL=67710 /DEF=Mus musculus polymerase (RNA) II (DNA directed) polypeptide G (Polr2g), mRNA. /PROD=polymerase (RNA) II (DNA directed) polypeptideG /FL=gb:NM_026329.1 gb:BC005580.1
1416271_at	126	75	0.6		60	83	1.38		97	75	0.77		73	79	1.08		gb:NM_022032.1 /DB_XREF=gi:11528519 /GEN=Perp-pending /FEA=FLmRNA /CNT=250 /TID=Mm.28209.1 /TIER=FL+Stack /STK=103 /UG=Mm.28209 /LL=64058 /DEF=Mus musculus p53 apoptosis effector related to Pmp22 (Perp-pending), mRNA. /PROD=p53 apoptosis effector related to Pmp22 /FL=gb:NM_022032.1 gb:AF249870.1 gb:BC021772.1
1416272_at	2827	2961	1.05		4496	3903	0.87		3745	2961	0.79		4482	3432	0.77		gb:NM_019920.1 /DB_XREF=gi:9910451 /GEN=Map2k1ip1 /FEA=FLmRNA /CNT=172 /TID=Mm.20922.1 /TIER=FL+Stack /STK=103 /UG=Mm.20922 /LL=56692 /DEF=Mus musculus mitogen-activated protein kinase kinase 1 interacting protein 1 (Map2k1ip1), mRNA. /PROD=mitogen-activated protein kinase kinase 1interacting protein 1 /FL=gb:AF082526.1 gb:BC016417.1 gb:NM_019920.1
1416273_at	117	174	1.49		63	89	1.41		61	174	2.85		106	132	1.25		gb:NM_009396.1 /DB_XREF=gi:6678374 /GEN=Tnfaip2 /FEA=FLmRNA /CNT=180 /TID=Mm.4348.1 /TIER=FL+Stack /STK=103 /UG=Mm.4348 /LL=21928 /DEF=Mus musculus tumor necrosis factor, alpha-induced protein 2 (Tnfaip2), mRNA. /PROD=tumor necrosis factor induced protein 2 /FL=gb:NM_009396.1
1416274_at	206	239	1.16		203	226	1.11		191	239	1.25		224	233	1.04		gb:NM_031251.1 /DB_XREF=gi:13752576 /GEN=Ctns /FEA=FLmRNA /CNT=129 /TID=Mm.28306.1 /TIER=FL+Stack /STK=103 /UG=Mm.28306 /LL=83429 /DEF=Mus musculus cystinosis, nephropathic (Ctns), mRNA. /PROD=cystinosis, nephropathic /FL=gb:NM_031251.1 gb:BC005479.1
1416275_at	485	652	1.34		288	451	1.57		702	652	0.93		397	552	1.39		gb:NM_134420.1 /DB_XREF=gi:19705560 /GEN=Slc26a6 /FEA=FLmRNA /CNT=124 /TID=Mm.45201.1 /TIER=FL+Stack /STK=103 /UG=Mm.45201 /LL=171429 /DEF=Mus musculus solute carrier family 26, member 6 (Slc26a6), mRNA. /PROD=solute carrier family 26, member 6 /FL=gb:AY032863.1 gb:NM_134420.1
1416276_a_at	14727	13398	0.91		14682	14205	0.97		13551	13398	0.99		13900	13802	0.99		gb:NM_009094.1 /DB_XREF=gi:6677804 /GEN=Rps4x /FEA=FLmRNA /CNT=245 /TID=Mm.66.1 /TIER=FL+Stack /STK=102 /UG=Mm.66 /LL=20102 /DEF=Mus musculus ribosomal protein S4, X-linked (Rps4x), mRNA. /PROD=ribosomal protein S4, X-linked /FL=gb:BC009100.1 gb:M73436.1 gb:NM_009094.1
1416277_a_at	18657	17873	0.96		18500	19601	1.06		14513	17873	1.23		16192	18737	1.16		gb:NM_018853.1 /DB_XREF=gi:9256518 /GEN=Rplp1 /FEA=FLmRNA /CNT=193 /TID=Mm.3158.1 /TIER=FL+Stack /STK=102 /UG=Mm.3158 /LL=56040 /DEF=Mus musculus ribosomal protein, large, P1 (Rplp1), mRNA. /PROD=ribosomal protein, large, P1 /FL=gb:NM_018853.1 gb:U29402.1
1416278_a_at	8663	8059	0.93		8160	8302	1.02		9107	8059	0.88		9282	8181	0.88		gb:NM_138597.1 /DB_XREF=gi:20070411 /GEN=Atp5o /FEA=FLmRNA /CNT=206 /TID=Mm.41.1 /TIER=FL+Stack /STK=102 /UG=Mm.41 /LL=28080 /DEF=Mus musculus ATP synthase, H+ transporting, mitochondrial F1 complex, O subunit (Atp5o), mRNA. /PROD=ATP synthase, H+ transporting, mitochondrial F1complex, O subunit /FL=gb:BC012241.1 gb:NM_138597.1
1416279_at	3787	3724	0.98		3362	2612	0.78		2820	3724	1.32		2355	3168	1.35		gb:BC008513.1 /DB_XREF=gi:14250185 /FEA=FLmRNA /CNT=225 /TID=Mm.29699.1 /TIER=FL+Stack /STK=102 /UG=Mm.29699 /LL=11764 /UG_GENE=Ap1b1 /DEF=Mus musculus, adaptor protein complex AP-1, beta 1 subunit, clone MGC:5850 IMAGE:3601435, mRNA, complete cds. /PROD=adaptor protein complex AP-1, beta 1 subunit /FL=gb:NM_007454.1 gb:BC008513.1
1416280_at	4363	4297	0.98		4689	5103	1.09		5139	4297	0.84		5144	4700	0.91		gb:NM_016682.1 /DB_XREF=gi:7709985 /GEN=Uble1b /FEA=FLmRNA /CNT=221 /TID=Mm.27560.1 /TIER=FL+Stack /STK=102 /UG=Mm.27560 /LL=50995 /DEF=Mus musculus ubiquitin-like 1 (sentrin) activating enzyme E1B (Uble1b), mRNA. /PROD=ubiquitin-like 1 (sentrin) activating enzymeE1B /FL=gb:U35833.1 gb:NM_016682.1
1416281_at	1446	1367	0.95		1567	1398	0.89		1194	1367	1.14		1369	1383	1.01		gb:BC004595.1 /DB_XREF=gi:13435451 /FEA=FLmRNA /CNT=190 /TID=Mm.29834.1 /TIER=FL+Stack /STK=102 /UG=Mm.29834 /LL=66840 /UG_GENE=0610008N23Rik /DEF=Mus musculus, RIKEN cDNA 0610008N23 gene, clone MGC:6706 IMAGE:3584839, mRNA, complete cds. /PROD=RIKEN cDNA 0610008N23 gene /FL=gb:BC004595.1 gb:NM_025793.1
1416282_at	3612	3801	1.05		4055	3974	0.98		3663	3801	1.04		3917	3888	0.99		gb:NM_008948.1 /DB_XREF=gi:6679502 /GEN=Psmc3 /FEA=FLmRNA /CNT=225 /TID=Mm.20946.1 /TIER=FL+Stack /STK=102 /UG=Mm.20946 /LL=19182 /DEF=Mus musculus proteasome (prosome, macropain) 26S subunit, ATPase 3 (Psmc3), mRNA. /PROD=proteasome (prosome, macropain) 26S subunit,ATPase 3 /FL=gb:BC005783.1 gb:D49686.1 gb:NM_008948.1
1416283_at	885	974	1.1		695	736	1.06		695	974	1.4		678	855	1.26		gb:NM_010256.1 /DB_XREF=gi:6857792 /GEN=Gart /FEA=FLmRNA /CNT=155 /TID=Mm.4505.1 /TIER=FL+Stack /STK=102 /UG=Mm.4505 /LL=14450 /DEF=Mus musculus phosphoribosylglycinamide formyltransferase (Gart), mRNA. /PROD=phosphoribosylglycinamide formyltransferase /FL=gb:NM_010256.1 gb:U01024.1
1416284_at	1430	1555	1.09		1408	1524	1.08		1586	1555	0.98		1654	1540	0.93		gb:NM_024227.1 /DB_XREF=gi:13195649 /GEN=1110015G04Rik /FEA=FLmRNA /CNT=160 /TID=Mm.27332.1 /TIER=FL+Stack /STK=102 /UG=Mm.27332 /LL=68611 /DEF=Mus musculus RIKEN cDNA 1110015G04 gene (1110015G04Rik), mRNA. /PROD=RIKEN cDNA 1110015G04 /FL=gb:NM_024227.1 gb:BC002293.1 gb:BC005797.1
1416285_at	3831	4329	1.13		3901	4106	1.05		3963	4329	1.09		4399	4218	0.96		gb:NM_025523.1 /DB_XREF=gi:13384945 /GEN=Ndufc1 /FEA=FLmRNA /CNT=149 /TID=Mm.666.1 /TIER=FL+Stack /STK=101 /UG=Mm.666 /LL=66377 /DEF=Mus musculus NADH dehydrogenase (ubiquinone) 1, subcomplex unknown, 1 (Ndufc1), mRNA. /PROD=RIKEN cDNA 2310016K22 /FL=gb:NM_025523.1
1416286_at	1808	1701	0.94		1124	1093	0.97		1386	1701	1.23		1287	1397	1.09		gb:BC003882.1 /DB_XREF=gi:13278051 /FEA=FLmRNA /CNT=198 /TID=Mm.41642.1 /TIER=FL+Stack /STK=101 /UG=Mm.41642 /LL=19736 /UG_GENE=Rgs4 /DEF=Mus musculus, regulator of G-protein signaling 4, clone MGC:6650 IMAGE:3496887, mRNA, complete cds. /PROD=regulator of G-protein signaling 4 /FL=gb:AB004315.1 gb:BC003882.1 gb:NM_009062.1
1416287_at	906	949	1.05		690	739	1.07		869	949	1.09		707	844	1.19		gb:BB025471 /DB_XREF=gi:15403460 /DB_XREF=BB025471 /CLONE=5330428J18 /FEA=FLmRNA /CNT=198 /TID=Mm.41642.1 /TIER=Stack /STK=17 /UG=Mm.41642 /LL=19736 /UG_GENE=Rgs4 /UG_TITLE=regulator of G-protein signaling 4 /FL=gb:AB004315.1 gb:BC003882.1 gb:NM_009062.1
1416288_at	4250	4384	1.03		5555	4893	0.88		5130	4384	0.85		5427	4639	0.85		gb:BF141076 /DB_XREF=gi:10980116 /DB_XREF=601786161F1 /CLONE=IMAGE:4014039 /FEA=FLmRNA /CNT=343 /TID=Mm.27897.1 /TIER=Stack /STK=73 /UG=Mm.27897 /LL=15502 /UG_GENE=Dnaja1 /UG_TITLE=DnaJ (Hsp40) homolog, subfamily A, member 1 /FL=gb:NM_008298.1 gb:AF055664.1
1416289_at	345	381	1.1		354	408	1.15		376	381	1.01		365	395	1.08		gb:NM_011122.1 /DB_XREF=gi:6755105 /GEN=Plod1 /FEA=FLmRNA /CNT=198 /TID=Mm.37371.1 /TIER=FL+Stack /STK=101 /UG=Mm.37371 /LL=18822 /DEF=Mus musculus procollagen-lysine, 2-oxoglutarate 5-dioxygenase 1 (Plod1), mRNA. /PROD=procollagen-lysine, 2-oxoglutarate 5-dioxygenase1 /FL=gb:BC010268.1 gb:BC006599.1 gb:AF046782.1 gb:NM_011122.1
1416290_a_at	5587	5692	1.02		5063	5325	1.05		5673	5692	1		5976	5509	0.92		gb:NM_011874.1 /DB_XREF=gi:7110700 /GEN=Psmc4 /FEA=FLmRNA /CNT=215 /TID=Mm.29582.1 /TIER=FL+Stack /STK=101 /UG=Mm.29582 /LL=23996 /DEF=Mus musculus proteasome (prosome, macropain) 26S subunit, ATPase, 4 (Psmc4), mRNA. /PROD=proteasome (prosome, macropain) 26S subunit,ATPase, 4 /FL=gb:NM_011874.1 gb:BC012708.1 gb:L76223.1
1416291_at	2877	2968	1.03		2769	2516	0.91		2814	2968	1.05		2798	2742	0.98		gb:NM_011874.1 /DB_XREF=gi:7110700 /GEN=Psmc4 /FEA=FLmRNA /CNT=215 /TID=Mm.29582.1 /TIER=FL+Stack /STK=101 /UG=Mm.29582 /LL=23996 /DEF=Mus musculus proteasome (prosome, macropain) 26S subunit, ATPase, 4 (Psmc4), mRNA. /PROD=proteasome (prosome, macropain) 26S subunit,ATPase, 4 /FL=gb:NM_011874.1 gb:BC012708.1 gb:L76223.1
1416292_at	2648	2610	0.99		2910	2504	0.86		3597	2610	0.73		3721	2557	0.69		gb:NM_007452.1 /DB_XREF=gi:6680689 /GEN=Prdx3 /FEA=FLmRNA /CNT=199 /TID=Mm.29821.1 /TIER=FL+Stack /STK=101 /UG=Mm.29821 /LL=11757 /DEF=Mus musculus peroxiredoxin 3 (Prdx3), mRNA. /PROD=anti-oxidant protein 1 /FL=gb:BC005626.1 gb:M28723.1 gb:NM_007452.1
1416293_at	74	69	0.93		92	91	0.99		69	69	1		76	80	1.05		gb:BI143771 /DB_XREF=gi:14603772 /DB_XREF=602907235F1 /CLONE=IMAGE:5064177 /FEA=FLmRNA /CNT=189 /TID=Mm.4025.1 /TIER=ConsEnd /STK=0 /UG=Mm.4025 /LL=18028 /UG_GENE=Nfib /UG_TITLE=nuclear factor IB /FL=gb:U57634.1 gb:NM_008687.1
1416294_at	744	799	1.07		862	802	0.93		693	799	1.15		652	801	1.23		gb:NM_011886.1 /DB_XREF=gi:6755403 /GEN=Scamp3 /FEA=FLmRNA /CNT=159 /TID=Mm.3230.1 /TIER=FL+Stack /STK=101 /UG=Mm.3230 /LL=24045 /DEF=Mus musculus secretory carrier membrane protein 3 (Scamp3), mRNA. /PROD=secretory carrier membrane protein 3 /FL=gb:BC002021.1 gb:AF005036.1 gb:AF295403.1 gb:NM_011886.1
1416295_a_at	81	67	0.83		73	60	0.82		80	67	0.84		45	64	1.42		gb:L20048.1 /DB_XREF=gi:404067 /FEA=FLmRNA /CNT=137 /TID=Mm.2923.1 /TIER=FL+Stack /STK=101 /UG=Mm.2923 /LL=16186 /UG_GENE=Il2rg /DEF=Mouse interleukin 2 receptor gamma chain mRNA, complete cds. /PROD=interleukin 2 receptor gamma chain /FL=gb:D13821.1 gb:NM_013563.1 gb:L20048.1 gb:D13565.1 gb:BC014720.1
1416296_at	43	66	1.53		55	86	1.56		101	66	0.65		69	76	1.1		gb:L20048.1 /DB_XREF=gi:404067 /FEA=FLmRNA /CNT=137 /TID=Mm.2923.1 /TIER=FL+Stack /STK=101 /UG=Mm.2923 /LL=16186 /UG_GENE=Il2rg /DEF=Mouse interleukin 2 receptor gamma chain mRNA, complete cds. /PROD=interleukin 2 receptor gamma chain /FL=gb:D13821.1 gb:NM_013563.1 gb:L20048.1 gb:D13565.1 gb:BC014720.1
1416297_s_at	64	78	1.22		78	73	0.94		83	78	0.94		53	76	1.43		gb:NM_011036.1 /DB_XREF=gi:6754979 /GEN=Pap /FEA=FLmRNA /CNT=137 /TID=Mm.2553.1 /TIER=FL+Stack /STK=101 /UG=Mm.2553 /LL=18489 /DEF=Mus musculus pancreatitis-associated protein (Pap), mRNA. /PROD=pancreatitis-associated protein /FL=gb:NM_011036.1 gb:D63359.1
1416298_at	723	713	0.99		650	552	0.85		532	713	1.34		615	633	1.03		gb:D12712.1 /DB_XREF=gi:286079 /GEN=gelatinase /FEA=FLmRNA /CNT=152 /TID=Mm.4406.1 /TIER=FL+Stack /STK=101 /UG=Mm.4406 /LL=17395 /DEF=Mouse mRNA for gelatinase, complete cds. /PROD=gelatinase /FL=gb:D12712.1 gb:NM_013599.1
1416299_at	46	38	0.83		62	27	0.44		53	38	0.72		53	33	0.62		gb:NM_011369.1 /DB_XREF=gi:6755507 /GEN=Shcbp1 /FEA=FLmRNA /CNT=126 /TID=Mm.37801.1 /TIER=FL+Stack /STK=101 /UG=Mm.37801 /LL=20419 /DEF=Mus musculus Shc SH2-domain binding protein 1 (Shcbp1), mRNA. /PROD=Shc SH2-domain binding protein 1 /FL=gb:AF017152.1 gb:NM_011369.1
1416300_a_at	15469	14769	0.95		16131	15921	0.99		16122	14769	0.92		16293	15345	0.94		gb:NM_133668.1 /DB_XREF=gi:19526817 /GEN=Slc25a3 /FEA=FLmRNA /CNT=341 /TID=Mm.298.1 /TIER=FL+Stack /STK=100 /UG=Mm.298 /LL=18674 /DEF=Mus musculus solute carrier family 25 (mitochondrial carrier; adenine nucleotide translocator), member 3 (Slc25a3), mRNA. /PROD=solute carrier family 25 (mitochondrial carrier;adenine nucleotide translocator), member 3 /FL=gb:NM_133668.1 gb:BC018161.1
1416301_a_at	401	400	1		357	455	1.27		299	400	1.34		329	428	1.3		gb:NM_007897.1 /DB_XREF=gi:6681252 /GEN=Ebf /FEA=FLmRNA /CNT=236 /TID=Mm.4366.1 /TIER=FL+Stack /STK=100 /UG=Mm.4366 /LL=13591 /DEF=Mus musculus early B-cell factor (Ebf), mRNA. /PROD=early B-cell factor /FL=gb:NM_007897.1 gb:L12147.1
1416302_at	235	196	0.83		225	250	1.11		166	196	1.18		193	223	1.16		gb:NM_007897.1 /DB_XREF=gi:6681252 /GEN=Ebf /FEA=FLmRNA /CNT=236 /TID=Mm.4366.1 /TIER=FL+Stack /STK=100 /UG=Mm.4366 /LL=13591 /DEF=Mus musculus early B-cell factor (Ebf), mRNA. /PROD=early B-cell factor /FL=gb:NM_007897.1 gb:L12147.1
1416303_at	459	278	0.61		489	265	0.54		309	278	0.9		268	272	1.01		gb:BC018559.1 /DB_XREF=gi:17391331 /FEA=FLmRNA /CNT=260 /TID=Mm.21119.1 /TIER=FL+Stack /STK=100 /UG=Mm.21119 /LL=56722 /UG_GENE=Litaf-pending /DEF=Mus musculus, LPS-induced TNF-alpha factor, clone MGC:6569 IMAGE:2812674, mRNA, complete cds. /PROD=LPS-induced TNF-alpha factor /FL=gb:AF171100.1 gb:BC018559.1 gb:NM_019980.1
1416304_at	61	39	0.64		174	58	0.33		96	39	0.41		90	49	0.54		gb:BG072227 /DB_XREF=gi:12554796 /DB_XREF=H3108B10-3 /CLONE=H3108B10 /FEA=FLmRNA /CNT=260 /TID=Mm.21119.1 /TIER=Stack /STK=24 /UG=Mm.21119 /LL=56722 /UG_GENE=Litaf-pending /UG_TITLE=LPS-induced TNF-alpha factor /FL=gb:AF171100.1 gb:BC018559.1 gb:NM_019980.1
1416305_at	230	217	0.94		525	190	0.36		355	217	0.61		552	204	0.37		gb:NM_133816.1 /DB_XREF=gi:19527035 /GEN=AI594717 /FEA=FLmRNA /CNT=184 /TID=Mm.65881.1 /TIER=FL+Stack /STK=100 /UG=Mm.65881 /LL=98402 /DEF=Mus musculus expressed sequence AI594717 (AI594717), mRNA. /PROD=expressed sequence AI594717 /FL=gb:NM_133816.1 gb:BC012284.1
1416306_at	3926	230	0.06		76	133	1.75		3669	230	0.06		558	182	0.33		gb:NM_017474.1 /DB_XREF=gi:8567335 /GEN=Clca3 /FEA=FLmRNA /CNT=164 /TID=Mm.6594.1 /TIER=FL+Stack /STK=100 /UG=Mm.6594 /LL=23844 /DEF=Mus musculus chloride channel calcium activated 3 (Clca3), mRNA. /PROD=chloride channel calcium activated 3 /FL=gb:NM_017474.1 gb:AB017156.1
1416307_at	1878	1788	0.95		1487	1347	0.91		1455	1788	1.23		1344	1568	1.17		gb:NM_007456.1 /DB_XREF=gi:6671556 /GEN=Ap1m1 /FEA=FLmRNA /CNT=180 /TID=Mm.2237.1 /TIER=FL+Stack /STK=100 /UG=Mm.2237 /LL=11767 /DEF=Mus musculus adaptor-related protein complex AP-1, mu subunit 1 (Ap1m1), mRNA. /PROD=adaptor-related protein complex AP-1, mu subunit1 /FL=gb:M62419.1 gb:NM_007456.1 gb:BC003823.1
1416308_at	1734	1599	0.92		1250	1518	1.21		1919	1599	0.83		1544	1559	1.01		gb:NM_009466.1 /DB_XREF=gi:6678498 /GEN=Ugdh /FEA=FLmRNA /CNT=166 /TID=Mm.10709.1 /TIER=FL+Stack /STK=100 /UG=Mm.10709 /LL=22235 /DEF=Mus musculus UDP-glucose dehydrogenase (Ugdh), mRNA. /PROD=UDP-glucose dehydrogenase /FL=gb:AF061017.1 gb:NM_009466.1 gb:BC006749.1
1416309_at	59	45	0.76		52	46	0.88		53	45	0.85		40	46	1.15		gb:NM_133851.1 /DB_XREF=gi:19527067 /GEN=AW547774 /FEA=FLmRNA /CNT=136 /TID=Mm.27584.1 /TIER=FL+Stack /STK=100 /UG=Mm.27584 /LL=99396 /DEF=Mus musculus expressed sequence AW547774 (AW547774), mRNA. /PROD=expressed sequence AW547774 /FL=gb:AF305710.1 gb:BC004787.1 gb:NM_133851.1
1416310_at	26	60	2.31		52	25	0.48		43	60	1.4		29	43	1.48		gb:BC009096.1 /DB_XREF=gi:14318597 /FEA=FLmRNA /CNT=136 /TID=Mm.27584.1 /TIER=ConsEnd /STK=5 /UG=Mm.27584 /LL=99396 /UG_GENE=AW547774 /DEF=Mus musculus, clone IMAGE:3158247, mRNA, partial cds. /PROD=Unknown (protein for IMAGE:3158247) /FL=gb:AF305710.1 gb:BC004787.1 gb:NM_133851.1
1416311_s_at	751	669	0.89		764	701	0.92		631	669	1.06		789	685	0.87		gb:NM_009446.1 /DB_XREF=gi:6678464 /GEN=Tuba3 /FEA=FLmRNA /CNT=142 /TID=Mm.34312.1 /TIER=FL+Stack /STK=100 /UG=Mm.34312 /LL=22144 /DEF=Mus musculus tubulin, alpha 3 (Tuba3), mRNA. /PROD=tubulin, alpha 3 /FL=gb:NM_009446.1 gb:M13442.1
1416312_at	1679	1645	0.98		1670	1389	0.83		1361	1645	1.21		1489	1517	1.02		gb:NM_025936.1 /DB_XREF=gi:19882224 /GEN=2610011N19Rik /FEA=FLmRNA /CNT=187 /TID=Mm.27526.1 /TIER=FL+Stack /STK=99 /UG=Mm.27526 /LL=104458 /DEF=Mus musculus RIKEN cDNA 2610011N19 gene (2610011N19Rik), mRNA. /PROD=arginyl-tRNA synthetase /FL=gb:NM_025936.1 gb:BC020132.1
1416313_at	4432	5048	1.14		5205	5447	1.05		4786	5048	1.05		5293	5248	0.99		gb:NM_019914.1 /DB_XREF=gi:9910123 /GEN=Af1q-pending /FEA=FLmRNA /CNT=164 /TID=Mm.25165.1 /TIER=FL+Stack /STK=99 /UG=Mm.25165 /LL=56772 /DEF=Mus musculus ALL1-fused gene from chromosome 1q (Af1q-pending), mRNA. /PROD=ALL1-fused gene from chromosome 1q /FL=gb:AB000733.1 gb:U95498.1 gb:BC022963.1 gb:NM_019914.1
1416314_at	57	44	0.77		65	64	0.98		68	44	0.65		54	54	1		gb:NM_019914.1 /DB_XREF=gi:9910123 /GEN=Af1q-pending /FEA=FLmRNA /CNT=164 /TID=Mm.25165.1 /TIER=ConsEnd /STK=0 /UG=Mm.25165 /LL=56772 /DEF=Mus musculus ALL1-fused gene from chromosome 1q (Af1q-pending), mRNA. /PROD=ALL1-fused gene from chromosome 1q /FL=gb:AB000733.1 gb:U95498.1 gb:BC022963.1 gb:NM_019914.1
1416315_at	1750	1641	0.94		1126	1151	1.02		1049	1641	1.56		747	1396	1.87		gb:NM_134076.1 /DB_XREF=gi:19527301 /GEN=1110035H23Rik /FEA=FLmRNA /CNT=177 /TID=Mm.28771.1 /TIER=FL+Stack /STK=99 /UG=Mm.28771 /LL=105501 /DEF=Mus musculus RIKEN cDNA 1110035H23 gene (1110035H23Rik), mRNA. /PROD=RIKEN cDNA 1110035H23 /FL=gb:NM_134076.1 gb:BC017532.1
1416316_at	26	20	0.77		3	8	2.67		69	20	0.29		43	14	0.33		gb:BC013442.1 /DB_XREF=gi:15488596 /FEA=FLmRNA /CNT=235 /TID=Mm.6611.1 /TIER=FL+Stack /STK=99 /UG=Mm.6611 /LL=26458 /UG_GENE=Slc27a2 /DEF=Mus musculus, solute carrier family 27 (fatty acid transporter), member 2, clone MGC:18372 IMAGE:4236616, mRNA, complete cds. /PROD=solute carrier family 27 (fatty acidtransporter), member 2 /FL=gb:AF033031.1 gb:BC022170.1 gb:BC024735.1 gb:AF072757.1 gb:BC01344…
1416317_a_at	379	413	1.09		690	636	0.92		729	413	0.57		791	525	0.66		gb:AA289490 /DB_XREF=gi:1937016 /DB_XREF=vb36a01.r1 /CLONE=IMAGE:750984 /FEA=FLmRNA /CNT=151 /TID=Mm.32801.1 /TIER=Stack /STK=10 /UG=Mm.32801 /LL=70527 /UG_GENE=Amsh-pending /UG_TITLE=associated molecule with the SH3 domain of STAM /FL=gb:AB010123.1 gb:BC006939.1 gb:NM_024239.1 gb:BC003497.1 gb:BC025111.1
1416318_at	11	5	0.45		4	3	0.75		4	5	1.25		2	4	2		gb:AF426024.1 /DB_XREF=gi:18034363 /GEN=Serpinb1 /FEA=FLmRNA /CNT=180 /TID=Mm.46316.1 /TIER=FL+Stack /STK=98 /UG=Mm.46316 /LL=66222 /DEF=Mus musculus EIA (Serpinb1) mRNA, complete cds. /PROD=EIA /FL=gb:NM_025429.1 gb:BC011140.1 gb:AF426024.1
1416319_at	444	448	1.01		789	768	0.97		591	448	0.76		672	608	0.9		gb:NM_134079.1 /DB_XREF=gi:19527305 /GEN=AI987814 /FEA=FLmRNA /CNT=186 /TID=Mm.19352.1 /TIER=FL+Stack /STK=98 /UG=Mm.19352 /LL=105572 /DEF=Mus musculus expressed sequence AI987814 (AI987814), mRNA. /PROD=expressed sequence AI255373 /FL=gb:BC009659.1 gb:NM_134079.1
1416320_at	999	1015	1.02		581	1106	1.9		852	1015	1.19		652	1061	1.63		gb:NM_133704.1 /DB_XREF=gi:19526875 /GEN=1810005C06Rik /FEA=FLmRNA /CNT=138 /TID=Mm.46676.1 /TIER=FL+Stack /STK=98 /UG=Mm.46676 /LL=69021 /DEF=Mus musculus RIKEN cDNA 1810005C06 gene (1810005C06Rik), mRNA. /PROD=RIKEN cDNA 1810005C06 /FL=gb:NM_133704.1 gb:BC010189.1
1416321_s_at	775	846	1.09		694	490	0.71		534	846	1.58		472	668	1.42		gb:BC019775.1 /DB_XREF=gi:18043602 /FEA=FLmRNA /CNT=156 /TID=Mm.214514.1 /TIER=FL+Stack /STK=98 /UG=Mm.214514 /LL=116847 /UG_GENE=Prelp /DEF=Mus musculus, proline arginine-rich end leucine-rich repeat, clone MGC:25825 IMAGE:4165772, mRNA, complete cds. /PROD=proline arginine-rich end leucine-rich repeat /FL=gb:BC019775.1 gb:NM_054077.1
1416322_at	60	83	1.38		144	60	0.42		116	83	0.72		65	72	1.11		gb:NM_054077.1 /DB_XREF=gi:16905108 /GEN=Prelp /FEA=FLmRNA /CNT=156 /TID=Mm.214514.1 /TIER=FL+Stack /STK=9 /UG=Mm.214514 /LL=116847 /DEF=Mus musculus proline arginine-rich end leucine-rich repeat (Prelp), mRNA. /PROD=proline arginine-rich end leucine-rich repeat /FL=gb:BC019775.1 gb:NM_054077.1
1416323_at	639	752	1.18		622	634	1.02		492	752	1.53		582	693	1.19		gb:NM_025888.1 /DB_XREF=gi:13385375 /GEN=2410004N11Rik /FEA=FLmRNA /CNT=238 /TID=Mm.435.1 /TIER=FL+Stack /STK=98 /UG=Mm.435 /LL=66989 /DEF=Mus musculus RIKEN cDNA 2410004N11 gene (2410004N11Rik), mRNA. /PROD=RIKEN cDNA 2410004N11 /FL=gb:NM_025888.1
1416324_s_at	701	929	1.33		736	581	0.79		562	929	1.65		592	755	1.28		gb:NM_025888.1 /DB_XREF=gi:13385375 /GEN=2410004N11Rik /FEA=FLmRNA /CNT=238 /TID=Mm.435.1 /TIER=FL+Stack /STK=98 /UG=Mm.435 /LL=66989 /DEF=Mus musculus RIKEN cDNA 2410004N11 gene (2410004N11Rik), mRNA. /PROD=RIKEN cDNA 2410004N11 /FL=gb:NM_025888.1
1416325_at	22	17	0.77		19	13	0.68		14	17	1.21		9	15	1.67		gb:NM_009638.1 /DB_XREF=gi:6753001 /GEN=Aeg1 /FEA=FLmRNA /CNT=115 /TID=Mm.16781.1 /TIER=FL+Stack /STK=98 /UG=Mm.16781 /LL=11571 /DEF=Mus musculus acidic epididymal glycoprotein 1 (Aeg1), mRNA. /PROD=acidic epididymal glycoprotein 1 /FL=gb:M92849.1 gb:BC011150.1 gb:L05559.1 gb:NM_009638.1
1416326_at	348	348	1		257	276	1.07		304	348	1.14		273	312	1.14		gb:NM_007763.1 /DB_XREF=gi:6681014 /GEN=Crip /FEA=FLmRNA /CNT=167 /TID=Mm.22049.1 /TIER=FL+Stack /STK=97 /UG=Mm.22049 /LL=12925 /DEF=Mus musculus cysteine rich intestinal protein (Crip), mRNA. /PROD=cysteine rich intestinal protein /FL=gb:NM_007763.1 gb:M13018.1
1416327_at	2835	2974	1.05		3360	2811	0.84		3158	2974	0.94		3832	2893	0.75		gb:NM_025388.1 /DB_XREF=gi:13384767 /GEN=1110021H02Rik /FEA=FLmRNA /CNT=182 /TID=Mm.2815.1 /TIER=FL+Stack /STK=97 /UG=Mm.2815 /LL=66155 /DEF=Mus musculus RIKEN cDNA 1110021H02 gene (1110021H02Rik), mRNA. /PROD=RIKEN cDNA 1110021H02 /FL=gb:NM_025388.1 gb:BC021936.1
1416328_a_at	1099	1146	1.04		1109	1009	0.91		1004	1146	1.14		981	1078	1.1		gb:NM_025272.1 /DB_XREF=gi:13384605 /GEN=Atp6v0e /FEA=FLmRNA /CNT=165 /TID=Mm.22602.1 /TIER=FL+Stack /STK=97 /UG=Mm.22602 /LL=11974 /DEF=Mus musculus ATPase, H+ transporting, lysosomal 9kD V0 subunit E (Atp6v0e), mRNA. /PROD=ATPase, H+ transporting, lysosomal 9kD V0subunit E /FL=gb:BC024733.1 gb:NM_025272.1
1416329_at	832	916	1.1		738	499	0.68		786	916	1.17		681	708	1.04		gb:NM_011370.1 /DB_XREF=gi:7242204 /GEN=Shyc /FEA=FLmRNA /CNT=227 /TID=Mm.12912.1 /TIER=FL+Stack /STK=97 /UG=Mm.12912 /LL=20430 /DEF=Mus musculus selective hybridizing clone (Shyc), mRNA. /PROD=selective hybridizing clone /FL=gb:NM_011370.1 gb:AF072697.1
1416330_at	7215	6916	0.96		8630	7507	0.87		7547	6916	0.92		7218	7212	1		gb:NM_133655.1 /DB_XREF=gi:19526793 /GEN=Cd81 /FEA=FLmRNA /CNT=200 /TID=Mm.806.1 /TIER=FL+Stack /STK=97 /UG=Mm.806 /LL=12520 /DEF=Mus musculus CD 81 antigen (Cd81), mRNA. /PROD=CD 81 antigen /FL=gb:NM_133655.1 gb:BC011433.1
1416331_a_at	2446	2361	0.97		2058	1818	0.88		1405	2361	1.68		1690	2090	1.24		gb:NM_008686.1 /DB_XREF=gi:6679037 /GEN=Nfe2l1 /FEA=FLmRNA /CNT=207 /TID=Mm.6743.1 /TIER=FL+Stack /STK=97 /UG=Mm.6743 /LL=18023 /DEF=Mus musculus nuclear factor, erythroid derived 2,-like 1 (Nfe2l1), mRNA. /PROD=nuclear factor, erythroid derived 2,-like 1 /FL=gb:NM_008686.1
1416332_at	3510	2933	0.84		3805	4082	1.07		3470	2933	0.85		3663	3508	0.96		gb:NM_007705.1 /DB_XREF=gi:6680945 /GEN=Cirbp /FEA=FLmRNA /CNT=142 /TID=Mm.17898.1 /TIER=FL+Stack /STK=97 /UG=Mm.17898 /LL=12696 /DEF=Mus musculus cold inducible RNA binding protein (Cirbp), mRNA. /PROD=cold inducible RNA binding protein /FL=gb:NM_007705.1 gb:D78135.1
1416333_at	74	82	1.11		52	45	0.87		72	82	1.14		67	64	0.96		gb:NM_010071.1 /DB_XREF=gi:6753667 /GEN=Dok2 /FEA=FLmRNA /CNT=111 /TID=Mm.10761.1 /TIER=FL+Stack /STK=97 /UG=Mm.10761 /LL=13449 /DEF=Mus musculus downstream of tyrosine kinase 2 (Dok2), mRNA. /PROD=downstream of tyrosine kinase 2 /FL=gb:AF030627.1 gb:AF035117.1 gb:BC004590.1 gb:NM_010071.1 gb:AF059583.1
1416334_at	463	496	1.07		454	284	0.63		401	496	1.24		278	390	1.4		gb:NM_019573.1 /DB_XREF=gi:9625011 /GEN=Wwox /FEA=FLmRNA /CNT=107 /TID=Mm.33369.1 /TIER=FL+Stack /STK=97 /UG=Mm.33369 /LL=80707 /DEF=Mus musculus WW domain-containing oxidoreductase (Wwox), mRNA. /PROD=WW-domain oxidoreductase /FL=gb:NM_019573.1 gb:BC014716.1 gb:AF187014.1
1416335_at	16338	16982	1.04		12312	13998	1.14		12029	16982	1.41		11168	15490	1.39		gb:NM_010798.1 /DB_XREF=gi:6754695 /GEN=Mif /FEA=FLmRNA /CNT=216 /TID=Mm.2326.1 /TIER=FL+Stack /STK=96 /UG=Mm.2326 /LL=17319 /DEF=Mus musculus macrophage migration inhibitory factor (Mif), mRNA. /PROD=macrophage migration inhibitory factor /FL=gb:NM_010798.1 gb:L10613.1 gb:BC024895.1
1416336_s_at	940	879	0.94		957	963	1.01		999	879	0.88		977	921	0.94		gb:NM_009226.1 /DB_XREF=gi:6678054 /GEN=Snrpd1 /FEA=FLmRNA /CNT=182 /TID=Mm.603.1 /TIER=FL+Stack /STK=96 /UG=Mm.603 /LL=20641 /DEF=Mus musculus small nuclear ribonucleoprotein D1 (Snrpd1), mRNA. /PROD=small nuclear ribonucleoprotein D1 /FL=gb:M58558.1 gb:NM_009226.1 gb:BC024875.1
1416337_at	3529	4009	1.14		3763	4308	1.14		3749	4009	1.07		4143	4159	1		gb:NM_026219.1 /DB_XREF=gi:13385725 /GEN=2210415M14Rik /FEA=FLmRNA /CNT=134 /TID=Mm.24805.1 /TIER=FL+Stack /STK=96 /UG=Mm.24805 /LL=67530 /DEF=Mus musculus RIKEN cDNA 2210415M14 gene (2210415M14Rik), mRNA. /PROD=RIKEN cDNA 2210415M14 /FL=gb:NM_026219.1
1416338_at	981	873	0.89		848	858	1.01		919	873	0.95		837	866	1.03		gb:NM_013664.1 /DB_XREF=gi:7305484 /GEN=Sh3d2b /FEA=FLmRNA /CNT=177 /TID=Mm.1773.1 /TIER=FL+Stack /STK=96 /UG=Mm.1773 /LL=20405 /DEF=Mus musculus SH3 domain protein 2B (Sh3d2b), mRNA. /PROD=SH3 domain protein 2B /FL=gb:NM_013664.1 gb:U58885.1
1416339_a_at	1946	1642	0.84		1667	1579	0.95		1987	1642	0.83		1822	1611	0.88		gb:NM_008925.1 /DB_XREF=gi:6679464 /GEN=Prkcsh /FEA=FLmRNA /CNT=226 /TID=Mm.214593.1 /TIER=FL+Stack /STK=96 /UG=Mm.214593 /LL=19089 /DEF=Mus musculus protein kinase C substrate 80K-H (Prkcsh), mRNA. /PROD=protein kinase C substrate 80K-H /FL=gb:BC009816.1 gb:NM_008925.1 gb:U92794.1
1416340_a_at	1243	1161	0.93		811	882	1.09		1033	1161	1.12		781	1022	1.31		gb:BC005430.1 /DB_XREF=gi:13529373 /FEA=FLmRNA /CNT=203 /TID=Mm.4219.1 /TIER=FL+Stack /STK=96 /UG=Mm.4219 /LL=17159 /UG_GENE=Man2b1 /DEF=Mus musculus, mannosidase 2, alpha B1, clone MGC:5884 IMAGE:3488681, mRNA, complete cds. /PROD=mannosidase 2, alpha B1 /FL=gb:BC005430.1 gb:U87240.1 gb:NM_010764.1 gb:U29947.1
1416341_at	2151	2328	1.08		2576	2496	0.97		2528	2328	0.92		2601	2412	0.93		gb:NM_009090.1 /DB_XREF=gi:6677796 /GEN=Rpo2-3 /FEA=FLmRNA /CNT=154 /TID=Mm.2186.1 /TIER=FL+Stack /STK=96 /UG=Mm.2186 /LL=20021 /DEF=Mus musculus RNA polymerase II 3 (Rpo2-3), mRNA. /PROD=RNA polymerase II 3 /FL=gb:NM_009090.1 gb:D83999.1 gb:BC002023.1
1416342_at	356	332	0.93		503	328	0.65		258	332	1.29		3122	330	0.11		gb:NM_011607.1 /DB_XREF=gi:7106434 /GEN=Tnc /FEA=FLmRNA /CNT=183 /TID=Mm.980.1 /TIER=FL+Stack /STK=96 /UG=Mm.980 /LL=21923 /DEF=Mus musculus tenascin C (Tnc), mRNA. /PROD=tenascin C /FL=gb:D90343.1 gb:NM_011607.1
1416343_a_at	276	250	0.91		545	515	0.94		571	250	0.44		525	383	0.73		gb:NM_010685.1 /DB_XREF=gi:6754501 /GEN=Lamp2 /FEA=FLmRNA /CNT=151 /TID=Mm.486.1 /TIER=FL+Stack /STK=96 /UG=Mm.486 /LL=16784 /DEF=Mus musculus lysosomal membrane glycoprotein 2 (Lamp2), mRNA. /PROD=lysosomal membrane glycoprotein 2 /FL=gb:NM_010685.1 gb:J05287.1
1416344_at	603	516	0.86		650	525	0.81		539	516	0.96		390	521	1.34		gb:NM_010685.1 /DB_XREF=gi:6754501 /GEN=Lamp2 /FEA=FLmRNA /CNT=151 /TID=Mm.486.1 /TIER=FL+Stack /STK=96 /UG=Mm.486 /LL=16784 /DEF=Mus musculus lysosomal membrane glycoprotein 2 (Lamp2), mRNA. /PROD=lysosomal membrane glycoprotein 2 /FL=gb:NM_010685.1 gb:J05287.1
1416345_at	595	680	1.14		751	776	1.03		749	680	0.91		771	728	0.94		gb:NM_013898.1 /DB_XREF=gi:7305576 /GEN=Timm8a /FEA=FLmRNA /CNT=168 /TID=Mm.30034.1 /TIER=FL+Stack /STK=96 /UG=Mm.30034 /LL=30058 /DEF=Mus musculus translocase of inner mitochondrial membrane 8 homolog a (yeast) (Timm8a), mRNA. /PROD=translocase of inner mitochondrial membrane 8homolog a (yeast) /FL=gb:AF150081.1 gb:BC004796.1 gb:AB031055.1 gb:NM_013898.1
1416346_at	222	221	1		278	328	1.18		308	221	0.72		302	275	0.91		gb:W82151 /DB_XREF=gi:1539831 /DB_XREF=mf02d04.r1 /CLONE=IMAGE:403879 /FEA=FLmRNA /CNT=168 /TID=Mm.30034.1 /TIER=Stack /STK=13 /UG=Mm.30034 /LL=30058 /UG_GENE=Timm8a /UG_TITLE=translocase of inner mitochondrial membrane 8 homolog a (yeast) /FL=gb:AF150081.1 gb:BC004796.1 gb:AB031055.1 gb:NM_013898.1
1416347_at	1416	1464	1.03		1102	1092	0.99		1246	1464	1.17		1150	1278	1.11		gb:NM_008583.1 /DB_XREF=gi:6678857 /GEN=Men1 /FEA=FLmRNA /CNT=165 /TID=Mm.12917.1 /TIER=FL+Stack /STK=96 /UG=Mm.12917 /LL=17283 /DEF=Mus musculus multiple endocrine neoplasia 1 (Men1), mRNA. /PROD=multiple endocrine neoplasia 1 /FL=gb:AF109389.1 gb:AF016398.1 gb:AF130368.1 gb:AF072755.1 gb:AB023401.1 gb:NM_008583.1
1416348_at	275	365	1.33		290	228	0.79		281	365	1.3		254	297	1.17		gb:AB023401.1 /DB_XREF=gi:4512318 /GEN=MEN1 /FEA=FLmRNA /CNT=165 /TID=Mm.12917.1 /TIER=FL /STK=1 /UG=Mm.12917 /LL=17283 /DEF=Mus musculus MEN1 mRNA for menin, complete cds. /PROD=menin /FL=gb:AF109389.1 gb:AF016398.1 gb:AF130368.1 gb:AF072755.1 gb:AB023401.1 gb:NM_008583.1
1416349_at	1779	1918	1.08		1600	1656	1.04		2236	1918	0.86		2264	1787	0.79		gb:NM_053162.1 /DB_XREF=gi:16716448 /GEN=Mrpl34 /FEA=FLmRNA /CNT=111 /TID=Mm.29489.1 /TIER=FL+Stack /STK=96 /UG=Mm.29489 /LL=94065 /DEF=Mus musculus mitochondrial ribosomal protein L34 (Mrpl34), mRNA. /PROD=mitochondrial ribosomal protein L34 /FL=gb:NM_053162.1 gb:AB049653.1
1416350_at	239	198	0.83		182	176	0.97		167	198	1.19		214	187	0.87		gb:NM_078477.1 /DB_XREF=gi:17505215 /GEN=Klf16 /FEA=FLmRNA /CNT=113 /TID=Mm.41513.1 /TIER=FL+Stack /STK=96 /UG=Mm.41513 /LL=118445 /DEF=Mus musculus Kruppel-like factor 16 (Klf16), mRNA. /PROD=Kruppel-like factor 16 /FL=gb:NM_078477.1 gb:AF283891.1
1416351_at	2677	2823	1.05		3127	3371	1.08		3073	2823	0.92		2930	3097	1.06		gb:NM_008927.1 /DB_XREF=gi:6678793 /GEN=Map2k1 /FEA=FLmRNA /CNT=190 /TID=Mm.1059.1 /TIER=FL+Stack /STK=95 /UG=Mm.1059 /LL=26395 /DEF=Mus musculus mitogen activated protein kinase kinase 1 (Map2k1), mRNA. /PROD=mitogen activated protein kinase kinase 1 /FL=gb:NM_008927.1 gb:L02526.1
1416352_s_at	6934	6796	0.98		6568	6841	1.04		6334	6796	1.07		6207	6819	1.1		gb:NM_134118.1 /DB_XREF=gi:19923069 /GEN=AI173355 /FEA=FLmRNA /CNT=229 /TID=Mm.142511.1 /TIER=FL+Stack /STK=95 /UG=Mm.142511 /LL=106529 /DEF=Mus musculus expressed sequence AI173355 (AI173355), mRNA. /PROD=synaptic glycoprotein SC2 /FL=gb:NM_134118.1 gb:BC019984.1
1416353_at	1366	1286	0.94		1261	1130	0.9		1219	1286	1.05		1229	1208	0.98		gb:NM_009473.1 /DB_XREF=gi:6678506 /GEN=Nr1h2 /FEA=FLmRNA /CNT=145 /TID=Mm.968.1 /TIER=FL+Stack /STK=95 /UG=Mm.968 /LL=22260 /DEF=Mus musculus nuclear receptor subfamily 1, group H, member 2 (Nr1h2), mRNA. /PROD=nuclear receptor subfamily 1, group H, member 2 /FL=gb:U09419.1 gb:NM_009473.1
1416354_at	980	669	0.68		890	908	1.02		1187	669	0.56		866	789	0.91		gb:NM_011252.1 /DB_XREF=gi:6755295 /GEN=Rbmx /FEA=FLmRNA /CNT=184 /TID=Mm.28275.1 /TIER=FL+Stack /STK=95 /UG=Mm.28275 /LL=19655 /DEF=Mus musculus RNA binding motif protein, X chromosome (Rbmx), mRNA. /PROD=RNA binding motif protein, X chromosome /FL=gb:NM_011252.1 gb:BC003710.1
1416355_at	83	151	1.82		195	181	0.93		173	151	0.87		161	166	1.03		gb:AI021543 /DB_XREF=gi:3235879 /DB_XREF=ub09c08.r1 /CLONE=IMAGE:1366478 /FEA=FLmRNA /CNT=184 /TID=Mm.28275.1 /TIER=ConsEnd /STK=0 /UG=Mm.28275 /LL=19655 /UG_GENE=Rbmx /UG_TITLE=RNA binding motif protein, X chromosome /FL=gb:NM_011252.1 gb:BC003710.1
1416356_at	655	767	1.17		704	705	1		656	767	1.17		692	736	1.06		gb:NM_134075.1 /DB_XREF=gi:19527299 /GEN=AA959850 /FEA=FLmRNA /CNT=129 /TID=Mm.29346.1 /TIER=FL+Stack /STK=95 /UG=Mm.29346 /LL=105446 /DEF=Mus musculus expressed sequence AA959850 (AA959850), mRNA. /PROD=expressed sequence AA959850 /FL=gb:BC003886.1 gb:NM_134075.1 gb:BC024109.1
1416357_a_at	79	80	1.01		73	96	1.32		62	80	1.29		32	88	2.75		gb:NM_023061.1 /DB_XREF=gi:12746443 /GEN=Mcam /FEA=FLmRNA /CNT=152 /TID=Mm.39103.1 /TIER=FL+Stack /STK=95 /UG=Mm.39103 /LL=84004 /DEF=Mus musculus melanoma cell adhesion molecule (Mcam), mRNA. /PROD=melanoma cell adhesion molecule /FL=gb:AB035508.1 gb:NM_023061.1 gb:BC026985.1
1416358_at	302	313	1.04		287	275	0.96		268	313	1.17		279	294	1.05		gb:NM_026660.1 /DB_XREF=gi:13386143 /GEN=0610009O03Rik /FEA=FLmRNA /CNT=142 /TID=Mm.34564.1 /TIER=FL+Stack /STK=95 /UG=Mm.34564 /LL=68294 /DEF=Mus musculus RIKEN cDNA 0610009O03 gene (0610009O03Rik), mRNA. /PROD=RIKEN cDNA 0610009O03 /FL=gb:BC023012.1 gb:NM_026660.1
1416359_at	540	625	1.16		426	440	1.03		405	625	1.54		371	533	1.44		gb:NM_130796.1 /DB_XREF=gi:18644889 /GEN=Snag1 /FEA=FLmRNA /CNT=140 /TID=Mm.33721.1 /TIER=FL+Stack /STK=95 /UG=Mm.33721 /LL=170625 /DEF=Mus musculus sorting nexin associated golgi protein 1 (Snag1), mRNA. /PROD=sorting nexin associated golgi protein 1 /FL=gb:NM_130796.1 gb:AF408408.1
1416360_at	201	248	1.23		229	282	1.23		231	248	1.07		189	265	1.4		gb:AV344473 /DB_XREF=gi:15406593 /DB_XREF=AV344473 /CLONE=6430545C14 /FEA=FLmRNA /CNT=140 /TID=Mm.33721.1 /TIER=Stack /STK=9 /UG=Mm.33721 /LL=170625 /UG_GENE=Snag1 /UG_TITLE=sorting nexin associated golgi protein 1 /FL=gb:NM_130796.1 gb:AF408408.1
1416361_a_at	1530	1543	1.01		1374	1282	0.93		1068	1543	1.44		1197	1413	1.18		gb:NM_010063.1 /DB_XREF=gi:6753655 /GEN=Dncic1 /FEA=FLmRNA /CNT=110 /TID=Mm.20893.1 /TIER=FL+Stack /STK=95 /UG=Mm.20893 /LL=13426 /DEF=Mus musculus dynein, cytoplasmic, intermediate chain 1 (Dncic1), mRNA. /PROD=dynein, cytoplasmic, intermediate chain 1 /FL=gb:NM_010063.1 gb:AF063229.1
1416362_a_at	2255	2268	1.01		1933	1768	0.91		2268	2268	1		1691	2018	1.19		gb:BC003447.1 /DB_XREF=gi:13097416 /FEA=FLmRNA /CNT=395 /TID=Mm.12758.1 /TIER=FL+Stack /STK=94 /UG=Mm.12758 /LL=14228 /UG_GENE=Fkbp4 /DEF=Mus musculus, FK506 binding protein 4 (59 kDa), clone MGC:6528 IMAGE:2651490, mRNA, complete cds. /PROD=FK506 binding protein 4 (59 kDa) /FL=gb:NM_010219.1 gb:BC003447.1
1416363_at	188	187	0.99		150	172	1.15		180	187	1.04		142	180	1.27		gb:BB456860 /DB_XREF=gi:16426092 /DB_XREF=BB456860 /CLONE=D130048N01 /FEA=FLmRNA /CNT=395 /TID=Mm.12758.1 /TIER=ConsEnd /STK=1 /UG=Mm.12758 /LL=14228 /UG_GENE=Fkbp4 /UG_TITLE=FK506 binding protein 4 (59 kDa) /FL=gb:NM_010219.1 gb:BC003447.1
1416364_at	7258	7442	1.03		7120	5839	0.82		5955	7442	1.25		7436	6641	0.89		gb:NM_008302.1 /DB_XREF=gi:6680304 /GEN=Hsp84-1 /FEA=FLmRNA /CNT=391 /TID=Mm.2180.1 /TIER=FL+Stack /STK=94 /UG=Mm.2180 /LL=15516 /DEF=Mus musculus heat shock protein, 84 kDa 1 (Hsp84-1), mRNA. /PROD=heat shock protein, 84 kDa 1 /FL=gb:NM_008302.1 gb:M18186.1
1416365_at	1842	2145	1.16		4686	3596	0.77		4324	2145	0.5		4403	2871	0.65		gb:BI154147 /DB_XREF=gi:14614148 /DB_XREF=602902640F1 /CLONE=IMAGE:5032545 /FEA=FLmRNA /CNT=391 /TID=Mm.2180.1 /TIER=Stack /STK=11 /UG=Mm.2180 /LL=15516 /UG_GENE=Hsp84-1 /UG_TITLE=heat shock protein, 84 kDa 1 /FL=gb:NM_008302.1 gb:M18186.1
1416366_at	6628	7187	1.08		6497	6810	1.05		8698	7187	0.83		8704	6999	0.8		gb:NM_024220.1 /DB_XREF=gi:18859596 /GEN=1810004I06Rik /FEA=FLmRNA /CNT=152 /TID=Mm.1893.1 /TIER=FL+Stack /STK=94 /UG=Mm.1893 /LL=68197 /DEF=Mus musculus RIKEN cDNA 1810004I06 gene (1810004I06Rik), mRNA. /PROD=RIKEN cDNA 1810004I06 /FL=gb:BC002097.1 gb:NM_024220.1
1416367_at	1744	1872	1.07		1601	1711	1.07		1361	1872	1.38		1564	1792	1.15		gb:NM_025363.1 /DB_XREF=gi:13384727 /GEN=1110001J03Rik /FEA=FLmRNA /CNT=124 /TID=Mm.24091.1 /TIER=FL+Stack /STK=94 /UG=Mm.24091 /LL=66117 /DEF=Mus musculus RIKEN cDNA 1110001J03 gene (1110001J03Rik), mRNA. /PROD=RIKEN cDNA 1110001J03 /FL=gb:NM_025363.1
1416368_at	1198	1389	1.16		1477	1494	1.01		1310	1389	1.06		1226	1442	1.18		gb:NM_010357.1 /DB_XREF=gi:6754081 /GEN=Gsta4 /FEA=FLmRNA /CNT=158 /TID=Mm.2662.1 /TIER=FL+Stack /STK=94 /UG=Mm.2662 /LL=14860 /DEF=Mus musculus glutathione S-transferase, alpha 4 (Gsta4), mRNA. /PROD=glutathione-S-transferase, alpha 4 /FL=gb:NM_010357.1 gb:L06047.1 gb:BC012639.1
1416369_at	1625	1559	0.96		1795	1634	0.91		1883	1559	0.83		1923	1597	0.83		gb:NM_133680.1 /DB_XREF=gi:19526837 /GEN=5730414C17Rik /FEA=FLmRNA /CNT=154 /TID=Mm.2862.1 /TIER=FL+Stack /STK=94 /UG=Mm.2862 /LL=66631 /DEF=Mus musculus RIKEN cDNA 5730414C17 gene (5730414C17Rik), mRNA. /PROD=RIKEN cDNA 5730414C17 /FL=gb:NM_133680.1 gb:BC018395.1
1416370_at	695	735	1.06		767	730	0.95		820	735	0.9		742	733	0.99		gb:NM_011757.1 /DB_XREF=gi:6756060 /GEN=Zipro1 /FEA=FLmRNA /CNT=140 /TID=Mm.2760.1 /TIER=FL+Stack /STK=94 /UG=Mm.2760 /LL=22697 /DEF=Mus musculus zinc finger proliferation 1 (Zipro1), mRNA. /PROD=zinc finger proliferation 1 /FL=gb:U41671.1 gb:D10630.1 gb:BC010591.1 gb:NM_011757.1
1416371_at	262	130	0.5		36	104	2.89		186	130	0.7		63	117	1.86		gb:NM_007470.1 /DB_XREF=gi:6680705 /GEN=Apod /FEA=FLmRNA /CNT=186 /TID=Mm.2082.1 /TIER=FL+Stack /STK=94 /UG=Mm.2082 /LL=11815 /DEF=Mus musculus apolipoprotein D (Apod), mRNA. /PROD=apolipoprotein D /FL=gb:NM_007470.1
1416372_at	1604	1712	1.07		1724	1644	0.95		1468	1712	1.17		1604	1678	1.05		gb:NM_008959.1 /DB_XREF=gi:6679520 /GEN=Ptdss1 /FEA=FLmRNA /CNT=158 /TID=Mm.9440.1 /TIER=FL+Stack /STK=94 /UG=Mm.9440 /LL=19210 /DEF=Mus musculus phosphatidylserine synthase 1 (Ptdss1), mRNA. /PROD=phosphatidylserine synthase 1 /FL=gb:AF042731.1 gb:BC003260.1 gb:NM_008959.1
1416373_at	1274	1183	0.93		1328	1119	0.84		1310	1183	0.9		1283	1151	0.9		gb:NM_010911.1 /DB_XREF=gi:6754845 /GEN=Nfs1 /FEA=FLmRNA /CNT=149 /TID=Mm.29169.1 /TIER=FL+Stack /STK=94 /UG=Mm.29169 /LL=18041 /DEF=Mus musculus nitrogen fixation gene 1 (S. cerevisiae) (Nfs1), mRNA. /PROD=nitrogen fixation gene, yeast homolog 1 (S.cerevisiae) /FL=gb:NM_010911.1 gb:BC010586.1
1416374_at	216	330	1.53		447	360	0.81		402	330	0.82		456	345	0.76		gb:BC024595.1 /DB_XREF=gi:19353280 /FEA=FLmRNA /CNT=223 /TID=Mm.3256.1 /TIER=FL+Stack /STK=32 /UG=Mm.3256 /LL=55946 /UG_GENE=Ap3m1 /DEF=Mus musculus, adaptor-related protein complex AP-3, mu 1 subunit, clone MGC:30415 IMAGE:5026206, mRNA, complete cds. /PROD=adaptor-related protein complex AP-3, mu 1subunit /FL=gb:BC024595.1 gb:NM_018829.2 gb:AF242857.1
1416375_at	299	321	1.07		361	317	0.88		319	321	1.01		366	319	0.87		gb:BI664885 /DB_XREF=gi:15579118 /DB_XREF=603290334F1 /CLONE=IMAGE:5324120 /FEA=FLmRNA /CNT=223 /TID=Mm.3256.1 /TIER=ConsEnd /STK=0 /UG=Mm.3256 /LL=55946 /UG_GENE=Ap3m1 /UG_TITLE=adaptor-related protein complex AP-3, mu 1 subunit /FL=gb:BC024595.1 gb:NM_018829.2 gb:AF242857.1
1416376_at	345	278	0.81		283	290	1.02		295	278	0.94		279	284	1.02		gb:NM_133706.1 /DB_XREF=gi:19526879 /GEN=1810014L12Rik /FEA=FLmRNA /CNT=165 /TID=Mm.29431.1 /TIER=FL+Stack /STK=94 /UG=Mm.29431 /LL=69071 /DEF=Mus musculus RIKEN cDNA 1810014L12 gene (1810014L12Rik), mRNA. /PROD=RIKEN cDNA 1810014L12 /FL=gb:NM_133706.1 gb:BC018156.1
1416377_at	485	482	0.99		627	532	0.85		508	482	0.95		588	507	0.86		gb:NM_016688.1 /DB_XREF=gi:7710019 /GEN=Pdcd7 /FEA=FLmRNA /CNT=127 /TID=Mm.29193.1 /TIER=FL+Stack /STK=94 /UG=Mm.29193 /LL=50996 /DEF=Mus musculus programmed cell death protein 7 (Pdcd7), mRNA. /PROD=programmed cell death protein 7 /FL=gb:AF083929.1 gb:BC022772.1 gb:NM_016688.1
1416378_at	490	470	0.96		492	427	0.87		445	470	1.06		393	449	1.14		gb:NM_021549.1 /DB_XREF=gi:10946987 /GEN=Pnkp /FEA=FLmRNA /CNT=118 /TID=Mm.29545.1 /TIER=FL+Stack /STK=94 /UG=Mm.29545 /LL=59047 /DEF=Mus musculus polynucleotide kinase 3- phosphatase (Pnkp), mRNA. /PROD=polynucleotide kinase 3- phosphatase /FL=gb:AF129451.1 gb:NM_021549.1
1416379_at	178	252	1.42		285	259	0.91		168	252	1.5		215	256	1.19		gb:NM_019482.1 /DB_XREF=gi:9506950 /GEN=Panx1 /FEA=FLmRNA /CNT=115 /TID=Mm.142253.1 /TIER=FL+Stack /STK=94 /UG=Mm.142253 /LL=55991 /DEF=Mus musculus pannexin 1 (Panx1), mRNA. /PROD=pannexin 1 /FL=gb:NM_019482.1 gb:AF207817.1
1416380_at	96	86	0.9		40	54	1.35		53	86	1.62		65	70	1.08		gb:NM_008619.1 /DB_XREF=gi:6678919 /GEN=Mov10 /FEA=FLmRNA /CNT=137 /TID=Mm.1597.1 /TIER=FL+Stack /STK=94 /UG=Mm.1597 /LL=17454 /DEF=Mus musculus Moloney leukemia virus 10 (Mov10), mRNA. /PROD=Moloney leukemia virus 10 /FL=gb:NM_008619.1
1416381_a_at	3443	3935	1.14		3271	3049	0.93		3247	3935	1.21		3448	3492	1.01		gb:BC008174.1 /DB_XREF=gi:14198230 /FEA=FLmRNA /CNT=239 /TID=Mm.193042.1 /TIER=FL+Stack /STK=93 /UG=Mm.193042 /LL=54683 /UG_GENE=Prdx6 /DEF=Mus musculus, clone MGC:5643 IMAGE:3481713, mRNA, complete cds. /PROD=Unknown (protein for MGC:5643) /FL=gb:AF110733.1 gb:AF197951.1 gb:AF124994.1 gb:BC008174.1 gb:NM_012021.1
1416382_at	866	813	0.94		1542	1271	0.82		1358	813	0.6		984	1042	1.06		gb:NM_009982.1 /DB_XREF=gi:6753553 /GEN=Ctsc /FEA=FLmRNA /CNT=280 /TID=Mm.684.1 /TIER=FL+Stack /STK=93 /UG=Mm.684 /LL=13032 /DEF=Mus musculus cathepsin C (Ctsc), mRNA. /PROD=cathepsin C /FL=gb:U74683.3 gb:NM_009982.1 gb:U89269.1
1416383_a_at	513	520	1.01		548	547	1		504	520	1.03		480	534	1.11		gb:NM_008797.1 /DB_XREF=gi:6679236 /GEN=Pcx /FEA=FLmRNA /CNT=164 /TID=Mm.1845.1 /TIER=FL+Stack /STK=93 /UG=Mm.1845 /LL=18563 /DEF=Mus musculus pyruvate decarboxylase (Pcx), mRNA. /PROD=pyruvate decarboxylase /FL=gb:L09192.1 gb:NM_008797.1
1416384_a_at	4057	4273	1.05		4120	3427	0.83		3849	4273	1.11		4036	3850	0.95		gb:NM_021538.1 /DB_XREF=gi:10946971 /GEN=Cope /FEA=FLmRNA /CNT=222 /TID=Mm.28668.1 /TIER=FL+Stack /STK=93 /UG=Mm.28668 /LL=59042 /DEF=Mus musculus coatomer protein complex, subunit epsilon (Cope), mRNA. /PROD=coatomer protein complex, subunit epsilon /FL=gb:AB039837.1 gb:BC009170.1 gb:NM_021538.1
1416385_a_at	2137	2143	1		2295	1991	0.87		2298	2143	0.93		2301	2067	0.9		gb:BC027210.1 /DB_XREF=gi:20073090 /FEA=FLmRNA /CNT=221 /TID=Mm.1358.1 /TIER=FL+Stack /STK=93 /UG=Mm.1358 /LL=17113 /UG_GENE=M6pr /DEF=Mus musculus, mannose-6-phosphate receptor, cation dependent, clone MGC:25426 IMAGE:3709412, mRNA, complete cds. /PROD=mannose-6-phosphate receptor, cation dependent /FL=gb:BC027210.1 gb:M63286.1 gb:NM_010749.2
1416386_a_at	1026	1064	1.04		1478	1276	0.86		1313	1064	0.81		1419	1170	0.82		gb:NM_010749.2 /DB_XREF=gi:14916478 /GEN=M6pr /FEA=FLmRNA /CNT=221 /TID=Mm.1358.1 /TIER=FL+Stack /STK=15 /UG=Mm.1358 /LL=17113 /DEF=Mus musculus mannose-6-phosphate receptor, cation dependent (M6pr), mRNA. /PROD=mannose-6-phosphate receptor, cation dependent /FL=gb:BC027210.1 gb:M63286.1 gb:NM_010749.2
1416387_at	4565	4458	0.98		1229	2291	1.86		1560	4458	2.86		914	3375	3.69		gb:BC021383.1 /DB_XREF=gi:18204067 /FEA=FLmRNA /CNT=181 /TID=Mm.22682.1 /TIER=FL+Stack /STK=93 /UG=Mm.22682 /LL=117150 /UG_GENE=Pip5k2c /DEF=Mus musculus, phosphatidylinositol-4-phosphate 5-kinase, type II, gamma, clone MGC:29371 IMAGE:5042933, mRNA, complete cds. /PROD=phosphatidylinositol-4-phosphate 5-kinase, typeII, gamma /FL=gb:AB054591.1 gb:BC021383.1 gb:NM_054097.1
1416388_at	595	759	1.28		410	898	2.19		485	759	1.56		382	829	2.17		gb:NM_054097.1 /DB_XREF=gi:17298685 /GEN=Pip5k2c /FEA=FLmRNA /CNT=181 /TID=Mm.22682.1 /TIER=FL /STK=2 /UG=Mm.22682 /LL=117150 /DEF=Mus musculus phosphatidylinositol-4-phosphate 5-kinase, type II, gamma (Pip5k2c), mRNA. /PROD=phosphatidylinositol-4-phosphate 5-kinase, typeII, gamma /FL=gb:AB054591.1 gb:BC021383.1 gb:NM_054097.1
1416389_a_at	240	261	1.09		494	376	0.76		435	261	0.6		408	319	0.78		gb:NM_134083.1 /DB_XREF=gi:19527307 /GEN=AW240694 /FEA=FLmRNA /CNT=131 /TID=Mm.33954.1 /TIER=FL+Stack /STK=93 /UG=Mm.33954 /LL=105670 /DEF=Mus musculus expressed sequence AW240694 (AW240694), mRNA. /PROD=expressed sequence AW240694 /FL=gb:BC003224.1 gb:NM_134083.1
1416390_at	146	156	1.07		295	232	0.79		203	156	0.77		246	194	0.79		gb:AW551470 /DB_XREF=gi:7196898 /DB_XREF=L0079D03-3 /CLONE=L0079D03 /FEA=FLmRNA /CNT=131 /TID=Mm.33954.1 /TIER=Stack /STK=19 /UG=Mm.33954 /LL=105670 /UG_GENE=AW240694 /UG_TITLE=expressed sequence AW240694 /FL=gb:BC003224.1 gb:NM_134083.1
1416391_at	163	204	1.25		246	216	0.88		228	204	0.89		215	210	0.98		gb:NM_133735.1 /DB_XREF=gi:19526931 /GEN=1110069M14Rik /FEA=FLmRNA /CNT=122 /TID=Mm.176845.1 /TIER=FL+Stack /STK=93 /UG=Mm.176845 /LL=71799 /DEF=Mus musculus RIKEN cDNA 1110069M14 gene (1110069M14Rik), mRNA. /PROD=RIKEN cDNA 1110069M14 /FL=gb:NM_133735.1 gb:BC004766.1
1416392_a_at	17113	15848	0.93		15962	16242	1.02		16936	15848	0.94		17426	16045	0.92		gb:NM_009729.1 /DB_XREF=gi:6753143 /GEN=Atp6v0c /FEA=FLmRNA /CNT=320 /TID=Mm.30155.1 /TIER=FL+Stack /STK=92 /UG=Mm.30155 /LL=11984 /DEF=Mus musculus ATPase, H+ transporting, lysosomal 16kD, V0 subunit C (Atp6v0c), mRNA. /PROD=ATPase, H+ transporting, lysosomal (vacuolarproton pump)6kD /FL=gb:M64298.1 gb:NM_009729.1
1416393_at	2891	3159	1.09		2842	3228	1.14		2489	3159	1.27		2442	3194	1.31		gb:NM_013536.1 /DB_XREF=gi:7305108 /GEN=Grcc2f /FEA=FLmRNA /CNT=185 /TID=Mm.6390.1 /TIER=FL+Stack /STK=92 /UG=Mm.6390 /LL=14791 /DEF=Mus musculus gene rich cluster, C2f gene (Grcc2f), mRNA. /PROD=gene rich cluster, C2f gene /FL=gb:NM_013536.1 gb:BC002004.1
1416394_at	1869	2000	1.07		1461	1616	1.11		1442	2000	1.39		1474	1808	1.23		gb:NM_009736.1 /DB_XREF=gi:6753159 /GEN=Bag1 /FEA=FLmRNA /CNT=184 /TID=Mm.688.1 /TIER=FL+Stack /STK=92 /UG=Mm.688 /LL=12017 /DEF=Mus musculus Bcl2-associated athanogene 1 (Bag1), mRNA. /PROD=Bcl2-associated athanogene 1 /FL=gb:AF022223.1 gb:BC003722.1 gb:NM_009736.1
1416395_at	8945	6402	0.72		3453	6305	1.83		9943	6402	0.64		4493	6354	1.41		gb:BC024625.1 /DB_XREF=gi:19354249 /FEA=FLmRNA /CNT=148 /TID=Mm.3624.1 /TIER=FL+Stack /STK=92 /UG=Mm.3624 /LL=14923 /UG_GENE=Guk1 /DEF=Mus musculus, guanylate kinase 1, clone MGC:25313 IMAGE:4485215, mRNA, complete cds. /PROD=guanylate kinase 1 /FL=gb:U53514.1 gb:NM_008193.1 gb:BC024625.1
1416396_at	89	131	1.47		84	97	1.15		66	131	1.98		65	114	1.75		gb:AV319909 /DB_XREF=gi:16394914 /DB_XREF=AV319909 /CLONE=6030413P10 /FEA=FLmRNA /CNT=184 /TID=Mm.28196.1 /TIER=ConsEnd /STK=1 /UG=Mm.28196 /LL=69150 /UG_GENE=Snx4 /UG_TITLE=sorting nexin 4 /FL=gb:NM_080557.1 gb:BC016599.1
1416397_at	326	237	0.73		250	240	0.96		246	237	0.96		221	239	1.08		gb:BC018326.1 /DB_XREF=gi:17390764 /FEA=FLmRNA /CNT=171 /TID=Mm.41654.1 /TIER=FL+Stack /STK=92 /UG=Mm.41654 /LL=80889 /UG_GENE=Mesdc1 /DEF=Mus musculus, mesoderm development candidate 1, clone MGC:19286 IMAGE:4018100, mRNA, complete cds. /PROD=mesoderm development candidate 1 /FL=gb:NM_030705.1 gb:BC018326.1
1416398_at	73	74	1.01		128	179	1.4		55	74	1.35		88	127	1.44		gb:BB474887 /DB_XREF=gi:16439930 /DB_XREF=BB474887 /CLONE=D330010D18 /FEA=FLmRNA /CNT=171 /TID=Mm.41654.1 /TIER=ConsEnd /STK=1 /UG=Mm.41654 /LL=80889 /UG_GENE=Mesdc1 /UG_TITLE=mesoderm development candidate 1 /FL=gb:NM_030705.1 gb:BC018326.1
1416399_a_at	1684	1626	0.97		1819	1813	1		1808	1626	0.9		2122	1720	0.81		gb:NM_010443.1 /DB_XREF=gi:6754213 /GEN=Hmox2 /FEA=FLmRNA /CNT=148 /TID=Mm.710.1 /TIER=FL+Stack /STK=92 /UG=Mm.710 /LL=15369 /DEF=Mus musculus heme oxygenase (decycling) 2 (Hmox2), mRNA. /PROD=heme oxygenase (decycling) 2 /FL=gb:AF029874.1 gb:NM_010443.1 gb:AF054669.1
1416400_at	538	479	0.89		408	492	1.21		513	479	0.93		552	486	0.88		gb:NM_025412.1 /DB_XREF=gi:13384799 /GEN=1110058B13Rik /FEA=FLmRNA /CNT=148 /TID=Mm.24883.1 /TIER=FL+Stack /STK=92 /UG=Mm.24883 /LL=66194 /DEF=Mus musculus RIKEN cDNA 1110058B13 gene (1110058B13Rik), mRNA. /PROD=RIKEN cDNA 1110058B13 /FL=gb:BC026536.1 gb:NM_025412.1
1416401_at	237	167	0.7		351	351	1		400	167	0.42		282	259	0.92		gb:NM_007656.1 /DB_XREF=gi:6671717 /GEN=Kai1 /FEA=FLmRNA /CNT=154 /TID=Mm.4261.1 /TIER=FL+Stack /STK=92 /UG=Mm.4261 /LL=12521 /DEF=Mus musculus kangai 1 (suppression of tumorigenicity 6, prostate) (Kai1), mRNA. /PROD=kangai 1 (suppression of tumorigenicity 6,prostate) /FL=gb:D14883.1 gb:NM_007656.1
1416402_at	752	781	1.04		455	549	1.21		712	781	1.1		547	665	1.22		gb:NM_019552.1 /DB_XREF=gi:9506366 /GEN=Abcb10 /FEA=FLmRNA /CNT=161 /TID=Mm.143731.1 /TIER=FL+Stack /STK=92 /UG=Mm.143731 /LL=56199 /DEF=Mus musculus ATP-binding cassette, sub-family B (MDRTAP), member 10 (Abcb10), nuclear gene encoding mitochondrial protein, mRNA. /PROD=ATP-binding cassette, sub-family B, member 10 /FL=gb:AF266284.1 gb:NM_019552.1
1416403_at	287	297	1.03		121	172	1.42		342	297	0.87		210	235	1.12		gb:AV382118 /DB_XREF=gi:16398373 /DB_XREF=AV382118 /CLONE=9330103I03 /FEA=FLmRNA /CNT=161 /TID=Mm.143731.1 /TIER=Stack /STK=18 /UG=Mm.143731 /LL=56199 /UG_GENE=Abcb10 /UG_TITLE=ATP-binding cassette, sub-family B (MDRTAP), member 10 /FL=gb:AF266284.1 gb:NM_019552.1
1416404_s_at	12847	12606	0.98		11765	12801	1.09		10729	12606	1.17		11540	12704	1.1		gb:NM_013647.1 /DB_XREF=gi:7305444 /GEN=Rps16 /FEA=FLmRNA /CNT=201 /TID=Mm.702.1 /TIER=FL+Stack /STK=91 /UG=Mm.702 /LL=20055 /DEF=Mus musculus ribosomal protein S16 (Rps16), mRNA. /PROD=ribosomal protein S16 /FL=gb:NM_013647.1
1416405_at	154	167	1.08		127	125	0.98		235	167	0.71		126	146	1.16		gb:BC019502.1 /DB_XREF=gi:18044514 /FEA=FLmRNA /CNT=224 /TID=Mm.2608.1 /TIER=FL+Stack /STK=91 /UG=Mm.2608 /LL=12111 /UG_GENE=Bgn /DEF=Mus musculus, biglycan, clone MGC:28669 IMAGE:4237268, mRNA, complete cds. /PROD=biglycan /FL=gb:BC005452.1 gb:NM_007542.2 gb:L20276.1 gb:BC019502.1
1416406_at	6141	5776	0.94		5254	4466	0.85		5025	5776	1.15		4557	5121	1.12		gb:NM_008556.1 /DB_XREF=gi:6678811 /GEN=Pea15 /FEA=FLmRNA /CNT=266 /TID=Mm.544.1 /TIER=FL+Stack /STK=91 /UG=Mm.544 /LL=18611 /DEF=Mus musculus phosphoprotein enriched in astrocytes 15 (Pea15), mRNA. /PROD=phosphoprotein enriched in astrocytes 15 /FL=gb:NM_008556.1 gb:L31958.1
1416407_at	9818	9633	0.98		10538	9122	0.87		9087	9633	1.06		9465	9378	0.99		gb:AI323543 /DB_XREF=gi:4057972 /DB_XREF=mp28b03.x1 /CLONE=IMAGE:570509 /FEA=FLmRNA /CNT=266 /TID=Mm.544.1 /TIER=Stack /STK=38 /UG=Mm.544 /LL=18611 /UG_GENE=Pea15 /UG_TITLE=phosphoprotein enriched in astrocytes 15 /FL=gb:NM_008556.1 gb:L31958.1
1416408_at	3063	2890	0.94		3414	3074	0.9		3709	2890	0.78		3531	2982	0.84		gb:NM_015729.1 /DB_XREF=gi:7656854 /GEN=Acox1 /FEA=FLmRNA /CNT=263 /TID=Mm.8403.1 /TIER=FL+Stack /STK=91 /UG=Mm.8403 /LL=11430 /DEF=Mus musculus acyl-Coenzyme A oxidase 1, palmitoyl (Acox1), mRNA. /PROD=acyl-Coenzyme A oxidase 1, palmitoyl /FL=gb:NM_015729.1 gb:AB034914.1 gb:AF006688.1
1416409_at	1383	1495	1.08		2100	1580	0.75		2180	1495	0.69		1914	1538	0.8		gb:AB034914.1 /DB_XREF=gi:6429155 /GEN=muspaox /FEA=FLmRNA /CNT=263 /TID=Mm.8403.1 /TIER=FL+Stack /STK=25 /UG=Mm.8403 /LL=11430 /DEF=Mus musculus muspaox mRNA for peroxisomal acyl-CoA oxidase, complete cds. /PROD=peroxisomal acyl-CoA oxidase /FL=gb:NM_015729.1 gb:AB034914.1 gb:AF006688.1
1416410_at	1100	1063	0.97		1106	1088	0.98		828	1063	1.28		1187	1076	0.91		gb:NM_008776.1 /DB_XREF=gi:6679200 /GEN=Pafah1b3 /FEA=FLmRNA /CNT=103 /TID=Mm.597.1 /TIER=FL+Stack /STK=91 /UG=Mm.597 /LL=18476 /DEF=Mus musculus platelet-activating factor acetylhydrolase, isoform 1b, alpha1 subunit (Pafah1b3), mRNA. /PROD=platelet-activating factor acetylhydrolase,isoform 1b, alpha1 subunit /FL=gb:U57746.1 gb:NM_008776.1
1416411_at	22	39	1.77		27	39	1.44		29	39	1.34		25	39	1.56		gb:NM_008183.1 /DB_XREF=gi:6680120 /GEN=Gstm2 /FEA=FLmRNA /CNT=135 /TID=Mm.14601.1 /TIER=FL+Stack /STK=91 /UG=Mm.14601 /LL=14863 /DEF=Mus musculus glutathione S-transferase, mu 2 (Gstm2), mRNA. /PROD=glutathione-S-transferase, mu 2 /FL=gb:J04696.1 gb:NM_008183.1
1416412_at	634	527	0.83		845	615	0.73		799	527	0.66		715	571	0.8		gb:NM_010945.1 /DB_XREF=gi:6754897 /GEN=Nsmaf /FEA=FLmRNA /CNT=165 /TID=Mm.3059.1 /TIER=FL+Stack /STK=91 /UG=Mm.3059 /LL=18201 /DEF=Mus musculus neutral sphingomyelinase (N-SMase) activation associated factor (Nsmaf), mRNA. /PROD=neutral sphingomyelinase (N-SMase) activationassociated factor /FL=gb:AF013632.1 gb:NM_010945.1
1416413_at	30	16	0.53		25	10	0.4		5	16	3.2		6	13	2.17		gb:NM_012007.1 /DB_XREF=gi:7770061 /GEN=Ctsj /FEA=FLmRNA /CNT=102 /TID=Mm.31948.1 /TIER=FL+Stack /STK=91 /UG=Mm.31948 /LL=26898 /DEF=Mus musculus cathepsin J (Ctsj), mRNA. /PROD=cathepsin J /FL=gb:AF136272.1 gb:NM_012007.1 gb:AF158182.1
1416414_at	15	66	4.4		86	90	1.05		57	66	1.16		68	78	1.15		gb:NM_133918.1 /DB_XREF=gi:19527129 /GEN=AW229038 /FEA=FLmRNA /CNT=160 /TID=Mm.46229.1 /TIER=FL+Stack /STK=91 /UG=Mm.46229 /LL=100952 /DEF=Mus musculus expressed sequence AW229038 (AW229038), mRNA. /PROD=RIKEN cDNA 5830419M17 /FL=gb:NM_133918.1 gb:BC005481.1
1416415_a_at	9077	8707	0.96		10499	10389	0.99		10451	8707	0.83		10805	9548	0.88		gb:AY074806.1 /DB_XREF=gi:18535650 /FEA=FLmRNA /CNT=245 /TID=Mm.916.1 /TIER=FL+Stack /STK=90 /UG=Mm.916 /LL=51788 /UG_GENE=H2afz /DEF=Mus musculus histone H2A.Z mRNA, complete cds. /PROD=histone H2A.Z /FL=gb:U70494.1 gb:NM_016750.1 gb:AY074806.1
1416416_x_at	470	486	1.03		594	363	0.61		542	486	0.9		384	425	1.11		gb:NM_010358.1 /DB_XREF=gi:6754083 /GEN=Gstm1 /FEA=FLmRNA /CNT=297 /TID=Mm.2011.1 /TIER=FL+Stack /STK=90 /UG=Mm.2011 /LL=14862 /DEF=Mus musculus glutathione S-transferase, mu 1 (Gstm1), mRNA. /PROD=glutathione-S-transferase, mu 1 /FL=gb:NM_010358.1 gb:J04632.1 gb:BC003822.1
1416417_a_at	5890	6193	1.05		5571	5150	0.92		4835	6193	1.28		5914	5672	0.96		gb:NM_025843.1 /DB_XREF=gi:13385321 /GEN=1110002H15Rik /FEA=FLmRNA /CNT=177 /TID=Mm.29683.1 /TIER=FL+Stack /STK=90 /UG=Mm.29683 /LL=66916 /DEF=Mus musculus RIKEN cDNA 1110002H15 gene (1110002H15Rik), mRNA. /PROD=RIKEN cDNA 1110002H15 /FL=gb:NM_025843.1
1416418_at	3394	3692	1.09		2963	4251	1.43		5023	3692	0.74		4982	3972	0.8		gb:AF180518.1 /DB_XREF=gi:13241281 /FEA=FLmRNA /CNT=303 /TID=Mm.14638.1 /TIER=FL+Stack /STK=90 /UG=Mm.14638 /LL=57436 /UG_GENE=Gabarapl1 /DEF=Mus musculus GABA-A receptor-associated protein-like protein 1 mRNA, complete cds. /PROD=GABA-A receptor-associated protein-like protein1 /FL=gb:BC004602.1 gb:AF180518.1 gb:NM_020590.2 gb:BC024706.1
1416419_s_at	8760	9220	1.05		6465	9166	1.42		10110	9220	0.91		9536	9193	0.96		gb:AF180518.1 /DB_XREF=gi:13241281 /FEA=FLmRNA /CNT=303 /TID=Mm.14638.1 /TIER=FL+Stack /STK=90 /UG=Mm.14638 /LL=57436 /UG_GENE=Gabarapl1 /DEF=Mus musculus GABA-A receptor-associated protein-like protein 1 mRNA, complete cds. /PROD=GABA-A receptor-associated protein-like protein1 /FL=gb:BC004602.1 gb:AF180518.1 gb:NM_020590.2 gb:BC024706.1
1416420_a_at	22964	22680	0.99		21586	23902	1.11		21876	22680	1.04		21902	23291	1.06		gb:NM_011292.1 /DB_XREF=gi:14149646 /GEN=Rpl9 /FEA=FLmRNA /CNT=141 /TID=Mm.14244.1 /TIER=FL+Stack /STK=90 /UG=Mm.14244 /LL=20005 /DEF=Mus musculus ribosomal protein L9 (Rpl9), mRNA. /PROD=ribosomal protein L9 /FL=gb:BC013165.1 gb:AF260271.1 gb:NM_011292.1
1416421_a_at	527	685	1.3		1048	1114	1.06		1078	685	0.64		1100	900	0.82		gb:BG796845 /DB_XREF=gi:14132415 /DB_XREF=UTSW_SM6A5 /CLONE=UTSW_SM6A5 /FEA=FLmRNA /CNT=172 /TID=Mm.10508.1 /TIER=Stack /STK=12 /UG=Mm.10508 /LL=20823 /UG_GENE=Ssb /UG_TITLE=Sjogren syndrome antigen B /FL=gb:L00993.1 gb:NM_009278.1 gb:BC003820.1
1416422_a_at	687	712	1.04		675	788	1.17		811	712	0.88		899	750	0.83		gb:BM208153 /DB_XREF=gi:17764250 /DB_XREF=C0623C01-3 /CLONE=C0623C01 /FEA=FLmRNA /CNT=172 /TID=Mm.10508.1 /TIER=ConsEnd /STK=2 /UG=Mm.10508 /LL=20823 /UG_GENE=Ssb /UG_TITLE=Sjogren syndrome antigen B /FL=gb:L00993.1 gb:NM_009278.1 gb:BC003820.1
1416423_x_at	396	455	1.15		499	504	1.01		510	455	0.89		553	480	0.87		gb:BM208153 /DB_XREF=gi:17764250 /DB_XREF=C0623C01-3 /CLONE=C0623C01 /FEA=FLmRNA /CNT=172 /TID=Mm.10508.1 /TIER=ConsEnd /STK=2 /UG=Mm.10508 /LL=20823 /UG_GENE=Ssb /UG_TITLE=Sjogren syndrome antigen B /FL=gb:L00993.1 gb:NM_009278.1 gb:BC003820.1
1416424_at	261	247	0.95		360	262	0.73		252	247	0.98		227	255	1.12		gb:BC011116.1 /DB_XREF=gi:15029789 /FEA=FLmRNA /CNT=246 /TID=Mm.104975.1 /TIER=FL+Stack /STK=90 /UG=Mm.104975 /LL=66905 /UG_GENE=1300012C15Rik /DEF=Mus musculus, RIKEN cDNA 1300012C15 gene, clone MGC:19018 IMAGE:4023354, mRNA, complete cds. /PROD=RIKEN cDNA 1300012C15 gene /FL=gb:NM_025836.1 gb:BC011116.1
1416425_at	1818	1799	0.99		1261	939	0.74		1847	1799	0.97		1361	1369	1.01		gb:BC019767.1 /DB_XREF=gi:18043901 /FEA=FLmRNA /CNT=210 /TID=Mm.144235.1 /TIER=FL+Stack /STK=90 /UG=Mm.144235 /LL=19298 /UG_GENE=Pxf /DEF=Mus musculus, peroxisomal farnesylated protein, clone MGC:30402 IMAGE:4502819, mRNA, complete cds. /PROD=peroxisomal farnesylated protein /FL=gb:NM_023041.1 gb:BC019767.1
1416426_at	3469	3354	0.97		4698	4046	0.86		4201	3354	0.8		4608	3700	0.8		gb:NM_025887.1 /DB_XREF=gi:13385373 /GEN=Rab5a /FEA=FLmRNA /CNT=179 /TID=Mm.28872.1 /TIER=FL+Stack /STK=90 /UG=Mm.28872 /LL=110332 /DEF=Mus musculus RAB5A, member RAS oncogene family (Rab5a), mRNA. /PROD=RAB5A, member RAS oncogene family /FL=gb:NM_025887.1 gb:BC004842.1
1416427_at	11080	10272	0.93		11029	11288	1.02		9825	10272	1.05		10886	10780	0.99		gb:NM_017367.1 /DB_XREF=gi:8393062 /GEN=Ccni /FEA=FLmRNA /CNT=309 /TID=Mm.22711.1 /TIER=FL+Stack /STK=9 /UG=Mm.22711 /LL=12453 /DEF=Mus musculus cyclin I (Ccni), mRNA. /PROD=cyclin I /FL=gb:NM_017367.1 gb:BC003290.1 gb:AF005886.2
1416428_at	1291	1142	0.88		1302	1189	0.91		1356	1142	0.84		1468	1166	0.79		gb:NM_021513.1 /DB_XREF=gi:10946933 /GEN=AB041579 /FEA=FLmRNA /CNT=145 /TID=Mm.29459.1 /TIER=FL+Stack /STK=90 /UG=Mm.29459 /LL=59016 /DEF=Mus musculus hypothetical protein, MNCb-2032 (AB041579), mRNA. /PROD=hypothetical protein, MNCb-2032 /FL=gb:NM_021513.1
1416429_a_at	844	773	0.92		783	772	0.99		958	773	0.81		1123	773	0.69		gb:NM_009804.1 /DB_XREF=gi:6753271 /GEN=Cas1 /FEA=FLmRNA /CNT=256 /TID=Mm.4215.1 /TIER=FL+Stack /STK=90 /UG=Mm.4215 /LL=12359 /DEF=Mus musculus catalase 1 (Cas1), mRNA. /PROD=catalase 1 /FL=gb:BC013447.1 gb:M62897.1 gb:NM_009804.1 gb:L25069.1 gb:AY040626.1
1416430_at	525	536	1.02		679	734	1.08		872	536	0.61		916	635	0.69		gb:NM_009804.1 /DB_XREF=gi:6753271 /GEN=Cas1 /FEA=FLmRNA /CNT=256 /TID=Mm.4215.1 /TIER=FL+Stack /STK=90 /UG=Mm.4215 /LL=12359 /DEF=Mus musculus catalase 1 (Cas1), mRNA. /PROD=catalase 1 /FL=gb:BC013447.1 gb:M62897.1 gb:NM_009804.1 gb:L25069.1 gb:AY040626.1
1416431_at	91	54	0.59		390	32	0.08		65	54	0.83		149	43	0.29		gb:NM_026473.1 /DB_XREF=gi:13385963 /GEN=2310057H16Rik /FEA=FLmRNA /CNT=173 /TID=Mm.181860.1 /TIER=FL+Stack /STK=90 /UG=Mm.181860 /LL=67951 /DEF=Mus musculus RIKEN cDNA 2310057H16 gene (2310057H16Rik), mRNA. /PROD=RIKEN cDNA 2310057H16 /FL=gb:NM_026473.1 gb:BC008225.1
1416432_at	445	422	0.95		308	372	1.21		342	422	1.23		302	397	1.31		gb:NM_133232.1 /DB_XREF=gi:18875393 /GEN=Pfkfb3 /FEA=FLmRNA /CNT=148 /TID=Mm.19669.1 /TIER=FL+Stack /STK=90 /UG=Mm.19669 /LL=170768 /DEF=Mus musculus inducible 6-phosphofructo-2-kinase (Pfkfb3), mRNA. /PROD=inducible 6-phosphofructo-2-kinase /FL=gb:AF294617.1 gb:NM_133232.1
1416433_at	369	461	1.25		435	493	1.13		454	461	1.02		413	477	1.15		gb:BC004578.1 /DB_XREF=gi:13435423 /FEA=FLmRNA /CNT=145 /TID=Mm.2870.1 /TIER=FL+Stack /STK=90 /UG=Mm.2870 /LL=19891 /UG_GENE=Rpa2 /DEF=Mus musculus, Similar to replication protein A2, clone MGC:6146 IMAGE:3586727, mRNA, complete cds. /PROD=Similar to replication protein A2 /FL=gb:BC004578.1 gb:D00812.1 gb:NM_011284.1
1416434_at	176	87	0.49		49	82	1.67		89	87	0.98		24	85	3.54		gb:NM_013479.1 /DB_XREF=gi:7304926 /GEN=Bcl2l10 /FEA=FLmRNA /CNT=107 /TID=Mm.25988.1 /TIER=FL+Stack /STK=90 /UG=Mm.25988 /LL=12049 /DEF=Mus musculus Bcl2-like 10 (Bcl2l10), mRNA. /PROD=Bcl2-like 10 /FL=gb:AF102501.1 gb:NM_013479.1 gb:AF067660.1
1416435_at	289	223	0.77		389	228	0.59		241	223	0.93		206	226	1.1		gb:NM_010736.1 /DB_XREF=gi:7549774 /GEN=Ltbr /FEA=FLmRNA /CNT=161 /TID=Mm.3122.1 /TIER=FL+Stack /STK=90 /UG=Mm.3122 /LL=17000 /DEF=Mus musculus lymphotoxin B receptor (Ltbr), mRNA. /PROD=lymphotoxin B receptor /FL=gb:U29173.1 gb:NM_010736.1 gb:L38423.1
1416436_a_at	653	749	1.15		698	658	0.94		1091	749	0.69		863	704	0.82		gb:AK011152.1 /DB_XREF=gi:12847090 /FEA=FLmRNA /CNT=202 /TID=Mm.17392.1 /TIER=Stack /STK=16 /UG=Mm.17392 /LL=56046 /UG_GENE=Bfzb-pending /UG_TITLE=basic FGF repressed, Zic binding protein /DEF=Mus musculus 10 days embryo whole body cDNA, RIKEN full-length enriched library, clone:2600003C05:basic FGF repressed, Zic binding protein, full insert sequence. /FL=gb:AF253516.1 gb:NM_018888.1
1416437_a_at	614	687	1.12		574	545	0.95		686	687	1		602	616	1.02		gb:AF262046.1 /DB_XREF=gi:11527194 /GEN=Syd2 /FEA=FLmRNA /CNT=159 /TID=Mm.43081.1 /TIER=FL /STK=1 /UG=Mm.43081 /LL=30957 /DEF=Mus musculus sunday driver 2 (Syd2) mRNA, complete cds. /PROD=sunday driver 2 /FL=gb:NM_013931.1 gb:AF262046.1 gb:AB043125.1 gb:AB043124.1 gb:AF178637.1
1416438_at	4896	4753	0.97		4169	4102	0.98		4129	4753	1.15		4164	4428	1.06		gb:NM_133691.1 /DB_XREF=gi:19526861 /GEN=2410104I19Rik /FEA=FLmRNA /CNT=197 /TID=Mm.29965.1 /TIER=FL+Stack /STK=89 /UG=Mm.29965 /LL=67959 /DEF=Mus musculus RIKEN cDNA 2410104I19 gene (2410104I19Rik), mRNA. /PROD=RIKEN cDNA 2410104I19 /FL=gb:BC010601.1 gb:NM_133691.1
1416439_at	588	641	1.09		509	576	1.13		494	641	1.3		509	609	1.2		gb:NM_023203.1 /DB_XREF=gi:12963572 /GEN=2410015N17Rik /FEA=FLmRNA /CNT=144 /TID=Mm.29898.1 /TIER=FL+Stack /STK=89 /UG=Mm.29898 /LL=66422 /DEF=Mus musculus RIKEN cDNA 2410015N17 gene (2410015N17Rik), mRNA. /PROD=RIKEN cDNA 2410015N17 /FL=gb:AF110764.1 gb:NM_023203.1 gb:BC004623.1
1416440_at	3244	3147	0.97		3464	3183	0.92		2320	3147	1.36		1923	3165	1.65		gb:NM_016898.1 /DB_XREF=gi:8393786 /GEN=Cd164 /FEA=FLmRNA /CNT=307 /TID=Mm.28083.1 /TIER=FL+Stack /STK=89 /UG=Mm.28083 /LL=53599 /DEF=Mus musculus CD164 antigen (Cd164), mRNA. /PROD=CD164 antigen /FL=gb:NM_016898.1 gb:AF299345.1 gb:AB028895.1 gb:AB014464.1 gb:BC005414.1
1416441_at	465	436	0.94		422	278	0.66		474	436	0.92		678	357	0.53		gb:NM_018755.1 /DB_XREF=gi:9055233 /GEN=Pgcp-pending /FEA=FLmRNA /CNT=151 /TID=Mm.14894.1 /TIER=FL+Stack /STK=89 /UG=Mm.14894 /LL=54381 /DEF=Mus musculus plasma glutamate carboxypeptidase (Pgcp-pending), mRNA. /PROD=plasma glutamate carboxypeptidase /FL=gb:AF009513.1 gb:NM_018755.1 gb:AF107835.1
1416442_at	508	623	1.23		989	555	0.56		763	623	0.82		771	589	0.76		gb:NM_010499.1 /DB_XREF=gi:6754281 /GEN=Ier2 /FEA=FLmRNA /CNT=176 /TID=Mm.399.1 /TIER=FL+Stack /STK=89 /UG=Mm.399 /LL=15936 /DEF=Mus musculus immediate early response 2 (Ier2), mRNA. /PROD=immediate early response 2 /FL=gb:M59821.1 gb:NM_010499.1 gb:BC002067.1
1416443_a_at	2201	2240	1.02		2860	2833	0.99		2578	2240	0.87		2919	2537	0.87		gb:NM_019748.1 /DB_XREF=gi:9790246 /GEN=Uble1a /FEA=FLmRNA /CNT=164 /TID=Mm.29698.1 /TIER=FL+Stack /STK=89 /UG=Mm.29698 /LL=56459 /DEF=Mus musculus ubiquitin-like 1 (sentrin) activating enzyme E1A (Uble1a), mRNA. /PROD=ubiquitin-like 1 (sentrin) activating enzymesubunit 1 /FL=gb:AB024303.1 gb:NM_019748.1
1416444_at	5685	1155	0.2		1484	1054	0.71		4799	1155	0.24		5257	1105	0.21		gb:NM_019423.1 /DB_XREF=gi:9507146 /GEN=Elovl2 /FEA=FLmRNA /CNT=140 /TID=Mm.2567.1 /TIER=FL+Stack /STK=89 /UG=Mm.2567 /LL=54326 /DEF=Mus musculus elongation of very long chain fatty acids (FEN1Elo2, SUR4Elo3, yeast)-like 2 (Elovl2), mRNA. /PROD=sequence similarity to Cig30 2 /FL=gb:NM_019423.1 gb:AF170908.1
1416445_at	2100	2186	1.04		1959	2005	1.02		1884	2186	1.16		1791	2096	1.17		gb:NM_133747.1 /DB_XREF=gi:19526951 /GEN=2810405J04Rik /FEA=FLmRNA /CNT=163 /TID=Mm.24641.1 /TIER=FL+Stack /STK=89 /UG=Mm.24641 /LL=72722 /DEF=Mus musculus RIKEN cDNA 2810405J04 gene (2810405J04Rik), mRNA. /PROD=RIKEN cDNA 2810405J04 /FL=gb:NM_133747.1 gb:BC004626.1
1416446_at	2245	2805	1.25		1807	2633	1.46		2782	2805	1.01		2973	2719	0.91		gb:NM_133718.1 /DB_XREF=gi:19526899 /GEN=2010200I23Rik /FEA=FLmRNA /CNT=309 /TID=Mm.171292.1 /TIER=FL+Stack /STK=89 /UG=Mm.171292 /LL=69981 /DEF=Mus musculus RIKEN cDNA 2010200I23 gene (2010200I23Rik), mRNA. /PROD=RIKEN cDNA 2010200I23 /FL=gb:BC018491.1 gb:BC018367.1 gb:NM_133718.1
1416447_at	1631	1948	1.19		2306	2674	1.16		2410	1948	0.81		2737	2311	0.84		gb:BB769202 /DB_XREF=gi:16211744 /DB_XREF=BB769202 /CLONE=G370093H11 /FEA=FLmRNA /CNT=309 /TID=Mm.171292.1 /TIER=Stack /STK=26 /UG=Mm.171292 /LL=69981 /UG_GENE=2010200I23Rik /UG_TITLE=RIKEN cDNA 2010200I23 gene /FL=gb:BC018491.1 gb:BC018367.1 gb:NM_133718.1
1416448_at	949	1145	1.21		902	857	0.95		1045	1145	1.1		1029	1001	0.97		gb:NM_025922.1 /DB_XREF=gi:13385413 /GEN=2010016I08Rik /FEA=FLmRNA /CNT=127 /TID=Mm.21399.1 /TIER=FL+Stack /STK=89 /UG=Mm.21399 /LL=67029 /DEF=Mus musculus RIKEN cDNA 2010016I08 gene (2010016I08Rik), mRNA. /PROD=RIKEN cDNA 2010016I08 /FL=gb:BC026508.1 gb:NM_025922.1
1416449_x_at	197	153	0.78		153	135	0.88		204	153	0.75		157	144	0.92		gb:BC008102.1 /DB_XREF=gi:14198070 /FEA=FLmRNA /CNT=130 /TID=Mm.7247.1 /TIER=FL+Stack /STK=89 /UG=Mm.7247 /LL=20911 /UG_GENE=Stxbp2 /DEF=Mus musculus, syntaxin binding protein 2, clone MGC:11508 IMAGE:3966319, mRNA, complete cds. /PROD=syntaxin binding protein 2 /FL=gb:BC008102.1 gb:D42068.1 gb:U19520.1 gb:AF263345.1 gb:NM_011503.1
1416450_at	169	189	1.12		248	215	0.87		179	189	1.06		193	202	1.05		gb:NM_022015.1 /DB_XREF=gi:11528497 /GEN=Tbn /FEA=FLmRNA /CNT=137 /TID=Mm.18513.1 /TIER=FL+Stack /STK=89 /UG=Mm.18513 /LL=63856 /DEF=Mus musculus taube nuss (Tbn), mRNA. /PROD=taube nuss /FL=gb:NM_022015.1 gb:AF222802.1
1416451_s_at	452	517	1.14		479	552	1.15		507	517	1.02		465	535	1.15		gb:NM_022015.1 /DB_XREF=gi:11528497 /GEN=Tbn /FEA=FLmRNA /CNT=137 /TID=Mm.18513.1 /TIER=FL+Stack /STK=89 /UG=Mm.18513 /LL=63856 /DEF=Mus musculus taube nuss (Tbn), mRNA. /PROD=taube nuss /FL=gb:NM_022015.1 gb:AF222802.1
1416452_at	3221	3077	0.96		3047	4025	1.32		3639	3077	0.85		2366	3551	1.5		gb:BC008119.1 /DB_XREF=gi:14198115 /FEA=FLmRNA /CNT=373 /TID=Mm.13694.1 /TIER=FL+Stack /STK=88 /UG=Mm.13694 /LL=18242 /UG_GENE=Oat /DEF=Mus musculus, ornithine aminotransferase, clone MGC:6239 IMAGE:3498240, mRNA, complete cds. /PROD=ornithine aminotransferase /FL=gb:NM_016978.1 gb:BC008119.1
1416453_x_at	5895	5625	0.95		6002	6194	1.03		4677	5625	1.2		5215	5910	1.13		gb:NM_011295.1 /DB_XREF=gi:6755365 /GEN=Rps12 /FEA=FLmRNA /CNT=156 /TID=Mm.21289.1 /TIER=FL+Stack /STK=88 /UG=Mm.21289 /LL=20042 /DEF=Mus musculus ribosomal protein S12 (Rps12), mRNA. /PROD=ribosomal protein S12 /FL=gb:BC002079.1 gb:BC018362.1 gb:NM_011295.1
1416454_s_at	471	502	1.07		356	487	1.37		413	502	1.22		351	495	1.41		gb:NM_007392.1 /DB_XREF=gi:6671506 /GEN=Acta2 /FEA=FLmRNA /CNT=294 /TID=Mm.16537.1 /TIER=FL+Stack /STK=88 /UG=Mm.16537 /LL=11475 /DEF=Mus musculus actin, alpha 2, smooth muscle, aorta (Acta2), mRNA. /PROD=actin, alpha 2, smooth muscle, aorta /FL=gb:NM_007392.1
1416455_a_at	1039	1278	1.23		1149	868	0.76		1473	1278	0.87		686	1073	1.56		gb:NM_009964.1 /DB_XREF=gi:6753529 /GEN=Cryab /FEA=FLmRNA /CNT=171 /TID=Mm.178.1 /TIER=FL+Stack /STK=88 /UG=Mm.178 /LL=12955 /DEF=Mus musculus crystallin, alpha B (Cryab), mRNA. /PROD=crystallin, alpha 2 /FL=gb:NM_009964.1
1416456_a_at	15	8	0.53		11	10	0.91		31	8	0.26		5	9	1.8		gb:BC011134.1 /DB_XREF=gi:15029821 /FEA=FLmRNA /CNT=151 /TID=Mm.46418.1 /TIER=FL+Stack /STK=88 /UG=Mm.46418 /LL=81600 /UG_GENE=Chia-pending /DEF=Mus musculus, Similar to eosinophil chemotactic cytokine, clone MGC:18771 IMAGE:4165150, mRNA, complete cds. /PROD=Similar to eosinophil chemotactic cytokine /FL=gb:NM_023186.1 gb:AF290003.1 gb:BC011134.1
1416457_at	632	682	1.08		758	780	1.03		636	682	1.07		542	731	1.35		gb:NM_016765.1 /DB_XREF=gi:7949034 /GEN=Ddah2 /FEA=FLmRNA /CNT=195 /TID=Mm.1457.1 /TIER=FL+Stack /STK=88 /UG=Mm.1457 /LL=51793 /DEF=Mus musculus dimethylarginine dimethylaminohydrolase 2 (Ddah2), mRNA. /PROD=dimethylarginine dimethylaminohydrolase 2 /FL=gb:AF004106.1 gb:NM_016765.1 gb:BC003328.1
1416458_at	786	797	1.01		778	735	0.94		884	797	0.9		959	766	0.8		gb:BC010487.1 /DB_XREF=gi:14714691 /FEA=FLmRNA /CNT=134 /TID=Mm.5061.1 /TIER=FL+Stack /STK=88 /UG=Mm.5061 /LL=11841 /UG_GENE=Arf2 /DEF=Mus musculus, Similar to ADP-ribosylation factor 2, clone MGC:5937 IMAGE:3483748, mRNA, complete cds. /PROD=Similar to ADP-ribosylation factor 2 /FL=gb:BC010487.1 gb:D87899.1 gb:NM_007477.1
1416459_at	357	472	1.32		552	591	1.07		665	472	0.71		549	532	0.97		gb:NM_007477.1 /DB_XREF=gi:6671570 /GEN=Arf2 /FEA=FLmRNA /CNT=134 /TID=Mm.5061.1 /TIER=FL /STK=2 /UG=Mm.5061 /LL=11841 /DEF=Mus musculus ADP-ribosylation factor 2 (Arf2), mRNA. /PROD=ADP-ribosylation factor 2 /FL=gb:BC010487.1 gb:D87899.1 gb:NM_007477.1
1416460_at	29	17	0.59		30	29	0.97		21	17	0.81		24	23	0.96		gb:NM_019977.1 /DB_XREF=gi:9910317 /GEN=Aldrl6 /FEA=FLmRNA /CNT=212 /TID=Mm.158200.1 /TIER=FL+Stack /STK=87 /UG=Mm.158200 /LL=56727 /DEF=Mus musculus aldehyde reductase (aldose reductase)-like 6 (Aldrl6), mRNA. /PROD=aldehyde reductase (aldose reductase)-like 6 /FL=gb:NM_019977.1 gb:BC013543.1
1416461_at	3672	3680	1		4145	4013	0.97		3865	3680	0.95		4032	3847	0.95		gb:NM_016739.1 /DB_XREF=gi:7949102 /GEN=Gpiap1 /FEA=FLmRNA /CNT=427 /TID=Mm.1098.1 /TIER=FL+Stack /STK=87 /UG=Mm.1098 /LL=53872 /DEF=Mus musculus GPI-anchored membrane protein 1 (Gpiap1), mRNA. /PROD=GPI-anchored membrane protein 1 /FL=gb:NM_016739.1 gb:U27838.1
1416462_at	2855	3089	1.08		4242	3813	0.9		3599	3089	0.86		3858	3451	0.89		gb:AK011150.1 /DB_XREF=gi:12847088 /FEA=FLmRNA /CNT=427 /TID=Mm.1098.1 /TIER=Stack /STK=44 /UG=Mm.1098 /LL=53872 /UG_GENE=Gpiap1 /UG_TITLE=GPI-anchored membrane protein 1 /DEF=Mus musculus 10 days embryo whole body cDNA, RIKEN full-length enriched library, clone:2600002M13:GPI-anchored membrane protein 1, full insert sequence. /FL=gb:NM_016739.1 gb:U27838.1
1416463_at	377	366	0.97		573	554	0.97		452	366	0.81		586	460	0.78		gb:BE534618 /DB_XREF=gi:9763172 /DB_XREF=601233558F1 /CLONE=IMAGE:3597255 /FEA=FLmRNA /CNT=427 /TID=Mm.1098.1 /TIER=ConsEnd /STK=0 /UG=Mm.1098 /LL=53872 /UG_GENE=Gpiap1 /UG_TITLE=GPI-anchored membrane protein 1 /FL=gb:NM_016739.1 gb:U27838.1
1416464_at	56	48	0.86		37	26	0.7		17	48	2.82		13	37	2.85		gb:NM_011403.1 /DB_XREF=gi:6755559 /GEN=Slc4a1 /FEA=FLmRNA /CNT=265 /TID=Mm.7248.1 /TIER=FL+Stack /STK=87 /UG=Mm.7248 /LL=20533 /DEF=Mus musculus solute carrier family 4 (anion exchanger), member 1 (Slc4a1), mRNA. /PROD=solute carrier family 4 (anion exchanger),member 1 /FL=gb:M29379.1 gb:NM_011403.1
1416465_a_at	5392	4794	0.89		5692	5344	0.94		5405	4794	0.89		6151	5069	0.82		gb:NM_013933.1 /DB_XREF=gi:7305622 /GEN=Vapa /FEA=FLmRNA /CNT=182 /TID=Mm.23943.1 /TIER=FL+Stack /STK=87 /UG=Mm.23943 /LL=30960 /DEF=Mus musculus vesicle-associated membrane protein, associated protein A (33 kDa) (Vapa), mRNA. /PROD=vesicle-associated membrane protein, associatedprotein A (33 kDa) /FL=gb:NM_013933.1 gb:BC003866.1 gb:AF115503.1
1416466_at	5831	5476	0.94		7272	7189	0.99		6971	5476	0.79		7991	6333	0.79		gb:NM_013933.1 /DB_XREF=gi:7305622 /GEN=Vapa /FEA=FLmRNA /CNT=182 /TID=Mm.23943.1 /TIER=FL+Stack /STK=87 /UG=Mm.23943 /LL=30960 /DEF=Mus musculus vesicle-associated membrane protein, associated protein A (33 kDa) (Vapa), mRNA. /PROD=vesicle-associated membrane protein, associatedprotein A (33 kDa) /FL=gb:NM_013933.1 gb:BC003866.1 gb:AF115503.1
1416467_at	2230	2393	1.07		3095	3601	1.16		2727	2393	0.88		2163	2997	1.39		gb:L25126.1 /DB_XREF=gi:407995 /FEA=FLmRNA /CNT=262 /TID=Mm.88188.1 /TIER=FL+Stack /STK=8 /UG=Mm.88188 /LL=13205 /UG_GENE=Ddx3 /DEF=Mus musculus RNA helicase mRNA, complete cds. /PROD=RNA helicase /FL=gb:L25126.1 gb:NM_010028.1
1416468_at	1426	2021	1.42		831	779	0.94		1320	2021	1.53		947	1400	1.48		gb:NM_013467.1 /DB_XREF=gi:7304880 /GEN=Aldh1a1 /FEA=FLmRNA /CNT=197 /TID=Mm.4514.1 /TIER=FL+Stack /STK=87 /UG=Mm.4514 /LL=11668 /DEF=Mus musculus aldehyde dehydrogenase family 1, subfamily A1 (Aldh1a1), mRNA. /PROD=alcohol dehydrogenase family 1, subfamily A1 /FL=gb:NM_013467.1 gb:M74570.1
1416469_at	628	724	1.15		468	542	1.16		483	724	1.5		409	633	1.55		gb:NM_024452.1 /DB_XREF=gi:19387849 /GEN=Luzp1 /FEA=FLmRNA /CNT=162 /TID=Mm.92659.1 /TIER=FL+Stack /STK=87 /UG=Mm.92659 /LL=17024 /DEF=Mus musculus leucine zipper protein 1 (Luzp1), mRNA. /PROD=leucine zipper protein 1 /FL=gb:L49344.1 gb:NM_024452.1
1416470_a_at	2175	2249	1.03		2264	2261	1		2456	2249	0.92		2551	2255	0.88		gb:NM_133933.1 /DB_XREF=gi:19527151 /GEN=AU018702 /FEA=FLmRNA /CNT=253 /TID=Mm.22333.1 /TIER=FL+Stack /STK=87 /UG=Mm.22333 /LL=101241 /DEF=Mus musculus expressed sequence AU018702 (AU018702), mRNA. /PROD=expressed sequence AU018702 /FL=gb:BC016080.1 gb:NM_133933.1
1416471_at	1387	1326	0.96		1596	1524	0.95		1499	1326	0.88		1468	1425	0.97		gb:NM_133869.1 /DB_XREF=gi:19527083 /GEN=AI788721 /FEA=FLmRNA /CNT=126 /TID=Mm.14816.1 /TIER=FL+Stack /STK=87 /UG=Mm.14816 /LL=99712 /DEF=Mus musculus expressed sequence AI788721 (AI788721), mRNA. /PROD=expressed sequence AI788721 /FL=gb:NM_133869.1 gb:BC021753.1
1416472_at	1840	1817	0.99		2279	2102	0.92		2788	1817	0.65		2625	1960	0.75		gb:NM_025932.1 /DB_XREF=gi:13385423 /GEN=Syap1 /FEA=FLmRNA /CNT=158 /TID=Mm.44207.1 /TIER=FL+Stack /STK=87 /UG=Mm.44207 /LL=67043 /DEF=Mus musculus synapse associated protein 1 (Syap1), mRNA. /PROD=synapse associated protein 1 /FL=gb:BC021373.1 gb:NM_025932.1
1416473_a_at	394	429	1.09		665	555	0.83		467	429	0.92		509	492	0.97		gb:NM_020043.1 /DB_XREF=gi:9910463 /GEN=Nope /FEA=FLmRNA /CNT=107 /TID=Mm.143741.1 /TIER=FL+Stack /STK=87 /UG=Mm.143741 /LL=56741 /DEF=Mus musculus neighbor of Punc E11 (Nope), mRNA. /PROD=neighbor of Punc e11 protein /FL=gb:AF176694.1 gb:AB052621.1 gb:AB052620.1 gb:NM_020043.1
1416474_at	298	321	1.08		416	376	0.9		286	321	1.12		311	349	1.12		gb:NM_020043.1 /DB_XREF=gi:9910463 /GEN=Nope /FEA=FLmRNA /CNT=107 /TID=Mm.143741.1 /TIER=FL+Stack /STK=87 /UG=Mm.143741 /LL=56741 /DEF=Mus musculus neighbor of Punc E11 (Nope), mRNA. /PROD=neighbor of Punc e11 protein /FL=gb:AF176694.1 gb:AB052621.1 gb:AB052620.1 gb:NM_020043.1
1416475_at	707	649	0.92		1117	1138	1.02		920	649	0.71		1100	894	0.81		gb:BC003923.1 /DB_XREF=gi:13278159 /FEA=FLmRNA /CNT=414 /TID=Mm.180052.1 /TIER=FL+Stack /STK=8 /UG=Mm.180052 /LL=56550 /UG_GENE=Ube2d2 /DEF=Mus musculus, ubiquitin-conjugating enzyme E2D 2 (homologous to yeast UBC45), clone MGC:7285 IMAGE:3485259, mRNA, complete cds. /PROD=ubiquitin-conjugating enzyme E2D 2 (homologousto yeast UBC45) /FL=gb:U62483.1 gb:NM_019912.1 gb:BC003923.1
1416476_a_at	4060	4013	0.99		3202	4585	1.43		3973	4013	1.01		4466	4299	0.96		gb:AK005355.1 /DB_XREF=gi:12837842 /GEN=Ube2d2 /FEA=FLmRNA /CNT=414 /TID=Mm.180052.1 /TIER=Stack /STK=103 /UG=Mm.180052 /LL=56550 /UG_TITLE=ubiquitin-conjugating enzyme E2D 2 /DEF=Mus musculus adult male cerebellum cDNA, RIKEN full-length enriched library, clone:1500034D03:ubiquitin-conjugating enzyme E2D 2, full insert sequence. /FL=gb:U62483.1 gb:NM_019912.1 gb:BC003923.1
1416477_at	2760	2775	1.01		3364	3103	0.92		2829	2775	0.98		3263	2939	0.9		gb:AK005355.1 /DB_XREF=gi:12837842 /GEN=Ube2d2 /FEA=FLmRNA /CNT=414 /TID=Mm.180052.1 /TIER=Stack /STK=103 /UG=Mm.180052 /LL=56550 /UG_TITLE=ubiquitin-conjugating enzyme E2D 2 /DEF=Mus musculus adult male cerebellum cDNA, RIKEN full-length enriched library, clone:1500034D03:ubiquitin-conjugating enzyme E2D 2, full insert sequence. /FL=gb:U62483.1 gb:NM_019912.1 gb:BC003923.1
1416478_a_at	9968	10584	1.06		10344	10677	1.03		9938	10584	1.07		10729	10631	0.99		gb:NM_008617.1 /DB_XREF=gi:6678915 /GEN=Mor1 /FEA=FLmRNA /CNT=266 /TID=Mm.21743.1 /TIER=FL+Stack /STK=86 /UG=Mm.21743 /LL=17448 /DEF=Mus musculus malate dehydrogenase, mitochondrial (Mor1), mRNA. /PROD=malate dehydrogenase, mitochondrial /FL=gb:M16229.1 gb:BC023482.1 gb:NM_008617.1
1416479_a_at	910	835	0.92		937	866	0.92		914	835	0.91		936	851	0.91		gb:NM_025387.1 /DB_XREF=gi:13384765 /GEN=1110021D01Rik /FEA=FLmRNA /CNT=192 /TID=Mm.30005.1 /TIER=FL+Stack /STK=86 /UG=Mm.30005 /LL=66154 /DEF=Mus musculus RIKEN cDNA 1110021D01 gene (1110021D01Rik), mRNA. /PROD=RIKEN cDNA 1110021D01 /FL=gb:BC025854.1 gb:NM_025387.1
1416480_a_at	3185	3830	1.2		3268	3658	1.12		3471	3830	1.1		3533	3744	1.06		gb:NM_019814.1 /DB_XREF=gi:9789976 /GEN=Hig1-pending /FEA=FLmRNA /CNT=108 /TID=Mm.7381.1 /TIER=FL+Stack /STK=86 /UG=Mm.7381 /LL=56295 /DEF=Mus musculus hypoxia induced gene 1 (Hig1-pending), mRNA. /PROD=hypoxia induced gene 1 /FL=gb:BC021594.1 gb:NM_019814.1 gb:AF141312.1
1416481_s_at	2042	2392	1.17		2760	2664	0.97		2950	2392	0.81		2515	2528	1.01		gb:AK008756.1 /DB_XREF=gi:12843146 /FEA=FLmRNA /CNT=108 /TID=Mm.7381.1 /TIER=ConsEnd /STK=0 /UG=Mm.7381 /LL=56295 /UG_GENE=Hig1-pending /UG_TITLE=hypoxia induced gene 1 /DEF=Mus musculus adult male stomach cDNA, RIKEN full-length enriched library, clone:2210020B17:hypoxia induced gene 1, full insert sequence. /FL=gb:BC021594.1 gb:NM_019814.1 gb:AF141312.1
1416482_at	386	403	1.04		1455	1341	0.92		694	403	0.58		1166	872	0.75		gb:BQ257627 /DB_XREF=gi:20458380 /DB_XREF=NISC_kp04c07.q2 /CLONE=IMAGE:5408269 /FEA=FLmRNA /CNT=416 /TID=Mm.3679.1 /TIER=Stack /STK=9 /UG=Mm.3679 /LL=22129 /UG_GENE=Ttc3 /UG_TITLE=tetratricopeptide repeat domain /FL=gb:NM_009441.1 gb:AB008516.1
1416483_at	6980	7100	1.02		6902	6462	0.94		5537	7100	1.28		6874	6781	0.99		gb:BF021329 /DB_XREF=gi:10752742 /DB_XREF=ux57e01.x1 /CLONE=IMAGE:3514392 /FEA=FLmRNA /CNT=416 /TID=Mm.3679.1 /TIER=Stack /STK=46 /UG=Mm.3679 /LL=22129 /UG_GENE=Ttc3 /UG_TITLE=tetratricopeptide repeat domain /FL=gb:NM_009441.1 gb:AB008516.1
1416484_at	1869	2107	1.13		4344	3923	0.9		3501	2107	0.6		4386	3015	0.69		gb:BB833716 /DB_XREF=gi:17011959 /DB_XREF=BB833716 /CLONE=G930027I09 /FEA=FLmRNA /CNT=416 /TID=Mm.3679.1 /TIER=Stack /STK=31 /UG=Mm.3679 /LL=22129 /UG_GENE=Ttc3 /UG_TITLE=tetratricopeptide repeat domain /FL=gb:NM_009441.1 gb:AB008516.1
1416485_at	3810	3913	1.03		3697	3399	0.92		3411	3913	1.15		3813	3656	0.96		gb:NM_016897.1 /DB_XREF=gi:12025535 /GEN=Timm23 /FEA=FLmRNA /CNT=164 /TID=Mm.24565.1 /TIER=FL+Stack /STK=86 /UG=Mm.24565 /LL=53600 /DEF=Mus musculus translocase of inner mitochondrial membrane 23 homolog (yeast) (Timm23), mRNA. /PROD=translocase of inner mitochondrial membrane 23homolog (yeast) /FL=gb:NM_016897.1 gb:AB021122.1
1416486_at	1467	1547	1.05		1478	1354	0.92		1341	1547	1.15		1316	1451	1.1		gb:NM_007926.1 /DB_XREF=gi:6679638 /GEN=Emap2 /FEA=FLmRNA /CNT=146 /TID=Mm.10507.1 /TIER=FL+Stack /STK=86 /UG=Mm.10507 /LL=13722 /DEF=Mus musculus endothelial monocyte activating polypeptide 2 (Emap2), mRNA. /PROD=endothelial monocyte activating polypeptide 2 /FL=gb:U10118.1 gb:BC002054.1 gb:NM_007926.1
1416487_a_at	99	49	0.49		115	76	0.66		79	49	0.62		82	63	0.77		gb:BG070675 /DB_XREF=gi:12553244 /DB_XREF=H3089H07-3 /CLONE=H3089H07 /FEA=FLmRNA /CNT=187 /TID=Mm.4885.1 /TIER=Stack /STK=8 /UG=Mm.4885 /LL=22601 /UG_GENE=Yap /UG_TITLE=yes-associated protein, 65 kDa /FL=gb:NM_009534.1
1416488_at	1598	2020	1.26		1159	1553	1.34		2183	2020	0.93		1505	1787	1.19		gb:NM_007635.1 /DB_XREF=gi:6680871 /GEN=Ccng2 /FEA=FLmRNA /CNT=148 /TID=Mm.3527.1 /TIER=FL+Stack /STK=86 /UG=Mm.3527 /LL=12452 /DEF=Mus musculus cyclin G2 (Ccng2), mRNA. /PROD=cyclin G2 /FL=gb:NM_007635.1 gb:AF005885.1 gb:U95826.1
1416489_at	114	113	0.99		234	179	0.76		175	113	0.65		220	146	0.66		gb:NM_025951.1 /DB_XREF=gi:13385441 /GEN=Pi4k2b-pending /FEA=FLmRNA /CNT=114 /TID=Mm.74642.1 /TIER=FL+Stack /STK=86 /UG=Mm.74642 /LL=67073 /DEF=Mus musculus phosphatidylinositol 4-kinase type 2 beta (Pi4k2b-pending), mRNA. /PROD=type II phosphatidylinositol 4-kinase beta /FL=gb:AF411321.1 gb:NM_025951.1
1416490_at	16	4	0.25		3	17	5.67		13	4	0.31		16	11	0.69		gb:NM_025458.1 /DB_XREF=gi:13384863 /GEN=1810015P03Rik /FEA=FLmRNA /CNT=102 /TID=Mm.23032.1 /TIER=FL+Stack /STK=86 /UG=Mm.23032 /LL=66269 /DEF=Mus musculus RIKEN cDNA 1810015P03 gene (1810015P03Rik), mRNA. /PROD=RIKEN cDNA 1810015P03 /FL=gb:NM_025458.1
1416491_at	694	516	0.74		333	422	1.27		295	516	1.75		327	469	1.43		gb:NM_010950.1 /DB_XREF=gi:6754913 /GEN=Numbl /FEA=FLmRNA /CNT=106 /TID=Mm.49224.1 /TIER=FL+Stack /STK=86 /UG=Mm.49224 /LL=18223 /DEF=Mus musculus numb-like (Numbl), mRNA. /PROD=numb-like /FL=gb:NM_010950.1 gb:U96441.1
1416492_at	132	155	1.17		157	152	0.97		109	155	1.42		159	154	0.97		gb:NM_007633.1 /DB_XREF=gi:6671697 /GEN=Ccne1 /FEA=FLmRNA /CNT=106 /TID=Mm.16110.1 /TIER=FL+Stack /STK=86 /UG=Mm.16110 /LL=12447 /DEF=Mus musculus cyclin E1 (Ccne1), mRNA. /PROD=cyclin E /FL=gb:NM_007633.1
1416493_at	2272	1982	0.87		2795	2139	0.77		2532	1982	0.78		2725	2061	0.76		gb:NM_007838.1 /DB_XREF=gi:6681152 /GEN=Ddost /FEA=FLmRNA /CNT=309 /TID=Mm.7236.1 /TIER=FL+Stack /STK=85 /UG=Mm.7236 /LL=13200 /DEF=Mus musculus dolichyl-di-phosphooligosaccharide-protein glycotransferase (Ddost), mRNA. /PROD=dolichyl-di-phosphooligosaccharide-proteinglycotransferase /FL=gb:D89063.1 gb:NM_007838.1
1416494_at	6645	6821	1.03		3097	3278	1.06		5848	6821	1.17		3694	5050	1.37		gb:NM_134104.1 /DB_XREF=gi:19527333 /GEN=AI256693 /FEA=FLmRNA /CNT=117 /TID=Mm.42805.1 /TIER=FL+Stack /STK=85 /UG=Mm.42805 /LL=106171 /DEF=Mus musculus expressed sequence AI256693 (AI256693), mRNA. /PROD=expressed sequence AI256693 /FL=gb:NM_134104.1 gb:BC002163.1
1416495_s_at	3788	4176	1.1		3667	3716	1.01		4011	4176	1.04		4093	3946	0.96		gb:NM_134104.1 /DB_XREF=gi:19527333 /GEN=AI256693 /FEA=FLmRNA /CNT=117 /TID=Mm.42805.1 /TIER=FL+Stack /STK=85 /UG=Mm.42805 /LL=106171 /DEF=Mus musculus expressed sequence AI256693 (AI256693), mRNA. /PROD=expressed sequence AI256693 /FL=gb:NM_134104.1 gb:BC002163.1
1416496_at	9906	10554	1.07		11776	10713	0.91		9905	10554	1.07		11224	10634	0.95		gb:BC010209.1 /DB_XREF=gi:16307340 /FEA=FLmRNA /CNT=190 /TID=Mm.391.1 /TIER=FL+Stack /STK=85 /UG=Mm.391 /LL=67568 /UG_GENE=9130413I22Rik /DEF=Mus musculus, RIKEN cDNA 9130413I22 gene, clone MGC:7196 IMAGE:3482091, mRNA, complete cds. /PROD=RIKEN cDNA 9130413I22 gene /FL=gb:NM_026242.1 gb:BC010209.1
1416497_at	631	711	1.13		665	837	1.26		631	711	1.13		649	774	1.19		gb:J05186.1 /DB_XREF=gi:200282 /FEA=FLmRNA /CNT=198 /TID=Mm.2442.1 /TIER=FL+Stack /STK=85 /UG=Mm.2442 /LL=12304 /UG_GENE=Cai /DEF=Mouse protein disulfide isomerase-related protein (ERp72) mRNA, complete cds. /PROD=protein disulfide isomerase-related protein /FL=gb:J05186.1 gb:NM_009787.1
1416498_at	129	156	1.21		135	139	1.03		179	156	0.87		147	148	1.01		gb:NM_008908.1 /DB_XREF=gi:6679440 /GEN=Ppic /FEA=FLmRNA /CNT=140 /TID=Mm.4587.1 /TIER=FL+Stack /STK=85 /UG=Mm.4587 /LL=19038 /DEF=Mus musculus peptidylprolyl isomerase C (Ppic), mRNA. /PROD=peptidylprolyl isomerase C /FL=gb:BC025861.1 gb:M74227.1 gb:NM_008908.1
1416499_a_at	2669	2733	1.02		1760	1694	0.96		3015	2733	0.91		2733	2214	0.81		gb:NM_011722.1 /DB_XREF=gi:6756008 /GEN=Dctn6 /FEA=FLmRNA /CNT=129 /TID=Mm.90496.1 /TIER=FL+Stack /STK=85 /UG=Mm.90496 /LL=22428 /DEF=Mus musculus dynactin 6 (Dctn6), mRNA. /PROD=dynactin 6 /FL=gb:AF124788.1 gb:NM_011722.1 gb:AF190796.1
1416500_at	2290	2463	1.08		2150	2153	1		2526	2463	0.98		2387	2308	0.97		gb:NM_030692.1 /DB_XREF=gi:13507621 /GEN=Sacm1l /FEA=FLmRNA /CNT=173 /TID=Mm.796.1 /TIER=FL+Stack /STK=85 /UG=Mm.796 /LL=83493 /DEF=Mus musculus SAC1 (supressor of actin mutations 1, homolog)-like (S. cerevisiae) (Sacm1l), mRNA. /PROD=SAC1 (supressor of actin mutations 1,homolog)-like (S. cerevisiae) /FL=gb:NM_030692.1
1416501_at	651	675	1.04		1017	840	0.83		987	675	0.68		1196	758	0.63		gb:NM_011062.1 /DB_XREF=gi:6755019 /GEN=Pdpk1 /FEA=FLmRNA /CNT=124 /TID=Mm.10504.1 /TIER=FL+Stack /STK=85 /UG=Mm.10504 /LL=18607 /DEF=Mus musculus 3-phosphoinositide dependent protein kinase-1 (Pdpk1), mRNA. /PROD=3-phosphoinositide dependent protein kinase-1 /FL=gb:AF126294.1 gb:AF086625.1 gb:NM_011062.1 gb:AF079535.1
1416502_a_at	1390	1418	1.02		1527	1370	0.9		1437	1418	0.99		1192	1394	1.17		gb:NM_016703.1 /DB_XREF=gi:7710083 /GEN=Preb /FEA=FLmRNA /CNT=156 /TID=Mm.15928.1 /TIER=FL+Stack /STK=85 /UG=Mm.15928 /LL=50907 /DEF=Mus musculus prolactin regulatory element binding (Preb), mRNA. /PROD=prolactin regulatory element binding /FL=gb:BC017527.1 gb:AF193017.1 gb:NM_016703.1 gb:AF150808.1
1416503_at	301	254	0.84		763	203	0.27		242	254	1.05		215	229	1.07		gb:NM_016753.1 /DB_XREF=gi:7949071 /GEN=Lxn /FEA=FLmRNA /CNT=140 /TID=Mm.2632.1 /TIER=FL+Stack /STK=85 /UG=Mm.2632 /LL=17035 /DEF=Mus musculus latexin (Lxn), mRNA. /PROD=latexin /FL=gb:NM_016753.1 gb:D88769.1
1416504_at	333	407	1.22		331	291	0.88		229	407	1.78		249	349	1.4		gb:NM_009469.1 /DB_XREF=gi:6678502 /GEN=Ulk1 /FEA=FLmRNA /CNT=148 /TID=Mm.34216.1 /TIER=FL /STK=2 /UG=Mm.34216 /LL=22241 /DEF=Mus musculus Unc-51 like kinase 1 (C. elegans) (Ulk1), mRNA. /PROD=Unc-51 like kinase 1 (C. elegans) /FL=gb:AF072370.1 gb:AF053756.1 gb:NM_009469.1
1416505_at	920	473	0.51		1920	1399	0.73		3576	473	0.13		2336	936	0.4		gb:NM_010444.1 /DB_XREF=gi:6754215 /GEN=Nr4a1 /FEA=FLmRNA /CNT=128 /TID=Mm.119.1 /TIER=FL+Stack /STK=85 /UG=Mm.119 /LL=15370 /DEF=Mus musculus nuclear receptor subfamily 4, group A, member 1 (Nr4a1), mRNA. /PROD=nuclear receptor subfamily 4, group A, member 1 /FL=gb:NM_010444.1 gb:BC004770.1 gb:J04113.1
1416506_at	3580	3635	1.02		3546	3187	0.9		3299	3635	1.1		4129	3411	0.83		gb:NM_011968.1 /DB_XREF=gi:6755197 /GEN=Psma6 /FEA=FLmRNA /CNT=222 /TID=Mm.30210.1 /TIER=FL+Stack /STK=84 /UG=Mm.30210 /LL=26443 /DEF=Mus musculus proteasome (prosome, macropain) subunit, alpha type 6 (Psma6), mRNA. /PROD=proteasome (prosome, macropain) subunit, alphatype 6 /FL=gb:AF060087.1 gb:U60288.1 gb:NM_011968.1
1416507_at	82	123	1.5		117	141	1.21		172	123	0.72		177	132	0.75		gb:AW551139 /DB_XREF=gi:7196567 /DB_XREF=L0074B02-3 /CLONE=L0074B02 /FEA=FLmRNA /CNT=157 /TID=Mm.44220.1 /TIER=ConsEnd /STK=2 /UG=Mm.44220 /LL=56530 /UG_GENE=Tmem4 /UG_TITLE=transmembrane protein 4 /FL=gb:NM_019953.1 gb:BC008261.1 gb:AF186115.1
1416508_at	3903	3837	0.98		3822	3520	0.92		3611	3837	1.06		4211	3679	0.87		gb:NM_025895.1 /DB_XREF=gi:13385387 /GEN=Eg1-pending /FEA=FLmRNA /CNT=169 /TID=Mm.30624.1 /TIER=FL+Stack /STK=84 /UG=Mm.30624 /LL=66999 /DEF=Mus musculus endothelial-derived gene (Eg1-pending), mRNA. /PROD=endothelial-derived gene /FL=gb:NM_025895.1 gb:BC024941.1
1416509_at	2028	1943	0.96		2481	2208	0.89		2498	1943	0.78		2499	2076	0.83		gb:NM_133352.1 /DB_XREF=gi:19111161 /GEN=AW146116 /FEA=FLmRNA /CNT=224 /TID=Mm.2986.1 /TIER=FL+Stack /STK=84 /UG=Mm.2986 /LL=107358 /DEF=Mus musculus expressed sequence AW146116 (AW146116), mRNA. /PROD=transmembrane protein 9 superfamily member 3 /FL=gb:NM_133352.1 gb:BC004799.1 gb:AF269151.1
1416510_at	1434	1440	1		1389	1303	0.94		1256	1440	1.15		1277	1372	1.07		gb:NM_023167.1 /DB_XREF=gi:12963548 /GEN=Mrpl4 /FEA=FLmRNA /CNT=140 /TID=Mm.155033.1 /TIER=FL+Stack /STK=84 /UG=Mm.155033 /LL=66163 /DEF=Mus musculus mitochondrial ribosomal protein L4 (Mrpl4), mRNA. /PROD=RIKEN cDNA 1110017G11 /FL=gb:NM_023167.1 gb:AB049634.1
1416511_a_at	810	794	0.98		649	620	0.96		564	794	1.41		609	707	1.16		gb:NM_020006.1 /DB_XREF=gi:9910141 /GEN=Borg4-pending /FEA=FLmRNA /CNT=174 /TID=Mm.21921.1 /TIER=FL+Stack /STK=84 /UG=Mm.21921 /LL=56699 /DEF=Mus musculus binder of Rho GTPase 4 (Borg4-pending), mRNA. /PROD=binder of Rho GTPase 4 /FL=gb:AB035088.1 gb:NM_020006.1
1416512_at	999	941	0.94		1331	1011	0.76		1008	941	0.93		1165	976	0.84		gb:NM_011956.1 /DB_XREF=gi:6754907 /GEN=Nubp2 /FEA=FLmRNA /CNT=128 /TID=Mm.36718.1 /TIER=FL+Stack /STK=84 /UG=Mm.36718 /LL=26426 /DEF=Mus musculus nucleotide binding protein 2 (Nubp2), mRNA. /PROD=nucleotide binding protein 2 /FL=gb:NM_011956.1 gb:BC012635.1 gb:AF114169.1
1416513_at	114	139	1.22		105	134	1.28		108	139	1.29		102	137	1.34		gb:BC026051.1 /DB_XREF=gi:19913503 /FEA=FLmRNA /CNT=157 /TID=Mm.68887.1 /TIER=FL+Stack /STK=84 /UG=Mm.68887 /LL=16779 /UG_GENE=Lamb2 /DEF=Mus musculus, laminin, beta 2, clone MGC:13735 IMAGE:4036357, mRNA, complete cds. /PROD=laminin, beta 2 /FL=gb:NM_008483.1 gb:BC026051.1
1416514_a_at	6134	6022	0.98		6514	6213	0.95		5763	6022	1.04		5872	6118	1.04		gb:NM_007984.1 /DB_XREF=gi:6679744 /GEN=Fscn1 /FEA=FLmRNA /CNT=205 /TID=Mm.13194.1 /TIER=FL+Stack /STK=84 /UG=Mm.13194 /LL=14086 /DEF=Mus musculus fascin homolog 1 (actin bundling protein, Strongylocentrotus purpuratus) (Fscn1), mRNA. /PROD=fascin homolog 1 (actin bundling protein,Strongylocentrotus purpuratus) /FL=gb:NM_007984.1 gb:L33726.1
1416515_at	311	371	1.19		505	437	0.87		463	371	0.8		317	404	1.27		gb:BE952057 /DB_XREF=gi:10592039 /DB_XREF=UI-M-CD0-ayi-c-03-0-UI.s1 /CLONE=UI-M-CD0-ayi-c-03-0-UI /FEA=FLmRNA /CNT=205 /TID=Mm.13194.1 /TIER=Stack /STK=22 /UG=Mm.13194 /LL=14086 /UG_GENE=Fscn1 /UG_TITLE=fascin homolog 1 (actin bundling protein, Strongylocentrotus purpuratus) /FL=gb:NM_007984.1 gb:L33726.1
1416516_at	45	63	1.4		180	158	0.88		239	63	0.26		126	111	0.88		gb:AV123230 /DB_XREF=gi:5309464 /DB_XREF=AV123230 /CLONE=2700003K02 /FEA=FLmRNA /CNT=205 /TID=Mm.13194.1 /TIER=Stack /STK=11 /UG=Mm.13194 /LL=14086 /UG_GENE=Fscn1 /UG_TITLE=fascin homolog 1 (actin bundling protein, Strongylocentrotus purpuratus) /FL=gb:NM_007984.1 gb:L33726.1
1416517_at	965	906	0.94		878	893	1.02		635	906	1.43		756	900	1.19		gb:NM_015801.1 /DB_XREF=gi:7657400 /GEN=Nte-pending /FEA=FLmRNA /CNT=109 /TID=Mm.23085.1 /TIER=FL+Stack /STK=84 /UG=Mm.23085 /LL=50767 /DEF=Mus musculus neuropathy target esterase (Nte-pending), mRNA. /PROD=neuropathy target esterase /FL=gb:NM_015801.1 gb:AF173829.1
1416518_at	6	22	3.67		4	11	2.75		13	22	1.69		5	17	3.4		gb:NM_138311.1 /DB_XREF=gi:19923864 /GEN=H1fo-pending /FEA=FLmRNA /CNT=85 /TID=Mm.21899.1 /TIER=FL+Stack /STK=84 /UG=Mm.21899 /LL=171506 /DEF=Mus musculus H1 histone family, member O (oocyte-specific) (H1fo-pending), mRNA. /PROD=H1 histone family, member O (oocyte-specific) /FL=gb:AY007195.1 gb:NM_138311.1
1416519_at	12649	11601	0.92		10215	10195	1		8204	11601	1.41		9527	10898	1.14		gb:NM_018730.1 /DB_XREF=gi:9055321 /GEN=Rpl36 /FEA=FLmRNA /CNT=174 /TID=Mm.11376.1 /TIER=FL+Stack /STK=83 /UG=Mm.11376 /LL=54217 /DEF=Mus musculus ribosomal protein L36 (Rpl36), mRNA. /PROD=ribosomal protein L36 /FL=gb:NM_018730.1 gb:BC021595.1
1416520_x_at	5155	4572	0.89		4060	4074	1		3135	4572	1.46		3657	4323	1.18		gb:NM_018730.1 /DB_XREF=gi:9055321 /GEN=Rpl36 /FEA=FLmRNA /CNT=174 /TID=Mm.11376.1 /TIER=FL+Stack /STK=83 /UG=Mm.11376 /LL=54217 /DEF=Mus musculus ribosomal protein L36 (Rpl36), mRNA. /PROD=ribosomal protein L36 /FL=gb:NM_018730.1 gb:BC021595.1
1416521_at	4671	5774	1.24		5425	4921	0.91		5083	5774	1.14		4551	5348	1.18		gb:NM_009156.1 /DB_XREF=gi:6677916 /GEN=Sepw1 /FEA=FLmRNA /CNT=217 /TID=Mm.42829.1 /TIER=FL+Stack /STK=83 /UG=Mm.42829 /LL=20364 /DEF=Mus musculus selenoprotein W, muscle 1 (Sepw1), mRNA. /PROD=selenoprotein W, muscle 1 /FL=gb:U67890.1 gb:AF241527.2 gb:AF015284.1 gb:NM_009156.1
1416522_a_at	5823	5724	0.98		5278	5183	0.98		5286	5724	1.08		5535	5454	0.99		gb:NM_013535.1 /DB_XREF=gi:7305106 /GEN=Grcc10 /FEA=FLmRNA /CNT=157 /TID=Mm.22195.1 /TIER=FL+Stack /STK=83 /UG=Mm.22195 /LL=14790 /DEF=Mus musculus gene rich cluster, C10 gene (Grcc10), mRNA. /PROD=C10 /FL=gb:BC005683.1 gb:NM_013535.1
1416523_at	50	47	0.94		19	7	0.37		25	47	1.88		25	27	1.08		gb:NM_011271.1 /DB_XREF=gi:6755327 /GEN=Rib1 /FEA=FLmRNA /CNT=210 /TID=Mm.3412.1 /TIER=FL+Stack /STK=83 /UG=Mm.3412 /LL=19752 /DEF=Mus musculus ribonuclease 1, pancreatic (Rib1), mRNA. /PROD=ribonuclease 1, pancreatic /FL=gb:M27814.1 gb:NM_011271.1
1416524_at	4138	4085	0.99		5084	5917	1.16		5876	4085	0.7		6762	5001	0.74		gb:NM_025287.1 /DB_XREF=gi:13384633 /GEN=Spop /FEA=FLmRNA /CNT=255 /TID=Mm.17224.1 /TIER=FL+Stack /STK=83 /UG=Mm.17224 /LL=20747 /DEF=Mus musculus speckle-type POZ protein (Spop), mRNA. /PROD=speckle-type POZ protein /FL=gb:NM_025287.1
1416525_at	2084	2084	1		3631	3592	0.99		4194	2084	0.5		4542	2838	0.62		gb:BB815380 /DB_XREF=gi:16988009 /DB_XREF=BB815380 /CLONE=G730028K24 /FEA=FLmRNA /CNT=255 /TID=Mm.17224.1 /TIER=Stack /STK=15 /UG=Mm.17224 /LL=20747 /UG_GENE=Spop /UG_TITLE=speckle-type POZ protein /FL=gb:NM_025287.1
1416526_a_at	7129	7411	1.04		6170	6267	1.02		7568	7411	0.98		7128	6839	0.96		gb:BC002187.1 /DB_XREF=gi:12805428 /FEA=FLmRNA /CNT=158 /TID=Mm.2507.1 /TIER=FL+Stack /STK=83 /UG=Mm.2507 /LL=57320 /UG_GENE=Dj1-pending /DEF=Mus musculus, Similar to DJ-1 protein, clone MGC:7381 IMAGE:3487763, mRNA, complete cds. /PROD=Similar to DJ-1 protein /FL=gb:AB015652.1 gb:NM_020569.1 gb:BC002187.1
1416527_at	49	27	0.55		72	78	1.08		39	27	0.69		49	53	1.08		gb:NM_026405.1 /DB_XREF=gi:13385895 /GEN=2810011A17Rik /FEA=FLmRNA /CNT=134 /TID=Mm.31486.1 /TIER=FL+Stack /STK=83 /UG=Mm.31486 /LL=67844 /DEF=Mus musculus RIKEN cDNA 2810011A17 gene (2810011A17Rik), mRNA. /PROD=RIKEN cDNA 2810011A17 /FL=gb:NM_026405.1 gb:BC016409.1
1416528_at	1589	1525	0.96		1594	1331	0.84		1345	1525	1.13		1662	1428	0.86		gb:NM_080559.1 /DB_XREF=gi:18017601 /GEN=Sh3bgrl3 /FEA=FLmRNA /CNT=146 /TID=Mm.22240.1 /TIER=FL+Stack /STK=83 /UG=Mm.22240 /LL=73723 /DEF=Mus musculus SH3 domain binding glutamic acid-rich protein-like 3 (Sh3bgrl3), mRNA. /PROD=SH3 domain binding glutamic acid-richprotein-like 3 /FL=gb:BC008110.1 gb:NM_080559.1
1416529_at	14	34	2.43		151	138	0.91		78	34	0.44		33	86	2.61		gb:U25633.1 /DB_XREF=gi:1628496 /GEN=TMP /FEA=FLmRNA /CNT=216 /TID=Mm.30024.1 /TIER=FL+Stack /STK=83 /UG=Mm.30024 /LL=13730 /DEF=Mus musculus tumor-associated membrane protein (TMP) mRNA, complete cds. /PROD=tumor-associated membrane protein /FL=gb:U25633.1 gb:NM_010128.1
1416530_a_at	1043	996	0.95		2094	1497	0.71		4669	996	0.21		4640	1247	0.27		gb:BC003788.1 /DB_XREF=gi:13277800 /FEA=FLmRNA /CNT=135 /TID=Mm.17932.1 /TIER=FL+Stack /STK=83 /UG=Mm.17932 /LL=18950 /UG_GENE=Pnp /DEF=Mus musculus, purine-nucleoside phosphorylase, clone MGC:6018 IMAGE:3600212, mRNA, complete cds. /PROD=purine-nucleoside phosphorylase /FL=gb:L11291.1 gb:L11290.1 gb:NM_013632.1 gb:U35374.1 gb:BC003788.1
1416531_at	642	773	1.2		918	794	0.86		739	773	1.05		738	784	1.06		gb:NM_010362.1 /DB_XREF=gi:6754089 /GEN=Gsto1 /FEA=FLmRNA /CNT=182 /TID=Mm.282.1 /TIER=FL+Stack /STK=83 /UG=Mm.282 /LL=14873 /DEF=Mus musculus glutathione S-transferase omega 1 (Gsto1), mRNA. /PROD=glutathione S-transferase omega 1 /FL=gb:NM_010362.1 gb:U80819.1
1416532_at	2947	2518	0.85		1365	1747	1.28		1702	2518	1.48		1555	2133	1.37		gb:NM_133901.1 /DB_XREF=gi:19527117 /GEN=AI481500 /FEA=FLmRNA /CNT=148 /TID=Mm.33838.1 /TIER=FL+Stack /STK=83 /UG=Mm.33838 /LL=100683 /DEF=Mus musculus expressed sequence AI481500 (AI481500), mRNA. /PROD=expressed sequence AI481500 /FL=gb:NM_133901.1 gb:BC008264.1
1416533_at	834	1115	1.34		1037	773	0.75		953	1115	1.17		898	944	1.05		gb:NM_053208.1 /DB_XREF=gi:16716514 /GEN=Egln2 /FEA=FLmRNA /CNT=160 /TID=Mm.29978.1 /TIER=FL+Stack /STK=83 /UG=Mm.29978 /LL=112406 /DEF=Mus musculus EGL nine homolog 2 (C. elegans) (Egln2), mRNA. /PROD=EGL nine homolog 2 (C. elegans) /FL=gb:AF340231.1 gb:AF453879.1 gb:NM_053208.1
1416534_at	1865	1813	0.97		1679	1815	1.08		1877	1813	0.97		1560	1814	1.16		gb:NM_011262.1 /DB_XREF=gi:6755313 /GEN=Req /FEA=FLmRNA /CNT=158 /TID=Mm.2651.1 /TIER=FL+Stack /STK=83 /UG=Mm.2651 /LL=19708 /DEF=Mus musculus requiem (Req), mRNA. /PROD=requiem /FL=gb:NM_011262.1 gb:U10435.1 gb:BC012709.1 gb:U43921.1
1416535_at	2162	2050	0.95		1672	1771	1.06		1624	2050	1.26		1785	1911	1.07		gb:BC003746.1 /DB_XREF=gi:13277683 /FEA=FLmRNA /CNT=153 /TID=Mm.3716.1 /TIER=FL+Stack /STK=83 /UG=Mm.3716 /LL=51812 /UG_GENE=Mcrs1 /DEF=Mus musculus, Similar to microspherule protein 1, clone MGC:5852 IMAGE:3486681, mRNA, complete cds. /PROD=Similar to microspherule protein 1 /FL=gb:NM_016766.1 gb:BC003746.1 gb:AF015309.1
1416536_at	587	621	1.06		591	562	0.95		682	621	0.91		593	592	1		gb:NM_023431.2 /DB_XREF=gi:19482169 /GEN=9430059D04Rik /FEA=FLmRNA /CNT=126 /TID=Mm.154580.1 /TIER=FL+Stack /STK=83 /UG=Mm.154580 /LL=68114 /DEF=Mus musculus RIKEN cDNA 9430059D04 gene (9430059D04Rik), mRNA. /PROD=UBE-1C2 protein /FL=gb:NM_023431.2 gb:BC023031.1
1416537_at	1592	1569	0.99		1294	1146	0.89		1474	1569	1.06		1178	1358	1.15		gb:NM_133930.1 /DB_XREF=gi:19527147 /GEN=AI843811 /FEA=FLmRNA /CNT=148 /TID=Mm.41593.1 /TIER=FL+Stack /STK=83 /UG=Mm.41593 /LL=101172 /DEF=Mus musculus expressed sequence AI843811 (AI843811), mRNA. /PROD=expressed sequence AI843811 /FL=gb:BC010804.1 gb:NM_133930.1 gb:BC025932.1
1416538_at	111	100	0.9		126	116	0.92		62	100	1.61		114	108	0.95		gb:BM248160 /DB_XREF=gi:17883430 /DB_XREF=K0812E02-3 /CLONE=K0812E02 /FEA=FLmRNA /CNT=190 /TID=Mm.196345.1 /TIER=Stack /STK=34 /UG=Mm.196345 /LL=22619 /UG_GENE=Ysg2 /UG_TITLE=yolk sac gene 2 /FL=gb:NM_011734.1 gb:U61183.1 gb:U40408.1 gb:BC007136.1
1416539_at	77	86	1.12		83	70	0.84		70	86	1.23		102	78	0.76		gb:AW412150 /DB_XREF=gi:6938005 /DB_XREF=uq46h04.y1 /CLONE=IMAGE:2812471 /FEA=FLmRNA /CNT=190 /TID=Mm.196345.1 /TIER=ConsEnd /STK=0 /UG=Mm.196345 /LL=22619 /UG_GENE=Ysg2 /UG_TITLE=yolk sac gene 2 /FL=gb:NM_011734.1 gb:U61183.1 gb:U40408.1 gb:BC007136.1
1416540_at	1455	1384	0.95		1130	948	0.84		1025	1384	1.35		1010	1166	1.15		gb:BC003239.1 /DB_XREF=gi:13096877 /FEA=FLmRNA /CNT=163 /TID=Mm.7919.1 /TIER=FL+Stack /STK=83 /UG=Mm.7919 /LL=15239 /UG_GENE=Hgs /DEF=Mus musculus, HGF-regulated tyrosine kinase substrate, clone MGC:5999 IMAGE:3497966, mRNA, complete cds. /PROD=HGF-regulated tyrosine kinase substrate /FL=gb:BC003239.1 gb:D50050.1 gb:NM_008244.1
1416541_at	578	420	0.73		652	483	0.74		1328	420	0.32		1204	452	0.38		gb:NM_009191.1 /DB_XREF=gi:6677982 /GEN=Skd3 /FEA=FLmRNA /CNT=120 /TID=Mm.3990.1 /TIER=FL+Stack /STK=83 /UG=Mm.3990 /LL=20480 /DEF=Mus musculus suppressor of K+ transport defect 3 (Skd3), mRNA. /PROD=suppressor of K+ transport defect 3 /FL=gb:NM_009191.1 gb:U09874.1
1416542_at	977	902	0.92		639	610	0.95		556	902	1.62		503	756	1.5		gb:NM_009343.1 /DB_XREF=gi:6678266 /GEN=Tctex3 /FEA=FLmRNA /CNT=118 /TID=Mm.18643.1 /TIER=FL+Stack /STK=83 /UG=Mm.18643 /LL=21652 /DEF=Mus musculus t-complex testis-expressed 3 (Tctex3), mRNA. /PROD=t-complex testis-expressed 3 /FL=gb:BC015077.1 gb:NM_009343.1 gb:AB011550.1 gb:U81490.1
1416543_at	736	664	0.9		650	662	1.02		863	664	0.77		842	663	0.79		gb:NM_010902.1 /DB_XREF=gi:6754831 /GEN=Nfe2l2 /FEA=FLmRNA /CNT=173 /TID=Mm.1025.1 /TIER=FL+Stack /STK=83 /UG=Mm.1025 /LL=18024 /DEF=Mus musculus nuclear, factor, erythroid derived 2, like 2 (Nfe2l2), mRNA. /PROD=nuclear, factor, erythroid derived 2, like 2 /FL=gb:U20532.1 gb:BC026943.1 gb:NM_010902.1
1416544_at	507	597	1.18		470	468	1		593	597	1.01		576	533	0.93		gb:NM_007971.1 /DB_XREF=gi:6679720 /GEN=Ezh2 /FEA=FLmRNA /CNT=136 /TID=Mm.4303.1 /TIER=FL+Stack /STK=83 /UG=Mm.4303 /LL=14056 /DEF=Mus musculus enhancer of zeste homolog 2 (Drosophila) (Ezh2), mRNA. /PROD=enhancer of zeste homolog 2 (Drosophila) /FL=gb:U52951.1 gb:BC016391.1 gb:BC003772.1 gb:NM_007971.1
1416545_at	1272	1196	0.94		663	956	1.44		1068	1196	1.12		643	1076	1.67		gb:NM_133967.1 /DB_XREF=gi:19527185 /GEN=Zdhhc7 /FEA=FLmRNA /CNT=118 /TID=Mm.129529.1 /TIER=FL+Stack /STK=83 /UG=Mm.129529 /LL=102193 /DEF=Mus musculus zinc finger, DHHC domain containing 7 (Zdhhc7), mRNA. /PROD=zinc finger, DHHC domain containing 7 /FL=gb:BC013467.1 gb:NM_133967.1
1416546_a_at	11189	10451	0.93		11100	10654	0.96		9975	10451	1.05		10051	10553	1.05		gb:NM_011290.1 /DB_XREF=gi:6755353 /GEN=Rpl6 /FEA=FLmRNA /CNT=311 /TID=Mm.588.1 /TIER=FL+Stack /STK=82 /UG=Mm.588 /LL=19988 /DEF=Mus musculus ribosomal protein L6 (Rpl6), mRNA. /PROD=ribosomal protein L6 /FL=gb:NM_011290.1
1416547_at	3575	4062	1.14		3147	3815	1.21		3341	4062	1.22		3424	3939	1.15		gb:NM_025597.1 /DB_XREF=gi:13385053 /GEN=2700033I16Rik /FEA=FLmRNA /CNT=140 /TID=Mm.2033.1 /TIER=FL+Stack /STK=82 /UG=Mm.2033 /LL=66495 /DEF=Mus musculus RIKEN cDNA 2700033I16 gene (2700033I16Rik), mRNA. /PROD=RIKEN cDNA 2700033I16 /FL=gb:NM_025597.1
1416548_at	534	557	1.04		664	585	0.88		522	557	1.07		551	571	1.04		gb:NM_021435.1 /DB_XREF=gi:10946803 /GEN=AB041549 /FEA=FLmRNA /CNT=236 /TID=Mm.142812.1 /TIER=FL+Stack /STK=82 /UG=Mm.142812 /LL=58246 /DEF=Mus musculus hypothetical protein, MNCb-4414 (AB041549), mRNA. /PROD=hypothetical protein, MNCb-4414 /FL=gb:NM_021435.1
1416549_at	695	696	1		647	541	0.84		666	696	1.05		651	619	0.95		gb:BQ175095 /DB_XREF=gi:20350587 /DB_XREF=UI-M-DJ2-bwd-c-06-0-UI.s1 /CLONE=UI-M-DJ2-bwd-c-06-0-UI /FEA=FLmRNA /CNT=236 /TID=Mm.142812.1 /TIER=Stack /STK=53 /UG=Mm.142812 /LL=58246 /UG_GENE=AB041549 /UG_TITLE=hypothetical protein, MNCb-4414 /FL=gb:NM_021435.1
1416550_at	445	517	1.16		531	503	0.95		645	517	0.8		482	510	1.06		gb:BB320416 /DB_XREF=gi:16403307 /DB_XREF=BB320416 /CLONE=B230385L08 /FEA=FLmRNA /CNT=236 /TID=Mm.142812.1 /TIER=Stack /STK=14 /UG=Mm.142812 /LL=58246 /UG_GENE=AB041549 /UG_TITLE=hypothetical protein, MNCb-4414 /FL=gb:NM_021435.1
1416551_at	8623	8298	0.96		8307	7379	0.89		6241	8298	1.33		7473	7839	1.05		gb:NM_009722.1 /DB_XREF=gi:6806902 /GEN=Atp2a2 /FEA=FLmRNA /CNT=184 /TID=Mm.42255.1 /TIER=FL+Stack /STK=82 /UG=Mm.42255 /LL=11938 /DEF=Mus musculus ATPase, Ca++ transporting, cardiac muscle, slow twitch 2 (Atp2a2), mRNA. /PROD=ATPase, Ca++ transporting, cardiac muscle, slowtwitch 2 /FL=gb:NM_009722.1
1416552_at	128	109	0.85		145	118	0.81		136	109	0.8		97	114	1.18		gb:NM_025274.1 /DB_XREF=gi:13384609 /GEN=Esg1 /FEA=FLmRNA /CNT=123 /TID=Mm.139314.1 /TIER=FL+Stack /STK=82 /UG=Mm.139314 /LL=13915 /DEF=Mus musculus embryonal stem cell specific gene 1 (Esg1), mRNA. /PROD=embryonal stem cell specific gene 1 /FL=gb:NM_025274.1
1416553_at	632	627	0.99		589	543	0.92		543	627	1.15		532	585	1.1		gb:NM_016665.1 /DB_XREF=gi:12025529 /GEN=Stra13 /FEA=FLmRNA /CNT=118 /TID=Mm.73550.1 /TIER=FL+Stack /STK=82 /UG=Mm.73550 /LL=20892 /DEF=Mus musculus stimulated by retinoic acid 13 (Stra13), mRNA. /PROD=stimulated by retinoic acid 13 /FL=gb:NM_016665.1 gb:U95005.1 gb:U95004.1 gb:U95003.1
1416554_at	133	125	0.94		105	118	1.12		169	125	0.74		80	122	1.53		gb:NM_016861.1 /DB_XREF=gi:8393149 /GEN=Pdlim1 /FEA=FLmRNA /CNT=163 /TID=Mm.5567.1 /TIER=FL+Stack /STK=82 /UG=Mm.5567 /LL=54132 /DEF=Mus musculus PDZ and LIM domain 1 (elfin) (Pdlim1), mRNA. /PROD=carboxyl terminal LIM domain protein 1 /FL=gb:NM_016861.1 gb:AF053367.2 gb:BC004809.1
1416555_at	3267	3348	1.02		3289	3186	0.97		3136	3348	1.07		3264	3267	1		gb:NM_007915.1 /DB_XREF=gi:6681288 /GEN=Ei24 /FEA=FLmRNA /CNT=167 /TID=Mm.4337.1 /TIER=FL+Stack /STK=82 /UG=Mm.4337 /LL=13663 /DEF=Mus musculus etoposide induced 2.4 mRNA (Ei24), mRNA. /PROD=etoposide induced 2.4 mRNA /FL=gb:U41751.2 gb:NM_007915.1
1416556_at	4014	3494	0.87		3421	3470	1.01		4779	3494	0.73		4099	3482	0.85		gb:NM_025982.1 /DB_XREF=gi:13385481 /GEN=2700085A14Rik /FEA=FLmRNA /CNT=141 /TID=Mm.35650.1 /TIER=FL+Stack /STK=82 /UG=Mm.35650 /LL=67125 /DEF=Mus musculus RIKEN cDNA 2700085A14 gene (2700085A14Rik), mRNA. /PROD=RIKEN cDNA 2700085A14 /FL=gb:NM_025982.1
1416557_a_at	1666	1583	0.95		1434	1404	0.98		1441	1583	1.1		1435	1494	1.04		gb:U97079.1 /DB_XREF=gi:2276461 /FEA=FLmRNA /CNT=185 /TID=Mm.873.1 /TIER=FL+Stack /STK=82 /UG=Mm.873 /LL=20624 /UG_GENE=Snrp116-pending /DEF=Mus musculus U5-116kD mRNA, complete cds. /PROD=U5-116kD /FL=gb:NM_011431.1 gb:U97079.1
1416558_at	16	12	0.75		11	5	0.45		8	12	1.5		4	9	2.25		gb:NM_010790.1 /DB_XREF=gi:6754677 /GEN=Melk /FEA=FLmRNA /CNT=133 /TID=Mm.4674.1 /TIER=FL+Stack /STK=82 /UG=Mm.4674 /LL=17279 /DEF=Mus musculus maternal embryonic leucine zipper kinase (Melk), mRNA. /PROD=maternal embryonic leucine zipper kinase /FL=gb:L76158.1 gb:NM_010790.1
1416559_at	424	382	0.9		451	445	0.99		406	382	0.94		438	414	0.95		gb:NM_025897.1 /DB_XREF=gi:20270197 /GEN=1500003O22Rik /FEA=FLmRNA /CNT=132 /TID=Mm.36766.1 /TIER=FL+Stack /STK=82 /UG=Mm.36766 /LL=101867 /DEF=Mus musculus RIKEN cDNA 1500003O22 gene (1500003O22Rik), mRNA. /PROD=RIKEN cDNA 1500003O22 /FL=gb:NM_025897.1 gb:BC022923.1
1416560_at	55	29	0.53		55	39	0.71		44	29	0.66		31	34	1.1		gb:NM_054055.1 /DB_XREF=gi:16905090 /GEN=Slc13a3 /FEA=FLmRNA /CNT=122 /TID=Mm.27473.1 /TIER=FL+Stack /STK=82 /UG=Mm.27473 /LL=114644 /DEF=Mus musculus solute carrier family 13 (sodium-dependent dicarboxylate transporter), member 3 (Slc13a3), mRNA. /PROD=solute carrier family 13 (sodium-dependentdicarboxylate transporter), member 3 /FL=gb:NM_054055.1 gb:AF306491.1 gb:BC026803.1
1416561_at	8202	8130	0.99		8678	10104	1.16		7655	8130	1.06		8849	9117	1.03		gb:NM_008077.1 /DB_XREF=gi:6679922 /GEN=Gad1 /FEA=FLmRNA /CNT=127 /TID=Mm.16620.1 /TIER=FL+Stack /STK=82 /UG=Mm.16620 /LL=14415 /DEF=Mus musculus glutamic acid decarboxylase 1 (Gad1), mRNA. /PROD=glutamic acid decarboxylase 1 /FL=gb:AF326548.1 gb:AF326547.1 gb:BC027059.1 gb:AF483493.1 gb:AF483492.1 gb:NM_008077.1
1416562_at	1822	2110	1.16		3573	4028	1.13		2837	2110	0.74		3112	3069	0.99		gb:AF326547.1 /DB_XREF=gi:17225420 /GEN=Gad1 /FEA=FLmRNA /CNT=127 /TID=Mm.16620.1 /TIER=FL /STK=2 /UG=Mm.16620 /LL=14415 /DEF=Mus musculus C57BL6J glutamic acid decarboxylase 1 (Gad1) mRNA, complete cds. /PROD=glutamic acid decarboxylase 1 /FL=gb:AF326548.1 gb:AF326547.1 gb:BC027059.1 gb:AF483493.1 gb:AF483492.1 gb:NM_008077.1
1416563_at	855	931	1.09		881	861	0.98		863	931	1.08		1064	896	0.84		gb:NM_016748.1 /DB_XREF=gi:7949028 /GEN=Ctps /FEA=FLmRNA /CNT=126 /TID=Mm.1815.1 /TIER=FL+Stack /STK=82 /UG=Mm.1815 /LL=51797 /DEF=Mus musculus cytidine 5-triphosphate synthase (Ctps), mRNA. /PROD=CTP synthase /FL=gb:BC006698.1 gb:U49350.1 gb:NM_016748.1
1416564_at	67	65	0.97		51	52	1.02		95	65	0.68		61	59	0.97		gb:NM_011446.1 /DB_XREF=gi:6755611 /GEN=Sox7 /FEA=FLmRNA /CNT=83 /TID=Mm.42162.1 /TIER=FL+Stack /STK=82 /UG=Mm.42162 /LL=20680 /DEF=Mus musculus SRY-box containing gene 7 (Sox7), mRNA. /PROD=SRY-box containing gene 7 /FL=gb:AB023419.1 gb:NM_011446.1
1416565_at	8925	8791	0.98		8918	8525	0.96		8445	8791	1.04		9053	8658	0.96		gb:NM_025628.1 /DB_XREF=gi:13385089 /GEN=2010000G05Rik /FEA=FLmRNA /CNT=179 /TID=Mm.400.1 /TIER=FL+Stack /STK=81 /UG=Mm.400 /LL=66542 /DEF=Mus musculus RIKEN cDNA 2010000G05 gene (2010000G05Rik), mRNA. /PROD=RIKEN cDNA 2010000G05 /FL=gb:NM_025628.1 gb:BC024343.1
1416566_at	2211	2219	1		2582	2388	0.92		2269	2219	0.98		2484	2304	0.93		gb:NM_011499.1 /DB_XREF=gi:6755681 /GEN=Strap /FEA=FLmRNA /CNT=294 /TID=Mm.22584.1 /TIER=FL+Stack /STK=81 /UG=Mm.22584 /LL=20901 /DEF=Mus musculus serinethreonine kinase receptor associated protein (Strap), mRNA. /PROD=serinethreonine kinase receptor associatedprotein /FL=gb:NM_011499.1 gb:AF096285.1
1416567_s_at	4423	4532	1.02		3413	3711	1.09		3840	4532	1.18		4420	4122	0.93		gb:NM_025983.1 /DB_XREF=gi:13385483 /GEN=2410043G19Rik /FEA=FLmRNA /CNT=132 /TID=Mm.20841.1 /TIER=FL+Stack /STK=81 /UG=Mm.20841 /LL=67126 /DEF=Mus musculus RIKEN cDNA 2410043G19 gene (2410043G19Rik), mRNA. /PROD=RIKEN cDNA 2410043G19 /FL=gb:BC024339.1 gb:NM_025983.1
1416568_a_at	600	676	1.13		611	659	1.08		656	676	1.03		636	668	1.05		gb:AW228855 /DB_XREF=gi:6558151 /DB_XREF=up22h08.x1 /CLONE=IMAGE:2655135 /FEA=FLmRNA /CNT=187 /TID=Mm.30236.1 /TIER=Stack /STK=26 /UG=Mm.30236 /LL=56215 /UG_GENE=Acinus-pending /UG_TITLE=apoptotic chromatin condensation inducer in the nucleus /FL=gb:NM_019567.1 gb:AF124725.1
1416569_at	1069	1106	1.03		880	1014	1.15		1101	1106	1		999	1060	1.06		gb:NM_019673.1 /DB_XREF=gi:9789892 /GEN=Baf53a-pending /FEA=FLmRNA /CNT=159 /TID=Mm.29546.1 /TIER=FL+Stack /STK=81 /UG=Mm.29546 /LL=56456 /DEF=Mus musculus BRG1brm-associated factor 53A (Baf53a-pending), mRNA. /PROD=BRG1brm-associated factor 53A /FL=gb:NM_019673.1 gb:AF041476.1 gb:BC001994.1
1416570_s_at	1001	1123	1.12		947	958	1.01		982	1123	1.14		872	1041	1.19		gb:NM_138591.1 /DB_XREF=gi:20070401 /GEN=Gfm /FEA=FLmRNA /CNT=167 /TID=Mm.27288.1 /TIER=FL+Stack /STK=81 /UG=Mm.27288 /LL=28030 /DEF=Mus musculus G elongation factor (Gfm), mRNA. /PROD=G elongation factor /FL=gb:NM_138591.1 gb:AF315511.1 gb:BC013093.1
1416571_at	20	36	1.8		57	24	0.42		31	36	1.16		15	30	2		gb:BB547640 /DB_XREF=gi:16447589 /DB_XREF=BB547640 /CLONE=E130319H06 /FEA=FLmRNA /CNT=169 /TID=Mm.4521.1 /TIER=ConsEnd /STK=4 /UG=Mm.4521 /LL=22032 /UG_GENE=Traf4 /UG_TITLE=Tnf receptor associated factor 4 /FL=gb:NM_009423.1 gb:AF233449.1
1416572_at	58	66	1.14		167	133	0.8		153	66	0.43		124	100	0.81		gb:AI325305 /DB_XREF=gi:4059734 /DB_XREF=ms52h12.x1 /CLONE=IMAGE:615239 /FEA=FLmRNA /CNT=233 /TID=Mm.19945.1 /TIER=Stack /STK=30 /UG=Mm.19945 /LL=17387 /UG_GENE=Mmp14 /UG_TITLE=matrix metalloproteinase 14 (membrane-inserted) /FL=gb:U54984.1 gb:NM_008608.1
1416573_at	311	348	1.12		291	333	1.14		289	348	1.2		315	341	1.08		gb:NM_030262.2 /DB_XREF=gi:19525730 /GEN=BC003494 /FEA=FLmRNA /CNT=148 /TID=Mm.203556.1 /TIER=FL /STK=2 /UG=Mm.203556 /LL=80294 /DEF=Mus musculus hypothetical protein, MGC:6943 (BC003494), mRNA. /PROD=similar to human C21orf80 protein /FL=gb:AF455270.1 gb:NM_030262.2 gb:BC018194.1 gb:BC003494.1
1416574_at	878	810	0.92		817	756	0.93		865	810	0.94		884	783	0.89		gb:NM_023434.1 /DB_XREF=gi:12963678 /GEN=5730589K01Rik /FEA=FLmRNA /CNT=146 /TID=Mm.28553.1 /TIER=FL+Stack /STK=81 /UG=Mm.28553 /LL=68139 /DEF=Mus musculus RIKEN cDNA 5730589K01 gene (5730589K01Rik), mRNA. /PROD=epidermal Langerhans cell protein LCP1 /FL=gb:AF228408.1 gb:NM_023434.1
1416575_at	148	143	0.97		161	173	1.07		158	143	0.91		126	158	1.25		gb:NM_009862.1 /DB_XREF=gi:6753365 /GEN=Cdc45l /FEA=FLmRNA /CNT=110 /TID=Mm.1248.1 /TIER=FL+Stack /STK=81 /UG=Mm.1248 /LL=12544 /DEF=Mus musculus cell division cycle 45 homolog (S. cerevisiae)-like (Cdc45l), mRNA. /PROD=cell division cycle 45 homolog (S.cerevisiae)-like /FL=gb:AF081536.1 gb:AF098068.1 gb:AF081538.1 gb:AF081537.1 gb:NM_009862.1
1416576_at	228	113	0.5		449	73	0.16		408	113	0.28		31	93	3		gb:NM_007707.1 /DB_XREF=gi:6671757 /GEN=Cish3 /FEA=FLmRNA /CNT=114 /TID=Mm.3468.1 /TIER=FL+Stack /STK=81 /UG=Mm.3468 /LL=12702 /DEF=Mus musculus cytokine inducible SH2-containing protein 3 (Cish3), mRNA. /PROD=cytokine inducible SH2-containing protein 3 /FL=gb:U88328.1 gb:NM_007707.1
1416577_a_at	6511	6890	1.06		7214	7077	0.98		6307	6890	1.09		6184	6984	1.13		gb:NM_019712.1 /DB_XREF=gi:9790190 /GEN=Rbx1 /FEA=FLmRNA /CNT=242 /TID=Mm.29405.1 /TIER=FL+Stack /STK=80 /UG=Mm.29405 /LL=56438 /DEF=Mus musculus ring-box 1 (Rbx1), mRNA. /PROD=ring-box 1 /FL=gb:BC027396.1 gb:AF140599.1 gb:NM_019712.1
1416578_at	3399	3566	1.05		4108	4387	1.07		4135	3566	0.86		3839	3977	1.04		gb:BC027396.1 /DB_XREF=gi:20072075 /FEA=FLmRNA /CNT=242 /TID=Mm.29405.1 /TIER=FL+Stack /STK=44 /UG=Mm.29405 /LL=56438 /UG_GENE=Rbx1 /DEF=Mus musculus, ring-box 1, clone MGC:35907 IMAGE:4952242, mRNA, complete cds. /PROD=ring-box 1 /FL=gb:BC027396.1 gb:AF140599.1 gb:NM_019712.1
1416579_a_at	14	34	2.43		49	35	0.71		20	34	1.7		33	35	1.06		gb:BC005618.1 /DB_XREF=gi:13542837 /FEA=FLmRNA /CNT=179 /TID=Mm.4259.1 /TIER=FL+Stack /STK=80 /UG=Mm.4259 /LL=17075 /UG_GENE=Tacstd1 /DEF=Mus musculus, tumor-associated calcium signal transducer 1, clone MGC:11680 IMAGE:3711069, mRNA, complete cds. /PROD=tumor-associated calcium signal transducer 1 /FL=gb:NM_008532.1 gb:M76124.1 gb:BC005618.1
1416580_a_at	3481	3240	0.93		3842	3649	0.95		3583	3240	0.9		3691	3445	0.93		gb:NM_019719.1 /DB_XREF=gi:9789906 /GEN=Stub1 /FEA=FLmRNA /CNT=166 /TID=Mm.29000.1 /TIER=FL+Stack /STK=80 /UG=Mm.29000 /LL=56424 /DEF=Mus musculus STIP1 homology and U-Box containing protein 1 (Stub1), mRNA. /PROD=STIP1 homology and U-Box containing protein 1 /FL=gb:NM_019719.1 gb:AF129086.1
1416581_at	1037	1056	1.02		874	854	0.98		765	1056	1.38		844	955	1.13		gb:NM_080848.1 /DB_XREF=gi:18252789 /GEN=Big-pending /FEA=FLmRNA /CNT=179 /TID=Mm.28265.1 /TIER=FL+Stack /STK=80 /UG=Mm.28265 /LL=140858 /DEF=Mus musculus Bmp2-induced gene (Big-pending), mRNA. /PROD=Bmp2-induced gene /FL=gb:BC025801.1 gb:NM_080848.1 gb:BC016103.1 gb:AF416510.1
1416582_a_at	545	444	0.81		374	445	1.19		492	444	0.9		574	445	0.78		gb:NM_007522.1 /DB_XREF=gi:6671609 /GEN=Bad /FEA=FLmRNA /CNT=118 /TID=Mm.4387.1 /TIER=FL+Stack /STK=80 /UG=Mm.4387 /LL=12015 /DEF=Mus musculus Bcl-associated death promoter (Bad), mRNA. /PROD=Bcl-associated death promoter /FL=gb:L37296.1 gb:BC006762.1 gb:NM_007522.1
1416583_at	556	553	0.99		498	478	0.96		496	553	1.11		531	516	0.97		gb:NM_007522.1 /DB_XREF=gi:6671609 /GEN=Bad /FEA=FLmRNA /CNT=118 /TID=Mm.4387.1 /TIER=FL+Stack /STK=80 /UG=Mm.4387 /LL=12015 /DEF=Mus musculus Bcl-associated death promoter (Bad), mRNA. /PROD=Bcl-associated death promoter /FL=gb:L37296.1 gb:BC006762.1 gb:NM_007522.1
1416584_at	186	213	1.15		235	169	0.72		176	213	1.21		223	191	0.86		gb:NM_008550.1 /DB_XREF=gi:6678791 /GEN=Man2b2 /FEA=FLmRNA /CNT=111 /TID=Mm.761.1 /TIER=FL+Stack /STK=80 /UG=Mm.761 /LL=17160 /DEF=Mus musculus mannosidase 2, alpha B2 (Man2b2), mRNA. /PROD=mannosidase 2, alpha B2 /FL=gb:NM_008550.1 gb:AB006458.1
1416585_at	920	924	1		819	805	0.98		872	924	1.06		851	865	1.02		gb:NM_019685.1 /DB_XREF=gi:9790082 /GEN=Ruvbl1 /FEA=FLmRNA /CNT=122 /TID=Mm.42195.1 /TIER=FL+Stack /STK=80 /UG=Mm.42195 /LL=56505 /DEF=Mus musculus RuvB-like protein 1 (Ruvbl1), mRNA. /PROD=RuvB-like protein 1 /FL=gb:NM_019685.1 gb:BC004718.1 gb:AF100694.1
1416586_at	327	382	1.17		367	376	1.02		269	382	1.42		334	379	1.13		gb:NM_008616.1 /DB_XREF=gi:6678913 /GEN=Zfp239 /FEA=FLmRNA /CNT=112 /TID=Mm.1256.1 /TIER=FL+Stack /STK=80 /UG=Mm.1256 /LL=22685 /DEF=Mus musculus zinc finger protein 239 (Zfp239), mRNA. /PROD=Kruppel zinc finger protein 2 /FL=gb:M32057.1 gb:NM_008616.1 gb:BC003315.1
1416587_a_at	531	540	1.02		489	446	0.91		458	540	1.18		483	493	1.02		gb:NM_009532.1 /DB_XREF=gi:6678612 /GEN=Xrcc1 /FEA=FLmRNA /CNT=108 /TID=Mm.4347.1 /TIER=FL+Stack /STK=80 /UG=Mm.4347 /LL=22594 /DEF=Mus musculus X-ray repair complementing defective repair in Chinese hamster cells 1 (Xrcc1), mRNA. /PROD=X-ray repair complementing defective repair inChinese hamster cells 1 /FL=gb:U02887.1 gb:NM_009532.1
1416588_at	924	1005	1.09		1000	959	0.96		885	1005	1.14		1347	982	0.73		gb:NM_008985.1 /DB_XREF=gi:6679564 /GEN=Ptprn /FEA=FLmRNA /CNT=116 /TID=Mm.2902.1 /TIER=FL+Stack /STK=80 /UG=Mm.2902 /LL=19275 /DEF=Mus musculus protein tyrosine phosphatase, receptor-type, N (Ptprn), mRNA. /PROD=protein tyrosine phosphatase, receptor-type, N /FL=gb:U11812.1 gb:NM_008985.1
1416589_at	9731	10106	1.04		9929	6401	0.64		6531	10106	1.55		4789	8254	1.72		gb:BC004638.1 /DB_XREF=gi:13435523 /FEA=FLmRNA /CNT=413 /TID=Mm.35439.1 /TIER=FL+Stack /STK=79 /UG=Mm.35439 /LL=20692 /UG_GENE=Sparc /DEF=Mus musculus, secreted acidic cysteine rich glycoprotein, clone MGC:6232 IMAGE:3586402, mRNA, complete cds. /PROD=secreted acidic cysteine rich glycoprotein /FL=gb:NM_009242.1 gb:BC004638.1
1416590_a_at	772	607	0.79		854	592	0.69		725	607	0.84		627	600	0.96		gb:AF327929.1 /DB_XREF=gi:12963386 /FEA=FLmRNA /CNT=193 /TID=Mm.28941.1 /TIER=FL+Stack /STK=79 /UG=Mm.28941 /LL=19376 /UG_GENE=Rab34 /DEF=Mus musculus small GTPase Rah mRNA, complete cds. /PROD=small GTPase Rah /FL=gb:AF322068.1 gb:NM_033475.1 gb:AF327929.1
1416591_at	816	645	0.79		1076	753	0.7		853	645	0.76		849	699	0.82		gb:AF327929.1 /DB_XREF=gi:12963386 /FEA=FLmRNA /CNT=193 /TID=Mm.28941.1 /TIER=FL+Stack /STK=79 /UG=Mm.28941 /LL=19376 /UG_GENE=Rab34 /DEF=Mus musculus small GTPase Rah mRNA, complete cds. /PROD=small GTPase Rah /FL=gb:AF322068.1 gb:NM_033475.1 gb:AF327929.1
1416592_at	391	486	1.24		411	566	1.38		567	486	0.86		491	526	1.07		gb:BC012642.1 /DB_XREF=gi:15215038 /FEA=FLmRNA /CNT=159 /TID=Mm.29728.1 /TIER=FL+Stack /STK=79 /UG=Mm.29728 /LL=93692 /UG_GENE=Glrx1 /DEF=Mus musculus, clone MGC:13744 IMAGE:4206114, mRNA, complete cds. /PROD=Unknown (protein for MGC:13744) /FL=gb:AF109314.1 gb:AB013137.1 gb:NM_053108.1 gb:AF276917.1 gb:BC012642.1
1416593_at	275	342	1.24		477	457	0.96		473	342	0.72		419	400	0.95		gb:AF276917.1 /DB_XREF=gi:9280546 /GEN=Grx1 /FEA=FLmRNA /CNT=159 /TID=Mm.29728.1 /TIER=FL /STK=1 /UG=Mm.29728 /LL=93692 /DEF=Mus musculus glutaredoxin 1 (Grx1) mRNA, complete cds. /PROD=glutaredoxin 1 /FL=gb:AF109314.1 gb:AB013137.1 gb:NM_053108.1 gb:AF276917.1 gb:BC012642.1
1416594_at	9	20	2.22		27	55	2.04		34	20	0.59		30	38	1.27		gb:BC024495.1 /DB_XREF=gi:19353577 /FEA=FLmRNA /CNT=135 /TID=Mm.3171.1 /TIER=FL /STK=1 /UG=Mm.3171 /LL=20377 /UG_GENE=Sfrp1 /DEF=Mus musculus, secreted frizzled-related sequence protein 1, clone MGC:37430 IMAGE:4982195, mRNA, complete cds. /PROD=secreted frizzled-related sequence protein 1 /FL=gb:NM_013834.1 gb:U88566.1 gb:BC024495.1
1416595_at	743	1046	1.41		1464	1044	0.71		937	1046	1.12		1082	1045	0.97		gb:NM_025485.1 /DB_XREF=gi:13384903 /GEN=Mrps22 /FEA=FLmRNA /CNT=119 /TID=Mm.17949.1 /TIER=FL+Stack /STK=79 /UG=Mm.17949 /LL=64655 /DEF=Mus musculus mitochondrial ribosomal protein S22 (Mrps22), mRNA. /PROD=ribosomal protein, mitochondrial, S22 /FL=gb:NM_025485.1
1416596_at	28	12	0.43		20	29	1.45		35	12	0.34		5	21	4.2		gb:BC010808.1 /DB_XREF=gi:14789856 /FEA=FLmRNA /CNT=111 /TID=Mm.183126.1 /TIER=FL+Stack /STK=79 /UG=Mm.183126 /LL=70129 /UG_GENE=2210409B01Rik /DEF=Mus musculus, RIKEN cDNA 2210409B01 gene, clone MGC:18903 IMAGE:4240658, mRNA, complete cds. /PROD=RIKEN cDNA 2210409B01 gene /FL=gb:NM_023557.1 gb:BC010808.1
1416597_at	548	596	1.09		395	429	1.09		428	596	1.39		358	513	1.43		gb:NM_008233.1 /DB_XREF=gi:6680200 /GEN=Hdgfrp2 /FEA=FLmRNA /CNT=123 /TID=Mm.38268.1 /TIER=FL+Stack /STK=79 /UG=Mm.38268 /LL=15193 /DEF=Mus musculus hepatoma-derived growth factor, related protein 2 (Hdgfrp2), mRNA. /PROD=hepatoma-derived growth factor, related protein2 /FL=gb:NM_008233.1 gb:D63850.1 gb:BC003741.1
1416598_at	732	503	0.69		699	534	0.76		573	503	0.88		565	519	0.92		gb:BC021517.1 /DB_XREF=gi:18204445 /FEA=FLmRNA /CNT=123 /TID=Mm.28087.1 /TIER=FL+Stack /STK=79 /UG=Mm.28087 /LL=83396 /UG_GENE=Gli5 /DEF=Mus musculus, GLI-Kruppel family member GLI5, clone MGC:36775 IMAGE:5352352, mRNA, complete cds. /PROD=GLI-Kruppel family member GLI5 /FL=gb:NM_031184.1 gb:AF325913.1 gb:AF249340.1 gb:BC021517.1
1416599_at	258	225	0.87		237	192	0.81		165	225	1.36		179	209	1.17		gb:NM_031184.1 /DB_XREF=gi:13626037 /GEN=Gli5 /FEA=FLmRNA /CNT=123 /TID=Mm.28087.1 /TIER=FL /STK=2 /UG=Mm.28087 /LL=83396 /DEF=Mus musculus GLI-Kruppel family member GLI5 (Gli5), mRNA. /PROD=GLI-Kruppel family member GLI5 /FL=gb:NM_031184.1 gb:AF325913.1 gb:AF249340.1 gb:BC021517.1
1416600_a_at	1599	1205	0.75		1086	1117	1.03		1567	1205	0.77		2167	1161	0.54		gb:AF260717.1 /DB_XREF=gi:7839596 /GEN=Dscr1 /FEA=FLmRNA /CNT=119 /TID=Mm.56.1 /TIER=FL+Stack /STK=79 /UG=Mm.56 /LL=54720 /DEF=Mus musculus Down syndrome candiate region 1 (Dscr1) mRNA, complete cds. /PROD=Down syndrome candiate region 1 /FL=gb:AF260717.1 gb:AF282255.1 gb:AF237789.1 gb:NM_019466.1
1416601_a_at	339	289	0.85		490	514	1.05		676	289	0.43		1058	402	0.38		gb:AF282255.1 /DB_XREF=gi:9652249 /GEN=Dscr1 /FEA=FLmRNA /CNT=119 /TID=Mm.56.1 /TIER=FL /STK=1 /UG=Mm.56 /LL=54720 /DEF=Mus musculus Down syndrome candidate region 1 protein (Dscr1) mRNA, complete cds. /PROD=Down syndrome candidate region 1 protein /FL=gb:AF260717.1 gb:AF282255.1 gb:AF237789.1 gb:NM_019466.1
1416602_a_at	176	178	1.01		212	215	1.01		215	178	0.83		233	197	0.85		gb:NM_011236.1 /DB_XREF=gi:6755279 /GEN=Rad52 /FEA=FLmRNA /CNT=90 /TID=Mm.149.1 /TIER=FL+Stack /STK=79 /UG=Mm.149 /LL=19365 /DEF=Mus musculus RAD52 homolog, (S. cerevisiae) (Rad52), mRNA. /PROD=RAD52 homolog, (S. cerevisiae) /FL=gb:U12135.1 gb:NM_011236.1 gb:U06837.1
1416603_at	3355	2720	0.81		1620	1808	1.12		2997	2720	0.91		2306	2264	0.98		gb:NM_009079.1 /DB_XREF=gi:6677774 /GEN=Rpl22 /FEA=FLmRNA /CNT=217 /TID=Mm.13917.1 /TIER=FL+Stack /STK=57 /UG=Mm.13917 /LL=19934 /DEF=Mus musculus ribosomal protein L22 (Rpl22), mRNA. /PROD=ribosomal protein L22 /FL=gb:D17653.1 gb:BC007139.1 gb:BC021344.1 gb:NM_009079.1
1416604_at	7322	6662	0.91		6064	5759	0.95		5653	6662	1.18		6482	6211	0.96		gb:NM_025567.1 /DB_XREF=gi:13385005 /GEN=Cyc1 /FEA=FLmRNA /CNT=185 /TID=Mm.29196.1 /TIER=FL+Stack /STK=78 /UG=Mm.29196 /LL=66445 /DEF=Mus musculus cytochrome c-1 (Cyc1), mRNA. /PROD=cytochrome c-1 /FL=gb:BC005620.1 gb:NM_025567.1
1416605_at	419	484	1.16		491	540	1.1		454	484	1.07		500	512	1.02		gb:BC024944.1 /DB_XREF=gi:19353066 /FEA=FLmRNA /CNT=156 /TID=Mm.28203.1 /TIER=FL+Stack /STK=78 /UG=Mm.28203 /LL=68237 /UG_GENE=2410130M07Rik /DEF=Mus musculus, RIKEN cDNA 2410130M07 gene, clone MGC:19419 IMAGE:3486985, mRNA, complete cds. /PROD=RIKEN cDNA 2410130M07 gene /FL=gb:BC024944.1 gb:NM_026631.1
1416606_s_at	1020	1218	1.19		1096	1168	1.07		1080	1218	1.13		1174	1193	1.02		gb:BC024944.1 /DB_XREF=gi:19353066 /FEA=FLmRNA /CNT=156 /TID=Mm.28203.1 /TIER=FL+Stack /STK=78 /UG=Mm.28203 /LL=68237 /UG_GENE=2410130M07Rik /DEF=Mus musculus, RIKEN cDNA 2410130M07 gene, clone MGC:19419 IMAGE:3486985, mRNA, complete cds. /PROD=RIKEN cDNA 2410130M07 gene /FL=gb:BC024944.1 gb:NM_026631.1
1416607_at	396	434	1.1		786	672	0.85		888	434	0.49		776	553	0.71		gb:NM_133732.1 /DB_XREF=gi:19526925 /GEN=4931406C07Rik /FEA=FLmRNA /CNT=239 /TID=Mm.182227.1 /TIER=FL+Stack /STK=78 /UG=Mm.182227 /LL=70984 /DEF=Mus musculus RIKEN cDNA 4931406C07 gene (4931406C07Rik), mRNA. /PROD=RIKEN cDNA 4931406C07 /FL=gb:BC016078.1 gb:BC011540.1 gb:NM_133732.1
1416608_a_at	2145	2202	1.03		2814	1802	0.64		2610	2202	0.84		3594	2002	0.56		gb:NM_030561.1 /DB_XREF=gi:13385411 /GEN=BC004004 /FEA=FLmRNA /CNT=146 /TID=Mm.25308.1 /TIER=FL+Stack /STK=78 /UG=Mm.25308 /LL=80748 /DEF=Mus musculus hypothetical protein, MGC:7550 (BC004004), mRNA. /PROD=hypothetical protein MGC7550 /FL=gb:BC004004.1 gb:NM_030561.1
1416609_at	2614	2601	1		2368	2309	0.98		2299	2601	1.13		2662	2455	0.92		gb:NM_030561.1 /DB_XREF=gi:13385411 /GEN=BC004004 /FEA=FLmRNA /CNT=146 /TID=Mm.25308.1 /TIER=FL+Stack /STK=78 /UG=Mm.25308 /LL=80748 /DEF=Mus musculus hypothetical protein, MGC:7550 (BC004004), mRNA. /PROD=hypothetical protein MGC7550 /FL=gb:BC004004.1 gb:NM_030561.1
1416610_a_at	5062	4081	0.81		3605	2825	0.78		3663	4081	1.11		3687	3453	0.94		gb:NM_007711.1 /DB_XREF=gi:6680947 /GEN=Clcn3 /FEA=FLmRNA /CNT=133 /TID=Mm.28842.1 /TIER=FL+Stack /STK=78 /UG=Mm.28842 /LL=12725 /DEF=Mus musculus chloride channel 3 (Clcn3), mRNA. /PROD=chloride channel 3 /FL=gb:NM_007711.1
1416611_at	946	1048	1.11		803	821	1.02		877	1048	1.19		723	935	1.29		gb:BC014751.1 /DB_XREF=gi:15928553 /FEA=FLmRNA /CNT=231 /TID=Mm.28537.1 /TIER=FL+Stack /STK=78 /UG=Mm.28537 /LL=24044 /UG_GENE=Scamp2 /DEF=Mus musculus, secretory carrier membrane protein 2, clone MGC:25930 IMAGE:4235556, mRNA, complete cds. /PROD=secretory carrier membrane protein 2 /FL=gb:NM_022813.1 gb:BC014751.1 gb:AF295402.1
1416612_at	476	462	0.97		387	363	0.94		357	462	1.29		267	413	1.55		gb:NM_009994.1 /DB_XREF=gi:6753567 /GEN=Cyp1b1 /FEA=FLmRNA /CNT=163 /TID=Mm.4443.1 /TIER=FL+Stack /STK=78 /UG=Mm.4443 /LL=13078 /DEF=Mus musculus cytochrome P450, 1b1, benz(a)anthracene inducible (Cyp1b1), mRNA. /PROD=cytochrome P450, 1b1, benz(a)anthraceneinducible /FL=gb:NM_009994.1 gb:U03283.1
1416613_at	40	55	1.38		106	102	0.96		95	55	0.58		85	79	0.93		gb:BI251808 /DB_XREF=gi:14801643 /DB_XREF=602994754F1 /CLONE=IMAGE:5150724 /FEA=FLmRNA /CNT=163 /TID=Mm.4443.1 /TIER=Stack /STK=10 /UG=Mm.4443 /LL=13078 /UG_GENE=Cyp1b1 /UG_TITLE=cytochrome P450, 1b1, benz(a)anthracene inducible /FL=gb:NM_009994.1 gb:U03283.1
1416614_at	4430	4319	0.97		4318	4319	1		3848	4319	1.12		5074	4319	0.85		gb:NM_025613.1 /DB_XREF=gi:13385067 /GEN=ORF12 /FEA=FLmRNA /CNT=173 /TID=Mm.44244.1 /TIER=FL+Stack /STK=78 /UG=Mm.44244 /LL=58521 /DEF=Mus musculus open reading frame 12 (ORF12), mRNA. /PROD=open reading frame 12 /FL=gb:BC010712.1 gb:NM_025613.1
1416615_at	2432	2414	0.99		2223	1923	0.87		1973	2414	1.22		2296	2169	0.94		gb:NM_017393.1 /DB_XREF=gi:8393155 /GEN=Clpp /FEA=FLmRNA /CNT=134 /TID=Mm.15243.1 /TIER=FL+Stack /STK=78 /UG=Mm.15243 /LL=53895 /DEF=Mus musculus caseinolytic protease, ATP-dependent, proteolytic subunit homolog (E. coli) (Clpp), mRNA. /PROD=caseinolytic protease, ATP-dependent,proteolytic subunit homolog (E. coli) /FL=gb:NM_017393.1 gb:BC001998.1
1416616_s_at	1805	1760	0.98		1584	1465	0.92		1510	1760	1.17		1844	1613	0.87		gb:NM_017393.1 /DB_XREF=gi:8393155 /GEN=Clpp /FEA=FLmRNA /CNT=134 /TID=Mm.15243.1 /TIER=FL+Stack /STK=78 /UG=Mm.15243 /LL=53895 /DEF=Mus musculus caseinolytic protease, ATP-dependent, proteolytic subunit homolog (E. coli) (Clpp), mRNA. /PROD=caseinolytic protease, ATP-dependent,proteolytic subunit homolog (E. coli) /FL=gb:NM_017393.1 gb:BC001998.1
1416617_at	36	33	0.92		90	19	0.21		28	33	1.18		13	26	2		gb:NM_080575.1 /DB_XREF=gi:18034772 /GEN=Acas2 /FEA=FLmRNA /CNT=125 /TID=Mm.7044.1 /TIER=FL+Stack /STK=78 /UG=Mm.7044 /LL=68738 /DEF=Mus musculus acetyl-Coenzyme A synthetase 2 (Acas2), mRNA. /PROD=acetyl-Coenzyme A synthetase 2 /FL=gb:NM_080575.1 gb:AB046742.1
1416618_at	1412	1235	0.87		787	823	1.05		1622	1235	0.76		881	1029	1.17		gb:NM_008911.1 /DB_XREF=gi:6679444 /GEN=Ppox /FEA=FLmRNA /CNT=109 /TID=Mm.4730.1 /TIER=FL+Stack /STK=78 /UG=Mm.4730 /LL=19044 /DEF=Mus musculus protoporphyrinogen oxidase (Ppox), mRNA. /PROD=protoporphyrinogen oxidase /FL=gb:NM_008911.1 gb:D45185.1 gb:U25114.1 gb:BC002047.1
1416619_at	93	99	1.06		84	96	1.14		92	99	1.08		65	98	1.51		gb:NM_028732.1 /DB_XREF=gi:13386339 /GEN=4632428N05Rik /FEA=FLmRNA /CNT=193 /TID=Mm.33926.1 /TIER=FL+Stack /STK=43 /UG=Mm.33926 /LL=74048 /DEF=Mus musculus RIKEN cDNA 4632428N05 gene (4632428N05Rik), mRNA. /PROD=RIKEN cDNA 4632428N05 /FL=gb:NM_028732.1 gb:BC003967.1
1416620_at	769	790	1.03		1122	879	0.78		1017	790	0.78		920	835	0.91		gb:NM_018817.1 /DB_XREF=gi:9055347 /GEN=Smarcal1 /FEA=FLmRNA /CNT=113 /TID=Mm.36676.1 /TIER=FL+Stack /STK=78 /UG=Mm.36676 /LL=54380 /DEF=Mus musculus SwiSNF related matrix associated, actin dependent regulator of chromatin, subfamily a-like 1 (Smarcal1), mRNA. /PROD=SwiSNF related matrix associated, actindependent regulator of chromatin, subfamily a-like 1 /FL=gb:NM_018817.1 gb:AF088884.1
1416621_at	1085	1242	1.14		1251	1062	0.85		1216	1242	1.02		967	1152	1.19		gb:NM_008502.1 /DB_XREF=gi:6678695 /GEN=Llglh /FEA=FLmRNA /CNT=133 /TID=Mm.3940.1 /TIER=FL+Stack /STK=78 /UG=Mm.3940 /LL=16897 /DEF=Mus musculus lethal giant larvae homolog (Llglh), mRNA. /PROD=lethal giant larvae homolog /FL=gb:D16141.1 gb:NM_008502.1
1416622_at	182	230	1.26		269	174	0.65		225	230	1.02		214	202	0.94		gb:NM_033572.1 /DB_XREF=gi:15809009 /GEN=5730496C04Rik /FEA=FLmRNA /CNT=106 /TID=Mm.29508.1 /TIER=FL+Stack /STK=78 /UG=Mm.29508 /LL=94254 /DEF=Mus musculus RIKEN cDNA 5730496C04 gene (5730496C04Rik), mRNA. /PROD=RIKEN cDNA 5730496C04 gene /FL=gb:NM_033572.1 gb:BC024714.1
1416623_at	62	47	0.76		27	56	2.07		64	47	0.73		32	52	1.63		gb:NM_013691.1 /DB_XREF=gi:8567413 /GEN=Thbs3 /FEA=FLmRNA /CNT=90 /TID=Mm.2114.1 /TIER=FL+Stack /STK=78 /UG=Mm.2114 /LL=21827 /DEF=Mus musculus thrombospondin 3 (Thbs3), mRNA. /PROD=thrombospondin 3 /FL=gb:L04302.1 gb:L24434.1 gb:NM_013691.1
1416624_a_at	27062	27104	1		24151	24493	1.01		21848	27104	1.24		22311	25799	1.16		gb:NM_019883.1 /DB_XREF=gi:9845264 /GEN=Uba52 /FEA=FLmRNA /CNT=167 /TID=Mm.43005.1 /TIER=FL+Stack /STK=77 /UG=Mm.43005 /LL=22186 /DEF=Mus musculus ubiquitin A-52 residue ribosomal protein fusion product 1 (Uba52), mRNA. /PROD=ubiquitin A-52 residue ribosomal protein fusionproduct 1 /FL=gb:NM_019883.1 gb:AF118402.1 gb:BC014772.1
1416625_at	437	425	0.97		1180	204	0.17		502	425	0.85		986	315	0.32		gb:NM_009776.1 /DB_XREF=gi:6753217 /GEN=Serping1 /FEA=FLmRNA /CNT=192 /TID=Mm.38888.1 /TIER=FL+Stack /STK=77 /UG=Mm.38888 /LL=12258 /DEF=Mus musculus serine (or cysteine) proteinase inhibitor, clade G (C1 inhibitor), member 1 (Serping1), mRNA. /PROD=complement component 1 inhibitor /FL=gb:AF010254.1 gb:BC002026.1 gb:NM_009776.1
1416626_at	25	23	0.92		16	16	1		12	23	1.92		8	20	2.5		gb:NM_011107.1 /DB_XREF=gi:6755089 /GEN=Pla2g1b /FEA=FLmRNA /CNT=116 /TID=Mm.20190.1 /TIER=FL+Stack /STK=77 /UG=Mm.20190 /LL=18778 /DEF=Mus musculus phospholipase A2, group IB, pancreas (Pla2g1b), mRNA. /PROD=phospholipase A2, group IB, pancreas /FL=gb:AF097637.1 gb:AF094610.1 gb:AF187852.1 gb:NM_011107.1 gb:AF162712.1
1416627_at	159	121	0.76		95	98	1.03		207	121	0.58		634	110	0.17		gb:NM_016907.1 /DB_XREF=gi:8394350 /GEN=Spint1 /FEA=FLmRNA /CNT=126 /TID=Mm.104955.1 /TIER=FL+Stack /STK=77 /UG=Mm.104955 /LL=20732 /DEF=Mus musculus serine protease inhibitor, Kunitz type 1 (Spint1), mRNA. /PROD=serine protease inhibitor, Kunitz type 1 /FL=gb:NM_016907.1 gb:AF099018.1 gb:BC005769.1
1416628_at	1681	1614	0.96		1973	1582	0.8		1917	1614	0.84		2336	1598	0.68		gb:NM_025791.1 /DB_XREF=gi:13385261 /GEN=0610006I08Rik /FEA=FLmRNA /CNT=109 /TID=Mm.144083.1 /TIER=FL+Stack /STK=77 /UG=Mm.144083 /LL=66836 /DEF=Mus musculus RIKEN cDNA 0610006I08 gene (0610006I08Rik), mRNA. /PROD=RIKEN cDNA 0610006I08 /FL=gb:NM_025791.1
1416629_at	126	97	0.77		44	102	2.32		160	97	0.61		57	100	1.75		gb:NM_009201.1 /DB_XREF=gi:6678004 /GEN=Slc1a7 /FEA=FLmRNA /CNT=152 /TID=Mm.1056.1 /TIER=FL+Stack /STK=77 /UG=Mm.1056 /LL=20514 /DEF=Mus musculus solute carrier family 1, member 7 (Slc1a7), mRNA. /PROD=solute carrier family 1, member 7 /FL=gb:AF246130.1 gb:D85044.1 gb:L42115.1 gb:NM_009201.1
1416630_at	760	694	0.91		617	458	0.74		800	694	0.87		509	576	1.13		gb:NM_008321.1 /DB_XREF=gi:6680340 /GEN=Idb3 /FEA=FLmRNA /CNT=163 /TID=Mm.110.1 /TIER=FL+Stack /STK=77 /UG=Mm.110 /LL=15903 /DEF=Mus musculus inhibitor of DNA binding 3 (Idb3), mRNA. /PROD=inhibitor of DNA binding 3 /FL=gb:M60523.1 gb:NM_008321.1
1416631_at	434	561	1.29		478	480	1		492	561	1.14		516	521	1.01		gb:NM_026193.1 /DB_XREF=gi:13385705 /GEN=1810038H16Rik /FEA=FLmRNA /CNT=114 /TID=Mm.29234.1 /TIER=FL+Stack /STK=77 /UG=Mm.29234 /LL=67489 /DEF=Mus musculus RIKEN cDNA 1810038H16 gene (1810038H16Rik), mRNA. /PROD=RIKEN cDNA 1810038H16 /FL=gb:NM_026193.1
1416632_at	1777	2290	1.29		2073	1949	0.94		1916	2290	1.2		3212	2120	0.66		gb:NM_008615.1 /DB_XREF=gi:6678911 /GEN=Mod1 /FEA=FLmRNA /CNT=300 /TID=Mm.148155.1 /TIER=FL+Stack /STK=77 /UG=Mm.148155 /LL=17436 /DEF=Mus musculus malic enzyme, supernatant (Mod1), mRNA. /PROD=malic enzyme, supernatant /FL=gb:J02652.1 gb:BC011081.1 gb:NM_008615.1 gb:M26756.1 gb:BC003287.1
1416633_a_at	2213	2033	0.92		2345	2173	0.93		2119	2033	0.96		2854	2103	0.74		gb:NM_026635.1 /DB_XREF=gi:13386127 /GEN=5730536A07Rik /FEA=FLmRNA /CNT=142 /TID=Mm.27107.1 /TIER=FL+Stack /STK=77 /UG=Mm.27107 /LL=68250 /DEF=Mus musculus RIKEN cDNA 5730536A07 gene (5730536A07Rik), mRNA. /PROD=RIKEN cDNA 5730536A07 /FL=gb:BC005745.1 gb:NM_026635.1
1416634_at	1383	1450	1.05		1692	1577	0.93		1787	1450	0.81		2070	1514	0.73		gb:NM_026635.1 /DB_XREF=gi:13386127 /GEN=5730536A07Rik /FEA=FLmRNA /CNT=142 /TID=Mm.27107.1 /TIER=FL+Stack /STK=77 /UG=Mm.27107 /LL=68250 /DEF=Mus musculus RIKEN cDNA 5730536A07 gene (5730536A07Rik), mRNA. /PROD=RIKEN cDNA 5730536A07 /FL=gb:BC005745.1 gb:NM_026635.1
1416635_at	516	180	0.35		639	218	0.34		955	180	0.19		1375	199	0.14		gb:NM_020561.1 /DB_XREF=gi:10181129 /GEN=Asml3a-pending /FEA=FLmRNA /CNT=127 /TID=Mm.2379.1 /TIER=FL+Stack /STK=77 /UG=Mm.2379 /LL=57319 /DEF=Mus musculus acid sphingomyelinase-like phosphodiesterase 3a (Asml3a-pending), mRNA. /PROD=acid sphingomyelinase-like phosphodiesterase 3a /FL=gb:NM_020561.1
1416636_at	6036	5722	0.95		7640	7235	0.95		8847	5722	0.65		9688	6479	0.67		gb:NM_053075.1 /DB_XREF=gi:16716350 /GEN=Rheb /FEA=FLmRNA /CNT=143 /TID=Mm.154984.1 /TIER=FL+Stack /STK=77 /UG=Mm.154984 /LL=19744 /DEF=Mus musculus RAS-homolog enriched in brain (Rheb), mRNA. /PROD=RAS-homolog enriched in brain /FL=gb:NM_053075.1 gb:AB039919.1 gb:BC012273.1
1416637_at	505	500	0.99		410	443	1.08		369	500	1.36		385	472	1.23		gb:NM_009207.1 /DB_XREF=gi:6678020 /GEN=Slc4a2 /FEA=FLmRNA /CNT=139 /TID=Mm.4580.1 /TIER=FL+Stack /STK=77 /UG=Mm.4580 /LL=20535 /DEF=Mus musculus solute carrier family 4 (anion exchanger), member 2 (Slc4a2), mRNA. /PROD=solute carrier family 4 (anion exchanger),member 2 /FL=gb:J04036.1 gb:NM_009207.1
1416638_at	730	790	1.08		609	712	1.17		557	790	1.42		544	751	1.38		gb:NM_015772.1 /DB_XREF=gi:7657537 /GEN=Sall2 /FEA=FLmRNA /CNT=112 /TID=Mm.39487.1 /TIER=FL+Stack /STK=77 /UG=Mm.39487 /LL=50524 /DEF=Mus musculus sal-like 2 (Drosophila) (Sall2), mRNA. /PROD=sal-like 2 (Drosophila) /FL=gb:NM_015772.1
1416639_at	92	90	0.98		113	87	0.77		91	90	0.99		74	89	1.2		gb:NM_019741.1 /DB_XREF=gi:9789966 /GEN=Slc2a5 /FEA=FLmRNA /CNT=104 /TID=Mm.34150.1 /TIER=FL+Stack /STK=77 /UG=Mm.34150 /LL=56485 /DEF=Mus musculus solute carrier family 2 (facilitated glucose transporter), member 5 (Slc2a5), mRNA. /PROD=solute carrier family 2 (facilitated glucosetransporter), member 5 /FL=gb:AF161071.1 gb:NM_019741.1 gb:BC023500.1
1416640_at	78	127	1.63		206	164	0.8		159	127	0.8		166	146	0.88		gb:NM_021487.1 /DB_XREF=gi:10946897 /GEN=Kcne1l /FEA=FLmRNA /CNT=94 /TID=Mm.58507.1 /TIER=FL+Stack /STK=77 /UG=Mm.58507 /LL=66240 /DEF=Mus musculus potassium voltage-gated channel, Isk-related family, member 1-like (Kcne1l), mRNA. /PROD=potassium voltage-gated channel, Isk-relatedfamily, member 1-like /FL=gb:NM_021487.1
1416641_at	535	531	0.99		622	448	0.72		567	531	0.94		641	490	0.76		gb:NM_010715.1 /DB_XREF=gi:6754543 /GEN=Lig1 /FEA=FLmRNA /CNT=133 /TID=Mm.1013.1 /TIER=FL+Stack /STK=77 /UG=Mm.1013 /LL=16881 /DEF=Mus musculus ligase I, DNA, ATP-dependent (Lig1), mRNA. /PROD=ligase I, DNA, ATP-dependent /FL=gb:U04674.1 gb:NM_010715.1 gb:U19604.1
1416642_a_at	28850	27335	0.95		25197	28428	1.13		23615	27335	1.16		23391	27882	1.19		gb:NM_009429.1 /DB_XREF=gi:6678436 /GEN=Tpt1 /FEA=FLmRNA /CNT=255 /TID=Mm.254.1 /TIER=FL+Stack /STK=76 /UG=Mm.254 /LL=22070 /DEF=Mus musculus tumor protein, translationally-controlled 1 (Tpt1), mRNA. /PROD=tumor protein, translationally-controlled 1 /FL=gb:NM_009429.1
1416643_at	20	13	0.65		18	8	0.44		16	13	0.81		14	11	0.79		gb:BF608828 /DB_XREF=gi:13505320 /DB_XREF=MY1_001770 /CLONE=ICRFp522E2425 /FEA=FLmRNA /CNT=255 /TID=Mm.254.1 /TIER=ConsEnd /STK=0 /UG=Mm.254 /LL=22070 /UG_GENE=Tpt1 /UG_TITLE=tumor protein, translationally-controlled 1 /FL=gb:NM_009429.1
1416644_a_at	27	83	3.07		32	18	0.56		52	83	1.6		36	51	1.42		gb:BB116052 /DB_XREF=gi:15408095 /DB_XREF=BB116052 /CLONE=9530053C20 /FEA=FLmRNA /CNT=159 /TID=Mm.4083.1 /TIER=Stack /STK=9 /UG=Mm.4083 /LL=20347 /UG_GENE=Sema3b /UG_TITLE=sema domain, immunoglobulin domain (Ig), short basic domain, secreted, (semaphorin) 3B /FL=gb:NM_009153.1
1416645_a_at	2	1	0.5		7	6	0.86		7	1	0.14		3	4	1.33		gb:NM_007423.1 /DB_XREF=gi:6680667 /GEN=Afp /FEA=FLmRNA /CNT=178 /TID=Mm.80.1 /TIER=FL+Stack /STK=76 /UG=Mm.80 /LL=11576 /DEF=Mus musculus alpha fetoprotein (Afp), mRNA. /PROD=alpha fetoprotein /FL=gb:NM_007423.1
1416646_at	17	8	0.47		17	9	0.53		9	8	0.89		6	9	1.5		gb:NM_007423.1 /DB_XREF=gi:6680667 /GEN=Afp /FEA=FLmRNA /CNT=178 /TID=Mm.80.1 /TIER=FL+Stack /STK=76 /UG=Mm.80 /LL=11576 /DEF=Mus musculus alpha fetoprotein (Afp), mRNA. /PROD=alpha fetoprotein /FL=gb:NM_007423.1
1416647_at	398	347	0.87		413	373	0.9		446	347	0.78		376	360	0.96		gb:NM_007533.1 /DB_XREF=gi:6671623 /GEN=Bckdha /FEA=FLmRNA /CNT=211 /TID=Mm.25848.1 /TIER=FL+Stack /STK=76 /UG=Mm.25848 /LL=12039 /DEF=Mus musculus branched chain ketoacid dehydrogenase E1, alpha polypeptide (Bckdha), mRNA. /PROD=branched chain ketoacid dehydrogenase E1, alphapolypeptide /FL=gb:BC003787.1 gb:NM_007533.1 gb:L47335.1
1416648_at	5736	6492	1.13		5006	5008	1		3494	6492	1.86		3964	5750	1.45		gb:NM_030238.1 /DB_XREF=gi:13384735 /GEN=Dnchc1 /FEA=FLmRNA /CNT=214 /TID=Mm.181430.1 /TIER=FL+Stack /STK=76 /UG=Mm.181430 /LL=13424 /DEF=Mus musculus dynein, cytoplasmic, heavy chain 1 (Dnchc1), mRNA. /PROD=dynein, cytoplasmic, heavy chain 1 /FL=gb:NM_030238.1 gb:AY004877.1
1416649_at	28	18	0.64		19	12	0.63		27	18	0.67		17	15	0.88		gb:NM_007443.1 /DB_XREF=gi:6680683 /GEN=Ambp /FEA=FLmRNA /CNT=156 /TID=Mm.2197.1 /TIER=FL+Stack /STK=76 /UG=Mm.2197 /LL=11699 /DEF=Mus musculus alpha 1 microglobulinbikunin (Ambp), mRNA. /PROD=alpha 1 microglobulinbikunin /FL=gb:BC021660.1 gb:NM_007443.1
1416650_at	3	4	1.33		3	1	0.33		3	4	1.33		9	3	0.33		gb:NM_138954.1 /DB_XREF=gi:20336739 /GEN=Rfpl4 /FEA=FLmRNA /CNT=101 /TID=Mm.28764.1 /TIER=FL+Stack /STK=76 /UG=Mm.28764 /LL=192658 /DEF=Mus musculus ret finger protein-like 4 (Rfpl4), mRNA. /PROD=ret finger protein-like 4 /FL=gb:AY070253.1 gb:NM_138954.1
1416651_at	854	802	0.94		708	796	1.12		668	802	1.2		788	799	1.01		gb:NM_013859.1 /DB_XREF=gi:7305356 /GEN=ORF6 /FEA=FLmRNA /CNT=110 /TID=Mm.2310.1 /TIER=FL+Stack /STK=76 /UG=Mm.2310 /LL=29805 /DEF=Mus musculus open reading frame 6 (ORF6), mRNA. /PROD=open reading frame 6 /FL=gb:NM_013859.1 gb:AF119498.1 gb:BC019440.1
1416652_at	39	68	1.74		49	72	1.47		81	68	0.84		69	70	1.01		gb:AF316825.1 /DB_XREF=gi:13625798 /GEN=Aspn /FEA=FLmRNA /CNT=119 /TID=Mm.25755.1 /TIER=FL /STK=1 /UG=Mm.25755 /LL=66695 /DEF=Mus musculus asporin precursor (Aspn) mRNA, complete cds. /PROD=asporin precursor /FL=gb:NM_025711.1 gb:AF316825.1
1416653_at	909	1082	1.19		1210	1319	1.09		1270	1082	0.85		1331	1201	0.9		gb:NM_011504.1 /DB_XREF=gi:6755689 /GEN=Stxbp3 /FEA=FLmRNA /CNT=117 /TID=Mm.12155.1 /TIER=FL+Stack /STK=76 /UG=Mm.12155 /LL=20912 /DEF=Mus musculus syntaxin binding protein 3 (Stxbp3), mRNA. /PROD=syntaxin binding protein 3 /FL=gb:D30798.1 gb:NM_011504.1 gb:U19521.1
1416654_at	1394	1702	1.22		1442	1897	1.32		2180	1702	0.78		1711	1800	1.05		gb:NM_025286.1 /DB_XREF=gi:13384631 /GEN=Slc31a2 /FEA=FLmRNA /CNT=121 /TID=Mm.17804.1 /TIER=FL+Stack /STK=76 /UG=Mm.17804 /LL=20530 /DEF=Mus musculus solute carrier family 31, member 2 (Slc31a2), mRNA. /PROD=solute carrier family 31, member 2 /FL=gb:NM_025286.1
1416655_at	1973	2014	1.02		2145	2348	1.09		2350	2014	0.86		2755	2181	0.79		gb:NM_021550.1 /DB_XREF=gi:10946989 /GEN=1500002I11Rik /FEA=FLmRNA /CNT=105 /TID=Mm.25677.1 /TIER=FL+Stack /STK=76 /UG=Mm.25677 /LL=59048 /DEF=Mus musculus RIKEN cDNA 1500002I11 gene (1500002I11Rik), mRNA. /PROD=hypothetical protein from clone 1-44 /FL=gb:NM_021550.1 gb:AB030184.1
1416656_at	288	290	1.01		939	724	0.77		833	290	0.35		722	507	0.7		gb:NM_033444.1 /DB_XREF=gi:15617202 /GEN=Clic1 /FEA=FLmRNA /CNT=227 /TID=Mm.29524.1 /TIER=FL+Stack /STK=75 /UG=Mm.29524 /LL=114584 /DEF=Mus musculus chloride intracellular channel 1 (Clic1), mRNA. /PROD=chloride intracellular channel 1 /FL=gb:BC004658.1 gb:NM_033444.1
1416657_at	1820	1536	0.84		1289	1300	1.01		1353	1536	1.14		1451	1418	0.98		gb:NM_009652.1 /DB_XREF=gi:6753033 /GEN=Akt1 /FEA=FLmRNA /CNT=192 /TID=Mm.6645.1 /TIER=FL+Stack /STK=75 /UG=Mm.6645 /LL=11651 /DEF=Mus musculus thymoma viral proto-oncogene 1 (Akt1), mRNA. /PROD=thymoma viral proto-oncogene 1 /FL=gb:NM_009652.1
1416658_at	859	866	1.01		1526	1105	0.72		1178	866	0.74		1078	986	0.91		gb:NM_011356.1 /DB_XREF=gi:6755475 /GEN=Frzb /FEA=FLmRNA /CNT=130 /TID=Mm.3246.1 /TIER=FL+Stack /STK=75 /UG=Mm.3246 /LL=20378 /DEF=Mus musculus frizzled-related protein (Frzb), mRNA. /PROD=secreted frizzled-related sequence protein 3 /FL=gb:U68058.1 gb:U91905.1 gb:BC016884.1 gb:U88568.1 gb:NM_011356.1
1416659_at	1815	1951	1.07		2245	1823	0.81		1905	1951	1.02		2146	1887	0.88		gb:U14172.1 /DB_XREF=gi:1205975 /FEA=FLmRNA /CNT=376 /TID=Mm.2238.1 /TIER=FL+Stack /STK=75 /UG=Mm.2238 /LL=13669 /UG_GENE=Eif3 /DEF=Mus musculus p162 protein mRNA, complete cds. /PROD=p162 protein /FL=gb:U14172.1 gb:NM_010123.1
1416660_at	532	563	1.06		598	562	0.94		754	563	0.75		631	563	0.89		gb:NM_010123.1 /DB_XREF=gi:6753739 /GEN=Eif3 /FEA=FLmRNA /CNT=376 /TID=Mm.2238.1 /TIER=FL+Stack /STK=9 /UG=Mm.2238 /LL=13669 /DEF=Mus musculus eukaryotic translation initiation factor 3 (Eif3), mRNA. /PROD=eukaryotic translation initiation factor 3 /FL=gb:U14172.1 gb:NM_010123.1
1416661_at	74	60	0.81		140	113	0.81		135	60	0.44		134	87	0.65		gb:BB835796 /DB_XREF=gi:17014039 /DB_XREF=BB835796 /CLONE=G930038N11 /FEA=FLmRNA /CNT=376 /TID=Mm.2238.1 /TIER=Stack /STK=11 /UG=Mm.2238 /LL=13669 /UG_GENE=Eif3 /UG_TITLE=eukaryotic translation initiation factor 3 /FL=gb:U14172.1 gb:NM_010123.1
1416662_at	99	63	0.64		138	91	0.66		60	63	1.05		67	77	1.15		gb:NM_138665.1 /DB_XREF=gi:20149747 /GEN=MGC6279 /FEA=FLmRNA /CNT=252 /TID=Mm.141020.1 /TIER=FL+Stack /STK=75 /UG=Mm.141020 /LL=192166 /DEF=Mus musculus hypothetical protein MGC6279 (MGC6279), mRNA. /PROD=hypothetical protein MGC6279 /FL=gb:BC003456.1 gb:NM_138665.1
1416663_at	3946	4176	1.06		4455	4206	0.94		4383	4176	0.95		5062	4191	0.83		gb:NM_025358.1 /DB_XREF=gi:13384719 /GEN=1010001N11Rik /FEA=FLmRNA /CNT=211 /TID=Mm.29939.1 /TIER=FL+Stack /STK=75 /UG=Mm.29939 /LL=66108 /DEF=Mus musculus RIKEN cDNA 1010001N11 gene (1010001N11Rik), mRNA. /PROD=RIKEN cDNA 1010001N11 /FL=gb:NM_025358.1
1416664_at	143	138	0.97		146	133	0.91		114	138	1.21		100	136	1.36		gb:NM_023223.1 /DB_XREF=gi:12963586 /GEN=Cdc20 /FEA=FLmRNA /CNT=170 /TID=Mm.29931.1 /TIER=FL+Stack /STK=75 /UG=Mm.29931 /LL=107995 /DEF=Mus musculus cell division cycle 20 homolog (S. cerevisiae) (Cdc20), mRNA. /PROD=cell division cycle 20 homolog (S. cerevisiae) /FL=gb:AB045313.1 gb:BC003215.1 gb:NM_023223.1 gb:AF312208.1
1416665_at	1984	2169	1.09		2007	1937	0.97		2261	2169	0.96		2506	2053	0.82		gb:AF098949.1 /DB_XREF=gi:5456748 /FEA=FLmRNA /CNT=98 /TID=Mm.20634.1 /TIER=FL+Stack /STK=75 /UG=Mm.20634 /LL=12850 /UG_GENE=Coq7 /DEF=Mus musculus COQ7 protein mRNA, complete cds. /PROD=COQ7 protein /FL=gb:AF098949.1 gb:NM_009940.1 gb:AF053770.1 gb:AF080580.1
1416666_at	519	666	1.28		1225	966	0.79		788	666	0.85		647	816	1.26		gb:NM_009255.1 /DB_XREF=gi:6678098 /GEN=Serpine2 /FEA=FLmRNA /CNT=173 /TID=Mm.3093.1 /TIER=FL+Stack /STK=75 /UG=Mm.3093 /LL=20720 /DEF=Mus musculus serine (or cysteine) proteinase inhibitor, clade E (nexin, plasminogen activator inhibitor type 1), member 2 (Serpine2), mRNA. /PROD=serine protease inhibitor 4 /FL=gb:NM_009255.1 gb:BC010675.1
1416667_at	1359	1219	0.9		1303	1311	1.01		1497	1219	0.81		1521	1265	0.83		gb:NM_007898.1 /DB_XREF=gi:6681254 /GEN=Ebp /FEA=FLmRNA /CNT=149 /TID=Mm.27183.1 /TIER=FL+Stack /STK=75 /UG=Mm.27183 /LL=13595 /DEF=Mus musculus phenylalkylamine Ca2+ antagonist (emopamil) binding protein (Ebp), mRNA. /PROD=phenylalkylamine Ca2+ antagonist (emopamil)binding protein /FL=gb:NM_007898.1 gb:BC004620.1 gb:BC004703.1
1416668_at	1646	1713	1.04		1880	1747	0.93		2357	1713	0.73		2717	1730	0.64		gb:NM_025736.1 /DB_XREF=gi:13385195 /GEN=4921531G14Rik /FEA=FLmRNA /CNT=111 /TID=Mm.464.1 /TIER=FL+Stack /STK=75 /UG=Mm.464 /LL=66736 /DEF=Mus musculus RIKEN cDNA 4921531G14 gene (4921531G14Rik), mRNA. /PROD=RIKEN cDNA 4921531G14 /FL=gb:BC004716.1 gb:NM_025736.1
1416669_s_at	10405	9646	0.93		9941	10839	1.09		9826	9646	0.98		11256	10243	0.91		gb:NM_013608.1 /DB_XREF=gi:7305296 /GEN=Naca /FEA=FLmRNA /CNT=91 /TID=Mm.3746.1 /TIER=FL+Stack /STK=75 /UG=Mm.3746 /LL=17938 /DEF=Mus musculus nascent polypeptide-associated complex alpha polypeptide (Naca), mRNA. /PROD=nascent polypeptide-associated complex alphapolypeptide /FL=gb:U48364.1 gb:NM_013608.1
1416670_at	92	72	0.78		194	207	1.07		224	72	0.32		201	140	0.7		gb:AY091600.1 /DB_XREF=gi:20259692 /FEA=FLmRNA /CNT=121 /TID=Mm.181661.1 /TIER=FL /STK=1 /UG=Mm.181661 /LL=84505 /UG_GENE=Setdb1 /DEF=Mus musculus ESET protein mRNA, complete cds, alternatively spliced. /PROD=ESET protein /FL=gb:AF091628.1 gb:NM_018877.1 gb:AY091600.1
1416671_a_at	570	553	0.97		949	846	0.89		1034	553	0.53		1036	700	0.68		gb:NM_053177.1 /DB_XREF=gi:16716462 /GEN=Mcoln1 /FEA=FLmRNA /CNT=111 /TID=Mm.8356.1 /TIER=FL+Stack /STK=75 /UG=Mm.8356 /LL=94178 /DEF=Mus musculus mucolipin 1 (Mcoln1), mRNA. /PROD=mucolipin 1 /FL=gb:AF302009.1 gb:NM_053177.1 gb:BC005651.1
1416672_s_at	771	781	1.01		1038	903	0.87		1250	781	0.62		1193	842	0.71		gb:NM_053177.1 /DB_XREF=gi:16716462 /GEN=Mcoln1 /FEA=FLmRNA /CNT=111 /TID=Mm.8356.1 /TIER=FL+Stack /STK=75 /UG=Mm.8356 /LL=94178 /DEF=Mus musculus mucolipin 1 (Mcoln1), mRNA. /PROD=mucolipin 1 /FL=gb:AF302009.1 gb:NM_053177.1 gb:BC005651.1
1416673_at	75	67	0.89		58	57	0.98		49	67	1.37		51	62	1.22		gb:NM_019517.1 /DB_XREF=gi:9506418 /GEN=Bace2 /FEA=FLmRNA /CNT=108 /TID=Mm.28116.1 /TIER=FL+Stack /STK=75 /UG=Mm.28116 /LL=56175 /DEF=Mus musculus beta-site APP-cleaving enzyme 2 (Bace2), mRNA. /PROD=beta-site APP-cleaving enzyme 2 /FL=gb:NM_019517.1 gb:AF216310.1
1416674_at	148	222	1.5		102	315	3.09		95	222	2.34		105	269	2.56		gb:D88187.1 /DB_XREF=gi:2627026 /GEN=ftp-1 /FEA=FLmRNA /CNT=96 /TID=Mm.4860.1 /TIER=FL+Stack /STK=75 /UG=Mm.4860 /LL=19273 /DEF=Mus musculus mRNA for Ftp-1, complete cds. /PROD=Ftp-1 /FL=gb:NM_011214.1 gb:U55057.1 gb:D88187.1
1416675_s_at	405	436	1.08		481	414	0.86		410	436	1.06		356	425	1.19		gb:NM_019676.1 /DB_XREF=gi:9790166 /GEN=Plcd /FEA=FLmRNA /CNT=108 /TID=Mm.23963.1 /TIER=FL+Stack /STK=75 /UG=Mm.23963 /LL=18799 /DEF=Mus musculus phospholipase C, delta (Plcd), mRNA. /PROD=phospholipase C, delta /FL=gb:BC025798.1 gb:AF133125.1 gb:U85711.1 gb:NM_019676.1
1416676_at	6	3	0.5		3	7	2.33		5	3	0.6		4	5	1.25		gb:NM_023125.1 /DB_XREF=gi:12963496 /GEN=Kng /FEA=FLmRNA /CNT=247 /TID=Mm.2160.1 /TIER=FL+Stack /STK=74 /UG=Mm.2160 /LL=16644 /DEF=Mus musculus kininogen (Kng), mRNA. /PROD=kininogen /FL=gb:BC018158.1 gb:NM_023125.1
1416677_at	96	76	0.79		64	80	1.25		57	76	1.33		75	78	1.04		gb:NM_013475.1 /DB_XREF=gi:7304898 /GEN=Apoh /FEA=FLmRNA /CNT=198 /TID=Mm.2266.1 /TIER=FL+Stack /STK=74 /UG=Mm.2266 /LL=11818 /DEF=Mus musculus apolipoprotein H (Apoh), mRNA. /PROD=apolipoprotein H /FL=gb:NM_013475.1 gb:BC019811.1
1416678_at	4073	4203	1.03		3688	3121	0.85		3668	4203	1.15		4136	3662	0.89		gb:NM_011991.1 /DB_XREF=gi:6753487 /GEN=Cops3 /FEA=FLmRNA /CNT=161 /TID=Mm.40.1 /TIER=FL+Stack /STK=74 /UG=Mm.40 /LL=26572 /DEF=Mus musculus COP9 (constitutive photomorphogenic) homolog, subunit 3 (Arabidopsis thaliana) (Cops3), mRNA. /PROD=COP9 (constitutive photomorphogenic), subunit 3(Arabidopsis) /FL=gb:AF071313.1 gb:NM_011991.1
1416679_at	2997	2942	0.98		2461	2025	0.82		2658	2942	1.11		2476	2484	1		gb:BC009119.1 /DB_XREF=gi:14318641 /FEA=FLmRNA /CNT=186 /TID=Mm.1519.1 /TIER=FL+Stack /STK=74 /UG=Mm.1519 /LL=19299 /UG_GENE=Abcd3 /DEF=Mus musculus, ATP-binding cassette, sub-family D (ALD), member 3, clone MGC:6967 IMAGE:3154529, mRNA, complete cds. /PROD=ATP-binding cassette, sub-family D (ALD), member3 /FL=gb:BC009119.1 gb:NM_008991.1
1416680_at	4774	4723	0.99		3734	3873	1.04		3512	4723	1.34		4002	4298	1.07		gb:NM_011668.1 /DB_XREF=gi:7106440 /GEN=Ube3a /FEA=FLmRNA /CNT=174 /TID=Mm.9002.1 /TIER=FL+Stack /STK=74 /UG=Mm.9002 /LL=22215 /DEF=Mus musculus ubiquitin protein ligase E3A (Ube3a), mRNA. /PROD=ubiquitin protein ligase E3A /FL=gb:U82122.1 gb:U96636.1 gb:NM_011668.1
1416681_at	155	161	1.04		225	248	1.1		174	161	0.93		261	205	0.79		gb:AI449114 /DB_XREF=gi:4287736 /DB_XREF=ms93c10.x1 /CLONE=IMAGE:619122 /FEA=FLmRNA /CNT=174 /TID=Mm.9002.1 /TIER=Stack /STK=10 /UG=Mm.9002 /LL=22215 /UG_GENE=Ube3a /UG_TITLE=ubiquitin protein ligase E3A /FL=gb:U82122.1 gb:U96636.1 gb:NM_011668.1
1416682_at	175	166	0.95		175	190	1.09		159	166	1.04		211	178	0.84		gb:AK018443.1 /DB_XREF=gi:12858144 /GEN=Ube3a /FEA=FLmRNA /CNT=174 /TID=Mm.9002.1 /TIER=Stack /STK=10 /UG=Mm.9002 /LL=22215 /UG_TITLE=ubiquitin protein ligase E3A /DEF=Mus musculus 16 days embryo lung cDNA, RIKEN full-length enriched library, clone:8430426O19:ubiquitin conjugating enzyme E3A, full insert sequence. /FL=gb:U82122.1 gb:U96636.1 gb:NM_011668.1
1416683_at	1225	1180	0.96		600	677	1.13		861	1180	1.37		561	929	1.66		gb:NM_138749.1 /DB_XREF=gi:20270280 /GEN=Plxnb2 /FEA=FLmRNA /CNT=197 /TID=Mm.28780.1 /TIER=FL+Stack /STK=74 /UG=Mm.28780 /LL=140570 /DEF=Mus musculus plexin B2 (Plxnb2), mRNA. /PROD=plexin B2 /FL=gb:NM_138749.1 gb:BC007481.1 gb:BC003293.1
1416684_at	1005	1204	1.2		1263	1070	0.85		1316	1204	0.91		1425	1137	0.8		gb:NM_007991.1 /DB_XREF=gi:6679754 /GEN=Fbl /FEA=FLmRNA /CNT=136 /TID=Mm.4595.1 /TIER=FL+Stack /STK=74 /UG=Mm.4595 /LL=14113 /DEF=Mus musculus fibrillarin (Fbl), mRNA. /PROD=fibrillarin /FL=gb:BC003813.1 gb:NM_007991.1
1416685_s_at	1638	1443	0.88		1944	1529	0.79		1780	1443	0.81		1655	1486	0.9		gb:NM_007991.1 /DB_XREF=gi:6679754 /GEN=Fbl /FEA=FLmRNA /CNT=136 /TID=Mm.4595.1 /TIER=FL+Stack /STK=74 /UG=Mm.4595 /LL=14113 /DEF=Mus musculus fibrillarin (Fbl), mRNA. /PROD=fibrillarin /FL=gb:BC003813.1 gb:NM_007991.1
1416686_at	296	335	1.13		491	298	0.61		233	335	1.44		215	317	1.47		gb:NM_011961.1 /DB_XREF=gi:6755107 /GEN=Plod2 /FEA=FLmRNA /CNT=143 /TID=Mm.79983.1 /TIER=FL+Stack /STK=74 /UG=Mm.79983 /LL=26432 /DEF=Mus musculus procollagen lysine, 2-oxoglutarate 5-dioxygenase 2 (Plod2), mRNA. /PROD=procollagen lysine, 2-oxoglutarate 5-dioxygenase2 /FL=gb:AF080572.1 gb:BC021352.1 gb:NM_011961.1
1416687_at	556	747	1.34		1914	681	0.36		662	747	1.13		578	714	1.24		gb:BC021352.1 /DB_XREF=gi:18204026 /FEA=FLmRNA /CNT=143 /TID=Mm.79983.1 /TIER=FL+Stack /STK=25 /UG=Mm.79983 /LL=26432 /UG_GENE=Plod2 /DEF=Mus musculus, procollagen lysine, 2-oxoglutarate 5-dioxygenase 2, clone MGC:29312 IMAGE:5007509, mRNA, complete cds. /PROD=procollagen lysine, 2-oxoglutarate 5-dioxygenase2 /FL=gb:AF080572.1 gb:BC021352.1 gb:NM_011961.1
1416688_at	8262	8606	1.04		9075	9056	1		7988	8606	1.08		8949	8831	0.99		gb:NM_013669.1 /DB_XREF=gi:7305506 /GEN=Snap91 /FEA=FLmRNA /CNT=101 /TID=Mm.4870.1 /TIER=FL+Stack /STK=74 /UG=Mm.4870 /LL=20616 /DEF=Mus musculus synaptosomal-associated protein, 91 kDa (Snap91), mRNA. /PROD=synaptosomal-associated protein, 91 kDa /FL=gb:NM_013669.1 gb:M83985.1
1416689_at	885	288	0.33		292	519	1.78		866	288	0.33		811	404	0.5		gb:NM_011656.1 /DB_XREF=gi:6755902 /GEN=Tuft1 /FEA=FLmRNA /CNT=94 /TID=Mm.10214.1 /TIER=FL+Stack /STK=74 /UG=Mm.10214 /LL=22156 /DEF=Mus musculus tuftelin 1 (Tuft1), mRNA. /PROD=tuftelin 1 /FL=gb:AF047704.1 gb:NM_011656.1 gb:BC019213.1
1416690_at	1839	1753	0.95		1271	1398	1.1		1451	1753	1.21		1034	1576	1.52		gb:NM_019581.1 /DB_XREF=gi:9624993 /GEN=Gtpbp2 /FEA=FLmRNA /CNT=138 /TID=Mm.22147.1 /TIER=FL+Stack /STK=74 /UG=Mm.22147 /LL=56055 /DEF=Mus musculus GTP binding protein 2 (Gtpbp2), mRNA. /PROD=GTP binding protein 2 /FL=gb:AF168991.1 gb:AB024573.1 gb:NM_019581.1
1416691_at	824	833	1.01		769	846	1.1		1087	833	0.77		688	840	1.22		gb:AB024573.1 /DB_XREF=gi:9971155 /GEN=Gtpbp2 /FEA=FLmRNA /CNT=138 /TID=Mm.22147.1 /TIER=FL /STK=3 /UG=Mm.22147 /LL=56055 /DEF=Mus musculus Gtpbp2 mRNA for GTP-binding like protein 2, complete cds. /PROD=GTP-binding like protein 2 /FL=gb:AF168991.1 gb:AB024573.1 gb:NM_019581.1
1416692_at	1070	1004	0.94		954	802	0.84		1035	1004	0.97		1100	903	0.82		gb:NM_016706.1 /DB_XREF=gi:7710007 /GEN=Coil /FEA=FLmRNA /CNT=105 /TID=Mm.29736.1 /TIER=FL+Stack /STK=74 /UG=Mm.29736 /LL=12812 /DEF=Mus musculus coilin (Coil), mRNA. /PROD=coilin /FL=gb:NM_016706.1 gb:AF208663.1
1416693_at	7	5	0.71		14	6	0.43		5	5	1		5	6	1.2		gb:NM_013519.1 /DB_XREF=gi:8850212 /GEN=Foxc2 /FEA=FLmRNA /CNT=90 /TID=Mm.14092.1 /TIER=FL+Stack /STK=74 /UG=Mm.14092 /LL=14234 /DEF=Mus musculus forkhead box C2 (Foxc2), mRNA. /PROD=forkhead box C2 /FL=gb:NM_013519.1
1416694_at	35	46	1.31		11	23	2.09		15	46	3.07		19	35	1.84		gb:NM_010294.1 /DB_XREF=gi:6753999 /GEN=Gk-rs2 /FEA=FLmRNA /CNT=93 /TID=Mm.61206.1 /TIER=FL+Stack /STK=74 /UG=Mm.61206 /LL=14626 /DEF=Mus musculus glucokinase activity, related sequence 2 (Gk-rs2), mRNA. /PROD=glucokinase activity, related sequence 2 /FL=gb:NM_010294.1 gb:AF117734.1
1416695_at	267	229	0.86		362	254	0.7		340	229	0.67		236	242	1.03		gb:BC002055.1 /DB_XREF=gi:12805192 /FEA=FLmRNA /CNT=194 /TID=Mm.1508.1 /TIER=FL+Stack /STK=73 /UG=Mm.1508 /LL=12257 /UG_GENE=Bzrp /DEF=Mus musculus, Similar to benzodiazepine receptor, peripheral, clone MGC:6086 IMAGE:3493196, mRNA, complete cds. /PROD=Similar to benzodiazepine receptor, peripheral /FL=gb:NM_009775.1 gb:L17306.1 gb:BC002055.1 gb:D21207.1
1416696_at	901	816	0.91		895	744	0.83		943	816	0.87		1046	780	0.75		gb:NM_080837.1 /DB_XREF=gi:18250287 /GEN=Il25 /FEA=FLmRNA /CNT=150 /TID=Mm.29925.1 /TIER=FL+Stack /STK=73 /UG=Mm.29925 /LL=28106 /DEF=Mus musculus interleukin 25 (Il25), mRNA. /PROD=interleukin 25 /FL=gb:AY038184.1 gb:NM_080837.1
1416697_at	10	32	3.2		15	30	2		6	32	5.33		7	31	4.43		gb:NM_010074.1 /DB_XREF=gi:6753673 /GEN=Dpp4 /FEA=FLmRNA /CNT=157 /TID=Mm.1151.1 /TIER=FL+Stack /STK=73 /UG=Mm.1151 /LL=13482 /DEF=Mus musculus dipeptidylpeptidase 4 (Dpp4), mRNA. /PROD=dipeptidylpeptidase 4 /FL=gb:NM_010074.1 gb:BC022183.1
1416698_a_at	353	313	0.89		706	692	0.98		400	313	0.78		491	503	1.02		gb:NM_016904.1 /DB_XREF=gi:8393134 /GEN=Cks1 /FEA=FLmRNA /CNT=161 /TID=Mm.3049.1 /TIER=FL+Stack /STK=73 /UG=Mm.3049 /LL=54124 /DEF=Mus musculus CDC28 protein kinase 1 (Cks1), mRNA. /PROD=CDC28 protein kinase 1 /FL=gb:AB025409.1 gb:NM_016904.1
1416699_at	3897	4338	1.11		3305	4019	1.22		3497	4338	1.24		3718	4179	1.12		gb:NM_026124.1 /DB_XREF=gi:13385629 /GEN=1110008F13Rik /FEA=FLmRNA /CNT=127 /TID=Mm.29264.1 /TIER=FL+Stack /STK=73 /UG=Mm.29264 /LL=67388 /DEF=Mus musculus RIKEN cDNA 1110008F13 gene (1110008F13Rik), mRNA. /PROD=RIKEN cDNA 1110008F13 /FL=gb:BC019445.1 gb:NM_026124.1
1416700_at	628	697	1.11		1138	1146	1.01		759	697	0.92		913	922	1.01		gb:NM_028810.1 /DB_XREF=gi:13386353 /GEN=Arhe /FEA=FLmRNA /CNT=123 /TID=Mm.46497.1 /TIER=FL+Stack /STK=73 /UG=Mm.46497 /LL=74194 /DEF=Mus musculus ras homolog gene family, member E (Arhe), mRNA. /PROD=ras homolog gene family, member E /FL=gb:BC009002.1 gb:NM_028810.1
1416701_at	278	431	1.55		1007	924	0.92		621	431	0.69		713	678	0.95		gb:BC009002.1 /DB_XREF=gi:14290473 /FEA=FLmRNA /CNT=123 /TID=Mm.46497.1 /TIER=FL /STK=6 /UG=Mm.46497 /LL=74194 /UG_GENE=Arhe /DEF=Mus musculus, ras homolog gene family, member E, clone MGC:6381 IMAGE:3500586, mRNA, complete cds. /PROD=ras homolog gene family, member E /FL=gb:BC009002.1 gb:NM_028810.1
1416702_at	574	829	1.44		1836	1986	1.08		1475	829	0.56		1616	1408	0.87		gb:BC006776.1 /DB_XREF=gi:13904989 /FEA=FLmRNA /CNT=135 /TID=Mm.41560.1 /TIER=FL+Stack /STK=25 /UG=Mm.41560 /LL=20713 /UG_GENE=Serpini1 /DEF=Mus musculus, serine (or cysteine) proteinase inhibitor, clade I (neuroserpin), member 1, clone MGC:6413 IMAGE:3588856, mRNA, complete cds. /PROD=serine (or cysteine) proteinase inhibitor, cladeI (neuroserpin), member 1 /FL=gb:NM_009250.1 gb:BC006776.1
1416703_at	1863	1926	1.03		2007	1792	0.89		1455	1926	1.32		1585	1859	1.17		gb:NM_011951.1 /DB_XREF=gi:10092589 /GEN=Mapk14 /FEA=FLmRNA /CNT=164 /TID=Mm.4437.1 /TIER=FL+Stack /STK=73 /UG=Mm.4437 /LL=26416 /DEF=Mus musculus mitogen activated protein kinase 14 (Mapk14), mRNA. /PROD=mitogen activated protein kinase 14 /FL=gb:U10871.1 gb:NM_011951.1 gb:BC012235.1 gb:D83073.1
1416704_at	330	391	1.18		629	541	0.86		492	391	0.79		526	466	0.89		gb:BC012235.1 /DB_XREF=gi:15126597 /FEA=FLmRNA /CNT=164 /TID=Mm.4437.1 /TIER=FL /STK=1 /UG=Mm.4437 /LL=26416 /UG_GENE=Mapk14 /DEF=Mus musculus, mitogen activated protein kinase 14, clone MGC:18431 IMAGE:4195842, mRNA, complete cds. /PROD=mitogen activated protein kinase 14 /FL=gb:U10871.1 gb:NM_011951.1 gb:BC012235.1 gb:D83073.1
1416705_at	611	674	1.1		613	642	1.05		791	674	0.85		679	658	0.97		gb:BC006953.1 /DB_XREF=gi:13905310 /FEA=FLmRNA /CNT=147 /TID=Mm.43671.1 /TIER=FL+Stack /STK=73 /UG=Mm.43671 /LL=66646 /UG_GENE=5730518J08Rik /DEF=Mus musculus, clone MGC:6936 IMAGE:2811899, mRNA, complete cds. /PROD=Unknown (protein for MGC:6936) /FL=gb:NM_025683.1 gb:BC006953.1 gb:BC019126.1
1416706_at	341	496	1.45		787	860	1.09		954	496	0.52		873	678	0.78		gb:BC019126.1 /DB_XREF=gi:17512310 /FEA=FLmRNA /CNT=147 /TID=Mm.43671.1 /TIER=FL+Stack /STK=8 /UG=Mm.43671 /LL=66646 /UG_GENE=5730518J08Rik /DEF=Mus musculus, clone MGC:29410 IMAGE:5008075, mRNA, complete cds. /PROD=Unknown (protein for MGC:29410) /FL=gb:NM_025683.1 gb:BC006953.1 gb:BC019126.1
1416707_a_at	39	37	0.95		25	35	1.4		34	37	1.09		37	36	0.97		gb:NM_025928.1 /DB_XREF=gi:13385419 /GEN=2600009M07Rik /FEA=FLmRNA /CNT=130 /TID=Mm.36715.1 /TIER=FL+Stack /STK=73 /UG=Mm.36715 /LL=67037 /DEF=Mus musculus RIKEN cDNA 2600009M07 gene (2600009M07Rik), mRNA. /PROD=RIKEN cDNA 2600009M07 /FL=gb:AF348510.1 gb:NM_025928.1
1416708_a_at	1156	1096	0.95		942	1185	1.26		809	1096	1.35		787	1141	1.45		gb:NM_027898.1 /DB_XREF=gi:13386265 /GEN=1300003M23Rik /FEA=FLmRNA /CNT=105 /TID=Mm.27366.1 /TIER=FL+Stack /STK=73 /UG=Mm.27366 /LL=71748 /DEF=Mus musculus RIKEN cDNA 1300003M23 gene (1300003M23Rik), mRNA. /PROD=RIKEN cDNA 1300003M23 /FL=gb:NM_027898.1
1416709_a_at	1652	1683	1.02		1908	1698	0.89		1901	1683	0.89		2026	1691	0.83		gb:NM_031375.1 /DB_XREF=gi:13878192 /GEN=Ngrn-pending /FEA=FLmRNA /CNT=79 /TID=Mm.21175.1 /TIER=FL+Stack /STK=73 /UG=Mm.21175 /LL=83485 /DEF=Mus musculus neugrin (Ngrn-pending), mRNA. /PROD=neugrin /FL=gb:AB047544.1 gb:NM_031375.1
1416710_at	470	668	1.42		900	2227	2.47		771	668	0.87		696	1448	2.08		gb:NM_026239.1 /DB_XREF=gi:13385743 /GEN=9030603L14Rik /FEA=FLmRNA /CNT=102 /TID=Mm.41489.1 /TIER=FL+Stack /STK=73 /UG=Mm.41489 /LL=67564 /DEF=Mus musculus RIKEN cDNA 9030603L14 gene (9030603L14Rik), mRNA. /PROD=RIKEN cDNA 9030603L14 /FL=gb:NM_026239.1
1416711_at	68	48	0.71		65	44	0.68		51	48	0.94		53	46	0.87		gb:NM_009322.1 /DB_XREF=gi:6678226 /GEN=Tbr1 /FEA=FLmRNA /CNT=84 /TID=Mm.14158.1 /TIER=FL+Stack /STK=73 /UG=Mm.14158 /LL=21375 /DEF=Mus musculus T-box brain gene 1 (Tbr1), mRNA. /PROD=T-box brain gene 1 /FL=gb:U49251.1 gb:NM_009322.1
1416712_at	437	604	1.38		886	697	0.79		712	604	0.85		842	651	0.77		gb:NM_008820.1 /DB_XREF=gi:6679278 /GEN=Pep4 /FEA=FLmRNA /CNT=139 /TID=Mm.69751.1 /TIER=FL+Stack /STK=72 /UG=Mm.69751 /LL=18624 /DEF=Mus musculus peptidase 4 (Pep4), mRNA. /PROD=peptidase 4 /FL=gb:D82983.1 gb:U51014.1 gb:NM_008820.1
1416713_at	2620	2617	1		1617	1387	0.86		1699	2617	1.54		1425	2002	1.4		gb:NM_026481.1 /DB_XREF=gi:13385967 /GEN=2700055K07Rik /FEA=FLmRNA /CNT=115 /TID=Mm.29358.1 /TIER=FL+Stack /STK=72 /UG=Mm.29358 /LL=67971 /DEF=Mus musculus RIKEN cDNA 2700055K07 gene (2700055K07Rik), mRNA. /PROD=RIKEN cDNA 2700055K07 /FL=gb:NM_026481.1 gb:BC010788.1
1416714_at	123	121	0.98		112	98	0.88		92	121	1.32		70	110	1.57		gb:BC005450.1 /DB_XREF=gi:13529433 /FEA=FLmRNA /CNT=157 /TID=Mm.3182.1 /TIER=FL+Stack /STK=72 /UG=Mm.3182 /LL=15900 /UG_GENE=Icsbp /DEF=Mus musculus, interferon concensus sequence binding protein, clone MGC:6194 IMAGE:3487214, mRNA, complete cds. /PROD=interferon concensus sequence binding protein /FL=gb:BC005450.1 gb:M32489.1 gb:NM_008320.1
1416715_at	13	16	1.23		7	13	1.86		13	16	1.23		13	15	1.15		gb:NM_008126.1 /DB_XREF=gi:6680012 /GEN=Gjb3 /FEA=FLmRNA /CNT=89 /TID=Mm.90003.1 /TIER=FL+Stack /STK=72 /UG=Mm.90003 /LL=14620 /DEF=Mus musculus gap junction membrane channel protein beta 3 (Gjb3), mRNA. /PROD=gap junction membrane channel protein beta 3 /FL=gb:NM_008126.1 gb:BC024387.1
1416716_at	157	162	1.03		191	242	1.27		163	162	0.99		148	202	1.36		gb:NM_010112.1 /DB_XREF=gi:6753729 /GEN=Efs /FEA=FLmRNA /CNT=109 /TID=Mm.28543.1 /TIER=FL+Stack /STK=72 /UG=Mm.28543 /LL=13644 /DEF=Mus musculus embryonal Fyn-associated substrate (Efs), mRNA. /PROD=embryonal Fyn-associated substrate /FL=gb:U57686.1 gb:BC005438.1 gb:U28728.1 gb:NM_010112.1
1416717_at	37	7	0.19		9	19	2.11		6	7	1.17		21	13	0.62		gb:NM_009420.1 /DB_XREF=gi:6678422 /GEN=Tpx1 /FEA=FLmRNA /CNT=86 /TID=Mm.1296.1 /TIER=FL+Stack /STK=72 /UG=Mm.1296 /LL=22024 /DEF=Mus musculus testis specific gene 1 (Tpx1), mRNA. /PROD=testis specific gene 1 /FL=gb:NM_009420.1 gb:M25533.1
1416718_at	175	149	0.85		99	120	1.21		130	149	1.15		86	135	1.57		gb:NM_007529.1 /DB_XREF=gi:6671617 /GEN=Bcan /FEA=FLmRNA /CNT=86 /TID=Mm.4598.1 /TIER=FL+Stack /STK=72 /UG=Mm.4598 /LL=12032 /DEF=Mus musculus brevican (Bcan), mRNA. /PROD=brevican /FL=gb:NM_007529.1
1416719_a_at	11668	10009	0.86		9470	9311	0.98		8814	10009	1.14		9534	9660	1.01		gb:NM_025963.1 /DB_XREF=gi:13399309 /GEN=2210402A09Rik /FEA=FLmRNA /CNT=181 /TID=Mm.39130.1 /TIER=FL+Stack /STK=71 /UG=Mm.39130 /LL=67097 /DEF=Mus musculus RIKEN cDNA 2210402A09 gene (2210402A09Rik), mRNA. /PROD=RIKEN cDNA 2210402A09 /FL=gb:BC019725.1 gb:BC003853.1 gb:NM_025963.1
1416720_at	1643	1639	1		2127	2055	0.97		1961	1639	0.84		1593	1847	1.16		gb:BC012039.1 /DB_XREF=gi:15080591 /FEA=FLmRNA /CNT=355 /TID=Mm.24042.1 /TIER=FL+Stack /STK=71 /UG=Mm.24042 /LL=67996 /UG_GENE=1210001E11Rik /DEF=Mus musculus, RIKEN cDNA 1210001E11 gene, clone MGC:6276 IMAGE:2648111, mRNA, complete cds. /PROD=RIKEN cDNA 1210001E11 gene /FL=gb:BC012039.1 gb:NM_026499.1
1416721_s_at	3669	3412	0.93		4559	4124	0.9		4312	3412	0.79		3651	3768	1.03		gb:BC012039.1 /DB_XREF=gi:15080591 /FEA=FLmRNA /CNT=355 /TID=Mm.24042.1 /TIER=FL+Stack /STK=71 /UG=Mm.24042 /LL=67996 /UG_GENE=1210001E11Rik /DEF=Mus musculus, RIKEN cDNA 1210001E11 gene, clone MGC:6276 IMAGE:2648111, mRNA, complete cds. /PROD=RIKEN cDNA 1210001E11 gene /FL=gb:BC012039.1 gb:NM_026499.1
1416722_at	3409	2882	0.85		3033	2755	0.91		2662	2882	1.08		2578	2819	1.09		gb:NM_025812.1 /DB_XREF=gi:15022804 /GEN=Hmg20a /FEA=FLmRNA /CNT=148 /TID=Mm.150856.1 /TIER=FL+Stack /STK=71 /UG=Mm.150856 /LL=66867 /DEF=Mus musculus high mobility group 20A (Hmg20a), mRNA. /PROD=high mobility group 20A /FL=gb:BC013804.1 gb:NM_025812.1
1416723_at	3684	3246	0.88		1319	1255	0.95		2256	3246	1.44		2450	2251	0.92		gb:NM_013685.1 /DB_XREF=gi:7305550 /GEN=Tcf4 /FEA=FLmRNA /CNT=199 /TID=Mm.4269.1 /TIER=FL+Stack /STK=71 /UG=Mm.4269 /LL=21413 /DEF=Mus musculus transcription factor 4 (Tcf4), mRNA. /PROD=transcription factor 4 /FL=gb:NM_013685.1 gb:U16322.1
1416724_x_at	1631	1528	0.94		1307	1249	0.96		1236	1528	1.24		1107	1389	1.25		gb:AI639846 /DB_XREF=gi:4702955 /DB_XREF=vx71h11.x1 /CLONE=IMAGE:1280709 /FEA=FLmRNA /CNT=199 /TID=Mm.4269.1 /TIER=Stack /STK=8 /UG=Mm.4269 /LL=21413 /UG_GENE=Tcf4 /UG_TITLE=transcription factor 4 /FL=gb:NM_013685.1 gb:U16322.1
1416725_at	35	46	1.31		40	61	1.53		56	46	0.82		59	54	0.92		gb:BB663592 /DB_XREF=gi:16497346 /DB_XREF=BB663592 /CLONE=D930048P11 /FEA=FLmRNA /CNT=199 /TID=Mm.4269.1 /TIER=ConsEnd /STK=0 /UG=Mm.4269 /LL=21413 /UG_GENE=Tcf4 /UG_TITLE=transcription factor 4 /FL=gb:NM_013685.1 gb:U16322.1
1416726_s_at	2709	2618	0.97		2727	2273	0.83		2842	2618	0.92		2609	2446	0.94		gb:NM_133777.1 /DB_XREF=gi:19527003 /GEN=6720465F12Rik /FEA=FLmRNA /CNT=180 /TID=Mm.22491.1 /TIER=FL+Stack /STK=71 /UG=Mm.22491 /LL=77891 /DEF=Mus musculus RIKEN cDNA 6720465F12 gene (6720465F12Rik), mRNA. /PROD=RIKEN cDNA 0910001J09 /FL=gb:BC012255.1 gb:NM_133777.1
1416727_a_at	1245	1276	1.02		1518	1384	0.91		1344	1276	0.95		1407	1330	0.95		gb:NM_025797.1 /DB_XREF=gi:13385267 /GEN=0610009N12Rik /FEA=FLmRNA /CNT=158 /TID=Mm.31018.1 /TIER=FL+Stack /STK=71 /UG=Mm.31018 /LL=66846 /DEF=Mus musculus RIKEN cDNA 0610009N12 gene (0610009N12Rik), mRNA. /PROD=RIKEN cDNA 0610009N12 /FL=gb:NM_025797.1 gb:BC024341.1
1416728_at	4508	4287	0.95		3297	3240	0.98		3426	4287	1.25		3371	3764	1.12		gb:NM_009975.1 /DB_XREF=gi:7106276 /GEN=Csnk2b /FEA=FLmRNA /CNT=127 /TID=Mm.26789.1 /TIER=FL+Stack /STK=71 /UG=Mm.26789 /LL=13001 /DEF=Mus musculus casein kinase II, beta subunit (Csnk2b), mRNA. /PROD=casein kinase II, beta subunit /FL=gb:BC003775.1 gb:NM_009975.1
1416729_at	11	9	0.82		11	10	0.91		12	9	0.75		15	10	0.67		gb:NM_008877.1 /DB_XREF=gi:6679380 /GEN=Plg /FEA=FLmRNA /CNT=196 /TID=Mm.971.1 /TIER=FL+Stack /STK=71 /UG=Mm.971 /LL=18815 /DEF=Mus musculus plasminogen (Plg), mRNA. /PROD=plasminogen /FL=gb:J04766.1 gb:NM_008877.1 gb:BC014773.1
1416730_at	349	369	1.06		547	506	0.93		475	369	0.78		586	438	0.75		gb:BC004574.1 /DB_XREF=gi:14919375 /FEA=FLmRNA /CNT=123 /TID=Mm.28630.1 /TIER=FL+Stack /STK=71 /UG=Mm.28630 /LL=59028 /UG_GENE=Rnac-pending /DEF=Mus musculus, RNA cyclase homolog, clone MGC:6408 IMAGE:3586632, mRNA, complete cds. /PROD=RNA cyclase homolog /FL=gb:BC004574.1 gb:NM_021525.1
1416731_at	4567	5070	1.11		4140	4394	1.06		3754	5070	1.35		4256	4732	1.11		gb:NM_009409.1 /DB_XREF=gi:6678400 /GEN=Top2b /FEA=FLmRNA /CNT=174 /TID=Mm.4093.1 /TIER=FL+Stack /STK=71 /UG=Mm.4093 /LL=21974 /DEF=Mus musculus topoisomerase (DNA) II beta (Top2b), mRNA. /PROD=topoisomerase (DNA) II beta /FL=gb:D38046.1 gb:NM_009409.1
1416732_at	584	792	1.36		1100	1154	1.05		983	792	0.81		992	973	0.98		gb:BB732892 /DB_XREF=gi:16116167 /DB_XREF=BB732892 /CLONE=E970032F13 /FEA=FLmRNA /CNT=174 /TID=Mm.4093.1 /TIER=Stack /STK=8 /UG=Mm.4093 /LL=21974 /UG_GENE=Top2b /UG_TITLE=topoisomerase (DNA) II beta /FL=gb:D38046.1 gb:NM_009409.1
1416733_at	938	1055	1.12		1193	834	0.7		1044	1055	1.01		1382	945	0.68		gb:BC013703.1 /DB_XREF=gi:15489189 /FEA=FLmRNA /CNT=152 /TID=Mm.20930.1 /TIER=FL+Stack /STK=71 /UG=Mm.20930 /LL=27418 /UG_GENE=Mkln1 /DEF=Mus musculus, muskelin 1, intracellular mediator containing kelch motifs, clone MGC:18343 IMAGE:3668925, mRNA, complete cds. /PROD=muskelin 1, intracellular mediator containingkelch motifs /FL=gb:U72194.1 gb:BC013703.1 gb:NM_013791.1
1416734_at	64	55	0.86		72	56	0.78		63	55	0.87		64	56	0.88		gb:NM_013791.1 /DB_XREF=gi:7305270 /GEN=Mkln1 /FEA=FLmRNA /CNT=152 /TID=Mm.20930.1 /TIER=FL /STK=3 /UG=Mm.20930 /LL=27418 /DEF=Mus musculus muskelin 1, intracellular mediator containing kelch motifs (Mkln1), mRNA. /PROD=muskelin 1, intracellular mediator containingkelch motifs /FL=gb:U72194.1 gb:BC013703.1 gb:NM_013791.1
1416735_at	2115	1873	0.89		2265	2081	0.92		2278	1873	0.82		2042	1977	0.97		gb:NM_019734.1 /DB_XREF=gi:9790018 /GEN=Asah1 /FEA=FLmRNA /CNT=155 /TID=Mm.22547.1 /TIER=FL+Stack /STK=71 /UG=Mm.22547 /LL=11886 /DEF=Mus musculus N-acylsphingosine amidohydrolase 1 (Asah1), mRNA. /PROD=N-acylsphingosine amidohydrolase /FL=gb:NM_019734.1 gb:AF157500.1 gb:AF352179.1 gb:BC003204.1
1416736_at	1573	1452	0.92		1412	1339	0.95		1189	1452	1.22		1160	1396	1.2		gb:NM_138660.1 /DB_XREF=gi:20149743 /GEN=MLN51 /FEA=FLmRNA /CNT=154 /TID=Mm.40120.1 /TIER=FL+Stack /STK=71 /UG=Mm.40120 /LL=192160 /DEF=Mus musculus MLN51 protein (MLN51), mRNA. /PROD=MLN51 protein /FL=gb:NM_138660.1
1416737_at	174	162	0.93		64	121	1.89		108	162	1.5		104	142	1.37		gb:NM_008195.1 /DB_XREF=gi:6680140 /GEN=Gys3 /FEA=FLmRNA /CNT=147 /TID=Mm.35662.1 /TIER=FL+Stack /STK=71 /UG=Mm.35662 /LL=14937 /DEF=Mus musculus glycogen synthase 3, brain (Gys3), mRNA. /PROD=glycogen synthase 3, brain /FL=gb:NM_008195.1 gb:BC019389.1
1416738_at	614	627	1.02		548	450	0.82		449	627	1.4		473	539	1.14		gb:AF321921.1 /DB_XREF=gi:13492094 /FEA=FLmRNA /CNT=120 /TID=Mm.153372.1 /TIER=FL+Stack /STK=71 /UG=Mm.153372 /LL=72399 /UG_GENE=Brap /DEF=Mus musculus BRAP2 variant 2 mRNA, complete cds. /PROD=BRAP2 variant 2 /FL=gb:AF321921.1 gb:NM_028227.1
1416739_a_at	66	106	1.61		106	131	1.24		127	106	0.83		133	119	0.89		gb:NM_028227.1 /DB_XREF=gi:17998682 /GEN=Brap /FEA=FLmRNA /CNT=120 /TID=Mm.153372.1 /TIER=FL /STK=1 /UG=Mm.153372 /LL=72399 /DEF=Mus musculus BRCA1 associated protein (Brap), mRNA. /PROD=BRCA1 associated protein /FL=gb:AF321921.1 gb:NM_028227.1
1416740_at	172	150	0.87		170	143	0.84		140	150	1.07		121	147	1.21		gb:NM_015734.1 /DB_XREF=gi:7656986 /GEN=Col5a1 /FEA=FLmRNA /CNT=155 /TID=Mm.7281.1 /TIER=FL+Stack /STK=71 /UG=Mm.7281 /LL=12831 /DEF=Mus musculus procollagen, type V, alpha 1 (Col5a1), mRNA. /PROD=procollagen, type V, alpha 1 /FL=gb:NM_015734.1 gb:AB009993.1
1416741_at	13	13	1		39	14	0.36		19	13	0.68		11	14	1.27		gb:AW744319 /DB_XREF=gi:7656151 /DB_XREF=ur30g12.y1 /CLONE=IMAGE:3025894 /FEA=FLmRNA /CNT=155 /TID=Mm.7281.1 /TIER=ConsEnd /STK=1 /UG=Mm.7281 /LL=12831 /UG_GENE=Col5a1 /UG_TITLE=procollagen, type V, alpha 1 /FL=gb:NM_015734.1 gb:AB009993.1
1416742_at	2429	2693	1.11		2700	2498	0.93		2766	2693	0.97		2702	2596	0.96		gb:NM_011801.1 /DB_XREF=gi:6753411 /GEN=Cfdp /FEA=FLmRNA /CNT=131 /TID=Mm.21310.1 /TIER=FL+Stack /STK=71 /UG=Mm.21310 /LL=23837 /DEF=Mus musculus craniofacial development protein 1 (Cfdp), mRNA. /PROD=craniofacial development protein 1 /FL=gb:AB010828.1 gb:NM_011801.1 gb:BC005589.1
1416743_at	2121	2634	1.24		1282	1650	1.29		2473	2634	1.07		1267	2142	1.69		gb:NM_133806.1 /DB_XREF=gi:19527023 /GEN=AA420407 /FEA=FLmRNA /CNT=116 /TID=Mm.27969.1 /TIER=FL+Stack /STK=71 /UG=Mm.27969 /LL=98203 /DEF=Mus musculus expressed sequence AA420407 (AA420407), mRNA. /PROD=expressed sequence AA420407 /FL=gb:NM_133806.1 gb:BC017547.1 gb:BC016406.1
1416744_at	43	41	0.95		38	87	2.29		43	41	0.95		45	64	1.42		gb:AI467637 /DB_XREF=gi:4320974 /DB_XREF=ve43c02.x1 /CLONE=IMAGE:820898 /FEA=FLmRNA /CNT=116 /TID=Mm.27969.1 /TIER=ConsEnd /STK=1 /UG=Mm.27969 /LL=98203 /UG_GENE=AA420407 /UG_TITLE=expressed sequence AA420407 /FL=gb:NM_133806.1 gb:BC017547.1 gb:BC016406.1
1416745_x_at	92	108	1.17		111	160	1.44		98	108	1.1		114	134	1.18		gb:AI467637 /DB_XREF=gi:4320974 /DB_XREF=ve43c02.x1 /CLONE=IMAGE:820898 /FEA=FLmRNA /CNT=116 /TID=Mm.27969.1 /TIER=ConsEnd /STK=1 /UG=Mm.27969 /LL=98203 /UG_GENE=AA420407 /UG_TITLE=expressed sequence AA420407 /FL=gb:NM_133806.1 gb:BC017547.1 gb:BC016406.1
1416746_at	1618	1593	0.98		973	1178	1.21		1478	1593	1.08		1301	1386	1.07		gb:NM_010436.1 /DB_XREF=gi:7106330 /GEN=H2afx /FEA=FLmRNA /CNT=144 /TID=Mm.14767.1 /TIER=FL+Stack /STK=71 /UG=Mm.14767 /LL=15270 /DEF=Mus musculus H2A histone family, member X (H2afx), mRNA. /PROD=histone 5 protein 2ax /FL=gb:NM_010436.1 gb:BC010336.1 gb:BC005468.1
1416747_at	665	659	0.99		775	547	0.71		595	659	1.11		703	603	0.86		gb:NM_134100.1 /DB_XREF=gi:19527329 /GEN=AW556797 /FEA=FLmRNA /CNT=109 /TID=Mm.22040.1 /TIER=FL+Stack /STK=71 /UG=Mm.22040 /LL=106073 /DEF=Mus musculus expressed sequence AW556797 (AW556797), mRNA. /PROD=expressed sequence AW556797 /FL=gb:NM_134100.1 gb:BC009140.1
1416748_a_at	172	217	1.26		185	246	1.33		222	217	0.98		251	232	0.92		gb:NM_018736.1 /DB_XREF=gi:9055281 /GEN=Mre11a /FEA=FLmRNA /CNT=104 /TID=Mm.25544.1 /TIER=FL+Stack /STK=71 /UG=Mm.25544 /LL=17535 /DEF=Mus musculus meiotic recombination 11 homolog A (S. cerevisiae) (Mre11a), mRNA. /PROD=meiotic recombination 11 homolog A (S.cerevisiae) /FL=gb:U58987.1 gb:NM_018736.1
1416749_at	3547	3731	1.05		4156	3958	0.95		3963	3731	0.94		3740	3845	1.03		gb:NM_019564.1 /DB_XREF=gi:9625026 /GEN=Prss11 /FEA=FLmRNA /CNT=144 /TID=Mm.30156.1 /TIER=FL+Stack /STK=71 /UG=Mm.30156 /LL=56213 /DEF=Mus musculus protease, serine, 11 (Igf binding) (Prss11), mRNA. /PROD=protease, serine, 11 (Igf binding) /FL=gb:BC013516.1 gb:NM_019564.1 gb:AF172994.1 gb:AF179369.1
1416750_at	507	530	1.05		417	483	1.16		596	530	0.89		567	507	0.89		gb:NM_011014.1 /DB_XREF=gi:6754941 /GEN=Oprs1 /FEA=FLmRNA /CNT=133 /TID=Mm.22745.1 /TIER=FL+Stack /STK=71 /UG=Mm.22745 /LL=18391 /DEF=Mus musculus opioid receptor, sigma 1 (Oprs1), mRNA. /PROD=opioid receptor, sigma 1 /FL=gb:BC019930.1 gb:NM_011014.1 gb:AF004927.1 gb:BC002000.1 gb:AF030198.1
1416751_a_at	514	707	1.38		562	665	1.18		541	707	1.31		699	686	0.98		gb:NM_017397.1 /DB_XREF=gi:8393244 /GEN=Ddx20 /FEA=FLmRNA /CNT=106 /TID=Mm.26703.1 /TIER=FL+Stack /STK=71 /UG=Mm.26703 /LL=53975 /DEF=Mus musculus DEADH (Asp-Glu-Ala-AspHis) box polypeptide 20 (Ddx20), mRNA. /PROD=DEADH (Asp-Glu-Ala-AspHis) box polypeptide 20 /FL=gb:AF217000.1 gb:AF220454.1 gb:NM_017397.1
1416752_at	10	6	0.6		8	29	3.63		27	6	0.22		52	18	0.35		gb:NM_011918.1 /DB_XREF=gi:6756042 /GEN=Ldb3 /FEA=FLmRNA /CNT=97 /TID=Mm.29733.1 /TIER=FL+Stack /STK=71 /UG=Mm.29733 /LL=24131 /DEF=Mus musculus LIM domain binding 3 (Ldb3), mRNA. /PROD=LIM domain binding 3 /FL=gb:AF114379.2 gb:NM_011918.1
1416753_at	3092	2957	0.96		3127	2457	0.79		2117	2957	1.4		2446	2707	1.11		gb:BC011424.1 /DB_XREF=gi:15030298 /FEA=FLmRNA /CNT=132 /TID=Mm.9334.1 /TIER=FL+Stack /STK=71 /UG=Mm.9334 /LL=19085 /UG_GENE=Prkar1b /DEF=Mus musculus, Similar to protein kinase, cAMP dependent regulatory, type I beta, clone MGC:18526 IMAGE:3674751, mRNA, complete cds. /PROD=Similar to protein kinase, cAMP dependentregulatory, type I beta /FL=gb:M20473.1 gb:NM_008923.1 gb:BC011424.1
1416754_at	574	730	1.27		1331	1037	0.78		1129	730	0.65		901	884	0.98		gb:NM_008923.1 /DB_XREF=gi:6679462 /GEN=Prkar1b /FEA=FLmRNA /CNT=132 /TID=Mm.9334.1 /TIER=FL /STK=2 /UG=Mm.9334 /LL=19085 /DEF=Mus musculus protein kinase, cAMP dependent regulatory, type I beta (Prkar1b), mRNA. /PROD=protein kinase, cAMP dependent regulatory, typeI beta /FL=gb:M20473.1 gb:NM_008923.1 gb:BC011424.1
1416755_at	2572	2794	1.09		2406	2387	0.99		2765	2794	1.01		2403	2591	1.08		gb:NM_018808.1 /DB_XREF=gi:9055241 /GEN=Dnajb1 /FEA=FLmRNA /CNT=181 /TID=Mm.2982.1 /TIER=FL+Stack /STK=71 /UG=Mm.2982 /LL=81489 /DEF=Mus musculus DnaJ (Hsp40) homolog, subfamily B, member 1 (Dnajb1), mRNA. /PROD=DnaJ (Hsp40) homolog, subfamily B, member 1 /FL=gb:AB028272.1 gb:BC012962.1 gb:NM_018808.1
1416756_at	732	781	1.07		1214	1272	1.05		1542	781	0.51		1317	1027	0.78		gb:AK002290.1 /DB_XREF=gi:12832165 /FEA=FLmRNA /CNT=181 /TID=Mm.2982.1 /TIER=Stack /STK=59 /UG=Mm.2982 /LL=81489 /UG_GENE=Dnajb1 /UG_TITLE=DnaJ (Hsp40) homolog, subfamily B, member 1 /DEF=Mus musculus adult male kidney cDNA, RIKEN full-length enriched library, clone:0610007I11:DnaJ (Hsp40) homolog, subfamily B, member 1, full insert sequence. /FL=gb:AB028272.1 gb:BC012962.1 gb:NM_018808.1
1416757_at	49	72	1.47		90	62	0.69		83	72	0.87		54	67	1.24		gb:BC027435.1 /DB_XREF=gi:20071624 /FEA=FLmRNA /CNT=101 /TID=Mm.44082.1 /TIER=FL+Stack /STK=71 /UG=Mm.44082 /LL=68014 /UG_GENE=2310031L18Rik /DEF=Mus musculus, clone MGC:35649 IMAGE:2812472, mRNA, complete cds. /PROD=Unknown (protein for MGC:35649) /FL=gb:NM_026507.1 gb:BC027435.1
1416758_at	314	266	0.85		176	204	1.16		126	266	2.11		211	235	1.11		gb:NM_133715.1 /DB_XREF=gi:19526895 /GEN=2310069I04Rik /FEA=FLmRNA /CNT=96 /TID=Mm.193391.1 /TIER=FL+Stack /STK=71 /UG=Mm.193391 /LL=69653 /DEF=Mus musculus RIKEN cDNA 2310069I04 gene (2310069I04Rik), mRNA. /PROD=RIKEN cDNA 2310069I04 /FL=gb:NM_133715.1 gb:BC005635.1
1416759_at	62	45	0.73		109	69	0.63		71	45	0.63		53	57	1.08		gb:NM_138315.1 /DB_XREF=gi:19923870 /GEN=MGC38321 /FEA=FLmRNA /CNT=114 /TID=Mm.122883.1 /TIER=FL+Stack /STK=71 /UG=Mm.122883 /LL=171580 /DEF=Mus musculus CasL interacting molecule MICAL (MGC38321), mRNA. /PROD=CasL interacting molecule MICAL /FL=gb:NM_138315.1 gb:BC021477.1
1416760_at	430	475	1.1		319	306	0.96		303	475	1.57		304	391	1.29		gb:NM_134045.1 /DB_XREF=gi:19527261 /GEN=AI415388 /FEA=FLmRNA /CNT=106 /TID=Mm.29337.1 /TIER=FL+Stack /STK=71 /UG=Mm.29337 /LL=104801 /DEF=Mus musculus expressed sequence AI415388 (AI415388), mRNA. /PROD=expressed sequence AI415388 /FL=gb:NM_134045.1
1416761_at	46	65	1.41		76	74	0.97		61	65	1.07		66	70	1.06		gb:BC014753.1 /DB_XREF=gi:15928555 /FEA=FLmRNA /CNT=88 /TID=Mm.5079.1 /TIER=FL+Stack /STK=71 /UG=Mm.5079 /LL=15484 /UG_GENE=Hsd11b2 /DEF=Mus musculus, Similar to hydroxysteroid 11-beta dehydrogenase 2, clone MGC:25647 IMAGE:4235545, mRNA, complete cds. /PROD=Similar to hydroxysteroid 11-beta dehydrogenase2 /FL=gb:BC014753.1 gb:NM_008289.1
1416762_at	972	899	0.92		749	580	0.77		803	899	1.12		618	740	1.2		gb:NM_009112.1 /DB_XREF=gi:6677832 /GEN=S100a10 /FEA=FLmRNA /CNT=159 /TID=Mm.1.1 /TIER=FL+Stack /STK=70 /UG=Mm.1 /LL=20194 /DEF=Mus musculus S100 calcium binding protein A10 (calpactin) (S100a10), mRNA. /PROD=S100 calcium binding protein A10 (calpactin) /FL=gb:NM_009112.1 gb:BC025044.1 gb:M16465.1
1416763_at	2635	2575	0.98		2784	3008	1.08		3237	2575	0.8		3178	2792	0.88		gb:NM_133837.1 /DB_XREF=gi:19527051 /GEN=AA959893 /FEA=FLmRNA /CNT=198 /TID=Mm.181490.1 /TIER=FL+Stack /STK=70 /UG=Mm.181490 /LL=98828 /DEF=Mus musculus expressed sequence AA959893 (AA959893), mRNA. /PROD=expressed sequence AA959893 /FL=gb:NM_133837.1 gb:BC024787.1 gb:BC019753.1 gb:BC022972.1
1416764_at	3700	3605	0.97		4241	3968	0.94		3399	3605	1.06		4433	3787	0.85		gb:NM_025562.1 /DB_XREF=gi:13384997 /GEN=2010003O14Rik /FEA=FLmRNA /CNT=146 /TID=Mm.25849.1 /TIER=FL+Stack /STK=70 /UG=Mm.25849 /LL=66437 /DEF=Mus musculus RIKEN cDNA 2010003O14 gene (2010003O14Rik), mRNA. /PROD=RIKEN cDNA 2010003O14 /FL=gb:NM_025562.1 gb:BC010783.1
1416765_s_at	3248	3555	1.09		2502	2727	1.09		2913	3555	1.22		3173	3141	0.99		gb:NM_025571.1 /DB_XREF=gi:13385011 /GEN=2010110I09Rik /FEA=FLmRNA /CNT=108 /TID=Mm.27964.1 /TIER=FL+Stack /STK=70 /UG=Mm.27964 /LL=66449 /DEF=Mus musculus RIKEN cDNA 2010110I09 gene (2010110I09Rik), mRNA. /PROD=mitochondria associated granulocyte macrophageCSF signaling molecule /FL=gb:AF349454.1 gb:NM_025571.1 gb:BC024346.1
1416766_at	1231	1051	0.85		1625	1362	0.84		1472	1051	0.71		1428	1207	0.85		gb:NM_133684.1 /DB_XREF=gi:19526847 /GEN=2810484M10Rik /FEA=FLmRNA /CNT=147 /TID=Mm.177724.1 /TIER=FL+Stack /STK=70 /UG=Mm.177724 /LL=67247 /DEF=Mus musculus RIKEN cDNA 2810484M10 gene (2810484M10Rik), mRNA. /PROD=RIKEN cDNA 2810484M10 /FL=gb:BC006888.1 gb:NM_133684.1
1416767_a_at	1993	1746	0.88		4592	2201	0.48		3353	1746	0.52		3699	1974	0.53		gb:NM_133697.1 /DB_XREF=gi:19526867 /GEN=1110003E01Rik /FEA=FLmRNA /CNT=162 /TID=Mm.27647.1 /TIER=FL+Stack /STK=70 /UG=Mm.27647 /LL=68552 /DEF=Mus musculus RIKEN cDNA 1110003E01 gene (1110003E01Rik), mRNA. /PROD=RIKEN cDNA 1700127H04 /FL=gb:BC009097.1 gb:NM_133697.1
1416768_at	2194	2043	0.93		5490	2507	0.46		3827	2043	0.53		4119	2275	0.55		gb:NM_133697.1 /DB_XREF=gi:19526867 /GEN=1110003E01Rik /FEA=FLmRNA /CNT=162 /TID=Mm.27647.1 /TIER=FL+Stack /STK=70 /UG=Mm.27647 /LL=68552 /DEF=Mus musculus RIKEN cDNA 1110003E01 gene (1110003E01Rik), mRNA. /PROD=RIKEN cDNA 1700127H04 /FL=gb:BC009097.1 gb:NM_133697.1
1416769_s_at	7355	7361	1		7963	7033	0.88		7963	7361	0.92		7934	7197	0.91		gb:NM_033617.1 /DB_XREF=gi:15991794 /GEN=Atp6v0b /FEA=FLmRNA /CNT=145 /TID=Mm.3479.1 /TIER=FL+Stack /STK=70 /UG=Mm.3479 /LL=114143 /DEF=Mus musculus ATPase, H+ transporting, lysosomal 21kDa, V0 subunit B (Atp6v0b), mRNA. /PROD=ATPase, H+ transporting, lysosomal 21kDa, V0subunit B /FL=gb:NM_033617.1 gb:AB060654.1 gb:AF356006.1
1416770_at	4263	3545	0.83		1949	1991	1.02		5540	3545	0.64		4495	2768	0.62		gb:NM_021537.1 /DB_XREF=gi:10946969 /GEN=Stk25 /FEA=FLmRNA /CNT=129 /TID=Mm.28761.1 /TIER=FL+Stack /STK=70 /UG=Mm.28761 /LL=59041 /DEF=Mus musculus serinethreonine kinase 25 (yeast) (Stk25), mRNA. /PROD=serinethreonine kinase 25 (yeast) /FL=gb:AF004934.1 gb:NM_021537.1
1416771_at	543	515	0.95		2932	3113	1.06		3246	515	0.16		3331	1814	0.54		gb:BC003736.1 /DB_XREF=gi:13277653 /FEA=FLmRNA /CNT=129 /TID=Mm.8392.1 /TIER=FL+Stack /STK=70 /UG=Mm.8392 /LL=27096 /UG_GENE=Bet3-pending /DEF=Mus musculus, Bet3 homolog (S. cerevisiae), clone MGC:5818 IMAGE:3490979, mRNA, complete cds. /PROD=Bet3 homolog (S. cerevisiae) /FL=gb:BC003736.1 gb:NM_013718.1 gb:AF041433.1
1416772_at	732	766	1.05		513	511	1		634	766	1.21		703	639	0.91		gb:NM_009949.1 /DB_XREF=gi:6753513 /GEN=Cpt2 /FEA=FLmRNA /CNT=145 /TID=Mm.29499.1 /TIER=FL+Stack /STK=70 /UG=Mm.29499 /LL=12896 /DEF=Mus musculus carnitine palmitoyltransferase 2 (Cpt2), mRNA. /PROD=carnitine palmitoyltransferase 2 /FL=gb:U01163.1 gb:NM_009949.1
1416773_at	415	393	0.95		425	282	0.66		321	393	1.22		309	338	1.09		gb:BC006852.1 /DB_XREF=gi:13905129 /FEA=FLmRNA /CNT=129 /TID=Mm.8108.1 /TIER=FL+Stack /STK=70 /UG=Mm.8108 /LL=22390 /UG_GENE=Wee1 /DEF=Mus musculus, clone MGC:11504 IMAGE:3156953, mRNA, complete cds. /PROD=Unknown (protein for MGC:11504) /FL=gb:NM_009516.1 gb:BC006852.1
1416774_at	42	105	2.5		159	138	0.87		132	105	0.8		131	122	0.93		gb:NM_009516.1 /DB_XREF=gi:6678582 /GEN=Wee1 /FEA=FLmRNA /CNT=129 /TID=Mm.8108.1 /TIER=FL /STK=1 /UG=Mm.8108 /LL=22390 /DEF=Mus musculus wee 1 homolog (S. pombe) (Wee1), mRNA. /PROD=wee 1 homolog (S. pombe) /FL=gb:NM_009516.1 gb:BC006852.1
1416775_at	1033	898	0.87		693	809	1.17		1089	898	0.82		841	854	1.02		gb:NM_025504.1 /DB_XREF=gi:13384925 /GEN=2310004L02Rik /FEA=FLmRNA /CNT=108 /TID=Mm.24062.1 /TIER=FL+Stack /STK=70 /UG=Mm.24062 /LL=66349 /DEF=Mus musculus RIKEN cDNA 2310004L02 gene (2310004L02Rik), mRNA. /PROD=RIKEN cDNA 2310004L02 /FL=gb:BC024867.1 gb:NM_025504.1
1416776_at	2718	3232	1.19		5721	2128	0.37		3535	3232	0.91		3324	2680	0.81		gb:NM_016669.1 /DB_XREF=gi:7710011 /GEN=Crym /FEA=FLmRNA /CNT=91 /TID=Mm.9114.1 /TIER=FL+Stack /STK=70 /UG=Mm.9114 /LL=12971 /DEF=Mus musculus crystallin, mu (Crym), mRNA. /PROD=crystallin, mu /FL=gb:NM_016669.1 gb:AF039391.1
1416777_at	5	7	1.4		23	24	1.04		14	7	0.5		22	16	0.73		gb:NM_026087.1 /DB_XREF=gi:13385587 /GEN=Ceacam12 /FEA=FLmRNA /CNT=79 /TID=Mm.46089.1 /TIER=FL+Stack /STK=70 /UG=Mm.46089 /LL=67315 /DEF=Mus musculus CEA-related cell adhesion molecule 12 (Ceacam12), mRNA. /PROD=RIKEN cDNA 1600031J20 /FL=gb:NM_026087.1
1416778_at	188	186	0.99		131	153	1.17		183	186	1.02		130	170	1.31		gb:NM_138741.1 /DB_XREF=gi:20270266 /GEN=Sdpr /FEA=FLmRNA /CNT=150 /TID=Mm.220962.1 /TIER=FL+Stack /STK=70 /UG=Mm.220962 /LL=20324 /DEF=Mus musculus serum deprivation response (Sdpr), mRNA. /PROD=serum deprivation response /FL=gb:NM_138741.1 gb:BC027005.1 gb:BC020008.1
1416779_at	65	68	1.05		54	93	1.72		103	68	0.66		66	81	1.23		gb:BE197945 /DB_XREF=gi:8710114 /DB_XREF=ug76h12.x1 /CLONE=IMAGE:1548359 /FEA=FLmRNA /CNT=150 /TID=Mm.220962.1 /TIER=Stack /STK=10 /UG=Mm.220962 /LL=20324 /UG_GENE=Sdpr /UG_TITLE=serum deprivation response /FL=gb:NM_138741.1 gb:BC027005.1 gb:BC020008.1
1416780_at	4086	4150	1.02		4227	3526	0.83		3917	4150	1.06		4137	3838	0.93		gb:NM_021514.1 /DB_XREF=gi:12248178 /GEN=Pfkm /FEA=FLmRNA /CNT=123 /TID=Mm.26550.1 /TIER=FL+Stack /STK=70 /UG=Mm.26550 /LL=18642 /DEF=Mus musculus phosphofructokinase, muscle (Pfkm), mRNA. /PROD=phosphofructokinase, muscle /FL=gb:AF249894.1 gb:NM_021514.1 gb:BC005526.1
1416781_at	1064	1054	0.99		1161	1033	0.89		908	1054	1.16		1045	1044	1		gb:NM_138602.1 /DB_XREF=gi:20070421 /GEN=DXImx39e /FEA=FLmRNA /CNT=94 /TID=Mm.140597.1 /TIER=FL+Stack /STK=70 /UG=Mm.140597 /LL=54637 /DEF=Mus musculus DNA segment, Chr X, Immunex 39, expressed (DXImx39e), mRNA. /PROD=expressed sequence C78013 /FL=gb:AF229636.1 gb:NM_138602.1
1416782_s_at	2043	2199	1.08		2016	2133	1.06		1903	2199	1.16		1859	2166	1.17		gb:NM_138602.1 /DB_XREF=gi:20070421 /GEN=DXImx39e /FEA=FLmRNA /CNT=94 /TID=Mm.140597.1 /TIER=FL+Stack /STK=70 /UG=Mm.140597 /LL=54637 /DEF=Mus musculus DNA segment, Chr X, Immunex 39, expressed (DXImx39e), mRNA. /PROD=expressed sequence C78013 /FL=gb:AF229636.1 gb:NM_138602.1
1416783_at	1123	1115	0.99		1733	1880	1.08		1525	1115	0.73		1181	1498	1.27		gb:NM_009311.1 /DB_XREF=gi:6678206 /GEN=Tac1 /FEA=FLmRNA /CNT=76 /TID=Mm.1440.1 /TIER=FL+Stack /STK=70 /UG=Mm.1440 /LL=21333 /DEF=Mus musculus tachykinin 1 (Tac1), mRNA. /PROD=tachykinin 1 /FL=gb:D17584.1 gb:NM_009311.1
1416784_at	39	27	0.69		5	9	1.8		14	27	1.93		18	18	1		gb:NM_031190.1 /DB_XREF=gi:13654248 /GEN=Pgk2 /FEA=FLmRNA /CNT=82 /TID=Mm.717.1 /TIER=FL+Stack /STK=70 /UG=Mm.717 /LL=18663 /DEF=Mus musculus phosphoglycerate kinase 2 (Pgk2), mRNA. /PROD=phosphoglycerate kinase 2 /FL=gb:M18654.1 gb:NM_031190.1
1416785_at	753	783	1.04		952	968	1.02		784	783	1		869	876	1.01		gb:AB075041.1 /DB_XREF=gi:17298189 /GEN=mKChIP1 /FEA=FLmRNA /CNT=80 /TID=Mm.39745.1 /TIER=FL /STK=1 /UG=Mm.39745 /LL=70357 /DEF=Mus musculus mKChIP1 mRNA for K channel-interacting protein 1, complete cds. /PROD=K channel-interacting protein 1 /FL=gb:AB075041.1 gb:NM_027398.1
1416786_at	147	180	1.22		476	250	0.53		297	180	0.61		425	215	0.51		gb:AF332087.1 /DB_XREF=gi:14193740 /GEN=Tgfb1 /FEA=FLmRNA /CNT=104 /TID=Mm.689.1 /TIER=FL /STK=1 /UG=Mm.689 /LL=11477 /DEF=Mus musculus strain ISS transforming growth factor beta type I (Tgfb1) mRNA, complete cds. /PROD=transforming growth factor beta type I /FL=gb:AF332088.1 gb:AF332087.1 gb:NM_007394.1 gb:L15436.1
1416787_at	112	91	0.81		97	86	0.89		97	91	0.94		84	89	1.06		gb:NM_007394.1 /DB_XREF=gi:6680627 /GEN=Acvr1 /FEA=FLmRNA /CNT=104 /TID=Mm.689.1 /TIER=ConsEnd /STK=0 /UG=Mm.689 /LL=11477 /DEF=Mus musculus activin A receptor, type 1 (Acvr1), mRNA. /PROD=activin A receptor, type 1 /FL=gb:AF332088.1 gb:AF332087.1 gb:NM_007394.1 gb:L15436.1
1416788_a_at	3872	3633	0.94		4338	3701	0.85		4166	3633	0.87		4719	3667	0.78		gb:NM_008323.1 /DB_XREF=gi:6680344 /GEN=Idh3g /FEA=FLmRNA /CNT=148 /TID=Mm.14825.1 /TIER=FL+Stack /STK=69 /UG=Mm.14825 /LL=15929 /DEF=Mus musculus isocitrate dehydrogenase 3 (NAD+), gamma (Idh3g), mRNA. /PROD=isocitrate dehydrogenase 3 (NAD+), gamma /FL=gb:U68564.1 gb:NM_008323.1
1416789_at	4500	4205	0.93		5689	4764	0.84		5200	4205	0.81		5910	4485	0.76		gb:NM_008323.1 /DB_XREF=gi:6680344 /GEN=Idh3g /FEA=FLmRNA /CNT=148 /TID=Mm.14825.1 /TIER=FL+Stack /STK=69 /UG=Mm.14825 /LL=15929 /DEF=Mus musculus isocitrate dehydrogenase 3 (NAD+), gamma (Idh3g), mRNA. /PROD=isocitrate dehydrogenase 3 (NAD+), gamma /FL=gb:U68564.1 gb:NM_008323.1
1416790_a_at	2047	2117	1.03		2237	2228	1		2477	2117	0.85		2117	2173	1.03		gb:NM_011561.1 /DB_XREF=gi:6755753 /GEN=Tdg /FEA=FLmRNA /CNT=168 /TID=Mm.183016.1 /TIER=FL+Stack /STK=69 /UG=Mm.183016 /LL=21665 /DEF=Mus musculus thymine DNA glycosylase (Tdg), mRNA. /PROD=thymine DNA glycosylase /FL=gb:NM_011561.1 gb:AF069519.1 gb:BC010315.1
1416791_a_at	1993	1874	0.94		1895	1851	0.98		2056	1874	0.91		1762	1863	1.06		gb:BC005594.1 /DB_XREF=gi:13542779 /FEA=FLmRNA /CNT=158 /TID=Mm.7271.1 /TIER=FL+Stack /STK=69 /UG=Mm.7271 /LL=53319 /UG_GENE=Nxf1 /DEF=Mus musculus, nuclear RNA export factor 1 homolog (S. cerevisiae), clone MGC:11583 IMAGE:3710546, mRNA, complete cds. /PROD=nuclear RNA export factor 1 homolog (S.cerevisiae) /FL=gb:NM_016813.1 gb:BC005594.1 gb:AF093140.1
1416792_at	1555	1445	0.93		1347	1150	0.85		1210	1445	1.19		1339	1298	0.97		gb:NM_008014.1 /DB_XREF=gi:6679792 /GEN=Ppm1g /FEA=FLmRNA /CNT=150 /TID=Mm.14501.1 /TIER=FL+Stack /STK=69 /UG=Mm.14501 /LL=14208 /DEF=Mus musculus protein phosphatase 1G (formerly 2C), magnesium-dependent, gamma isoform (Ppm1g), mRNA. /PROD=protein phosphatase 1G (formerly 2C),magnesium-dependent, gamma isoform /FL=gb:BC009004.1 gb:U42383.1 gb:NM_008014.1
1416793_at	1542	1620	1.05		2465	2017	0.82		2203	1620	0.74		2199	1819	0.83		gb:BC006934.1 /DB_XREF=gi:13905269 /FEA=FLmRNA /CNT=127 /TID=Mm.24719.1 /TIER=FL+Stack /STK=69 /UG=Mm.24719 /LL=56298 /UG_GENE=Arl6ip2 /DEF=Mus musculus, clone MGC:11999 IMAGE:3602154, mRNA, complete cds. /PROD=Unknown (protein for MGC:11999) /FL=gb:BC006934.1 gb:AF133670.1 gb:NM_019717.1
1416794_at	263	357	1.36		1090	939	0.86		963	357	0.37		1052	648	0.62		gb:NM_019717.1 /DB_XREF=gi:9789868 /GEN=Arl6ip2 /FEA=FLmRNA /CNT=127 /TID=Mm.24719.1 /TIER=FL /STK=2 /UG=Mm.24719 /LL=56298 /DEF=Mus musculus ADP-ribosylation-like factor 6 interacting protein 2 (Arl6ip2), mRNA. /PROD=ADP-ribosylation-like factor 6 interactingprotein 2 /FL=gb:BC006934.1 gb:AF133670.1 gb:NM_019717.1
1416795_at	123	120	0.98		155	151	0.97		121	120	0.99		126	136	1.08		gb:NM_030004.2 /DB_XREF=gi:19525728 /GEN=Cryl1 /FEA=FLmRNA /CNT=110 /TID=Mm.25539.1 /TIER=FL+Stack /STK=69 /UG=Mm.25539 /LL=68631 /DEF=Mus musculus crystallin, lamda 1 (Cryl1), mRNA. /PROD=crystallin, lamda 1 /FL=gb:BC004074.1 gb:BC027064.1 gb:NM_030004.2 gb:AF351609.1
1416796_at	443	438	0.99		670	488	0.73		511	438	0.86		747	463	0.62		gb:BC011071.1 /DB_XREF=gi:15029711 /FEA=FLmRNA /CNT=106 /TID=Mm.9238.1 /TIER=FL+Stack /STK=69 /UG=Mm.9238 /LL=17974 /UG_GENE=Nck2 /DEF=Mus musculus, Similar to non-catalytic region of tyrosine kinase adaptor protein 2, clone MGC:18364 IMAGE:3673483, mRNA, complete cds. /PROD=Similar to non-catalytic region of tyrosinekinase adaptor protein 2 /FL=gb:BC011071.1 gb:NM_010879.1 gb:AF043260.1
1416797_at	95	63	0.66		116	90	0.78		94	63	0.67		117	77	0.66		gb:NM_010879.1 /DB_XREF=gi:7106374 /GEN=Nck2 /FEA=FLmRNA /CNT=106 /TID=Mm.9238.1 /TIER=FL /STK=2 /UG=Mm.9238 /LL=17974 /DEF=Mus musculus non-catalytic region of tyrosine kinase adaptor protein 2 (Nck2), mRNA. /PROD=non-catalytic region of tyrosine kinase adaptorprotein 2 /FL=gb:BC011071.1 gb:NM_010879.1 gb:AF043260.1
1416798_a_at	61	94	1.54		52	23	0.44		20	94	4.7		63	59	0.94		gb:NM_019731.1 /DB_XREF=gi:9790122 /GEN=Nme4 /FEA=FLmRNA /CNT=94 /TID=Mm.41787.1 /TIER=FL+Stack /STK=69 /UG=Mm.41787 /LL=56520 /DEF=Mus musculus expressed in non-metastatic cells 4, protein (NM23-M4)(nucleoside diphosphate kinase) (Nme4), mRNA. /PROD=expressed in non-metastatic cells 4, protein /FL=gb:NM_019731.1 gb:AF288690.1 gb:AF153451.1 gb:BC027277.1
1416799_at	1267	1364	1.08		1270	1524	1.2		1427	1364	0.96		1452	1444	0.99		gb:NM_021450.1 /DB_XREF=gi:10946829 /GEN=Trpm7 /FEA=FLmRNA /CNT=165 /TID=Mm.33819.1 /TIER=FL+Stack /STK=69 /UG=Mm.33819 /LL=58800 /DEF=Mus musculus transient receptor potential cation channel, subfamily M, member 7 (Trpm7), mRNA. /PROD=transient receptor potential M7 /FL=gb:AF376052.1 gb:AF149013.1 gb:AY032951.1 gb:NM_021450.1
1416800_at	651	701	1.08		853	848	0.99		771	701	0.91		755	775	1.03		gb:AF376052.1 /DB_XREF=gi:14211382 /FEA=FLmRNA /CNT=165 /TID=Mm.33819.1 /TIER=FL /STK=1 /UG=Mm.33819 /LL=58800 /UG_GENE=Trpm7 /DEF=Mus musculus transient receptor potential phospholipase C interacting kinase mRNA, complete cds. /PROD=transient receptor potential phospholipase Cinteracting kinase /FL=gb:AF376052.1 gb:AF149013.1 gb:AY032951.1 gb:NM_021450.1
1416801_at	72	50	0.69		108	139	1.29		102	50	0.49		99	95	0.96		gb:AV320241 /DB_XREF=gi:15406164 /DB_XREF=AV320241 /CLONE=6030418L12 /FEA=FLmRNA /CNT=165 /TID=Mm.33819.1 /TIER=Stack /STK=17 /UG=Mm.33819 /LL=58800 /UG_GENE=Trpm7 /UG_TITLE=transient receptor potential cation channel, subfamily M, member 7 /FL=gb:AF376052.1 gb:AF149013.1 gb:AY032951.1 gb:NM_021450.1
1416802_a_at	36	41	1.14		54	22	0.41		31	41	1.32		42	32	0.76		gb:NM_026410.1 /DB_XREF=gi:13385901 /GEN=2610036L13Rik /FEA=FLmRNA /CNT=97 /TID=Mm.23526.1 /TIER=FL+Stack /STK=69 /UG=Mm.23526 /LL=67849 /DEF=Mus musculus RIKEN cDNA 2610036L13 gene (2610036L13Rik), mRNA. /PROD=RIKEN cDNA 2610036L13 /FL=gb:NM_026410.1
1416803_at	160	177	1.11		209	177	0.85		236	177	0.75		193	177	0.92		gb:NM_010222.1 /DB_XREF=gi:6806908 /GEN=Fkbp7 /FEA=FLmRNA /CNT=91 /TID=Mm.24720.1 /TIER=FL+Stack /STK=69 /UG=Mm.24720 /LL=14231 /DEF=Mus musculus FK506 binding protein 7 (23 kDa) (Fkbp7), mRNA. /PROD=FK506 binding protein 7 (23 kDa) /FL=gb:NM_010222.1 gb:AF040252.1
1416804_at	24	19	0.79		19	34	1.79		14	19	1.36		28	27	0.96		gb:BB099233 /DB_XREF=gi:8744267 /DB_XREF=BB099233 /CLONE=9430067M24 /FEA=FLmRNA /CNT=113 /TID=Mm.23607.1 /TIER=ConsEnd /STK=3 /UG=Mm.23607 /LL=114601 /UG_GENE=LOC114601 /UG_TITLE=tangerin /FL=gb:AF305087.1 gb:NM_053252.1
1416805_at	61	45	0.74		46	70	1.52		55	45	0.82		41	58	1.41		gb:NM_133187.1 /DB_XREF=gi:18875327 /GEN=1110032E23Rik /FEA=FLmRNA /CNT=89 /TID=Mm.33946.1 /TIER=FL+Stack /STK=69 /UG=Mm.33946 /LL=68659 /DEF=Mus musculus RIKEN cDNA 1110032E23 gene (1110032E23Rik), mRNA. /PROD=hypothetical basic protein I-19 /FL=gb:AF285091.1 gb:NM_133187.1
1416806_at	223	228	1.02		168	182	1.08		201	228	1.13		155	205	1.32		gb:NM_007997.1 /DB_XREF=gi:6679766 /GEN=Fdxr /FEA=FLmRNA /CNT=78 /TID=Mm.4719.1 /TIER=FL+Stack /STK=69 /UG=Mm.4719 /LL=14149 /DEF=Mus musculus ferredoxin reductase (Fdxr), mRNA. /PROD=ferredoxin reductase /FL=gb:NM_007997.1 gb:D49920.1
1416807_at	4179	4369	1.05		3722	3995	1.07		3084	4369	1.42		3396	4182	1.23		gb:NM_019865.1 /DB_XREF=gi:9845294 /GEN=Rpl44 /FEA=FLmRNA /CNT=256 /TID=Mm.14838.1 /TIER=FL+Stack /STK=68 /UG=Mm.14838 /LL=19982 /DEF=Mus musculus ribosomal protein L44 (Rpl44), mRNA. /PROD=ribosomal protein L44 /FL=gb:NM_019865.1
1416808_at	155	176	1.14		82	134	1.63		186	176	0.95		96	155	1.61		gb:NM_010917.1 /DB_XREF=gi:6754853 /GEN=Nid1 /FEA=FLmRNA /CNT=287 /TID=Mm.4691.1 /TIER=FL+Stack /STK=68 /UG=Mm.4691 /LL=18073 /DEF=Mus musculus nidogen 1 (Nid1), mRNA. /PROD=nidogen /FL=gb:NM_010917.1
1416809_at	29	32	1.1		27	40	1.48		33	32	0.97		38	36	0.95		gb:BC010528.1 /DB_XREF=gi:14714762 /FEA=FLmRNA /CNT=276 /TID=Mm.21193.1 /TIER=FL+Stack /STK=68 /UG=Mm.21193 /LL=13112 /UG_GENE=Cyp3a11 /DEF=Mus musculus, cytochrome P450, steroid inducible 3a11, clone MGC:18636 IMAGE:4194909, mRNA, complete cds. /PROD=cytochrome P450, steroid inducible 3a11 /FL=gb:NM_007818.1 gb:BC010528.1
[truncated: 43,897 more rows]
