# Supplementary material for: The Cis-regulatory Logic of the Mammalian Photoreceptor Transcriptional Network
Source: PLoS One. 2007 Jul 25;2(7):e643. doi: 10.1371/journal.pone.0000643 (PMC1916400; doi:10.1371/journal.pone.0000643)
Supplement: Table S5 — Complete microarray datasets for wild-type vs. Crx-/- comparison at P21. This table contains the full microarray datasets from six microarray hybridizations (three biological replicates each from wild-type (129S6/SvEv) and Crx-/- retinas at P21). The data from each of the individual microarray experiments are labeled with the following prefixes: ‘Crx-mut_#1’ etc. and ‘129-wt-P21-#1’ etc. (26.17 MB XLS) [file pone.0000643.s009.xls]

## Sheet: 1.26.05_Crx_mut_#1_#2_#3_pivot
Affy_ID	Crx-mut_P21_#1_Signal	Crx-mut_P21_#1_Detection	Crx-mut_P21_#1_Detection p-value	Crx-mut_P21_#1_Signal Log Ratio	129-wt_P21_#1_Signal	Crx-mut_P21_#1_Change	Crx-mut_P21_#1_Change p-value	Crx-mut_P21_#2_Signal	Crx-mut_P21_#2_Detection	Crx-mut_P21_#2_Detection p-value	Crx-mut_P21_#2_Signal Log Ratio	129-wt_P21_#2_Signal	Crx-mut_P21_#2_Change	Crx-mut_P21_#2_Change p-value	Crx-mut_P21_#3_Signal	Crx-mut_P21_#3_Detection	Crx-mut_P21_#3_Detection p-value	Crx-mut_P21_#3_Signal Log Ratio	129-wt_P21_#3_Signal	Crx-mut_P21_#3_Change	Crx-mut_P21_#3_Change p-value	Descriptions
AFFX-BioB-5_at	387.4	P	0.00034	-0.1	416.9	NC	0.56407	426.2	P	0.000297	0.1	383	NC	0.5	381	P	0.000581	-0.3	489.8	D	0.998306	E. coli /GEN=bioB /DB_XREF=gb:J04423.1 /NOTE=SIF corresponding to nucleotides 2032-2305 of gb:J04423.1 /DEF=E.coli 7,8-diamino-pelargonic acid (bioA), biotin synthetase (bioB), 7-keto-8-amino-pelargonic acid synthetase (bioF), bioC protein, and dethiobiotin synthetase (bioD), complete cds.
AFFX-BioB-M_at	549.9	P	4.4e-05	-0.3	720.9	NC	0.99707	603.5	P	5.2e-05	-0.1	610.9	NC	0.5	463.1	P	4.4e-05	-0.2	591.7	NC	0.981996	E. coli /GEN=bioB /DB_XREF=gb:J04423.1 /NOTE=SIF corresponding to nucleotides 2482-2739 of gb:J04423.1 /DEF=E.coli 7,8-diamino-pelargonic acid (bioA), biotin synthetase (bioB), 7-keto-8-amino-pelargonic acid synthetase (bioF), bioC protein, and dethiobiotin synthetase (bioD), complete cds.
AFFX-BioB-3_at	326.5	P	6e-05	-0.5	451.6	D	0.999834	405.2	P	4.4e-05	0	426.1	NC	0.5	302.5	P	7e-05	-0.5	416.9	D	0.99948	E. coli /GEN=bioB /DB_XREF=gb:J04423.1 /NOTE=SIF corresponding to nucleotides 2755-3052 of gb:J04423.1 /DEF=E.coli 7,8-diamino-pelargonic acid (bioA), biotin synthetase (bioB), 7-keto-8-amino-pelargonic acid synthetase (bioF), bioC protein, and dethiobiotin synthetase (bioD), complete cds.
AFFX-BioC-5_at	1197.4	P	5.2e-05	-0.3	1513.5	D	0.999995	1233.1	P	5.2e-05	0.1	1329.6	NC	0.5	1205.8	P	5.2e-05	-0.3	1439.4	D	0.99917	E. coli /GEN=bioC /DB_XREF=gb:J04423.1 /NOTE=SIF corresponding to nucleotides 4218-4566 of gb:J04423.1 /DEF=E.coli 7,8-diamino-pelargonic acid (bioA), biotin synthetase (bioB), 7-keto-8-amino-pelargonic acid synthetase (bioF), bioC protein, and dethiobiotin synthetase (bioD), complete cds.
AFFX-BioC-3_at	1498.5	P	4.4e-05	-0.3	1845	D	0.999695	1545.9	P	5.2e-05	0	1414.5	NC	0.5	1344.8	P	5.2e-05	-0.3	1499.5	D	0.999988	E. coli /GEN=bioC /DB_XREF=gb:J04423.1 /NOTE=SIF corresponding to nucleotides 4626-4878 of gb:J04423.1 /DEF=E.coli 7,8-diamino-pelargonic acid (bioA), biotin synthetase (bioB), 7-keto-8-amino-pelargonic acid synthetase (bioF), bioC protein, and dethiobiotin synthetase (bioD), complete cds.
AFFX-BioDn-5_at	2835.6	P	4.4e-05	-0.4	3750.8	D	1	3103.7	P	4.4e-05	-0.1	3075.9	NC	0.5	2558	P	4.4e-05	-0.4	3310.8	D	1	E. coli /GEN=bioD /DB_XREF=gb:J04423.1 /NOTE=SIF corresponding to nucleotides 4980-5256 of gb:J04423.1, not 100% identical /DEF=E.coli 7,8-diamino-pelargonic acid (bioA), biotin synthetase (bioB), 7-keto-8-amino-pelargonic acid synthetase (bioF), bioC protein, and dethiobiotin synthetase (bioD), complete cds.
AFFX-BioDn-3_at	5586.3	P	6e-05	-0.2	7078.7	D	0.999885	5763.2	P	5.2e-05	0	5860.7	NC	0.5	5025.1	P	5.2e-05	-0.2	6393	NC	0.994875	E. coli /GEN=bioD /DB_XREF=gb:J04423.1 /NOTE=SIF corresponding to nucleotides 5286-5570 of gb:J04423.1, not 100% identical /DEF=E.coli 7,8-diamino-pelargonic acid (bioA), biotin synthetase (bioB), 7-keto-8-amino-pelargonic acid synthetase (bioF), bioC protein, and dethiobiotin synthetase (bioD), complete cds.
AFFX-CreX-5_at	11520.5	P	4.4e-05	-0.3	14690.3	D	0.999989	11671.2	P	4.4e-05	0	11875	NC	0.5	11211.2	P	4.4e-05	-0.2	12988.4	D	0.999048	Bacteriophage P1 /GEN=cre /DB_XREF=gb:X03453.1 /NOTE=SIF corresponding to nucleotides 513-1047 of gb:X03453.1 /DEF=Bacteriophage P1 cre gene for recombinase protein.
AFFX-CreX-3_at	14254	P	4.4e-05	-0.3	18147.7	D	0.999998	14952.1	P	4.4e-05	-0.1	15406.6	NC	0.5	13988.1	P	4.4e-05	-0.1	16812.1	MD	0.997517	Bacteriophage P1 /GEN=cre /DB_XREF=gb:X03453.1 /NOTE=SIF corresponding to nucleotides 1089-1495 of gb:X03453.1 /DEF=Bacteriophage P1 cre gene for recombinase protein.
AFFX-DapX-5_at	2.7	A	0.804734	-2.5	21.1	NC	0.521439	3.3	A	0.574038	-2	13.3	NC	0.641666	4.1	A	0.544591	0	4.9	NC	0.5	B. subtilis /GEN=dapB /DB_XREF=gb:L38424.1 /NOTE=SIF corresponding to nucleotides 1428-1926 of gb:L38424.1 /DEF=Bacillus subtilis dihydropicolinate reductase (jojE) gene, complete cds; poly(A) polymerase (jojI) gene, complete cds; biotin acetyl-CoA-carboxylase ligase (birA) gene, complete cds; jojC, jojD, jojF, jojG, jojH genes, complete cds s.
AFFX-DapX-M_at	4.5	A	0.760956	-1.5	16.9	NC	0.41486	18.4	A	0.425962	1.8	4.6	NC	0.113194	11	A	0.52976	-0.6	15.3	NC	0.646674	B. subtilis /GEN=dapB, jojF /DB_XREF=gb:L38424.1 /NOTE=SIF corresponding to nucleotides 2020-2580 of gb:L38424.1, not 100% identical /DEF=Bacillus subtilis dihydropicolinate reductase (jojE) gene, complete cds; poly(A) polymerase (jojI) gene, complete cds; biotin acetyl-CoA-carboxylase ligase (birA) gene, complete cds; jojC, jojD, jojF, jojG, jojH genes, complete cds s.
AFFX-DapX-3_at	6.2	A	0.804734	0.6	5	NC	0.069631	8.3	A	0.672921	0.2	6	NC	0.5	6.5	A	0.852061	-0.1	5.5	NC	0.699934	B. subtilis /GEN=jojG /DB_XREF=gb:L38424.1 /NOTE=SIF corresponding to nucleotides 2684-3130 of gb:L38424.1 /DEF=Bacillus subtilis dihydropicolinate reductase (jojE) gene, complete cds; poly(A) polymerase (jojI) gene, complete cds; biotin acetyl-CoA-carboxylase ligase (birA) gene, complete cds; jojC, jojD, jojF, jojG, jojH genes, complete cds s.
AFFX-LysX-5_at	1.3	A	0.897855	0.4	1.1	NC	0.250771	10.9	A	0.48511	2.2	1.7	NC	0.383726	15.7	A	0.470241	3.3	1	NC	0.156704	B. subtilis /GEN=lys /DB_XREF=gb:X17013.1 /NOTE=SIF corresponding to nucleotides 387-658 of gb:X17013.1, not 100% identical /DEF=B subtilis lys gene for diaminopimelate decarboxylase (EC 4.1.1.20).
AFFX-LysX-M_at	11.5	A	0.559354	0.2	10.4	NC	0.309479	24.7	A	0.5	1.1	8.6	NC	0.786122	7.2	A	0.617401	0.6	4.9	NC	0.031805	B. subtilis /GEN=lys /DB_XREF=gb:X17013.1 /NOTE=SIF corresponding to nucleotides 720-990 of gb:X17013.1, not 100% identical /DEF=B subtilis lys gene for diaminopimelate decarboxylase (EC 4.1.1.20).
AFFX-LysX-3_at	21.2	A	0.175328	0.2	23.4	NC	0.5	19	A	0.195184	0	16.7	NC	0.537481	7.3	A	0.440646	0.3	3.2	NC	0.368423	B. subtilis /GEN=lys /DB_XREF=gb:X17013.1 /NOTE=SIF corresponding to nucleotides 1061-1343 of gb:X17013.1, not 100% identical /DEF=B subtilis lys gene for diaminopimelate decarboxylase (EC 4.1.1.20).
AFFX-PheX-5_at	2.1	A	0.973889	0.4	2.6	NC	0.87615	1.4	A	0.990663	-2.8	10.5	NC	0.969143	10.4	A	0.783476	0.6	5.7	NC	0.505362	B. subtilis /GEN=pheA /DB_XREF=gb:M24537.1 /NOTE=SIF corresponding to nucleotides 2028-2375 of gb:M24537.1, not 100% identical /DEF=Bacillus subtillis sporulation protein (spoOB), GTP-binding protein (obg), phenylalanine biosynthesis associated protein (pheB), and monofunctional prephenate dehydratase (pheA) genes, complete cds.
AFFX-PheX-M_at	5	A	0.852082	0.3	3.2	NC	0.5	1	A	0.988616	-1.1	5.5	D	0.999208	24.4	A	0.631562	1.3	5.5	NC	0.5	B. subtilis /GEN=pheA /DB_XREF=gb:M24537.1 /NOTE=SIF corresponding to nucleotides 2437-2828 of gb:M24537.1 /DEF=Bacillus subtillis sporulation protein (spoOB), GTP-binding protein (obg), phenylalanine biosynthesis associated protein (pheB), and monofunctional prephenate dehydratase (pheA) genes, complete cds.
AFFX-PheX-3_at	10.4	A	0.699394	0.1	6.1	NC	0.542816	9.8	A	0.60308	-0.4	9.9	NC	0.928553	13.3	A	0.699394	-1.5	42.9	NC	0.840048	B. subtilis /GEN=pheB /DB_XREF=gb:M24537.1 /NOTE=SIF corresponding to nucleotides 2885-3326 of gb:M24537.1, not 100% identical /DEF=Bacillus subtillis sporulation protein (spoOB), GTP-binding protein (obg), phenylalanine biosynthesis associated protein (pheB), and monofunctional prephenate dehydratase (pheA) genes, complete cds.
AFFX-ThrX-5_at	5.4	A	0.9273	-2.4	29.5	NC	0.595588	7.3	A	0.559354	-2.2	26.5	NC	0.5	6.3	A	0.843268	-0.4	9	NC	0.5	B. subtilis /GEN=thrC /DB_XREF=gb:X04603.1 /NOTE=SIF corresponding to nucleotides 288-932 of gb:X04603.1 /DEF=B. subtilis thrB and thrC genes for homoserine kinase and threonine synthase (EC 2.7.1.39 and EC 4.2.99.2, respectively).
AFFX-ThrX-M_at	3.5	A	0.724854	-1.3	15.4	NC	0.595588	2.7	A	0.794268	-1.1	12.6	NC	0.711516	9.9	A	0.58862	-1.2	28.4	NC	0.279374	B. subtilis /GEN=thrC, thrB /DB_XREF=gb:X04603.1 /NOTE=SIF corresponding to nucleotides 995-1562 of gb:X04603.1, not 100% identical /DEF=B. subtilis thrB and thrC genes for homoserine kinase and threonine synthase (EC 2.7.1.39 and EC 4.2.99.2, respectively).
AFFX-ThrX-3_at	13.8	A	0.699394	1.3	6.5	NC	0.169958	7	A	0.737191	-0.1	7.9	NC	0.636633	6.7	A	0.891021	-1.4	22.5	NC	0.928553	B. subtilis /GEN=thrB /DB_XREF=gb:X04603.1 /NOTE=SIF corresponding to nucleotides 1689-2151 of gb:X04603.1 /DEF=B. subtilis thrB and thrC genes for homoserine kinase and threonine synthase (EC 2.7.1.39 and EC 4.2.99.2, respectively).
AFFX-TrpnX-5_at	20.8	A	0.327079	1.5	5.2	NC	0.309479	11.2	A	0.455409	0.7	5.7	NC	0.368423	17.4	A	0.574044	-1	32.5	NC	0.569357	B. subtilis /GEN=trpE, trpD /DB_XREF=gb:K01391.1 /NOTE=SIF corresponding to nucleotides 1953-2483 of gb:K01391.1, not 100% identical /DEF=B.subtilis tryptophan (trp) operon, complete cds.
AFFX-TrpnX-M_at	3.6	A	0.921998	0.3	4	NC	0.5	4.3	A	0.84329	1	4.8	NC	0.740595	2.3	A	0.969035	-0.1	4.2	NC	0.5	B. subtilis /GEN=trpD, trpC /DB_XREF=gb:K01391.1 /NOTE=SIF corresponding to nucleotides 2880-3359 of gb:K01391.1, not 100% identical /DEF=B.subtilis tryptophan (trp) operon, complete cds.
AFFX-TrpnX-3_at	3	A	0.927318	-0.7	6.7	NC	0.399213	9.4	A	0.559359	1.6	3.1	NC	0.373502	1.6	A	0.941556	0.6	1.3	NC	0.073298	B. subtilis /GEN=trpC, trpF /DB_XREF=gb:K01391.1 /NOTE=SIF corresponding to nucleotides 3790-4368 of gb:K01391.1, not 100% identical /DEF=B.subtilis tryptophan (trp) operon, complete cds.
AFFX-r2-Ec-bioB-5_at	542.1	P	0.000244	-0.1	648.8	NC	0.725952	615.1	P	0.000244	0.1	592.5	NC	0.5	580	P	0.000244	0	589.8	NC	0.5	E. coli /GEN=bioB /DB_XREF=gb:J04423.1 /NOTE=SIF corresponding to nucleotides 2071-2304 of gb:J04423.1 /DEF=E.coli 7,8-diamino-pelargonic acid (bioA), biotin synthetase (bioB), 7-keto-8-amino-pelargonic acid synthetase (bioF), bioC protein, and dethiobiotin synthetase (bioD), complete cds.
AFFX-r2-Ec-bioB-M_at	551.5	P	0.000244	-0.1	654.1	NC	0.5	618.9	P	0.000244	-0.1	592.4	NC	0.5	552.7	P	0.000244	-0.2	664.9	NC	0.942324	E. coli /GEN=bioB /DB_XREF=gb:J04423.1 /NOTE=SIF corresponding to nucleotides 2393-2682 of gb:J04423.1 /DEF=E.coli 7,8-diamino-pelargonic acid (bioA), biotin synthetase (bioB), 7-keto-8-amino-pelargonic acid synthetase (bioF), bioC protein, and dethiobiotin synthetase (bioD), complete cds.
AFFX-r2-Ec-bioB-3_at	529.3	P	0.000244	-0.2	672.3	NC	0.767451	554.7	P	0.000244	-0.1	781.2	NC	0.5	541.7	P	0.000244	-0.3	647.3	NC	0.961585	E. coli /GEN=bioB /DB_XREF=gb:J04423.1 /NOTE=SIF corresponding to nucleotides 2772-3004 of gb:J04423.1 /DEF=E.coli 7,8-diamino-pelargonic acid (bioA), biotin synthetase (bioB), 7-keto-8-amino-pelargonic acid synthetase (bioF), bioC protein, and dethiobiotin synthetase (bioD), complete cds.
AFFX-r2-Ec-bioC-5_at	1791.5	P	0.000244	-0.1	1832.2	NC	0.5	1934.8	P	0.000244	-0.1	2035	NC	0.5	1817.8	P	0.000244	-0.2	2063.3	NC	0.633407	E. coli /GEN=bioC /DB_XREF=gb:J04423.1 /NOTE=SIF corresponding to nucleotides 4257-4573 of gb:J04423.1 /DEF=E.coli 7,8-diamino-pelargonic acid (bioA), biotin synthetase (bioB), 7-keto-8-amino-pelargonic acid synthetase (bioF), bioC protein, and dethiobiotin synthetase (bioD), complete cds.
AFFX-r2-Ec-bioC-3_at	1987.1	P	0.000244	0	2020.7	NC	0.5	2286.7	P	0.000244	0	2129.5	NC	0.5	2079.6	P	0.000244	0	2223.2	NC	0.5	E. coli /GEN=bioC /DB_XREF=gb:J04423.1 /NOTE=SIF corresponding to nucleotides 4608-4883 of gb:J04423.1 /DEF=E.coli 7,8-diamino-pelargonic acid (bioA), biotin synthetase (bioB), 7-keto-8-amino-pelargonic acid synthetase (bioF), bioC protein, and dethiobiotin synthetase (bioD), complete cds.
AFFX-r2-Ec-bioD-5_at	7397.9	P	0.000244	-0.3	8730.3	D	0.999932	8257.2	P	0.000244	0	8637.9	NC	0.5	7804.4	P	0.000244	-0.2	8532.6	NC	0.977068	E. coli /GEN=bioD /DB_XREF=gb:J04423.1 /NOTE=SIF corresponding to nucleotides 5024-5244 of gb:J04423.1 /DEF=E.coli 7,8-diamino-pelargonic acid (bioA), biotin synthetase (bioB), 7-keto-8-amino-pelargonic acid synthetase (bioF), bioC protein, and dethiobiotin synthetase (bioD), complete cds.
AFFX-r2-Ec-bioD-3_at	7823.7	P	0.000244	-0.1	9344.8	NC	0.945978	8375.2	P	0.000244	0	8595.6	NC	0.5	8371	P	0.000244	-0.1	9536.2	NC	0.796129	E. coli /GEN=bioD /DB_XREF=gb:J04423.1 /NOTE=SIF corresponding to nucleotides 5312-5559 of gb:J04423.1, not 100% identical /DEF=E.coli 7,8-diamino-pelargonic acid (bioA), biotin synthetase (bioB), 7-keto-8-amino-pelargonic acid synthetase (bioF), bioC protein, and dethiobiotin synthetase (bioD), complete cds.
AFFX-r2-P1-cre-5_at	16975	P	0.000244	-0.1	18822.4	NC	0.888286	18418.4	P	0.000244	0	18212.2	NC	0.5	17604.7	P	0.000244	-0.2	19508.7	NC	0.942324	Bacteriophage P1 /GEN=cre /DB_XREF=gb:X03453.1 /NOTE=SIF corresponding to nucleotides 581-1001 of gb:X03453.1 /DEF=Bacteriophage P1 cre gene for recombinase protein.
AFFX-r2-P1-cre-3_at	24641.8	P	0.000244	-0.1	26477.6	NC	0.5	27646.1	P	0.000244	0	27294.3	NC	0.5	26248.2	P	0.000244	-0.1	27684.4	NC	0.5	Bacteriophage P1 /GEN=cre /DB_XREF=gb:X03453.1 /NOTE=SIF corresponding to nucleotides 1032-1270 of gb:X03453.1 /DEF=Bacteriophage P1 cre gene for recombinase protein.
AFFX-r2-Bs-dap-5_at	5.4	A	0.753906	1.6	0.9	NC	0.030967	4.1	A	0.696289	0.1	5.3	NC	0.5	3.7	A	0.870361	0.3	3.1	NC	0.061522	B. subtilis /GEN=dapB /DB_XREF=gb:L38424.1 /NOTE=SIF corresponding to nucleotides 1439-1846 of gb:L38424.1 /DEF=Bacillus subtilis dihydropicolinate reductase (jojE) gene, complete cds; poly(A) polymerase (jojI) gene, complete cds; biotin acetyl-CoA-carboxylase ligase (birA) gene, complete cds; jojC, jojD, jojF, jojG, jojH genes, complete cds s.
AFFX-r2-Bs-dap-M_at	3	A	0.904785	-1.9	7.3	NC	0.703911	1.6	A	0.989258	0	1.2	NC	0.5	2.8	A	0.888428	-1.4	8.9	NC	0.657563	B. subtilis /GEN=dapB, jojF /DB_XREF=gb:L38424.1 /NOTE=SIF corresponding to nucleotides 2055-2578 of gb:L38424.1, not 100% identical /DEF=Bacillus subtilis dihydropicolinate reductase (jojE) gene, complete cds; poly(A) polymerase (jojI) gene, complete cds; biotin acetyl-CoA-carboxylase ligase (birA) gene, complete cds; jojC, jojD, jojF, jojG, jojH genes, complete cds s.
AFFX-r2-Bs-dap-3_at	18.1	A	0.45752	2.8	1.6	NC	0.003041	25.7	A	0.5	4.2	1	NC	0.153232	3.8	A	0.828613	1.8	0.8	NC	0.030967	B. subtilis /GEN=jojG /DB_XREF=gb:L38424.1 /NOTE=SIF corresponding to nucleotides 2634-3089 of gb:L38424.1 /DEF=Bacillus subtilis dihydropicolinate reductase (jojE) gene, complete cds; poly(A) polymerase (jojI) gene, complete cds; biotin acetyl-CoA-carboxylase ligase (birA) gene, complete cds; jojC, jojD, jojF, jojG, jojH genes, complete cds s.
AFFX-r2-Bs-lys-5_at	2	A	0.822998	-1.2	7	NC	0.51942	2.3	A	0.828613	-1.2	7.1	NC	0.681091	5.9	A	0.753906	1.7	1.1	NC	0.5	B. subtilis /GEN=lys /DB_XREF=gb:X17013.1 /NOTE=SIF corresponding to nucleotides 411-659 of gb:X17013.1, not 100% identical /DEF=B subtilis lys gene for diaminopimelate decarboxylase (EC 4.1.1.20).
AFFX-r2-Bs-lys-M_at	2.3	A	0.828613	-1.9	10	NC	0.169098	0.6	A	0.976074	-0.4	1.1	NC	0.767451	13.4	A	0.633789	1.4	3.5	NC	0.177412	B. subtilis /GEN=lys /DB_XREF=gb:X17013.1 /NOTE=SIF corresponding to nucleotides 673-1002 of gb:X17013.1, not 100% identical /DEF=B subtilis lys gene for diaminopimelate decarboxylase (EC 4.1.1.20).
AFFX-r2-Bs-lys-3_at	7.9	A	0.334473	-1	39	NC	0.5	14.8	A	0.125	0.3	15.9	NC	0.493524	11.3	A	0.334473	-0.7	16.2	NC	0.5	B. subtilis /GEN=lys /DB_XREF=gb:X17013.1 /NOTE=SIF corresponding to nucleotides 1008-1263 of gb:X17013.1, not 100% identical /DEF=B subtilis lys gene for diaminopimelate decarboxylase (EC 4.1.1.20).
AFFX-r2-Bs-phe-5_at	1.8	A	0.828613	-1.2	8.2	NC	0.153232	14.4	A	0.19458	3.3	0.9	NC	0.016275	20.8	A	0.398926	-0.5	30.3	NC	0.5	B. subtilis /GEN=pheA /DB_XREF=gb:M24537.1 /NOTE=SIF corresponding to nucleotides 2116-2382 of gb:M24537.1 /DEF=Bacillus subtillis sporulation protein (spoOB), GTP-binding protein (obg), phenylalanine biosynthesis associated protein (pheB), and monofunctional prephenate dehydratase (pheA) genes, complete cds.
AFFX-r2-Bs-phe-M_at	15.6	A	0.5	2.2	2.8	NC	0.111714	1.8	A	0.981445	-0.5	1.7	NC	0.973302	1.5	A	0.962402	-0.4	1.7	NC	0.846768	B. subtilis /GEN=pheA /DB_XREF=gb:M24537.1 /NOTE=SIF corresponding to nucleotides 2484-2875 of gb:M24537.1 /DEF=Bacillus subtillis sporulation protein (spoOB), GTP-binding protein (obg), phenylalanine biosynthesis associated protein (pheB), and monofunctional prephenate dehydratase (pheA) genes, complete cds.
AFFX-r2-Bs-phe-3_at	24	A	0.398926	0.9	9.7	NC	0.633407	6.8	A	0.246094	-1.1	29.6	NC	0.5	23.6	A	0.149658	-1.1	32.9	NC	0.138386	B. subtilis /GEN=pheB /DB_XREF=gb:M24537.1 /NOTE=SIF corresponding to nucleotides 2897-3200 of gb:M24537.1, not 100% identical /DEF=Bacillus subtillis sporulation protein (spoOB), GTP-binding protein (obg), phenylalanine biosynthesis associated protein (pheB), and monofunctional prephenate dehydratase (pheA) genes, complete cds.
AFFX-r2-Bs-thr-3_s_at	10.3	A	0.888428	-0.6	10.2	NC	0.921063	8.5	A	0.888428	-1.2	13	NC	0.964215	7.9	A	0.850342	-1.2	17.6	NC	0.952736	B. subtilis /GEN=thrB /DB_XREF=gb:X04603.1 /NOTE=SIF corresponding to nucleotides 1735-2143 of gb:X04603.1 /DEF=B. subtilis thrB and thrC genes for homoserine kinase and threonine synthase.
AFFX-r2-Bs-thr-M_s_at	7.2	A	0.870361	0	3.5	NC	0.5	3.3	A	0.888428	-0.6	9.7	NC	0.767451	20.8	A	0.753906	2.5	4.3	NC	0.330589	B. subtilis /GEN=thrC, thrB /DB_XREF=gb:X04603.1 /NOTE=SIF corresponding to nucleotides 1045-1556 of gb:X04603.1 /DEF=B. subtilis thrB and thrC genes for homoserine kinase and threonine synthase.
AFFX-r2-Bs-thr-5_s_at	26.5	A	0.27417	0.6	15.7	NC	0.153232	24.3	A	0.219482	0.5	21	NC	0.633407	44.4	A	0.219482	0.6	35.2	NC	0.403812	B. subtilis /GEN=thrC /DB_XREF=gb:X04603.1 /NOTE=SIF corresponding to nucleotides 290-888 of gb:X04603.1 /DEF=B. subtilis thrB and thrC genes for homoserine kinase and threonine synthase.
AFFX-b-ActinMur/M12481_5_at	18524.8	P	4.4e-05	0.3	15028.4	I	0	17549.5	P	4.4e-05	0	16588.4	NC	0.5	17391.8	P	4.4e-05	0	17031.1	NC	0.5	M. musculus /GEN=beta-actin /DB_XREF=gb:M12481.1 /NOTE=SIF corresponding to nucleotides 69-383 of gb:M12481.1 /DEF=Mouse cytoplasmic beta-actin mRNA.
AFFX-b-ActinMur/M12481_M_at	17667.9	P	4.4e-05	0.3	14479.5	I	2e-06	16414.9	P	4.4e-05	0.1	15793.4	NC	0.5	16391.3	P	4.4e-05	0	16322.2	NC	0.5	M. musculus /GEN=beta-actin /DB_XREF=gb:M12481.1 /NOTE=SIF corresponding to nucleotides 436-715 of gb:M12481.1 /DEF=Mouse cytoplasmic beta-actin mRNA.
AFFX-b-ActinMur/M12481_3_at	24052.2	P	4.4e-05	0.2	20525.4	I	0.001303	23348.8	P	4.4e-05	0	22840.7	NC	0.5	24675.3	P	4.4e-05	0	24245.4	NC	0.5	M. musculus /GEN=beta-actin /DB_XREF=gb:M12481.1 /NOTE=SIF corresponding to nucleotides 762-1074 of gb:M12481.1 /DEF=Mouse cytoplasmic beta-actin mRNA.
AFFX-GapdhMur/M32599_5_at	30052.6	P	4.4e-05	-0.2	33693.8	D	0.999571	30353.6	P	4.4e-05	-0.2	35231.9	MD	0.997411	31726.5	P	4.4e-05	-0.2	35347.3	D	0.998378	M. musculus /GEN=gapd /DB_XREF=gb:M32599.1 /NOTE=SIF corresponding to nucleotides 90-409 of gb:M32599.1 /DEF=Mouse glyceraldehyde-3-phosphate dehydrogenase mRNA, complete cds.
AFFX-GapdhMur/M32599_M_at	26896.1	P	4.4e-05	-0.2	28720.3	D	0.998232	28186.4	P	4.4e-05	-0.2	30959.5	D	0.999996	28536.8	P	4.4e-05	-0.2	30977.4	D	0.999878	M. musculus /GEN=gapd /DB_XREF=gb:M32599.1 /NOTE=SIF corresponding to nucleotides 458-812 of gb:M32599.1 /DEF=Mouse glyceraldehyde-3-phosphate dehydrogenase mRNA, complete cds.
AFFX-GapdhMur/M32599_3_at	22933.6	P	4.4e-05	-0.1	25419.7	NC	0.993552	23914.3	P	4.4e-05	-0.3	28465.9	D	0.999998	25896.6	P	4.4e-05	-0.2	28638.7	NC	0.991323	M. musculus /GEN=gapd /DB_XREF=gb:M32599.1 /NOTE=SIF corresponding to nucleotides 841-1153 of gb:M32599.1 /DEF=Mouse glyceraldehyde-3-phosphate dehydrogenase mRNA, complete cds.
AFFX-TransRecMur/X57349_5_at	115.1	P	0.000147	-0.2	140.2	NC	0.5	117.5	P	0.001102	-0.4	168.2	NC	0.995617	111.8	P	0.004998	-0.5	135	NC	0.985772	M. musculus /GEN=transferrin receptor /DB_XREF=gb:X57349.1 /NOTE=SIF corresponding to nucleotides 67-611 of gb:X57349.1 /DEF=M.musculus mRNA for transferrin receptor.
AFFX-TransRecMur/X57349_M_at	110.3	P	0.009337	-0.4	131.3	NC	0.976667	119	P	0.002275	-0.1	129.9	NC	0.960865	76	A	0.108979	-0.9	102.9	D	0.99917	M. musculus /GEN=transferrin receptor /DB_XREF=gb:X57349.1 /NOTE=SIF corresponding to nucleotides 922-1446 of gb:X57349.1 /DEF=M.musculus mRNA for transferrin receptor.
AFFX-TransRecMur/X57349_3_at	266.8	P	0.000147	-0.4	438.7	NC	0.98477	289.2	P	4.4e-05	-0.2	394.6	NC	0.532139	305.5	P	9.5e-05	-0.5	421.5	NC	0.988031	M. musculus /GEN=transferrin receptor /DB_XREF=gb:X57349.1 /NOTE=SIF corresponding to nucleotides 1764-2277 of gb:X57349.1 /DEF=M.musculus mRNA for transferrin receptor.
AFFX-PyruCarbMur/L09192_5_at	163.9	P	0.036569	0	129.6	NC	0.5	120.4	M	0.058444	0.7	65.8	NC	0.5	157.6	P	0.028457	0.5	89.4	NC	0.314233	M. musculus /GEN=pyruvate carboxylase /DB_XREF=gb:L09192.1 /NOTE=SIF corresponding to nucleotides 133-745 of gb:L09192.1 /DEF=Mus musculus pyruvate carboxylase mRNA, complete cds.
AFFX-PyruCarbMur/L09192_MA_at	153.3	A	0.095667	0.1	164.5	NC	0.5	160.3	M	0.062929	0.2	132.5	NC	0.5	146.2	A	0.078002	0.7	115.9	NC	0.5	M. musculus /GEN=pyruvate carboxylase /DB_XREF=gb:L09192.1 /NOTE=SIF corresponding to nucleotides 1217-1799 of gb:L09192.1 /DEF=Mus musculus pyruvate carboxylase mRNA, complete cds.
AFFX-PyruCarbMur/L09192_MB_at	131.2	P	0.013811	0	130.3	NC	0.5	113.5	P	0.023929	-0.3	143.8	NC	0.651657	124.8	P	0.039661	-0.2	109.1	NC	0.5	M. musculus /GEN=pyruvate carboxylase /DB_XREF=gb:L09192.1 /NOTE=SIF corresponding to nucleotides 2259-2879 of gb:L09192.1 /DEF=Mus musculus pyruvate carboxylase mRNA, complete cds.
AFFX-PyruCarbMur/L09192_3_at	408.3	P	0.000127	-0.1	421.9	NC	0.5	378.5	P	6e-05	-0.1	437.1	NC	0.5	471	P	0.00011	0.4	375.4	NC	0.141119	M. musculus /GEN=pyruvate carboxylase /DB_XREF=gb:L09192.1 /NOTE=SIF corresponding to nucleotides 3369-3999 of gb:L09192.1 /DEF=Mus musculus pyruvate carboxylase mRNA, complete cds.
AFFX-18SRNAMur/X00686_5_at	487.8	P	6e-05	0.6	377.8	I	0.000142	466.7	P	5.2e-05	0.1	570.3	NC	0.5	515.7	P	5.2e-05	0.1	531.6	NC	0.5	M. musculus /GEN=18S rRNA /DB_XREF=gb:X00686.1 /NOTE=SIF corresponding to nucleotides 27-612 of gb:X00686.1 /DEF=Mouse gene for 18S rRNA.
AFFX-18SRNAMur/X00686_M_at	501.5	P	0.000225	0.2	470.5	MI	0.002589	600	P	0.000127	0.1	508.8	NC	0.5	545.1	P	0.000127	0.3	443.6	NC	0.129434	M. musculus /GEN=18S rRNA /DB_XREF=gb:X00686.1 /NOTE=SIF corresponding to nucleotides 755-1227 of gb:X00686.1 /DEF=Mouse gene for 18S rRNA.
AFFX-18SRNAMur/X00686_3_at	1091.9	P	5.2e-05	0.5	706.8	I	0.000262	1218	P	5.2e-05	0.2	1084.4	NC	0.198553	1227	P	7e-05	0.2	939.3	NC	0.5	M. musculus /GEN=18S rRNA /DB_XREF=gb:X00686.1 /NOTE=SIF corresponding to nucleotides 1321-1821 of gb:X00686.1 /DEF=Mouse gene for 18S rRNA.
AFFX-MUR_b2_at	756.3	P	0.000577	-0.3	1037.4	NC	0.974072	861.3	P	0.000239	0	798.2	NC	0.5	946.9	P	0.000511	-0.2	1013.9	NC	0.820957	M. musculus /GEN=b2 /DB_XREF=gb:X63136.1 /NOTE=SIF corresponding to nucleotides 33-192 of gb:X63136.1 /DEF=M.musculus DNA for intragenic sequence including B2 element (pMm2K).
AFFX-MURINE_b1_at	26147.3	P	3e-05	-0.1	28235.8	NC	0.5	27537.2	P	3e-05	-0.1	29701.2	NC	0.5	28819.5	P	3e-05	-0.1	30111.6	NC	0.596315	M. musculus /GEN=b1 /DB_XREF=gb:U01310.1 /NOTE=SIF corresponding to nucleotides 5-75 of gb:U01310.1 /DEF=Mus musculus C57/Black6 BC1 scRNA.
AFFX-MURINE_B2_at	30737	P	3e-05	-0.1	33904.7	NC	0.74423	33221.5	P	3e-05	-0.1	33206.5	NC	0.5	32778.9	P	3e-05	0	34225.7	NC	0.5	M. musculus /GEN=b2 /DB_XREF=gb:K00131.1 /NOTE=SIF corresponding to nucleotides 198-356 of gb:K00131.1, not 100% identical /DEF=mouse b2 repeat sequence from clone mm61.
1415670_at	2025.9	P	0.000244	0.3	1684.9	NC	0.018128	2083	P	0.000244	0.3	1679.5	NC	0.00712	1969	P	0.000244	0.3	1682.1	NC	0.003355	gb:BC024686.1 /DB_XREF=gi:19354080 /FEA=FLmRNA /CNT=416 /TID=Mm.26422.1 /TIER=FL+Stack /STK=110 /UG=Mm.26422 /LL=54161 /UG_GENE=Copg1 /DEF=Mus musculus, coatomer protein complex, subunit gamma 1, clone MGC:30335 IMAGE:3992144, mRNA, complete cds. /PROD=coatomer protein complex, subunit gamma 1 /FL=gb:AF187079.1 gb:BC024686.1 gb:NM_017477.1 gb:BC024896.1
1415671_at	7717.6	P	0.000244	0.3	6325.8	NC	0.010135	7378.3	P	0.000244	0.1	6756	NC	0.5	7257.9	P	0.000244	0.1	6601.5	NC	0.5	gb:NM_013477.1 /DB_XREF=gi:7304908 /GEN=Atp6v0d1 /FEA=FLmRNA /CNT=197 /TID=Mm.1081.1 /TIER=FL+Stack /STK=114 /UG=Mm.1081 /LL=11972 /DEF=Mus musculus ATPase, H+ transporting, lysosomal 38kDa, V0 subunit D isoform 1 (Atp6v0d1), mRNA. /PROD=ATPase, H+ transporting, lysosomal 38kDa, V0subunit D isoform 1 /FL=gb:U21549.1 gb:U13840.1 gb:BC011075.1 gb:NM_013477.1
1415672_at	4931.1	P	0.000244	0	4971.8	NC	0.5	4692.9	P	0.000244	0	4840.5	NC	0.5	4939.6	P	0.000244	0	4967.3	NC	0.5	gb:NM_020585.1 /DB_XREF=gi:10181207 /GEN=AB041568 /FEA=FLmRNA /CNT=213 /TID=Mm.17035.1 /TIER=FL+Stack /STK=102 /UG=Mm.17035 /LL=57437 /DEF=Mus musculus hypothetical protein, MNCb-1213 (AB041568), mRNA. /PROD=hypothetical protein, MNCb-1213 /FL=gb:BC016894.1 gb:NM_020585.1
1415673_at	1043.2	P	0.000732	0.2	919.5	NC	0.169098	925.8	P	0.000732	0.1	769.5	NC	0.5	1025	P	0.000732	-0.1	888.5	NC	0.5	gb:NM_133900.1 /DB_XREF=gi:19527115 /GEN=AI480570 /FEA=FLmRNA /CNT=139 /TID=Mm.10623.1 /TIER=FL+Stack /STK=96 /UG=Mm.10623 /LL=100678 /DEF=Mus musculus expressed sequence AI480570 (AI480570), mRNA. /PROD=expressed sequence AI480570 /FL=gb:BC002251.1 gb:NM_133900.1
1415674_a_at	1806.1	P	0.000244	0.2	1570	NC	0.416433	1967.9	P	0.000244	0.3	1685.2	NC	0.004073	1963.4	P	0.000244	0.1	1798.2	NC	0.454766	gb:NM_021789.1 /DB_XREF=gi:11140824 /GEN=Sbdn /FEA=FLmRNA /CNT=163 /TID=Mm.29814.1 /TIER=FL+Stack /STK=95 /UG=Mm.29814 /LL=60409 /DEF=Mus musculus synbindin (Sbdn), mRNA. /PROD=synbindin /FL=gb:NM_021789.1 gb:AF233340.1
1415675_at	1283	P	0.000244	0.2	1213.7	NC	0.5	1464.3	P	0.000244	0.2	1173.4	NC	0.083826	1416.8	P	0.000244	0.2	1333.6	NC	0.263341	gb:BC008256.1 /DB_XREF=gi:14198389 /FEA=FLmRNA /CNT=138 /TID=Mm.22001.1 /TIER=FL+Stack /STK=92 /UG=Mm.22001 /LL=13481 /UG_GENE=Dpm2 /DEF=Mus musculus, dolichol-phosphate (beta-D) mannosyltransferase 2, clone MGC:6506 IMAGE:2648752, mRNA, complete cds. /PROD=dolichol-phosphate (beta-D) mannosyltransferase2 /FL=gb:AB013360.1 gb:NM_010073.1 gb:BC008256.1
1415676_a_at	4507.3	P	0.000244	0.1	4127	NC	0.5	4480.7	P	0.000244	0.1	4475.9	NC	0.5	4798.3	P	0.000244	0.1	4209.8	NC	0.5	gb:NM_011186.1 /DB_XREF=gi:6755203 /GEN=Psmb5 /FEA=FLmRNA /CNT=172 /TID=Mm.8911.1 /TIER=FL+Stack /STK=86 /UG=Mm.8911 /LL=19173 /DEF=Mus musculus proteasome (prosome, macropain) subunit, beta type 5 (Psmb5), mRNA. /PROD=proteasome beta type subunit 5 /FL=gb:BC012246.1 gb:AB003304.1 gb:AF060091.1 gb:NM_011186.1
1415677_at	852.6	P	0.000244	0.2	845.1	NC	0.069813	1046.1	P	0.000244	0.3	894.3	NC	0.005933	915.8	P	0.000244	0.3	912.8	NC	0.028766	gb:NM_026819.1 /DB_XREF=gi:13386167 /GEN=1110029G07Rik /FEA=FLmRNA /CNT=131 /TID=Mm.21623.1 /TIER=FL+Stack /STK=64 /UG=Mm.21623 /LL=68710 /DEF=Mus musculus RIKEN cDNA 1110029G07 gene (1110029G07Rik), mRNA. /PROD=RIKEN cDNA 1110029G07 /FL=gb:NM_026819.1 gb:BC003930.1
1415678_at	5879.2	P	0.000244	0.6	3875.7	I	2e-05	5276.1	P	0.000244	0.3	4312.5	I	0.000273	5015	P	0.000244	0.2	4172.3	NC	0.00712	gb:BC008595.1 /DB_XREF=gi:14250330 /FEA=FLmRNA /CNT=154 /TID=Mm.3766.1 /TIER=FL+Stack /STK=52 /UG=Mm.3766 /LL=19042 /UG_GENE=Ppm1a /DEF=Mus musculus, protein phosphatase 1A, magnesium dependent, alpha isoform, clone MGC:6077 IMAGE:3581897, mRNA, complete cds. /PROD=protein phosphatase 1A, magnesium dependent,alpha isoform /FL=gb:NM_008910.1 gb:D28117.1 gb:BC008595.1
1415679_at	4427.2	P	0.000244	0.3	4009.7	NC	0.003699	5307.7	P	0.000244	0.3	4201.2	I	0.000492	5540.6	P	0.000244	0.2	4225.3	NC	0.012024	gb:NM_025498.1 /DB_XREF=gi:13384921 /GEN=1700023M09Rik /FEA=FLmRNA /CNT=114 /TID=Mm.41511.1 /TIER=FL+Stack /STK=44 /UG=Mm.41511 /LL=66340 /DEF=Mus musculus RIKEN cDNA 1700023M09 gene (1700023M09Rik), mRNA. /PROD=RIKEN cDNA 1700023M09 /FL=gb:BC024347.1 gb:NM_025498.1
1415680_at	1025.4	P	0.000244	0.4	649.2	I	2e-05	818.1	P	0.000244	0.2	694.4	NC	0.161038	843.8	P	0.000244	0.2	916.2	NC	0.5	gb:NM_008569.1 /DB_XREF=gi:6678833 /GEN=Mcpr /FEA=FLmRNA /CNT=128 /TID=Mm.3989.1 /TIER=FL+Stack /STK=41 /UG=Mm.3989 /LL=17222 /DEF=Mus musculus meiotic check point regulator (Mcpr), mRNA. /PROD=meiotic check point regulator /FL=gb:NM_008569.1
1415681_at	1635.2	P	0.000244	-0.1	1550.1	NC	0.5	1826.9	P	0.000244	0.2	1698.7	NC	0.105663	1924.2	P	0.000244	0.1	1705.2	NC	0.5	gb:NM_053164.1 /DB_XREF=gi:17298675 /GEN=Mrpl43 /FEA=FLmRNA /CNT=111 /TID=Mm.44174.1 /TIER=FL+Stack /STK=37 /UG=Mm.44174 /LL=94067 /DEF=Mus musculus mitochondrial ribosomal protein L43 (Mrpl43), mRNA. /PROD=mitochondrial ribosomal protein L43 /FL=gb:AB049657.1 gb:NM_053164.1
1415682_at	775.1	P	0.000732	-0.1	723.6	NC	0.5	737.1	P	0.000244	-0.1	801.7	NC	0.5	798.6	P	0.000244	0.1	711.5	NC	0.5	gb:NM_023045.1 /DB_XREF=gi:12746421 /GEN=Ranbp16 /FEA=FLmRNA /CNT=199 /TID=Mm.27607.1 /TIER=FL+Stack /STK=33 /UG=Mm.27607 /LL=65246 /DEF=Mus musculus RAN binding protein 16 (Ranbp16), mRNA. /PROD=RAN binding protein 16 /FL=gb:NM_023045.1
1415683_at	2313.5	P	0.000244	-0.1	2404.7	NC	0.570859	2565	P	0.000244	0	2507.6	NC	0.5	2426.8	P	0.000244	0	2397.8	NC	0.5	gb:BC016526.1 /DB_XREF=gi:16741408 /FEA=FLmRNA /CNT=101 /TID=Mm.10265.1 /TIER=FL+Stack /STK=30 /UG=Mm.10265 /LL=18107 /UG_GENE=Nmt1 /DEF=Mus musculus, N-myristoyltransferase, clone MGC:8150 IMAGE:3589678, mRNA, complete cds. /PROD=N-myristoyltransferase /FL=gb:NM_008707.1 gb:AF043326.1 gb:BC021635.1 gb:BC016526.1
1415684_at	674.3	P	0.000244	-0.1	687.9	NC	0.5	734.7	P	0.000244	-0.2	661.3	NC	0.5	610.7	P	0.000244	-0.2	841.5	NC	0.767451	gb:AV168389 /DB_XREF=gi:16383543 /DB_XREF=AV168389 /CLONE=3110067M24 /FEA=FLmRNA /CNT=142 /TID=Mm.22264.1 /TIER=Stack /STK=28 /UG=Mm.22264 /LL=11793 /UG_GENE=Apg5l /UG_TITLE=autophagy 5-like (S. cerevisiae) /FL=gb:NM_053069.1 gb:BC002166.1 gb:AB048349.1
1415685_at	880	P	0.000244	-0.4	1249.4	D	0.999948	911.6	P	0.000244	-0.2	1074.1	NC	0.875448	766.8	P	0.000244	-0.5	1186.1	NC	0.995927	gb:NM_133767.1 /DB_XREF=gi:19526983 /GEN=2410112O06Rik /FEA=FLmRNA /CNT=48 /TID=Mm.214594.1 /TIER=FL+Stack /STK=16 /UG=Mm.214594 /LL=76784 /DEF=Mus musculus RIKEN cDNA 2410112O06 gene (2410112O06Rik), mRNA. /PROD=RIKEN cDNA 2410112O06 /FL=gb:BC016590.1 gb:NM_133767.1
1415686_at	2228.8	P	0.000244	0	2135.9	NC	0.5	2196.4	P	0.000244	0	2261.2	NC	0.5	2209.2	P	0.000244	0.1	2124.4	NC	0.5	gb:AV339290 /DB_XREF=gi:6379342 /DB_XREF=AV339290 /CLONE=6430503H11 /FEA=FLmRNA /CNT=418 /TID=Mm.58771.1 /TIER=Stack /STK=12 /UG=Mm.58771 /LL=68365 /UG_GENE=Rab14 /UG_TITLE=RAB14, member RAS oncogene family /FL=gb:NM_026697.1 gb:BC025139.1 gb:BC009085.1
1415687_a_at	9605.6	P	0.000244	0.1	9014	NC	0.5	8971	P	0.000244	0	8691.3	NC	0.5	9435	P	0.000244	0.2	8359.9	NC	0.161038	gb:BM212050 /DB_XREF=gi:17769443 /DB_XREF=C0816D10-3 /CLONE=C0816D10 /FEA=FLmRNA /CNT=332 /TID=Mm.3363.1 /TIER=Stack /STK=32 /UG=Mm.3363 /LL=19156 /UG_GENE=Psap /UG_TITLE=prosaposin /FL=gb:NM_011179.1
1415688_at	3050.7	P	0.000244	0.2	2765.4	NC	0.5	3196.6	P	0.000244	0.1	3012.1	NC	0.467656	2970.8	P	0.000244	0.1	2799.2	NC	0.5	gb:NM_025985.1 /DB_XREF=gi:13385487 /GEN=2700059C12Rik /FEA=FLmRNA /CNT=161 /TID=Mm.18485.1 /TIER=FL+Stack /STK=79 /UG=Mm.18485 /LL=67128 /DEF=Mus musculus RIKEN cDNA 2700059C12 gene (2700059C12Rik), mRNA. /PROD=RIKEN cDNA 2700059C12 /FL=gb:NM_025985.1
1415689_s_at	710.2	P	0.000244	-0.5	1078.9	D	0.99998	871.8	P	0.000244	-0.2	1090.1	NC	0.715033	872.7	P	0.000244	-0.2	978.6	NC	0.777251	gb:BC007473.1 /DB_XREF=gi:13938632 /FEA=FLmRNA /CNT=131 /TID=Mm.29962.1 /TIER=FL+Stack /STK=38 /UG=Mm.29962 /LL=72739 /UG_GENE=Skz1-pending /DEF=Mus musculus, RIKEN cDNA 2810435N07 gene, clone MGC:6364 IMAGE:3496252, mRNA, complete cds. /PROD=RIKEN cDNA 2810435N07 gene /FL=gb:BC007473.1 gb:AF291722.1 gb:NM_023685.1
1415690_at	3479.8	P	0.000244	0.1	3136.4	NC	0.5	3572.9	P	0.000244	0.1	3359.4	NC	0.5	3607.7	P	0.000244	0.1	3482.1	NC	0.5	gb:NM_053161.1 /DB_XREF=gi:16716446 /GEN=Mrpl27 /FEA=FLmRNA /CNT=64 /TID=Mm.34951.1 /TIER=FL+Stack /STK=18 /UG=Mm.34951 /LL=94064 /DEF=Mus musculus mitochondrial ribosomal protein L27 (Mrpl27), mRNA. /PROD=mitochondrial ribosomal protein L27 /FL=gb:AB049648.1 gb:NM_053161.1
1415691_at	2857.7	P	0.000244	0	2944.9	NC	0.5	2858.7	P	0.000244	-0.2	2930.6	NC	0.5	2835.1	P	0.000244	-0.1	2986.1	NC	0.596188	gb:BQ176806 /DB_XREF=gi:20352298 /DB_XREF=UI-M-DJ2-bvz-d-10-0-UI.s1 /CLONE=UI-M-DJ2-bvz-d-10-0-UI /FEA=FLmRNA /CNT=162 /TID=Mm.382.1 /TIER=Stack /STK=73 /UG=Mm.382 /LL=13383 /UG_GENE=Dlgh1 /UG_TITLE=discs, large homolog 1 (Drosophila) /FL=gb:U93309.1 gb:NM_007862.1
1415692_s_at	9214.5	P	0.000244	0.1	8726.5	NC	0.5	8992.2	P	0.000244	0.1	8393.1	NC	0.274048	7434.2	P	0.000244	0.1	8290.5	NC	0.5	gb:BI653492 /DB_XREF=gi:15567728 /DB_XREF=603300471F1 /CLONE=IMAGE:5341240 /FEA=FLmRNA /CNT=222 /TID=Mm.153481.1 /TIER=Stack /STK=20 /UG=Mm.153481 /LL=12330 /UG_GENE=Canx /UG_TITLE=calnexin /FL=gb:L18888.1 gb:NM_007597.1 gb:BC012408.1
1415693_at	875.4	P	0.000732	0.2	721.3	NC	0.213188	993.7	P	0.000732	0.2	806.1	NC	0.263341	933.3	P	0.000732	0.3	806.3	I	0.001832	gb:AW545361 /DB_XREF=gi:7187778 /DB_XREF=C0192G04-3 /CLONE=C0192G04 /FEA=FLmRNA /CNT=196 /TID=Mm.21707.1 /TIER=Stack /STK=59 /UG=Mm.21707 /LL=67819 /UG_GENE=1110021N07Rik /UG_TITLE=RIKEN cDNA 1110021N07 gene /FL=gb:NM_024207.1 gb:BC003454.1
1415694_at	989.6	P	0.000244	-0.1	932.2	NC	0.5	1016.6	P	0.000244	0.1	944.3	NC	0.5	1228.7	P	0.000244	0.1	1030.4	NC	0.5	gb:AK004541.1 /DB_XREF=gi:12835777 /GEN=Wars /FEA=FLmRNA /CNT=129 /TID=Mm.38433.1 /TIER=Stack /STK=25 /UG=Mm.38433 /LL=22375 /UG_TITLE=tryptophanyl-tRNA synthetase /DEF=Mus musculus adult male lung cDNA, RIKEN full-length enriched library, clone:1200002C07:tryptophanyl-tRNA synthetase, full insert sequence. /FL=gb:NM_011710.1
1415695_at	3508.8	P	0.000244	0.3	3013.1	NC	0.004481	3134.4	P	0.000244	0.1	3219	NC	0.203871	3022.2	P	0.000244	0	3234.6	NC	0.5	gb:BC005762.1 /DB_XREF=gi:13543190 /FEA=FLmRNA /CNT=527 /TID=Mm.30097.1 /TIER=FL+Stack /STK=414 /UG=Mm.30097 /LL=26440 /UG_GENE=Psma1 /DEF=Mus musculus, Similar to proteasome (prosome, macropain) subunit, alpha type 1, clone MGC:6546 IMAGE:2655483, mRNA, complete cds. /PROD=Similar to proteasome (prosome, macropain)subunit, alpha type 1 /FL=gb:AF060088.1 gb:BC005762.1
1415696_at	4082.3	P	0.000244	0.1	3743.7	NC	0.5	4041.2	P	0.000244	0.1	3834.8	NC	0.5	3940.4	P	0.000244	0.1	3563.9	NC	0.5	gb:BC005549.1 /DB_XREF=gi:13542684 /FEA=FLmRNA /CNT=350 /TID=Mm.6698.1 /TIER=FL+Stack /STK=138 /UG=Mm.6698 /LL=20224 /UG_GENE=Sara /DEF=Mus musculus, SAR1 protein, clone MGC:6113 IMAGE:3585667, mRNA, complete cds. /PROD=SAR1 protein /FL=gb:BC005549.1
1415697_at	1196.8	P	0.000244	0.2	1253.6	NC	0.5	1089	P	0.000244	0.1	1105	NC	0.5	1023.8	P	0.000244	0.1	1205.5	NC	0.5	gb:BG069656 /DB_XREF=gi:12552225 /DB_XREF=H3078F11-3 /CLONE=H3078F11 /FEA=FLmRNA /CNT=359 /TID=Mm.2411.2 /TIER=Stack /STK=10 /UG=Mm.2411 /LL=23881 /UG_GENE=G3bp2-pending /UG_TITLE=Ras-GTPase-activating protein (GAP<120>) SH3-domain binding protein 2 /FL=gb:AF145285.1
1415698_at	281.8	P	0.000732	0.3	260.4	NC	0.005933	256.4	P	0.000244	0	239	NC	0.5	314.1	P	0.000244	0	276.5	NC	0.5	gb:BC011152.1 /DB_XREF=gi:15029857 /FEA=FLmRNA /CNT=143 /TID=Mm.171335.1 /TIER=FL+Stack /STK=98 /UG=Mm.171335 /LL=105348 /UG_GENE=AW125446 /DEF=Mus musculus, clone MGC:19040 IMAGE:4188434, mRNA, complete cds. /PROD=Unknown (protein for MGC:19040) /FL=gb:BC011152.1
1415699_a_at	4337.8	P	0.000244	0.3	3428.3	NC	0.069813	4401.9	P	0.000244	0.2	4017.9	NC	0.010135	4723.4	P	0.000244	0.3	3906.4	MI	0.00225	gb:BC003350.1 /DB_XREF=gi:13097152 /FEA=FLmRNA /CNT=164 /TID=Mm.30195.1 /TIER=FL+Stack /STK=86 /UG=Mm.30195 /DEF=Mus musculus, Similar to G protein pathway suppressor 1, clone MGC:7191 IMAGE:3481979, mRNA, complete cds. /PROD=Similar to G protein pathway suppressor 1 /FL=gb:BC003350.1
1415700_a_at	3528	P	0.000244	0	3568.3	NC	0.5	3059.1	P	0.000244	-0.3	3714.7	NC	0.98579	3207.2	P	0.000244	-0.1	3459.4	NC	0.805199	gb:BC011111.1 /DB_XREF=gi:15029779 /FEA=FLmRNA /CNT=245 /TID=Mm.144420.1 /TIER=FL+Stack /STK=59 /UG=Mm.144420 /LL=67437 /UG_GENE=0610038P07Rik /DEF=Mus musculus, RIKEN cDNA 0610038P07 gene, clone MGC:18930 IMAGE:3965897, mRNA, complete cds. /PROD=RIKEN cDNA 0610038P07 gene /FL=gb:BC011111.1
1415701_x_at	14843.7	P	0.000244	0.1	13940.8	NC	0.5	14570.8	P	0.000244	0	14298.2	NC	0.5	15510.2	P	0.000244	0	15257.9	NC	0.5	gb:BC025918.1 /DB_XREF=gi:19484154 /FEA=FLmRNA /CNT=56 /TID=Mm.140380.2 /TIER=FL+Stack /STK=17 /UG=Mm.140380 /LL=65019 /UG_GENE=Rpl23 /DEF=Mus musculus, ribosomal protein L23, clone MGC:30994 IMAGE:5252035, mRNA, complete cds. /PROD=ribosomal protein L23 /FL=gb:BC025918.1
1415702_a_at	4253	P	0.000732	0	4095.2	NC	0.5	4442.2	P	0.000244	0	4372.7	NC	0.5	4773.3	P	0.000244	0.2	4166.5	NC	0.161038	gb:BC013702.1 /DB_XREF=gi:15489186 /FEA=FLmRNA /CNT=43 /TID=Mm.7286.2 /TIER=FL+Stack /STK=13 /UG=Mm.7286 /LL=13016 /UG_GENE=Ctbp1 /DEF=Mus musculus, C-terminal binding protein 1, clone MGC:6995 IMAGE:3155102, mRNA, complete cds. /PROD=C-terminal binding protein 1 /FL=gb:BC013702.1
1415703_at	1879.8	P	0.000244	-0.1	2107.8	NC	0.5	1806	P	0.000244	-0.1	2080.8	NC	0.5	1811.1	P	0.000244	0	1928.4	NC	0.5	gb:BM248615 /DB_XREF=gi:17883885 /DB_XREF=K0819E02-3 /CLONE=K0819E02 /FEA=FLmRNA /CNT=169 /TID=Mm.27372.1 /TIER=Stack /STK=21 /UG=Mm.27372 /LL=59026 /UG_GENE=Ureb1-pending /UG_TITLE=upstream regulatory element binding protein 1 /FL=gb:BC017642.1
1415704_a_at	1511.6	P	0.000244	-0.1	1601.3	NC	0.814019	1592.6	P	0.000244	0	1589.1	NC	0.5	1686.8	P	0.000244	0	1786.2	NC	0.5	gb:AF320340.1 /DB_XREF=gi:16901487 /FEA=FLmRNA /CNT=16 /TID=Mm.29076.2 /TIER=FL /STK=1 /UG=Mm.29076 /LL=77007 /UG_GENE=2510010F10Rik /DEF=Mus musculus CDV-3B mRNA, complete cds, alternatively spliced. /PROD=CDV-3B /FL=gb:AB046372.1 gb:AF320340.1
1415705_at	1445.5	P	0.000244	0.2	1220.3	NC	0.330589	1146.3	P	0.000244	0	1362.7	NC	0.5	1056	P	0.000244	-0.3	1388.1	NC	0.991489	gb:AK018610.1 /DB_XREF=gi:12858404 /FEA=mRNA /CNT=340 /TID=Mm.22565.1 /TIER=Stack /STK=184 /UG=Mm.22565 /LL=66818 /UG_GENE=9130011J15Rik /UG_TITLE=RIKEN cDNA 9130011J15 gene /DEF=Mus musculus adult male cecum cDNA, RIKEN full-length enriched library, clone:9130011J15:related to HYPOTHETICAL PROTEIN Y51H7C.N, full insert sequence.
1415706_at	5301	P	0.000244	0.3	4233.6	I	0.001077	5212	P	0.000244	0.3	4130.9	NC	0.022932	5251.1	P	0.000244	0.1	4174.3	NC	0.099852	gb:BQ175820 /DB_XREF=gi:20351312 /DB_XREF=UI-M-DJ2-bwf-e-07-0-UI.s1 /CLONE=UI-M-DJ2-bwf-e-07-0-UI /FEA=mRNA /CNT=263 /TID=Mm.30041.1 /TIER=Stack /STK=106 /UG=Mm.30041 /LL=98590 /UG_GENE=AU040324 /UG_TITLE=expressed sequence AU040324
1415707_at	1837.1	P	0.000244	0.2	1551.4	NC	0.009292	1988.8	P	0.000244	0.2	1680.1	NC	0.007788	1924.6	P	0.000244	0.2	1760.2	NC	0.078937	gb:AI036318 /DB_XREF=gi:3260009 /DB_XREF=ue20e02.x1 /CLONE=IMAGE:1480922 /FEA=mRNA /CNT=216 /TID=Mm.202841.1 /TIER=Stack /STK=95 /UG=Mm.202841 /UG_TITLE=Mus musculus, clone IMAGE:3966453, mRNA, partial cds
1415708_at	2384.5	P	0.000244	0	2661.3	NC	0.5	2233.8	P	0.000244	-0.1	2642.2	NC	0.5	2021.5	P	0.000244	-0.2	2337.7	NC	0.822588	gb:D50523.1 /DB_XREF=gi:1166394 /FEA=mRNA /CNT=175 /TID=Mm.18728.1 /TIER=Stack /STK=71 /UG=Mm.18728 /LL=103674 /UG_GENE=AI316828 /UG_TITLE=expressed sequence AI316828 /DEF=Mouse mRNA for TI-227.
1415709_s_at	711.7	P	0.000244	-0.6	984.9	D	0.999786	785.6	P	0.000244	-0.3	966.5	MD	0.99775	977.4	P	0.000244	-0.3	978.8	NC	0.986922	gb:BM948896 /DB_XREF=gi:19432486 /DB_XREF=UI-M-EM0-buz-m-18-0-UI.r1 /CLONE=IMAGE:5689145 /FEA=mRNA /CNT=144 /TID=Mm.203930.1 /TIER=Stack /STK=63 /UG=Mm.203930 /UG_TITLE=Mus musculus, clone IMAGE:4981388, mRNA, partial cds
1415710_at	693.4	P	0.000244	-0.2	744.2	NC	0.570859	759.1	P	0.000244	-0.1	757.8	NC	0.5	670.1	P	0.000732	-0.2	790.2	NC	0.669411	gb:BM123013 /DB_XREF=gi:17106781 /DB_XREF=L0518C09-3 /CLONE=L0518C09 /FEA=mRNA /CNT=49 /TID=Mm.4055.1 /TIER=Stack /STK=38 /UG=Mm.4055 /UG_TITLE=Mus musculus, clone IMAGE:5102177, mRNA, partial cds
1415711_at	3788	P	0.000244	0	3864.4	NC	0.5	3661.8	P	0.000244	0.1	3652.7	NC	0.5	3506.8	P	0.000244	0.1	3168.1	NC	0.5	gb:BC025221.1 /DB_XREF=gi:19483923 /FEA=mRNA /CNT=100 /TID=Mm.28512.1 /TIER=Stack /STK=37 /UG=Mm.28512 /DEF=Mus musculus, clone IMAGE:5037434, mRNA, partial cds. /PROD=Unknown (protein for IMAGE:5037434)
1415712_at	3475	P	0.000244	1.5	1183.7	I	2e-05	2009.2	P	0.000244	0.8	1096.7	I	0.000114	2211.5	P	0.000244	0.9	1215.2	I	2e-05	gb:AJ250693.1 /DB_XREF=gi:10178989 /GEN=sr528 /FEA=mRNA /CNT=76 /TID=Mm.29208.1 /TIER=Stack /STK=9 /UG=Mm.29208 /LL=77556 /DEF=Mus musculus partial mRNA for sr528 protein. /PROD=sr528 protein
1415713_a_at	1789.1	P	0.000244	0.1	1634.8	NC	0.5	1681	P	0.000244	0	1923.4	NC	0.5	1854.6	P	0.000244	0	1938.5	NC	0.5	gb:U46690.1 /DB_XREF=gi:1262844 /FEA=mRNA /CNT=2 /TID=Mm.3935.2 /TIER=ConsEnd /STK=1 /UG=Mm.3935 /LL=27225 /UG_GENE=Ddx24 /DEF=Mus musculus ATP-dependent RNA helicase mRNA, partial cds. /PROD=ATP-dependent RNA helicase
1415714_a_at	3401.9	P	0.000244	-0.2	3718	NC	0.977068	4025.8	P	0.000244	-0.2	4669.1	NC	0.532344	3846.7	P	0.000244	-0.1	4146.8	NC	0.506476	gb:BC027564.1 /DB_XREF=gi:20380644 /FEA=mRNA /CNT=22 /TID=Mm.182650.1 /TIER=ConsEnd /STK=0 /UG=Mm.182650 /LL=66618 /UG_GENE=2610209M04Rik /DEF=Mus musculus, Similar to hypothetical gene LOC134550, clone MGC:41429 IMAGE:3468252, mRNA, complete cds. /PROD=Similar to hypothetical gene LOC134550
1415715_at	848.2	P	0.000244	-0.1	794	NC	0.5	934.2	P	0.000244	0.1	787.8	NC	0.5	756.3	P	0.000244	0.1	739.5	NC	0.5	gb:AK010497.1 /DB_XREF=gi:12845988 /FEA=mRNA /CNT=164 /TID=Mm.29809.1 /TIER=Stack /STK=146 /UG=Mm.29809 /LL=69753 /UG_GENE=2410015J15Rik /UG_TITLE=RIKEN cDNA 2410015J15 gene /DEF=Mus musculus ES cells cDNA, RIKEN full-length enriched library, clone:2410015J15:unclassifiable transcript, full insert sequence.
1415716_a_at	9766.4	P	0.000244	0.1	9235.3	NC	0.5	8748.4	P	0.000244	-0.1	9378.6	NC	0.5	8468.7	P	0.000244	-0.3	9600.3	D	0.999308	gb:AA208652 /DB_XREF=gi:1805201 /DB_XREF=mv86e12.r1 /CLONE=IMAGE:661966 /FEA=mRNA /CNT=200 /TID=Mm.29911.1 /TIER=Stack /STK=120 /UG=Mm.29911 /LL=69272 /UG_GENE=3200001M24Rik /UG_TITLE=RIKEN cDNA 3200001M24 gene
1415717_at	1248.2	P	0.000244	-0.1	1240.6	NC	0.5	1112.6	P	0.000244	-0.1	1278.8	NC	0.5	1357.4	P	0.000244	0	1253.5	NC	0.5	gb:BI735988 /DB_XREF=gi:15713001 /DB_XREF=603359115F1 /CLONE=IMAGE:5366570 /FEA=mRNA /CNT=144 /TID=Mm.28286.1 /TIER=Stack /STK=91 /UG=Mm.28286 /LL=66743 /UG_GENE=4931406I20Rik /UG_TITLE=RIKEN cDNA 4931406I20 gene
1415718_at	1875.4	P	0.000244	-0.3	2282.1	D	0.998514	1902.9	P	0.000244	-0.3	2402.9	D	0.99996	1795.2	P	0.000244	-0.4	2339.8	D	0.999948	gb:BI152383 /DB_XREF=gi:14612384 /DB_XREF=602917566F1 /CLONE=IMAGE:5067976 /FEA=mRNA /CNT=38 /TID=Mm.2947.1 /TIER=Stack /STK=21 /UG=Mm.2947 /LL=50724 /UG_GENE=AF006998 /UG_TITLE=EST AF006998
1415719_s_at	694.7	P	0.000244	-0.5	1156.2	D	0.99994	699	P	0.000244	-0.6	1234.5	D	0.999654	650.9	P	0.001953	-0.8	1045.1	D	0.999853	gb:BE134617 /DB_XREF=gi:8597117 /DB_XREF=ug17a07.y1 /CLONE=IMAGE:1531860 /FEA=mRNA /CNT=45 /TID=Mm.196465.1 /TIER=Stack /STK=31 /UG=Mm.196465 /LL=76979 /UG_GENE=3110009G21Rik /UG_TITLE=RIKEN cDNA 3110009G21 gene
1415720_s_at	532.8	P	0.000732	0.1	533.3	NC	0.5	469.5	P	0.001221	-0.2	576.5	NC	0.5	450.8	P	0.000732	-0.3	495.5	NC	0.930187	gb:AK011037.1 /DB_XREF=gi:12846892 /FEA=mRNA /CNT=33 /TID=Mm.200760.1 /TIER=Stack /STK=23 /UG=Mm.200760 /LL=76588 /UG_GENE=2510031P20Rik /UG_TITLE=RIKEN cDNA 2510031P20 gene /DEF=Mus musculus 13 days embryo liver cDNA, RIKEN full-length enriched library, clone:2510031P20:homolog to DJ261G23.1 (KIAA0110), full insert sequence.
1415721_a_at	1423.5	P	0.000244	0.1	1330.4	NC	0.5	1382.1	P	0.000244	0.1	1178.6	NC	0.5	1339.5	P	0.000244	0.2	1051.2	NC	0.213188	gb:AK004750.1 /DB_XREF=gi:12836160 /FEA=mRNA /CNT=5 /TID=Mm.24821.2 /TIER=ConsEnd /STK=0 /UG=Mm.24821 /LL=74763 /UG_GENE=1200013P24Rik /UG_TITLE=RIKEN cDNA 1200013P24 gene /DEF=Mus musculus adult male lung cDNA, RIKEN full-length enriched library, clone:1200013P24:homolog to CDNA FLJ14154 FIS, CLONE NT2RM1000341, full insert sequence.
1415722_a_at	2764.3	P	0.000244	0.5	2075.1	I	0.000214	3119	P	0.000244	0.4	2203.2	I	0.000618	2477.9	P	0.000244	0.2	2290.7	NC	0.041201	gb:AK003213.1 /DB_XREF=gi:12833740 /FEA=mRNA /CNT=2 /TID=Mm.28899.2 /TIER=ConsEnd /STK=0 /UG=Mm.28899 /LL=66201 /UG_GENE=1110059P08Rik /UG_TITLE=RIKEN cDNA 1110059P08 gene /DEF=Mus musculus 18 days embryo whole body cDNA, RIKEN full-length enriched library, clone:1110001D18:homolog to CDNA FLJ20044 FIS, CLONE COL00456 (DOPAMINE RESPONSIVE PROTEIN DRG- 1) (HYPOTHETICAL 33.9 KDA PROTEIN), full inse…
1415723_at	5632.6	P	0.000244	0.4	4172.4	I	2.3e-05	3854.3	P	0.000244	-0.1	3991.1	NC	0.5	3599	P	0.000244	0	4246.8	NC	0.5	gb:BQ176989 /DB_XREF=gi:20352481 /DB_XREF=UI-M-DJ2-bwa-e-02-0-UI.s1 /CLONE=UI-M-DJ2-bwa-e-02-0-UI /FEA=EST /CNT=467 /TID=Mm.196515.1 /TIER=Stack /STK=79 /UG=Mm.196515 /LL=51928 /UG_GENE=D1Ertd692e /UG_TITLE=DNA segment, Chr 1, ERATO Doi 692, expressed
1415724_a_at	2522.4	P	0.000244	0.1	2158.3	NC	0.5	2476.3	P	0.000244	0.2	2231.2	NC	0.033304	2321	P	0.000244	0	2316.7	NC	0.5	gb:AV000235 /DB_XREF=gi:16355983 /DB_XREF=AV000235 /CLONE=0610007B10 /FEA=EST /CNT=95 /TID=Mm.1022.2 /TIER=Stack /STK=75 /UG=Mm.1022 /LL=12540 /UG_GENE=Cdc42 /UG_TITLE=cell division cycle 42 homolog (S. cerevisiae)
1415725_at	1028.6	P	0.000244	0	948.6	NC	0.5	1111.6	P	0.000244	0.1	901.7	NC	0.5	994	P	0.000244	-0.1	960.2	NC	0.5	gb:AA866997 /DB_XREF=gi:2962442 /DB_XREF=vx25f08.r1 /CLONE=IMAGE:1265511 /FEA=EST /CNT=90 /TID=Mm.29072.1 /TIER=Stack /STK=69 /UG=Mm.29072 /LL=98048 /UG_GENE=R75565 /UG_TITLE=expressed sequence R75565
1415726_at	2072.1	P	0.000244	-0.1	2317.7	NC	0.5	2044.7	P	0.000244	-0.1	2170.8	NC	0.5	1967	P	0.000244	-0.2	2056.6	NC	0.930187	gb:AW536361 /DB_XREF=gi:7178778 /DB_XREF=G0103E11-3 /CLONE=G0103E11 /FEA=EST /CNT=151 /TID=Mm.38930.1 /TIER=Stack /STK=52 /UG=Mm.38930 /LL=100492 /UG_GENE=AA407558 /UG_TITLE=expressed sequence AA407558
1415727_at	2958.9	P	0.000244	0.2	2526.2	NC	0.026698	2942.4	P	0.000244	0.2	2587.2	NC	0.330589	2722.5	P	0.000244	0.1	2641.9	NC	0.5	gb:AV017766 /DB_XREF=gi:16356334 /DB_XREF=AV017766 /CLONE=1190001P21 /FEA=EST /CNT=61 /TID=Mm.205996.1 /TIER=Stack /STK=45 /UG=Mm.205996 /LL=107638 /UG_GENE=AA087124 /UG_TITLE=EST AA087124
1415728_at	2025.7	P	0.000244	0.2	1750.3	NC	0.5	1871.2	P	0.000244	0.1	1637.2	NC	0.5	1934.4	P	0.000244	0.1	1747	NC	0.5	gb:BG806432 /DB_XREF=gi:17953380 /DB_XREF=2024-83 /FEA=EST /CNT=98 /TID=Mm.7723.2 /TIER=Stack /STK=41 /UG=Mm.7723 /LL=54196 /UG_GENE=Pabpn1 /UG_TITLE=poly(A) binding protein, nuclear 1
1415729_at	3834.4	P	0.000244	0.1	3778.3	NC	0.5	4036.5	P	0.000244	0.2	3541.6	NC	0.177412	3731.2	P	0.000244	0.2	3166.6	NC	0.5	gb:BQ174223 /DB_XREF=gi:20349714 /DB_XREF=UI-M-DJ2-bvw-m-21-0-UI.s1 /CLONE=UI-M-DJ2-bvw-m-21-0-UI /FEA=EST /CNT=95 /TID=Mm.10343.1 /TIER=Stack /STK=37 /UG=Mm.10343 /UG_TITLE=ESTs
1415730_at	2275	P	0.000244	-0.1	2438	NC	0.5	2365.3	P	0.000244	0.1	2166.5	NC	0.5	2229.2	P	0.000244	0	2118.3	NC	0.5	gb:BG972112 /DB_XREF=gi:14359749 /DB_XREF=602838642F1 /CLONE=IMAGE:4972762 /FEA=EST /CNT=90 /TID=Mm.205538.1 /TIER=Stack /STK=32 /UG=Mm.205538 /LL=107269 /UG_GENE=AL022757 /UG_TITLE=expressed sequence AL022757
1415731_at	699.9	P	0.000244	0	776.8	NC	0.5	887.5	P	0.000244	0.1	836.4	NC	0.5	773.7	P	0.000244	0	822.6	NC	0.5	gb:W08638 /DB_XREF=gi:1282661 /DB_XREF=mb42c12.r1 /CLONE=IMAGE:332086 /FEA=EST /CNT=66 /TID=Mm.24786.1 /TIER=Stack /STK=29 /UG=Mm.24786 /LL=52479 /UG_GENE=D1Ertd654e /UG_TITLE=DNA segment, Chr 1, ERATO Doi 654, expressed
1415732_at	1731.1	P	0.000244	0.1	1469.4	NC	0.467656	1671.9	P	0.000244	0	1488.6	NC	0.5	1810.6	P	0.000244	0.2	1444.8	NC	0.39129	gb:BG071718 /DB_XREF=gi:12554287 /DB_XREF=H3102D06-3 /CLONE=H3102D06 /FEA=EST /CNT=112 /TID=Mm.43745.1 /TIER=Stack /STK=28 /UG=Mm.43745 /LL=106556 /UG_GENE=AI326074 /UG_TITLE=expressed sequence AI326074
1415733_a_at	1941.1	P	0.000732	0	1821.7	NC	0.5	2084.3	P	0.000244	0.2	1920.9	NC	0.057676	2163.2	P	0.000244	0.2	1651.8	NC	0.013078	gb:BI080296 /DB_XREF=gi:14498626 /DB_XREF=602876729F1 /CLONE=IMAGE:5008590 /FEA=EST /CNT=44 /TID=Mm.24228.2 /TIER=Stack /STK=11 /UG=Mm.24228 /UG_TITLE=ESTs
1415734_at	7203.6	P	0.000244	0.1	6704.6	NC	0.5	6459.1	P	0.000244	-0.1	6499.7	NC	0.5	5745.1	P	0.000244	0	6040.7	NC	0.5	gb:NM_009005.1 /DB_XREF=gi:6679598 /GEN=Rab7 /FEA=FLmRNA /CNT=511 /TID=Mm.4268.1 /TIER=FL+Stack /STK=154 /UG=Mm.4268 /LL=19349 /DEF=Mus musculus RAB7, member RAS oncogene family (Rab7), mRNA. /PROD=RAB7, member RAS oncogene family /FL=gb:NM_009005.1 gb:BC004597.1
1415735_at	4712.2	P	0.000244	0	5174.8	NC	0.5	4406.6	P	0.000244	-0.2	5213.9	NC	0.846768	4697.7	P	0.000244	-0.1	5299.4	NC	0.881991	gb:NM_015735.1 /DB_XREF=gi:7657010 /GEN=Ddb1 /FEA=FLmRNA /CNT=351 /TID=Mm.29623.1 /TIER=FL+Stack /STK=128 /UG=Mm.29623 /LL=13194 /DEF=Mus musculus damage specific DNA binding protein 1 (127 kDa) (Ddb1), mRNA. /PROD=damage specific DNA binding protein 1 (127 kDa) /FL=gb:BC009661.1 gb:AB026432.1 gb:NM_015735.1 gb:AF159853.1
1415736_at	5120.6	P	0.000244	-0.1	5671.1	NC	0.5	4949.1	P	0.000244	-0.1	5708.8	NC	0.5	4899	P	0.000244	-0.2	6017.3	D	0.999508	gb:NM_020031.1 /DB_XREF=gi:9910215 /GEN=Pfdn5 /FEA=FLmRNA /CNT=254 /TID=Mm.181847.1 /TIER=FL+Stack /STK=127 /UG=Mm.181847 /LL=56612 /DEF=Mus musculus prefoldin 5 (Pfdn5), mRNA. /PROD=prefoldin 5 /FL=gb:BC026920.1 gb:AB011473.1 gb:NM_020031.1 gb:AF108357.1
1415737_at	1277.4	P	0.000244	0.1	1275.6	NC	0.5	1229.9	P	0.000244	0	1272.3	NC	0.5	1211.9	P	0.000244	0.1	1173.9	NC	0.5	gb:NM_019437.1 /DB_XREF=gi:14149725 /GEN=0610038L10Rik /FEA=FLmRNA /CNT=253 /TID=Mm.7013.1 /TIER=FL+Stack /STK=110 /UG=Mm.7013 /LL=54391 /DEF=Mus musculus RIKEN cDNA 0610038L10 gene (0610038L10Rik), mRNA. /PROD=hypothetical protein 0610038L10Rik /FL=gb:NM_019437.1
1415738_at	1590.8	P	0.000244	0	1595.2	NC	0.5	1600.5	P	0.000244	0	1647.5	NC	0.5	1568.5	P	0.000244	-0.2	1799.5	NC	0.5	gb:NM_025334.1 /DB_XREF=gi:13384699 /GEN=0610040B21Rik /FEA=FLmRNA /CNT=186 /TID=Mm.31076.1 /TIER=FL+Stack /STK=106 /UG=Mm.31076 /LL=66073 /DEF=Mus musculus RIKEN cDNA 0610040B21 gene (0610040B21Rik), mRNA. /PROD=RIKEN cDNA 0610040B21 /FL=gb:BC006857.1 gb:NM_025334.1
1415739_at	1449.8	P	0.000244	0	1636.7	NC	0.5	1579.9	P	0.000244	0.1	1463.3	NC	0.5	1621.9	P	0.000244	0.1	1428.5	NC	0.5	gb:NM_133693.1 /DB_XREF=gi:19526863 /GEN=3100004P22Rik /FEA=FLmRNA /CNT=207 /TID=Mm.21819.1 /TIER=FL+Stack /STK=92 /UG=Mm.21819 /LL=68035 /DEF=Mus musculus RIKEN cDNA 3100004P22 gene (3100004P22Rik), mRNA. /PROD=RIKEN cDNA 3100004P22 /FL=gb:BC011286.1 gb:BC027372.1 gb:BC009148.1 gb:NM_133693.1
1415740_at	5401.4	P	0.000244	0	4600.2	NC	0.5	5863.7	P	0.000244	0.1	5055.7	NC	0.5	6231	P	0.000244	0.1	3994.2	NC	0.5	gb:NM_008950.1 /DB_XREF=gi:7110702 /GEN=Psmc5 /FEA=FLmRNA /CNT=174 /TID=Mm.665.1 /TIER=FL+Stack /STK=75 /UG=Mm.665 /LL=19184 /DEF=Mus musculus protease (prosome, macropain) 26S subunit, ATPase 5 (Psmc5), mRNA. /PROD=protease (prosome, macropain) 26S subunit,ATPase 5 /FL=gb:NM_008950.1
1415741_at	1823.9	P	0.000244	-0.2	2352.8	NC	0.987976	1993.4	P	0.000244	-0.1	2232.3	NC	0.5	2320.2	P	0.000244	0	2301.5	NC	0.5	gb:NM_011626.1 /DB_XREF=gi:6755852 /GEN=Tparl /FEA=FLmRNA /CNT=146 /TID=Mm.790.1 /TIER=FL+Stack /STK=74 /UG=Mm.790 /LL=21982 /DEF=Mus musculus TPA regulated locus (Tparl), mRNA. /PROD=TPA regulated locus /FL=gb:M23568.1 gb:NM_011626.1
1415742_at	743.7	P	0.000244	-0.2	911.9	NC	0.715033	858.9	P	0.000244	0	793.2	NC	0.5	816.8	P	0.000244	0	800.9	NC	0.5	gb:BC016485.1 /DB_XREF=gi:16741300 /FEA=FLmRNA /CNT=154 /TID=Mm.2146.1 /TIER=FL+Stack /STK=69 /UG=Mm.2146 /LL=11993 /UG_GENE=Aup1 /DEF=Mus musculus, ancient ubiquitous protein, clone MGC:11483 IMAGE:3962982, mRNA, complete cds. /PROD=ancient ubiquitous protein /FL=gb:NM_007517.1 gb:U41736.1 gb:BC016485.1
1415743_at	1646.6	P	0.000244	-0.1	1879.8	NC	0.5	2084.1	P	0.000244	0.2	1855.9	NC	0.467656	1809.1	P	0.000244	0.1	1880.1	NC	0.5	gb:NM_010412.2 /DB_XREF=gi:6996923 /GEN=Hdac5 /FEA=FLmRNA /CNT=125 /TID=Mm.22665.1 /TIER=FL+Stack /STK=63 /UG=Mm.22665 /LL=15184 /DEF=Mus musculus histone deacetylase 5 (Hdac5), mRNA. /PROD=histone deacetylase 5 /FL=gb:AF207748.1 gb:AF006602.2 gb:NM_010412.2
1415744_at	2738.9	P	0.000244	-0.1	3090	NC	0.5	3199.8	P	0.000244	0	3114	NC	0.5	3113.5	P	0.000244	0	3178.9	NC	0.5	gb:BC022974.1 /DB_XREF=gi:18606454 /FEA=FLmRNA /CNT=104 /TID=Mm.2948.1 /TIER=FL+Stack /STK=53 /UG=Mm.2948 /LL=14976 /UG_GENE=H2-Ke2 /DEF=Mus musculus, H2-K region expressed gene 2, clone MGC:36066 IMAGE:5373335, mRNA, complete cds. /PROD=H2-K region expressed gene 2 /FL=gb:BC022974.1 gb:M65255.1 gb:NM_010385.1
1415745_a_at	550.2	P	0.000244	-0.3	727	NC	0.980376	764.9	P	0.000244	0	890.5	NC	0.5	669.5	P	0.000244	0	813.3	NC	0.5	gb:NM_007834.1 /DB_XREF=gi:6681144 /GEN=Dcra /FEA=FLmRNA /CNT=120 /TID=Mm.7472.1 /TIER=FL+Stack /STK=50 /UG=Mm.7472 /LL=13185 /DEF=Mus musculus Down syndrome critical region gene a (Dcra), mRNA. /PROD=Down syndrome critical region protein A /FL=gb:AB001990.1 gb:NM_007834.1 gb:BC003740.1
1415746_at	1257.1	P	0.000244	0.2	1171.9	NC	0.5	1300.9	P	0.000244	0.3	1149.7	NC	0.065566	1378.6	P	0.000244	0.4	1279.5	I	0.001486	gb:AF363690.1 /DB_XREF=gi:14794913 /GEN=Cic /FEA=FLmRNA /CNT=93 /TID=Mm.28833.1 /TIER=FL+Stack /STK=40 /UG=Mm.28833 /LL=71722 /DEF=Mus musculus capicua protein (Cic) mRNA, complete cds. /PROD=capicua protein /FL=gb:NM_027882.1 gb:AF363690.1
1415747_s_at	5644.8	P	0.000732	0.1	5338	NC	0.5	5100.6	P	0.001221	0	5086.5	NC	0.5	5217.3	P	0.000732	0	5234.3	NC	0.5	gb:C80812 /DB_XREF=gi:2521142 /DB_XREF=C80812 /CLONE=J0088G02 /FEA=EST /CNT=1 /TID=Mm.195338.1 /TIER=ConsEnd /STK=1 /UG=Mm.195338 /LL=52501 /UG_GENE=D18Ertd331e /UG_TITLE=DNA segment, Chr 18, ERATO Doi 331, expressed
1415748_a_at	1104.9	P	0.000244	-0.2	1354.6	NC	0.921063	1306.2	P	0.000244	-0.1	1276.2	NC	0.5	1144.3	P	0.000244	-0.2	1381.9	NC	0.830902	gb:NM_021608.1 /DB_XREF=gi:11037797 /GEN=Dctn5 /FEA=FLmRNA /CNT=50 /TID=Mm.27270.1 /TIER=FL /STK=2 /UG=Mm.27270 /LL=59288 /DEF=Mus musculus dynactin 5 (Dctn5), mRNA. /PROD=dynactin 5 /FL=gb:NM_021608.1 gb:BC010834.1 gb:AF190795.1
1415749_a_at	2034.4	P	0.000244	0	2117.9	NC	0.5	2084.6	P	0.000244	0	2037.3	NC	0.5	1990.4	P	0.000244	0	2120.8	NC	0.5	gb:NM_017475.1 /DB_XREF=gi:8567355 /GEN=Gtr2 /FEA=FLmRNA /CNT=2 /TID=Mm.28746.1 /TIER=FL /STK=2 /UG=Mm.28746 /LL=54170 /DEF=Mus musculus small GTPase, homolog (S. cerevisiae) (Gtr2), mRNA. /PROD=small GTPase, homolog (S. cerevisiae) /FL=gb:NM_017475.1 gb:AB017616.1
1415750_at	405.1	P	0.001953	0.1	449.8	NC	0.5	387	P	0.000732	0	403.4	NC	0.5	446	P	0.00293	0.1	390.1	NC	0.5	gb:BC019504.1 /DB_XREF=gi:18043535 /FEA=FLmRNA /CNT=240 /TID=Mm.41552.1 /TIER=FL+Stack /STK=159 /UG=Mm.41552 /DEF=Mus musculus, clone MGC:28734 IMAGE:4460615, mRNA, complete cds. /PROD=Unknown (protein for MGC:28734) /FL=gb:BC019504.1
1415751_at	4495.2	P	0.000244	0.2	4021.5	NC	0.5	4635.1	P	0.000244	0.1	4235	NC	0.5	4824.9	P	0.000244	0.1	4881.1	NC	0.5	gb:BC020024.1 /DB_XREF=gi:18043548 /FEA=FLmRNA /CNT=249 /TID=Mm.29822.1 /TIER=FL+Stack /STK=123 /UG=Mm.29822 /LL=15441 /UG_GENE=Hp1bp3 /DEF=Mus musculus, heterochromatin protein 2, binding protein 3, clone MGC:28927 IMAGE:3597151, mRNA, complete cds. /PROD=heterochromatin protein 2, binding protein 3 /FL=gb:BC020024.1
1415752_at	6866.6	P	0.000244	0.2	6269.1	NC	0.5	6647.8	P	0.000244	0.1	6404.3	NC	0.5	6704.5	P	0.000244	0.1	6664.9	NC	0.5	gb:BC016084.1 /DB_XREF=gi:16359235 /FEA=FLmRNA /CNT=165 /TID=Mm.29866.1 /TIER=FL+Stack /STK=90 /UG=Mm.29866 /DEF=Mus musculus, clone MGC:27590 IMAGE:4501468, mRNA, complete cds. /PROD=Unknown (protein for MGC:27590) /FL=gb:BC016084.1
1415753_at	2416.1	P	0.000244	0	2324.8	NC	0.5	2037.6	P	0.000244	-0.1	2287.3	NC	0.5	2097.5	P	0.000244	-0.1	2334.7	NC	0.545234	gb:BC005632.1 /DB_XREF=gi:13542873 /FEA=FLmRNA /CNT=155 /TID=Mm.29802.1 /TIER=FL+Stack /STK=69 /UG=Mm.29802 /DEF=Mus musculus, Similar to CGI-67 protein, clone MGC:11699 IMAGE:3964094, mRNA, complete cds. /PROD=Similar to CGI-67 protein /FL=gb:BC005632.1
1415754_at	1795	P	0.000244	0.1	1698.6	NC	0.5	2279	P	0.000244	0.1	2059.2	NC	0.5	1902.8	P	0.000244	0	2329.3	NC	0.5	gb:BC024419.1 /DB_XREF=gi:19353492 /FEA=FLmRNA /CNT=60 /TID=Mm.22230.1 /TIER=FL+Stack /STK=35 /UG=Mm.22230 /LL=69833 /UG_GENE=1810060D16Rik /DEF=Mus musculus, polymerase II, clone MGC:36565 IMAGE:4983359, mRNA, complete cds. /PROD=polymerase II /FL=gb:BC024419.1
1415755_a_at	2641.4	P	0.000244	0.2	2421.1	NC	0.5	2892.6	P	0.000244	0.1	2534	NC	0.5	2873.2	P	0.000244	0.1	2476.3	NC	0.5	gb:BC019372.1 /DB_XREF=gi:18043158 /FEA=FLmRNA /CNT=2 /TID=Mm.22651.2 /TIER=FL /STK=1 /UG=Mm.22651 /LL=66589 /UG_GENE=Ube2v1 /DEF=Mus musculus, Similar to ubiquitin-conjugating enzyme E2 variant 1, clone MGC:25512 IMAGE:2646198, mRNA, complete cds. /PROD=Similar to ubiquitin-conjugating enzyme E2variant 1 /FL=gb:BC019372.1
1415756_a_at	1865.6	P	0.000244	0.1	1809.6	NC	0.5	2089.6	P	0.000244	0.2	2027.9	NC	0.194801	1872.9	P	0.000244	0.2	1746.8	NC	0.5	gb:BB667523 /DB_XREF=gi:16398972 /DB_XREF=BB667523 /CLONE=C730023C22 /FEA=FLmRNA /CNT=157 /TID=Mm.28793.2 /TIER=Stack /STK=13 /UG=Mm.28793 /LL=20615 /UG_GENE=Snap25bp /UG_TITLE=synaptosomal-associated protein, 25 kDa, binding protein /FL=gb:BC006744.1
1415757_at	1086.2	P	0.000732	-0.7	1561.4	D	0.99998	1118.4	P	0.000732	-0.5	1540	D	0.99996	1120.8	P	0.000732	-0.5	1478.3	MD	0.99751	gb:BM948896 /DB_XREF=gi:19432486 /DB_XREF=UI-M-EM0-buz-m-18-0-UI.r1 /CLONE=IMAGE:5689145 /FEA=mRNA /CNT=144 /TID=Mm.203930.1 /TIER=Stack /STK=63 /UG=Mm.203930 /UG_TITLE=Mus musculus, clone IMAGE:4981388, mRNA, partial cds
1415758_at	2486.3	P	0.000244	-0.9	4640.5	D	0.99998	3132.8	P	0.000244	-0.5	4464.4	D	0.99998	3082.2	P	0.000244	-0.5	4384.7	D	0.99998	gb:BM118442 /DB_XREF=gi:17086468 /DB_XREF=L0911A11-3 /CLONE=L0911A11 /FEA=mRNA /CNT=116 /TID=Mm.1921.1 /TIER=Stack /STK=9 /UG=Mm.1921 /LL=72313 /UG_GENE=2510002A14Rik /UG_TITLE=RIKEN cDNA 2510002A14 gene
1415759_a_at	4508.6	P	0.000244	0.2	4082.6	NC	0.5	4626.9	P	0.000244	0.2	4354.5	NC	0.467656	4530.4	P	0.000244	0.1	4433.1	NC	0.5	gb:BC028547.1 /DB_XREF=gi:20306636 /FEA=mRNA /CNT=64 /TID=Mm.33907.1 /TIER=Stack /STK=25 /UG=Mm.33907 /LL=68576 /UG_GENE=1110003H18Rik /DEF=Mus musculus, RIKEN cDNA 1110003H18 gene, clone MGC:41446 IMAGE:1513442, mRNA, complete cds. /PROD=RIKEN cDNA 1110003H18 gene
1415760_s_at	1641.2	P	0.000244	0	1524.2	NC	0.5	1940	P	0.000244	0	1545.4	NC	0.5	1927.3	P	0.000244	0.1	1760.9	NC	0.5	gb:BC027632.1 /DB_XREF=gi:20380326 /FEA=mRNA /CNT=25 /TID=Mm.9703.2 /TIER=ConsEnd /STK=0 /UG=Mm.9703 /LL=11927 /UG_GENE=Atox1 /DEF=Mus musculus, clone MGC:41183 IMAGE:1328907, mRNA, complete cds. /PROD=Unknown (protein for MGC:41183)
1415761_at	806.7	P	0.000244	0.4	586.4	NC	0.019624	838.2	P	0.000244	0.2	747.6	NC	0.099852	882.9	P	0.000244	0.3	733.2	NC	0.050553	gb:AV021593 /DB_XREF=gi:4798585 /DB_XREF=AV021593 /CLONE=1190023J22 /FEA=mRNA /CNT=102 /TID=Mm.30240.1 /TIER=Stack /STK=85 /UG=Mm.30240 /LL=68836 /UG_GENE=Mrpl52 /UG_TITLE=mitochondrial ribosomal protein L52
1415762_x_at	902.1	P	0.000244	0.4	668.3	I	4.6e-05	886.1	P	0.000244	0.2	720.5	NC	0.105663	1008.9	P	0.000244	0.3	801.2	I	0.000273	gb:AV021593 /DB_XREF=gi:4798585 /DB_XREF=AV021593 /CLONE=1190023J22 /FEA=mRNA /CNT=102 /TID=Mm.30240.1 /TIER=Stack /STK=85 /UG=Mm.30240 /LL=68836 /UG_GENE=Mrpl52 /UG_TITLE=mitochondrial ribosomal protein L52
1415763_a_at	2926.1	P	0.000244	0.3	2638.2	NC	0.138386	2561.7	P	0.000244	0	2836.8	NC	0.5	2850.6	P	0.000244	0.1	2710.6	NC	0.5	gb:BE853401 /DB_XREF=gi:10311740 /DB_XREF=uw31b10.x1 /CLONE=IMAGE:3418267 /FEA=mRNA /CNT=99 /TID=Mm.35837.2 /TIER=Stack /STK=31 /UG=Mm.35837 /LL=76799 /UG_GENE=2510006D16Rik /UG_TITLE=RIKEN cDNA 2510006D16 gene
1415764_at	4027.8	P	0.000244	-0.2	4728.6	D	0.999508	4264.7	P	0.000244	-0.1	4593.1	NC	0.5	4181.3	P	0.000244	-0.1	4300.2	NC	0.583567	gb:AK003350.1 /DB_XREF=gi:12833962 /FEA=mRNA /CNT=118 /TID=Mm.23014.1 /TIER=Stack /STK=31 /UG=Mm.23014 /LL=76288 /UG_GENE=1110003F06Rik /UG_TITLE=RIKEN cDNA 1110003F06 gene /DEF=Mus musculus 18 days embryo whole body cDNA, RIKEN full-length enriched library, clone:1110003F06:unclassifiable transcript, full insert sequence.
1415765_at	742.4	P	0.000244	0	805.2	NC	0.5	804.9	P	0.000244	0.1	797.6	NC	0.403812	721.8	P	0.000244	0.2	665.2	NC	0.354442	gb:BI080136 /DB_XREF=gi:14498466 /DB_XREF=602876534F1 /CLONE=IMAGE:5008089 /FEA=EST /CNT=129 /TID=Mm.24148.1 /TIER=Stack /STK=9 /UG=Mm.24148 /LL=107206 /UG_GENE=AI465155 /UG_TITLE=expressed sequence AI465155
1415766_at	2690.3	P	0.000244	0.4	1987.9	I	2.3e-05	2257.4	P	0.000244	0.2	2029.6	NC	0.161038	2316.1	P	0.000244	0.1	1969.1	NC	0.5	gb:BQ175529 /DB_XREF=gi:20351021 /DB_XREF=UI-M-DJ2-bvw-k-10-0-UI.s1 /CLONE=UI-M-DJ2-bvw-k-10-0-UI /FEA=EST /CNT=23 /TID=Mm.6636.1 /TIER=Stack /STK=14 /UG=Mm.6636 /LL=75365 /UG_GENE=4930564D15Rik /UG_TITLE=RIKEN cDNA 4930564D15 gene
1415767_at	1898.5	P	0.000244	-0.1	2008.4	NC	0.5	1947.4	P	0.000244	-0.1	2078.5	NC	0.5	2051.1	P	0.000244	0	2060.4	NC	0.5	gb:BB350365 /DB_XREF=gi:16405283 /DB_XREF=BB350365 /CLONE=B930079I15 /FEA=EST /CNT=215 /TID=Mm.30205.2 /TIER=Stack /STK=17 /UG=Mm.30205 /LL=24047 /UG_GENE=Scya19 /UG_TITLE=small inducible cytokine A19
1415768_a_at	943.6	P	0.000244	0.1	810.3	NC	0.5	812.6	P	0.000244	0	819.7	NC	0.5	842.2	P	0.000244	0.1	824.9	NC	0.5	gb:AV054417 /DB_XREF=gi:5154164 /DB_XREF=AV054417 /CLONE=1810030J15 /FEA=EST /CNT=11 /TID=Mm.30272.3 /TIER=Stack /STK=10 /UG=Mm.30272 /LL=67615 /UG_GENE=1200003M11Rik /UG_TITLE=RIKEN cDNA 1200003M11 gene
1415769_at	1676.7	P	0.000244	-0.1	1969.2	NC	0.5	1885.7	P	0.000244	0.1	2101.4	NC	0.5	1748.8	P	0.000244	-0.1	2153.3	NC	0.5	gb:NM_008395.1 /DB_XREF=gi:6680475 /GEN=Itch /FEA=FLmRNA /CNT=104 /TID=Mm.8975.1 /TIER=FL+Stack /STK=44 /UG=Mm.8975 /LL=16396 /DEF=Mus musculus itchy (Itch), mRNA. /PROD=itchy /FL=gb:AF037454.1 gb:NM_008395.1
1415770_at	8827.3	P	0.000244	0.2	7259	NC	0.054022	9054.2	P	0.000244	0.3	6952.3	I	0.000618	9045.8	P	0.000244	0.4	7413	I	5.2e-05	gb:NM_031392.1 /DB_XREF=gi:13878226 /GEN=Wdr6 /FEA=FLmRNA /CNT=712 /TID=Mm.29493.1 /TIER=FL+Stack /STK=570 /UG=Mm.29493 /LL=83669 /DEF=Mus musculus WD repeat domain 6 (Wdr6), mRNA. /PROD=WD repeat domain 6 /FL=gb:AB041854.1 gb:NM_031392.1 gb:AF348591.1
1415771_at	4742.8	P	0.000244	-0.1	5272.3	NC	0.786812	5001	P	0.000244	-0.1	5203.8	NC	0.5	4676.7	P	0.000244	-0.1	5019.8	NC	0.5	gb:AF318184.1 /DB_XREF=gi:12802526 /FEA=FLmRNA /CNT=834 /TID=Mm.117581.1 /TIER=FL+Stack /STK=483 /UG=Mm.117581 /LL=17975 /UG_GENE=Ncl /DEF=Mus musculus nucleolin mRNA, complete cds. /PROD=nucleolin /FL=gb:BC005460.1 gb:NM_010880.1 gb:AF318184.1
1415772_at	420.2	P	0.000244	-0.2	481.2	NC	0.905721	490.4	P	0.000244	0.2	421.4	NC	0.5	467.2	P	0.000244	0	475.1	NC	0.5	gb:BC005460.1 /DB_XREF=gi:13529463 /FEA=FLmRNA /CNT=834 /TID=Mm.117581.1 /TIER=FL+Stack /STK=51 /UG=Mm.117581 /LL=17975 /UG_GENE=Ncl /DEF=Mus musculus, nucleolin, clone MGC:6363 IMAGE:3495665, mRNA, complete cds. /PROD=nucleolin /FL=gb:BC005460.1 gb:NM_010880.1 gb:AF318184.1
1415773_at	2199.6	P	0.000244	-0.2	2365.6	NC	0.934434	2263.6	P	0.000244	-0.1	2274.7	NC	0.5	1850.2	P	0.000244	-0.2	2229.1	NC	0.995519	gb:BF118393 /DB_XREF=gi:10987869 /DB_XREF=uy94h11.x1 /CLONE=IMAGE:3667269 /FEA=FLmRNA /CNT=834 /TID=Mm.117581.1 /TIER=Stack /STK=32 /UG=Mm.117581 /LL=17975 /UG_GENE=Ncl /UG_TITLE=nucleolin /FL=gb:BC005460.1 gb:NM_010880.1 gb:AF318184.1
1415774_at	560.9	P	0.023926	-0.2	719.9	NC	0.5	545.8	P	0.005859	0	562.1	NC	0.5	462.7	P	0.023926	-0.3	615.5	NC	0.657563	gb:NM_021448.1 /DB_XREF=gi:10946827 /GEN=Statip1 /FEA=FLmRNA /CNT=600 /TID=Mm.25298.1 /TIER=FL+Stack /STK=480 /UG=Mm.25298 /LL=58523 /DEF=Mus musculus signal transducer and activator of transcription interacting protein 1 (Statip1), mRNA. /PROD=signal transducer and activator of transcriptioninteracting protein 1 /FL=gb:BC015284.1 gb:AF291064.1 gb:NM_021448.1
1415775_at	5540.6	P	0.000244	0.3	4732	I	0.000865	5460.9	P	0.000244	0.1	4344.4	NC	0.5	4643.5	P	0.000244	0.2	4740.2	NC	0.5	gb:BC003785.1 /DB_XREF=gi:13277791 /FEA=FLmRNA /CNT=581 /TID=Mm.1603.1 /TIER=FL+Stack /STK=426 /UG=Mm.1603 /LL=19648 /UG_GENE=Rbbp7 /DEF=Mus musculus, retinoblastoma binding protein 7, clone MGC:6013 IMAGE:3600013, mRNA, complete cds. /PROD=retinoblastoma binding protein 7 /FL=gb:BC003785.1 gb:U35142.1 gb:NM_009031.1
1415776_at	1336.3	P	0.000732	0.9	723.3	I	2e-05	1128.3	P	0.000732	0.8	684.3	I	2e-05	1117.7	P	0.000732	0.8	608.8	I	2e-05	gb:NM_007437.1 /DB_XREF=gi:6680677 /GEN=Aldh3a2 /FEA=FLmRNA /CNT=528 /TID=Mm.4210.1 /TIER=FL+Stack /STK=414 /UG=Mm.4210 /LL=11671 /DEF=Mus musculus aldehyde dehydrogenase family 3, subfamily A2 (Aldh3a2), mRNA. /PROD=aldehyde dehydrogenase family 3, subfamily A2 /FL=gb:NM_007437.1 gb:BC003797.1 gb:U14390.1
1415777_at	3.7	A	0.870361	0	2.8	NC	0.5	12.2	A	0.696289	0.9	8	NC	0.5	59.3	A	0.432373	1.1	28.2	NC	0.5	gb:NM_018874.1 /DB_XREF=gi:9256627 /GEN=Pnliprp1 /FEA=FLmRNA /CNT=815 /TID=Mm.10753.1 /TIER=FL+Stack /STK=383 /UG=Mm.10753 /LL=18946 /DEF=Mus musculus pancreatic lipase related protein 1 (Pnliprp1), mRNA. /PROD=pancreatic lipase related protein 1 /FL=gb:AF061274.1 gb:NM_018874.1
1415778_at	7272.8	P	0.000244	0.1	6958	NC	0.5	7401.4	P	0.000244	0.1	7226.9	NC	0.5	7707.2	P	0.000244	0.1	7153.5	NC	0.5	gb:NM_019768.1 /DB_XREF=gi:9790222 /GEN=Mrgx-pending /FEA=FLmRNA /CNT=502 /TID=Mm.27218.1 /TIER=FL+Stack /STK=382 /UG=Mm.27218 /LL=56397 /DEF=Mus musculus MORF-related gene X (Mrgx-pending), mRNA. /PROD=cDNA sequence AB025049 /FL=gb:NM_019768.1 gb:AB025049.1
1415779_s_at	16932.2	P	0.000244	0	17451.6	NC	0.5	16326.8	P	0.000244	-0.2	17215.3	NC	0.98579	16191.5	P	0.000244	-0.2	17445.3	D	0.998799	gb:NM_013798.1 /DB_XREF=gi:8850208 /GEN=Actl /FEA=FLmRNA /CNT=433 /TID=Mm.116989.1 /TIER=FL+Stack /STK=370 /UG=Mm.116989 /LL=11469 /DEF=Mus musculus actin-like (Actl), mRNA. /PROD=actin-like /FL=gb:AF195094.1 gb:BC021796.1 gb:NM_013798.1 gb:BC003337.1
1415780_a_at	2320.1	P	0.000244	0.1	2027	NC	0.5	1991.1	P	0.000244	-0.1	2231.5	NC	0.5	2155.7	P	0.000244	0.1	1820.1	NC	0.5	gb:NM_026139.1 /DB_XREF=gi:13385647 /GEN=3230401N03Rik /FEA=FLmRNA /CNT=415 /TID=Mm.27714.1 /TIER=FL+Stack /STK=348 /UG=Mm.27714 /LL=67416 /DEF=Mus musculus RIKEN cDNA 3230401N03 gene (3230401N03Rik), mRNA. /PROD=RIKEN cDNA 3230401N03 /FL=gb:NM_026139.1
1415781_a_at	21972.6	P	0.000244	0	22248.6	NC	0.5	22691.2	P	0.000244	0	21876.6	NC	0.5	22739.7	P	0.000244	-0.1	22191	NC	0.5	gb:NM_133354.1 /DB_XREF=gi:19111163 /GEN=Smt3h2 /FEA=FLmRNA /CNT=481 /TID=Mm.29923.1 /TIER=FL+Stack /STK=320 /UG=Mm.29923 /LL=170930 /DEF=Mus musculus SMT3 (supressor of mif two, 3) homolog 2 (S. cerevisiae) (Smt3h2), mRNA. /PROD=SMT3 (supressor of mif two, 3) homolog 2 (S.cerevisiae) /FL=gb:BC017522.1 gb:L79948.1 gb:NM_133354.1
1415782_at	10924.9	P	0.000244	0.2	9464.5	NC	0.5	10110.4	P	0.000244	0	9502.3	NC	0.5	9579	P	0.000244	0	10355.9	NC	0.5	gb:NM_133354.1 /DB_XREF=gi:19111163 /GEN=Smt3h2 /FEA=FLmRNA /CNT=481 /TID=Mm.29923.1 /TIER=FL+Stack /STK=320 /UG=Mm.29923 /LL=170930 /DEF=Mus musculus SMT3 (supressor of mif two, 3) homolog 2 (S. cerevisiae) (Smt3h2), mRNA. /PROD=SMT3 (supressor of mif two, 3) homolog 2 (S.cerevisiae) /FL=gb:BC017522.1 gb:L79948.1 gb:NM_133354.1
1415783_at	6717.5	P	0.000244	0.2	5804.4	NC	0.454766	6841.6	P	0.000244	0.2	6063.9	NC	0.429141	6167.6	P	0.000244	0	6264.4	NC	0.5	gb:NM_022997.1 /DB_XREF=gi:13928669 /GEN=Vps35 /FEA=FLmRNA /CNT=473 /TID=Mm.196201.1 /TIER=FL+Stack /STK=307 /UG=Mm.196201 /LL=65114 /DEF=Mus musculus vacuolar protein sorting 35 (Vps35), mRNA. /PROD=vacuolar protein sorting 35 /FL=gb:BC005469.1 gb:NM_008582.1 gb:AF226323.1 gb:NM_022997.1 gb:U47024.1 gb:BC006637.1
1415784_at	1604.6	P	0.000244	0.1	1458	NC	0.5	1669	P	0.000244	0.1	1599.9	NC	0.39129	1367.8	P	0.000244	0	1505.3	NC	0.5	gb:BI654068 /DB_XREF=gi:15568304 /DB_XREF=603280145F1 /CLONE=IMAGE:5310419 /FEA=FLmRNA /CNT=473 /TID=Mm.196201.1 /TIER=Stack /STK=8 /UG=Mm.196201 /LL=65114 /UG_GENE=Vps35 /UG_TITLE=vacuolar protein sorting 35 /FL=gb:BC005469.1 gb:NM_008582.1 gb:AF226323.1 gb:NM_022997.1 gb:U47024.1 gb:BC006637.1
1415785_a_at	3487.2	P	0.000244	0.1	3273	NC	0.5	3614.9	P	0.000244	0.2	3326.9	NC	0.013078	3395.8	P	0.000244	0.1	3328.8	NC	0.5	gb:NM_009840.1 /DB_XREF=gi:6753327 /GEN=Cct8 /FEA=FLmRNA /CNT=482 /TID=Mm.17989.1 /TIER=FL+Stack /STK=281 /UG=Mm.17989 /LL=12469 /DEF=Mus musculus chaperonin subunit 8 (theta) (Cct8), mRNA. /PROD=chaperonin subunit 8 (theta) /FL=gb:NM_009840.1 gb:BC009007.1
1415786_at	29.9	A	0.171387	-0.8	66.8	NC	0.5	4.5	A	0.633789	-2.8	40.4	D	0.999693	75.3	A	0.149658	-0.2	72.8	NC	0.911062	gb:NM_025973.1 /DB_XREF=gi:13385469 /GEN=2210410L06Rik /FEA=FLmRNA /CNT=388 /TID=Mm.22957.1 /TIER=FL+Stack /STK=280 /UG=Mm.22957 /LL=67113 /DEF=Mus musculus RIKEN cDNA 2210410L06 gene (2210410L06Rik), mRNA. /PROD=RIKEN cDNA 2210410L06 /FL=gb:NM_025973.1
1415787_at	1125.4	P	0.000244	0	1126.4	NC	0.5	1310	P	0.000244	0.2	1146.7	NC	0.284967	1552.5	P	0.000244	0.2	1300.6	NC	0.252851	gb:NM_008060.1 /DB_XREF=gi:6679890 /GEN=G2an /FEA=FLmRNA /CNT=432 /TID=Mm.3196.1 /TIER=FL+Stack /STK=279 /UG=Mm.3196 /LL=14376 /DEF=Mus musculus alpha glucosidase 2, alpha neutral subunit (G2an), mRNA. /PROD=alpha glucosidase 2, alpha neutral subunit /FL=gb:U92793.1 gb:NM_008060.1
1415788_at	1808.8	P	0.000244	-0.2	1986.9	NC	0.925732	1610.3	P	0.000244	-0.3	1983.1	D	0.998168	1625.4	P	0.000244	-0.3	1935.5	NC	0.987976	gb:NM_024475.1 /DB_XREF=gi:13277387 /GEN=BC002236 /FEA=FLmRNA /CNT=376 /TID=Mm.23744.1 /TIER=FL+Stack /STK=275 /UG=Mm.23744 /LL=79560 /DEF=Mus musculus hypothetical protein, MGC: 7513 (BC002236), mRNA. /PROD=hypothetical protein, MGC: 7513 /FL=gb:BC002236.1 gb:NM_024475.1
1415789_a_at	783.4	P	0.000732	-0.2	903.3	NC	0.921063	691.8	P	0.000244	-0.3	1143.3	NC	0.949447	904.6	P	0.001953	-0.2	985.1	NC	0.994067	gb:BF158817 /DB_XREF=gi:11038907 /DB_XREF=601766168F1 /CLONE=IMAGE:3982121 /FEA=FLmRNA /CNT=376 /TID=Mm.23744.1 /TIER=Stack /STK=44 /UG=Mm.23744 /LL=79560 /UG_GENE=BC002236 /UG_TITLE=hypothetical protein, MGC: 7513 /FL=gb:BC002236.1 gb:NM_024475.1
1415790_at	768.3	P	0.000244	-0.1	667.4	NC	0.5	845.6	P	0.000244	-0.2	664.9	NC	0.5	647.9	P	0.000244	-0.2	756.8	NC	0.767451	gb:BF158817 /DB_XREF=gi:11038907 /DB_XREF=601766168F1 /CLONE=IMAGE:3982121 /FEA=FLmRNA /CNT=376 /TID=Mm.23744.1 /TIER=Stack /STK=44 /UG=Mm.23744 /LL=79560 /UG_GENE=BC002236 /UG_TITLE=hypothetical protein, MGC: 7513 /FL=gb:BC002236.1 gb:NM_024475.1
1415791_at	1367.4	P	0.000732	0	1440.2	NC	0.5	1290.9	P	0.000732	0	1343.3	NC	0.5	1389.5	P	0.001221	-0.2	1567.4	NC	0.975245	gb:NM_030564.1 /DB_XREF=gi:13385489 /GEN=Rnf34 /FEA=FLmRNA /CNT=345 /TID=Mm.7780.1 /TIER=FL+Stack /STK=275 /UG=Mm.7780 /LL=80751 /DEF=Mus musculus ring finger protein 34 (Rnf34), mRNA. /PROD=ring finger protein 34 /FL=gb:BC004042.1 gb:AF434815.1 gb:NM_030564.1
1415792_at	935	P	0.001953	0.3	660.2	NC	0.232549	840.2	P	0.001953	0.1	844.6	NC	0.5	988.3	P	0.00293	0.3	870.1	NC	0.5	gb:NM_019705.1 /DB_XREF=gi:9790278 /GEN=Ubce7ip3-pending /FEA=FLmRNA /CNT=355 /TID=Mm.28806.1 /TIER=FL+Stack /STK=273 /UG=Mm.28806 /LL=24105 /DEF=Mus musculus ubiquitin conjugating enzyme 7 interacting protein 3 (Ubce7ip3-pending), mRNA. /PROD=ubiquitin conjugating enzyme 7 interactingprotein 3 /FL=gb:NM_019705.1 gb:AF124663.1
1415793_at	908.8	P	0.000732	0	941.4	NC	0.5	880.9	P	0.000732	-0.2	986.4	NC	0.5	974.8	P	0.000732	-0.1	999.7	NC	0.5	gb:NM_134021.1 /DB_XREF=gi:19527237 /GEN=AI415282 /FEA=FLmRNA /CNT=380 /TID=Mm.24187.1 /TIER=FL+Stack /STK=270 /UG=Mm.24187 /LL=103711 /DEF=Mus musculus expressed sequence AI415282 (AI415282), mRNA. /PROD=expressed sequence AI415282 /FL=gb:BC026564.1 gb:BC010785.1 gb:NM_134021.1
1415794_a_at	2725.3	P	0.000244	0	2612.9	NC	0.5	2845.2	P	0.000244	0	2740.3	NC	0.5	2567.2	P	0.000244	0	2663.1	NC	0.5	gb:NM_011462.1 /DB_XREF=gi:6755619 /GEN=Spin /FEA=FLmRNA /CNT=549 /TID=Mm.42193.1 /TIER=FL+Stack /STK=268 /UG=Mm.42193 /LL=20729 /DEF=Mus musculus spindlin (Spin), mRNA. /PROD=spindlin /FL=gb:NM_011462.1 gb:BC016517.1 gb:U48972.1
1415795_at	557.6	P	0.000244	0.1	529.5	NC	0.5	625.6	P	0.000244	0.1	639.3	NC	0.5	618.9	P	0.000244	0.4	526.8	NC	0.318909	gb:BC016517.1 /DB_XREF=gi:16741383 /FEA=FLmRNA /CNT=549 /TID=Mm.42193.1 /TIER=FL /STK=5 /UG=Mm.42193 /LL=20729 /UG_GENE=Spin /DEF=Mus musculus, clone MGC:27756 IMAGE:2654233, mRNA, complete cds. /PROD=Unknown (protein for MGC:27756) /FL=gb:NM_011462.1 gb:BC016517.1 gb:U48972.1
1415796_at	6373	P	0.000244	0.5	4508.9	I	3e-05	5367.5	P	0.000244	0.2	4508.9	NC	0.024755	5408	P	0.000244	0.2	4965.7	NC	0.5	gb:NM_011873.1 /DB_XREF=gi:6755181 /GEN=Prtb /FEA=FLmRNA /CNT=531 /TID=Mm.28797.1 /TIER=FL+Stack /STK=267 /UG=Mm.28797 /LL=23994 /DEF=Mus musculus proline rich protein expressed in brain (Prtb), mRNA. /PROD=proline rich protein expressed in brain /FL=gb:AF085348.1 gb:BC014808.1 gb:NM_011873.1
1415797_at	1267.4	P	0.000244	0.6	877.1	I	2e-05	1674.1	P	0.000732	0.8	892.2	I	5.2e-05	1583.2	P	0.000732	0.9	819	I	3.5e-05	gb:NM_007584.1 /DB_XREF=gi:6680827 /GEN=Ddr1 /FEA=FLmRNA /CNT=379 /TID=Mm.5021.1 /TIER=FL+Stack /STK=263 /UG=Mm.5021 /LL=12305 /DEF=Mus musculus discoidin domain receptor family, member 1 (Ddr1), mRNA. /PROD=cell adhesion kinase /FL=gb:L57509.1 gb:AF026259.1 gb:NM_007584.1
1415798_at	497.4	P	0.018555	0.5	321.3	I	2e-05	606.6	P	0.023926	1	339.7	I	0.000101	513.6	P	0.008057	1	255.1	I	2.3e-05	gb:BF225985 /DB_XREF=gi:11133624 /DB_XREF=uz58g02.x1 /CLONE=IMAGE:3673298 /FEA=FLmRNA /CNT=379 /TID=Mm.5021.1 /TIER=Stack /STK=13 /UG=Mm.5021 /LL=12305 /UG_GENE=Ddr1 /UG_TITLE=discoidin domain receptor family, member 1 /FL=gb:L57509.1 gb:AF026259.1 gb:NM_007584.1
1415799_at	1984.1	P	0.000244	0.1	1901.9	NC	0.5	1741	P	0.000244	0.1	1685.2	NC	0.5	1845.7	P	0.000244	0.1	1851.6	NC	0.5	gb:NM_021714.1 /DB_XREF=gi:11096333 /GEN=Wbp11 /FEA=FLmRNA /CNT=342 /TID=Mm.141197.1 /TIER=FL+Stack /STK=262 /UG=Mm.141197 /LL=60321 /DEF=Mus musculus WW domain binding protein 11 (Wbp11), mRNA. /PROD=WW domain binding protein 11 /FL=gb:BC021823.1 gb:BC006600.1 gb:NM_021714.1 gb:AF071186.1
1415800_at	289.1	P	0.001221	-1	525.9	D	0.999759	406.3	P	0.000244	0	377.1	NC	0.5	311.3	P	0.000732	-0.2	413.8	NC	0.921063	gb:BC006894.1 /DB_XREF=gi:13905195 /FEA=FLmRNA /CNT=381 /TID=Mm.4504.1 /TIER=FL+Stack /STK=260 /UG=Mm.4504 /LL=14609 /UG_GENE=Gja1 /DEF=Mus musculus, gap junction membrane channel protein alpha 1, clone MGC:11552 IMAGE:3599347, mRNA, complete cds. /PROD=gap junction membrane channel protein alpha 1 /FL=gb:M63801.1 gb:NM_010288.1 gb:BC006894.1
1415801_at	120.2	A	0.111572	-0.8	181.4	NC	0.996959	136.5	P	0.00415	-0.1	134	NC	0.5	116.3	P	0.037598	0.2	125	NC	0.274048	gb:M63801.1 /DB_XREF=gi:191773 /GEN=alpha-1 gap junction /FEA=FLmRNA /CNT=381 /TID=Mm.4504.1 /TIER=FL /STK=2 /UG=Mm.4504 /LL=14609 /DEF=Mus musculus connexin 43 (alpha-1 gap junction) mRNA, complete cds. /PROD=connexin 43 /FL=gb:M63801.1 gb:NM_010288.1 gb:BC006894.1
1415802_at	4107.7	P	0.000244	-0.9	8462.5	D	0.99998	4765	P	0.000244	-0.7	8635.6	D	0.99998	4612.1	P	0.000244	-0.9	8050.8	D	0.99998	gb:NM_009196.1 /DB_XREF=gi:6677994 /GEN=Slc16a1 /FEA=FLmRNA /CNT=354 /TID=Mm.9086.1 /TIER=FL+Stack /STK=259 /UG=Mm.9086 /LL=20501 /DEF=Mus musculus solute carrier family 16 (monocarboxylic acid transporters), member 1 (Slc16a1), mRNA. /PROD=solute carrier family 16 (monocarboxylic acidtransporters), member 1 /FL=gb:BC014777.1 gb:NM_009196.1 gb:AF058055.1
1415803_at	1206.4	P	0.000244	-0.1	1326.2	NC	0.5	1218.2	P	0.000244	0.1	1224.5	NC	0.5	1382.4	P	0.000244	0.2	1175.1	NC	0.094279	gb:AF071549.1 /DB_XREF=gi:5305370 /FEA=FLmRNA /CNT=335 /TID=Mm.3205.1 /TIER=FL+Stack /STK=258 /UG=Mm.3205 /LL=20312 /UG_GENE=Scyd1 /DEF=Mus musculus fractalkineneurotactin mRNA, complete cds. /PROD=fractalkineneurotactin /FL=gb:NM_009142.1 gb:U92565.1 gb:BC006650.1 gb:AF010586.1 gb:AF071549.1
1415804_at	543.6	P	0.000732	0	491.4	NC	0.5	414.4	P	0.000732	-0.1	554.7	NC	0.5	418.2	P	0.001221	0.1	320.9	NC	0.5	gb:AF010586.1 /DB_XREF=gi:2317697 /FEA=FLmRNA /CNT=335 /TID=Mm.3205.1 /TIER=FL /STK=2 /UG=Mm.3205 /LL=20312 /UG_GENE=Scyd1 /DEF=Mus musculus neurotactin mRNA, complete cds. /PROD=neurotactin /FL=gb:NM_009142.1 gb:U92565.1 gb:BC006650.1 gb:AF010586.1 gb:AF071549.1
1415805_at	43.1	A	0.219482	0.4	32.6	NC	0.39129	8.5	A	0.398926	-2.8	57.4	NC	0.5	3.2	A	0.665527	-2.4	49.7	NC	0.5	gb:NM_025469.1 /DB_XREF=gi:13384885 /GEN=2200003J09Rik /FEA=FLmRNA /CNT=457 /TID=Mm.21160.1 /TIER=FL+Stack /STK=255 /UG=Mm.21160 /LL=66287 /DEF=Mus musculus RIKEN cDNA 2200003J09 gene (2200003J09Rik), mRNA. /PROD=RIKEN cDNA 2200003J09 /FL=gb:AF414676.1 gb:NM_025469.1 gb:AF414677.1
1415806_at	1078.4	P	0.000732	1.3	466.8	I	2e-05	1093	P	0.000732	1.2	509.2	I	2e-05	833.8	P	0.000244	1.2	429.5	I	3e-05	gb:NM_008872.1 /DB_XREF=gi:6679374 /GEN=Plat /FEA=FLmRNA /CNT=301 /TID=Mm.154660.1 /TIER=FL+Stack /STK=249 /UG=Mm.154660 /LL=18791 /DEF=Mus musculus plasminogen activator, tissue (Plat), mRNA. /PROD=plasminogen activator, tissue /FL=gb:BC011256.1 gb:NM_008872.1 gb:J03520.1
1415807_s_at	3241.4	P	0.000244	0.6	2142.1	I	2e-05	2815	P	0.000244	0.3	2281.1	I	2.3e-05	2688.7	P	0.000244	0.3	2100.3	I	6.8e-05	gb:AK011528.1 /DB_XREF=gi:12847710 /FEA=FLmRNA /CNT=405 /TID=Mm.21841.1 /TIER=Stack /STK=18 /UG=Mm.21841 /LL=20382 /UG_GENE=Sfrs2 /UG_TITLE=splicing factor, arginineserine-rich 2 (SC-35) /DEF=Mus musculus 10 days embryo whole body cDNA, RIKEN full-length enriched library, clone:2610024E04:splicing factor, arginineserine-rich 2 (SC-35), full insert sequence. /FL=gb:NM_011358.1 gb:AF077858.1
1415808_at	71.5	A	0.246094	1.1	33.4	NC	0.033304	6.1	A	0.72583	-0.1	8.2	NC	0.5	17.1	A	0.696289	-1.7	40.4	NC	0.5	gb:NM_009411.1 /DB_XREF=gi:6678404 /GEN=Tpbpa /FEA=FLmRNA /CNT=346 /TID=Mm.2372.1 /TIER=FL+Stack /STK=245 /UG=Mm.2372 /LL=21984 /DEF=Mus musculus trophoblast specific protein alpha (Tpbpa), mRNA. /PROD=trophoblast specific protein alpha /FL=gb:AY034575.1 gb:NM_009411.1
1415809_at	13.5	A	0.696289	1.5	6	NC	0.124552	10.9	A	0.366211	1.4	4.6	NC	0.065566	8.2	A	0.665527	-2.2	35.9	NC	0.5	gb:AV204308 /DB_XREF=gi:16384405 /DB_XREF=AV204308 /CLONE=1620401J06 /FEA=FLmRNA /CNT=346 /TID=Mm.2372.1 /TIER=ConsEnd /STK=1 /UG=Mm.2372 /LL=21984 /UG_GENE=Tpbpa /UG_TITLE=trophoblast specific protein alpha /FL=gb:AY034575.1 gb:NM_009411.1
1415810_at	3.1	A	0.976074	-0.4	7.8	NC	0.5	27.7	A	0.246094	2.4	3.8	NC	0.5	5	A	0.828613	0.1	6.3	NC	0.633407	gb:NM_010931.1 /DB_XREF=gi:6754877 /GEN=Np95 /FEA=FLmRNA /CNT=340 /TID=Mm.42196.1 /TIER=FL+Stack /STK=244 /UG=Mm.42196 /LL=18140 /DEF=Mus musculus nuclear protein 95 (Np95), mRNA. /PROD=nuclear protein 95 /FL=gb:NM_010931.1 gb:D87908.1 gb:BC022167.1 gb:AF274046.1
1415811_at	3.7	A	0.953857	0.5	2.3	NC	0.5	7.6	A	0.633789	0	7.6	NC	0.5	5.5	A	0.904785	0.1	2.5	NC	0.307406	gb:BB702754 /DB_XREF=gi:16051578 /DB_XREF=BB702754 /CLONE=7420444B20 /FEA=FLmRNA /CNT=340 /TID=Mm.42196.1 /TIER=Stack /STK=12 /UG=Mm.42196 /LL=18140 /UG_GENE=Np95 /UG_TITLE=nuclear protein 95 /FL=gb:NM_010931.1 gb:D87908.1 gb:BC022167.1 gb:AF274046.1
1415812_at	185.5	P	0.005859	0.7	102	I	0.000346	106.9	P	0.005859	-0.3	142.8	NC	0.5	141.8	P	0.046143	0.7	105.7	NC	0.028766	gb:NM_010354.1 /DB_XREF=gi:6754077 /GEN=Gsn /FEA=FLmRNA /CNT=415 /TID=Mm.21109.1 /TIER=FL+Stack /STK=239 /UG=Mm.21109 /LL=14851 /DEF=Mus musculus gelsolin (Gsn), mRNA. /PROD=gelsolin /FL=gb:NM_010354.1 gb:BC023143.1 gb:J04953.1
1415813_at	1775	P	0.000244	-0.1	1892.5	NC	0.5	1786.8	P	0.000244	0	1680.1	NC	0.5	1670.1	P	0.000244	0	1685.5	NC	0.5	gb:NM_007466.1 /DB_XREF=gi:6671566 /GEN=Api5 /FEA=FLmRNA /CNT=349 /TID=Mm.692.1 /TIER=FL+Stack /STK=239 /UG=Mm.692 /LL=11800 /DEF=Mus musculus apoptosis inhibitor 5 (Api5), mRNA. /PROD=apoptosis inhibitor 5 /FL=gb:BC007133.1 gb:NM_007466.1 gb:U35846.1
1415814_at	11352	P	0.000244	0.2	10494.5	NC	0.5	11898.2	P	0.000244	-0.1	12035.3	NC	0.5	10970	P	0.000244	0.1	10261.3	NC	0.5	gb:NM_007509.2 /DB_XREF=gi:19705577 /GEN=Atp6v1b2 /FEA=FLmRNA /CNT=431 /TID=Mm.10727.1 /TIER=FL+Stack /STK=238 /UG=Mm.10727 /LL=11966 /DEF=Mus musculus ATPase, H+ transporting, lysosomal 5658kD, V1 subunit B, isoform 2 (Atp6v1b2), mRNA. /PROD=ATPase, H+ transporting, lysosomal (vacuolarproton pump), beta 5658 kDa, isoform 2 /FL=gb:BC012497.1 gb:NM_007509.2
1415815_at	42	A	0.129639	1.3	19.7	NC	0.5	62.2	A	0.080566	-1	65.8	NC	0.958799	81.6	A	0.246094	0.8	42.1	NC	0.945978	gb:BB340005 /DB_XREF=gi:16404435 /DB_XREF=BB340005 /CLONE=B930021N08 /FEA=FLmRNA /CNT=314 /TID=Mm.55.1 /TIER=ConsEnd /STK=1 /UG=Mm.55 /LL=19720 /UG_GENE=Trim27 /UG_TITLE=tripartite motif protein 27 /FL=gb:NM_009054.1 gb:BC003219.1 gb:L46855.1
1415816_at	4176.2	P	0.000244	0	4069.7	NC	0.5	4422.3	P	0.000244	0	4720.3	NC	0.5	5243.1	P	0.000244	0.1	4744.5	NC	0.5	gb:NM_007638.1 /DB_XREF=gi:6671703 /GEN=Cct7 /FEA=FLmRNA /CNT=513 /TID=Mm.914.1 /TIER=FL+Stack /STK=236 /UG=Mm.914 /LL=12468 /DEF=Mus musculus chaperonin subunit 7 (eta) (Cct7), mRNA. /PROD=chaperonin subunit 7 (eta) /FL=gb:BC008255.1 gb:NM_007638.1
1415817_s_at	3069	P	0.000244	-0.1	2894	NC	0.5	3178.2	P	0.000244	0.1	2911.6	NC	0.5	3032.6	P	0.000244	0.2	3364	NC	0.5	gb:NM_007638.1 /DB_XREF=gi:6671703 /GEN=Cct7 /FEA=FLmRNA /CNT=513 /TID=Mm.914.1 /TIER=FL+Stack /STK=236 /UG=Mm.914 /LL=12468 /DEF=Mus musculus chaperonin subunit 7 (eta) (Cct7), mRNA. /PROD=chaperonin subunit 7 (eta) /FL=gb:BC008255.1 gb:NM_007638.1
1415818_at	456.7	P	0.005859	-0.1	621.8	NC	0.5	491.5	P	0.00293	-0.2	622	NC	0.596188	621.5	P	0.005859	0	607.8	NC	0.5	gb:NM_013472.1 /DB_XREF=gi:7304890 /GEN=Anxa6 /FEA=FLmRNA /CNT=413 /TID=Mm.22619.1 /TIER=FL+Stack /STK=233 /UG=Mm.22619 /LL=11749 /DEF=Mus musculus annexin A6 (Anxa6), mRNA. /PROD=annexin A6 /FL=gb:NM_013472.1 gb:BC005595.1
1415819_a_at	7163.2	P	0.000244	0.1	6631.5	NC	0.5	7313.5	P	0.000244	0	6847.7	NC	0.5	7540.6	P	0.000244	0.2	6702.7	NC	0.5	gb:BC006606.1 /DB_XREF=gi:13879271 /FEA=FLmRNA /CNT=447 /TID=Mm.1034.1 /TIER=FL+Stack /STK=230 /UG=Mm.1034 /LL=51792 /UG_GENE=Ppp2r1a /DEF=Mus musculus, protein phosphatase 2 (formerly 2A), regulatory subunit A (PR 65), alpha isoform, clone MGC:7086 IMAGE:3157293, mRNA, complete cds. /PROD=protein phosphatase 2 (formerly 2A), regulatorysubunit A (PR 65), alpha isoform /FL=gb:NM_016891.1 gb:BC0066…
1415820_x_at	2556.9	P	0.000244	0.1	2483.7	NC	0.5	2503.6	P	0.000244	0.1	2582.4	NC	0.5	2239.5	P	0.000244	0	2468	NC	0.5	gb:NM_023144.1 /DB_XREF=gi:12963530 /GEN=Nono /FEA=FLmRNA /CNT=379 /TID=Mm.21559.1 /TIER=FL+Stack /STK=229 /UG=Mm.21559 /LL=53610 /DEF=Mus musculus non-POU-domain-containing, octamer binding protein (Nono), mRNA. /PROD=non-POU-domain-containing, octamer bindingprotein /FL=gb:BC005465.1 gb:NM_023144.1
1415821_at	7866.7	P	0.000244	-0.1	8397.8	NC	0.5	7575	P	0.000244	0	7396.3	NC	0.5	7091.7	P	0.000244	-0.1	7762.2	NC	0.725952	gb:NM_009145.1 /DB_XREF=gi:6677896 /GEN=Sdfr1 /FEA=FLmRNA /CNT=349 /TID=Mm.15125.1 /TIER=FL+Stack /STK=229 /UG=Mm.15125 /LL=20320 /DEF=Mus musculus stromal cell derived factor receptor 1 (Sdfr1), mRNA. /PROD=stromal cell derived factor receptor 1 /FL=gb:NM_009145.1 gb:D50463.1
1415822_at	10303.2	P	0.000244	0	10004.4	NC	0.5	9989.9	P	0.000244	0	9625.2	NC	0.5	9810.3	P	0.000244	0	9551.2	NC	0.5	gb:NM_009128.1 /DB_XREF=gi:6677862 /GEN=Scd2 /FEA=FLmRNA /CNT=525 /TID=Mm.193096.1 /TIER=FL+Stack /STK=227 /UG=Mm.193096 /LL=20250 /DEF=Mus musculus stearoyl-Coenzyme A desaturase 2 (Scd2), mRNA. /PROD=stearoyl-Coenzyme A desaturase 2 /FL=gb:NM_009128.1 gb:M26270.1
1415823_at	3285.7	P	0.000244	0.1	3026.2	NC	0.5	3452.7	P	0.000244	0.4	2818.5	I	2e-05	3210.1	P	0.000244	0.2	2718.1	NC	0.019624	gb:BB459479 /DB_XREF=gi:16426408 /DB_XREF=BB459479 /CLONE=D130061J12 /FEA=FLmRNA /CNT=525 /TID=Mm.193096.1 /TIER=Stack /STK=36 /UG=Mm.193096 /LL=20250 /UG_GENE=Scd2 /UG_TITLE=stearoyl-Coenzyme A desaturase 2 /FL=gb:NM_009128.1 gb:M26270.1
1415824_at	716.9	P	0.000244	0.1	719.7	NC	0.5	906	P	0.000244	0.4	736.1	NC	0.028766	821.7	P	0.000244	0.2	745.5	NC	0.050553	gb:BG060909 /DB_XREF=gi:12529872 /DB_XREF=L0900C01-5 /CLONE=L0900C01 /FEA=FLmRNA /CNT=525 /TID=Mm.193096.1 /TIER=Stack /STK=13 /UG=Mm.193096 /LL=20250 /UG_GENE=Scd2 /UG_TITLE=stearoyl-Coenzyme A desaturase 2 /FL=gb:NM_009128.1 gb:M26270.1
1415825_s_at	844.6	P	0.000244	-0.2	966.4	NC	0.767451	1096.9	P	0.000244	0	1162.5	NC	0.5	1100.2	P	0.000244	0.3	968.9	NC	0.024755	gb:NM_024249.1 /DB_XREF=gi:13195663 /GEN=1810073N04Rik /FEA=FLmRNA /CNT=284 /TID=Mm.221174.1 /TIER=FL+Stack /STK=227 /UG=Mm.221174 /LL=72055 /DEF=Mus musculus RIKEN cDNA 1810073N04 gene (1810073N04Rik), mRNA. /PROD=RIKEN cDNA 1810073N04 /FL=gb:BC003308.1 gb:NM_024249.1
1415826_at	3499.8	P	0.000244	0.3	2689.8	I	4e-05	3269	P	0.000244	0.3	2564.9	I	0.001201	2936.2	P	0.000244	0.1	2811.5	NC	0.5	gb:NM_133826.1 /DB_XREF=gi:19527043 /GEN=AU022349 /FEA=FLmRNA /CNT=303 /TID=Mm.27082.1 /TIER=FL+Stack /STK=226 /UG=Mm.27082 /LL=98576 /DEF=Mus musculus expressed sequence AU022349 (AU022349), mRNA. /PROD=expressed sequence AU022349 /FL=gb:NM_133826.1 gb:BC009154.1
1415827_a_at	1735.4	P	0.000244	0.3	1489	NC	0.021224	1481.1	P	0.000244	0.2	1510.3	NC	0.161038	1726.5	P	0.000244	0.2	1556.8	NC	0.342437	gb:NM_030685.1 /DB_XREF=gi:13507608 /GEN=D3Ucla1 /FEA=FLmRNA /CNT=432 /TID=Mm.29702.1 /TIER=FL+Stack /STK=225 /UG=Mm.29702 /LL=28146 /DEF=Mus musculus DNA segment, Chr 3, University of California at Los Angeles 1 (D3Ucla1), mRNA. /PROD=stress-associated endoplasmic reticulum protein1 /FL=gb:NM_030685.1
1415828_a_at	1253.5	P	0.000244	0.4	1059.9	I	0.000114	1408.9	P	0.000244	0.3	1079.3	NC	0.024755	1418.7	P	0.000244	0.4	971.2	NC	0.006503	gb:BF658806 /DB_XREF=gi:11923940 /DB_XREF=maa96d11.x1 /CLONE=IMAGE:3824685 /FEA=FLmRNA /CNT=432 /TID=Mm.29702.1 /TIER=Stack /STK=10 /UG=Mm.29702 /LL=28146 /UG_GENE=D3Ucla1 /UG_TITLE=DNA segment, Chr 3, University of California at Los Angeles 1 /FL=gb:NM_030685.1
1415829_at	1238	P	0.000244	0.2	1124.2	NC	0.161038	1172.7	P	0.000244	0.2	1053.7	NC	0.094279	1157.9	P	0.000244	0	1143.8	NC	0.5	gb:NM_133815.1 /DB_XREF=gi:19527033 /GEN=AI505894 /FEA=FLmRNA /CNT=324 /TID=Mm.4538.1 /TIER=FL+Stack /STK=225 /UG=Mm.4538 /LL=98386 /DEF=Mus musculus expressed sequence AI505894 (AI505894), mRNA. /PROD=expressed sequence AI505894 /FL=gb:BC021516.1 gb:NM_133815.1
1415830_at	989.8	P	0.000732	0	1130	NC	0.5	950.5	P	0.000244	0.1	1046.1	NC	0.5	994	P	0.000732	-0.1	1063.6	NC	0.5	gb:NM_011959.1 /DB_XREF=gi:6754947 /GEN=Orc5 /FEA=FLmRNA /CNT=256 /TID=Mm.566.1 /TIER=FL+Stack /STK=225 /UG=Mm.566 /LL=26429 /DEF=Mus musculus origin recognition complex, subunit 5 homolog (S. cerevisiae) (Orc5), mRNA. /PROD=origin recognition complex, subunit 5 homolog(S. cerevisiae) /FL=gb:NM_011959.1 gb:BC006927.1
1415831_at	5034.6	P	0.000244	0.2	4380.4	NC	0.354442	5318.9	P	0.000244	0.2	4459.8	NC	0.022932	5650.5	P	0.000244	0.3	4572.9	NC	0.004481	gb:NM_134101.1 /DB_XREF=gi:19882200 /GEN=Psmd2 /FEA=FLmRNA /CNT=415 /TID=Mm.147697.1 /TIER=FL+Stack /STK=223 /UG=Mm.147697 /LL=21762 /DEF=Mus musculus proteasome (prosome, macropain) 26S subunit, non-ATPase, 2 (Psmd2), mRNA. /PROD=proteasome (prosome, macropain) 26S subunit,non-ATPase, 2 /FL=gb:BC021508.1 gb:NM_134101.1 gb:BC027388.1 gb:BC024830.1
1415832_at	60.1	P	0.030273	0.5	45.8	NC	0.118009	29.7	A	0.149658	-0.4	40.7	NC	0.692594	25.3	A	0.171387	-0.3	43.7	NC	0.938478	gb:NM_007429.1 /DB_XREF=gi:6680671 /GEN=Agtr2 /FEA=FLmRNA /CNT=261 /TID=Mm.2679.1 /TIER=FL+Stack /STK=223 /UG=Mm.2679 /LL=11609 /DEF=Mus musculus angiotensin II receptor, type 2 (Agtr2), mRNA. /PROD=angiotensin II receptor, type 2 /FL=gb:BC003811.1 gb:NM_007429.1 gb:U04828.1
1415833_x_at	21065.5	P	0.000244	0	21246.5	NC	0.5	20484.9	P	0.000244	-0.2	23326.3	NC	0.692594	20847.6	P	0.000244	-0.1	23058.7	NC	0.958799	gb:NM_009093.1 /DB_XREF=gi:6677802 /GEN=Rps29 /FEA=FLmRNA /CNT=325 /TID=Mm.154915.1 /TIER=FL+Stack /STK=221 /UG=Mm.154915 /LL=20090 /DEF=Mus musculus ribosomal protein S29 (Rps29), mRNA. /PROD=ribosomal protein S29 /FL=gb:L31609.1 gb:NM_009093.1 gb:BC024393.1
1415834_at	1152.1	P	0.000244	0.3	905.5	NC	0.019624	2049.1	P	0.000244	1.1	891.3	I	2e-05	1955.7	P	0.000244	1.1	829.7	I	2e-05	gb:NM_026268.1 /DB_XREF=gi:13399313 /GEN=Dusp6 /FEA=FLmRNA /CNT=360 /TID=Mm.1791.1 /TIER=FL+Stack /STK=221 /UG=Mm.1791 /LL=67603 /DEF=Mus musculus dual specificity phosphatase 6 (Dusp6), mRNA. /PROD=dual specificity phosphatase 6 /FL=gb:NM_026268.1 gb:BC003869.1
1415835_at	29.7	A	0.432373	-0.1	43.1	NC	0.454766	7.9	A	0.533936	0.8	6.3	NC	0.5	16.7	A	0.334473	-1.2	31	NC	0.532344	gb:NM_008865.1 /DB_XREF=gi:6679362 /GEN=Csh2 /FEA=FLmRNA /CNT=237 /TID=Mm.37203.1 /TIER=FL+Stack /STK=221 /UG=Mm.37203 /LL=18776 /DEF=Mus musculus chorionic somatomammotropin hormone 2 (Csh2), mRNA. /PROD=chorionic somatomammotropin hormone 2 /FL=gb:M14647.1 gb:NM_008865.1
1415836_at	590.7	P	0.00293	0.6	294.7	I	0.000189	589.9	P	0.000244	0.7	363.1	I	0.000618	581.9	P	0.001953	0.5	375.1	MI	0.002032	gb:NM_019698.1 /DB_XREF=gi:9790060 /GEN=Pycs /FEA=FLmRNA /CNT=298 /TID=Mm.29751.1 /TIER=FL+Stack /STK=221 /UG=Mm.29751 /LL=56454 /DEF=Mus musculus pyrroline-5-carboxylate synthetase (glutamate gamma-semialdehyde synthetase) (Pycs), mRNA. /PROD=pyrroline-5-carboxylate synthetase (glutamategamma-semialdehyde synthetase) /FL=gb:AF056574.1 gb:AF056573.1 gb:NM_019698.1
1415837_at	2.3	A	0.780518	-2	24.6	NC	0.057676	4.7	A	0.633789	-2.2	22.9	NC	0.60871	21.1	A	0.567627	0.9	6.6	NC	0.318909	gb:BC010754.1 /DB_XREF=gi:14789645 /FEA=FLmRNA /CNT=368 /TID=Mm.4486.1 /TIER=FL+Stack /STK=220 /UG=Mm.4486 /LL=16612 /UG_GENE=Klk6 /DEF=Mus musculus, clone MGC:18433 IMAGE:4240906, mRNA, complete cds. /PROD=Unknown (protein for MGC:18433) /FL=gb:D10464.1 gb:BC010754.1 gb:NM_010639.3
1415838_at	10628.2	P	0.000244	0	10403.1	NC	0.5	10269.1	P	0.000244	0	11001.7	NC	0.5	9767.6	P	0.000244	-0.1	10266.6	NC	0.5	gb:AK005203.1 /DB_XREF=gi:12837601 /GEN=Tde1l /FEA=FLmRNA /CNT=458 /TID=Mm.29344.1 /TIER=Stack /STK=27 /UG=Mm.29344 /LL=56442 /UG_TITLE=tumor differentially expressed 1, like /DEF=Mus musculus adult male cerebellum cDNA, RIKEN full-length enriched library, clone:1500011D18:tumor differentially expressed 1, like, full insert sequence. /FL=gb:AF181685.1 gb:NM_019760.1 gb:BC017148.1
1415839_a_at	5865.3	P	0.000244	0.2	4888.9	NC	0.033304	6259.3	P	0.000244	0.3	4690.6	I	0.000147	5380.6	P	0.000244	0.1	5144.5	NC	0.5	gb:NM_008722.1 /DB_XREF=gi:6679107 /GEN=Npm1 /FEA=FLmRNA /CNT=355 /TID=Mm.6343.1 /TIER=FL+Stack /STK=218 /UG=Mm.6343 /LL=18148 /DEF=Mus musculus nucleophosmin 1 (Npm1), mRNA. /PROD=nucleophosmin 1 /FL=gb:NM_008722.1 gb:M33212.1
1415840_at	3137.8	P	0.000244	0.9	1699.5	I	2e-05	3265.9	P	0.000244	1	1612.3	I	2e-05	2633.9	P	0.000244	0.9	1624	I	4.6e-05	gb:NM_134255.1 /DB_XREF=gi:19527419 /GEN=1110059L23Rik /FEA=FLmRNA /CNT=345 /TID=Mm.19130.1 /TIER=FL+Stack /STK=218 /UG=Mm.19130 /LL=68801 /DEF=Mus musculus RIKEN cDNA 1110059L23 gene (1110059L23Rik), mRNA. /PROD=fatty acid elongase 1 /FL=gb:NM_134255.1 gb:BC022911.1
1415841_at	2289.9	P	0.000244	-0.4	2884.3	D	0.999759	2479	P	0.000244	-0.2	2821.5	NC	0.977068	2186.6	P	0.000244	-0.3	2775.1	NC	0.984574	gb:NM_010064.1 /DB_XREF=gi:6753657 /GEN=Dncic2 /FEA=FLmRNA /CNT=354 /TID=Mm.6441.1 /TIER=FL+Stack /STK=217 /UG=Mm.6441 /LL=13427 /DEF=Mus musculus dynein, cytoplasmic, intermediate chain 2 (Dncic2), mRNA. /PROD=dynein, cytoplasmic, intermediate chain 2 /FL=gb:AF063231.1 gb:NM_010064.1
1415842_at	517.8	P	0.000732	-0.2	750	NC	0.975245	644.6	P	0.000244	-0.3	699.8	NC	0.805199	754.8	P	0.000244	-0.3	754.5	NC	0.657563	gb:BC015279.1 /DB_XREF=gi:15929711 /FEA=FLmRNA /CNT=264 /TID=Mm.41326.1 /TIER=FL+Stack /STK=217 /UG=Mm.41326 /LL=56716 /UG_GENE=Gbl-pending /DEF=Mus musculus, G protein beta subunit-like, clone MGC:18862 IMAGE:4222934, mRNA, complete cds. /PROD=G protein beta subunit-like /FL=gb:NM_019988.1 gb:BC015279.1 gb:AF237676.1
1415843_at	226.2	P	0.008057	-0.1	269	NC	0.51942	335.2	P	0.001221	0.1	270.1	NC	0.5	197.2	P	0.000244	-0.4	293.2	NC	0.5	gb:NM_019988.1 /DB_XREF=gi:9910235 /GEN=Gbl-pending /FEA=FLmRNA /CNT=264 /TID=Mm.41326.1 /TIER=FL /STK=2 /UG=Mm.41326 /LL=56716 /DEF=Mus musculus G protein beta subunit-like (Gbl-pending), mRNA. /PROD=G protein beta subunit-like /FL=gb:NM_019988.1 gb:BC015279.1 gb:AF237676.1
1415844_at	959	P	0.008057	0.1	890.4	NC	0.467656	710.3	P	0.008057	-0.3	913.4	NC	0.60871	708.3	P	0.010742	-0.1	859.2	NC	0.767451	gb:NM_009308.2 /DB_XREF=gi:20357581 /GEN=Syt4 /FEA=FLmRNA /CNT=317 /TID=Mm.2446.1 /TIER=FL+Stack /STK=214 /UG=Mm.2446 /LL=20983 /DEF=Mus musculus synaptotagmin 4 (Syt4), mRNA. /PROD=synaptotagmin 4 /FL=gb:NM_009308.2 gb:U10355.1
1415845_at	2643	P	0.000244	0.2	2439.9	NC	0.222749	2365	P	0.000244	-0.1	2328.1	NC	0.5	2430.7	P	0.000244	-0.1	2325.7	NC	0.5	gb:AV336547 /DB_XREF=gi:15406445 /DB_XREF=AV336547 /CLONE=6330590D15 /FEA=FLmRNA /CNT=317 /TID=Mm.2446.1 /TIER=Stack /STK=25 /UG=Mm.2446 /LL=20983 /UG_GENE=Syt4 /UG_TITLE=synaptotagmin 4 /FL=gb:NM_009308.2 gb:U10355.1
1415846_a_at	15.7	A	0.828613	3.7	0.7	NC	0.078937	0.5	A	0.99707	-4.5	12.1	NC	0.994591	4.3	A	0.888428	-2.3	18	NC	0.757415	gb:NM_013580.1 /DB_XREF=gi:7305228 /GEN=Ldh3 /FEA=FLmRNA /CNT=227 /TID=Mm.16563.1 /TIER=FL+Stack /STK=208 /UG=Mm.16563 /LL=16833 /DEF=Mus musculus lactate dehydrogenase 3, C chain, sperm specific (Ldh3), mRNA. /PROD=lactate dehydrogenase 3, C chain, spermspecific /FL=gb:M17587.1 gb:NM_013580.1 gb:L10389.1
1415847_at	12.4	A	0.5	-1.2	15.9	NC	0.493524	14.6	A	0.601074	0	11.1	NC	0.905721	51.4	A	0.303711	2.3	7.9	NC	0.454766	gb:NM_013580.1 /DB_XREF=gi:7305228 /GEN=Ldh3 /FEA=FLmRNA /CNT=227 /TID=Mm.16563.1 /TIER=FL+Stack /STK=208 /UG=Mm.16563 /LL=16833 /DEF=Mus musculus lactate dehydrogenase 3, C chain, sperm specific (Ldh3), mRNA. /PROD=lactate dehydrogenase 3, C chain, spermspecific /FL=gb:M17587.1 gb:NM_013580.1 gb:L10389.1
1415848_at	47.8	A	0.432373	-1.3	84.9	NC	0.5	103.6	A	0.19458	-0.2	130.2	NC	0.786812	45.8	A	0.5	1.8	13.9	NC	0.5	gb:NM_008864.1 /DB_XREF=gi:18390336 /GEN=Csh1 /FEA=FLmRNA /CNT=230 /TID=Mm.30271.1 /TIER=FL+Stack /STK=206 /UG=Mm.30271 /LL=18775 /DEF=Mus musculus chorionic somatomammotropin hormone 1 (Csh1), mRNA. /PROD=chorionic somatomammotropin hormone 1 /FL=gb:NM_008864.1 gb:M35662.1
1415849_s_at	13563.7	P	0.000244	0	13039.3	NC	0.5	14420.6	P	0.000244	-0.1	14799.1	NC	0.5	15328.6	P	0.000244	0.1	14316.9	NC	0.5	gb:BC010581.1 /DB_XREF=gi:14714856 /FEA=FLmRNA /CNT=370 /TID=Mm.28479.1 /TIER=FL+Stack /STK=204 /UG=Mm.28479 /LL=16765 /UG_GENE=Lag /DEF=Mus musculus, leukemia-associated gene, clone MGC:6962 IMAGE:3154091, mRNA, complete cds. /PROD=leukemia-associated gene /FL=gb:BC010581.1 gb:AB064953.1 gb:NM_019641.1
1415850_at	1417	P	0.000732	0.7	881.4	I	2e-05	1197.7	P	0.000244	0.8	831.1	I	2e-05	1168.6	P	0.000244	1	806.9	I	2e-05	gb:NM_009025.1 /DB_XREF=gi:7110712 /GEN=Rasa3 /FEA=FLmRNA /CNT=276 /TID=Mm.18517.1 /TIER=FL+Stack /STK=203 /UG=Mm.18517 /LL=19414 /DEF=Mus musculus RAS p21 protein activator 3 (Rasa3), mRNA. /PROD=RAS p21 protein activator 3 /FL=gb:NM_009025.1 gb:U20238.1
1415851_a_at	1549.9	P	0.000244	-0.2	1761.3	NC	0.532344	1994.5	P	0.000244	0.3	1586.2	NC	0.003699	1796.3	P	0.000244	0.1	1677.5	NC	0.5	gb:M33934.1 /DB_XREF=gi:198393 /FEA=FLmRNA /CNT=347 /TID=Mm.6065.1 /TIER=FL+Stack /STK=201 /UG=Mm.6065 /LL=23918 /UG_GENE=Impdh2 /UG_TITLE=inosine 5-phosphate dehydrogenase 2 /DEF=Mouse IMP dehydrogenase mRNA, complete cds. /FL=gb:NM_011830.1 gb:M98333.1 gb:BC010314.1 gb:M33934.1
1415852_at	1674.9	P	0.000732	0	1658.7	NC	0.5	2052	P	0.000732	0.1	1404.8	NC	0.5	2133.1	P	0.000732	0.3	1504.4	NC	0.054022	gb:M33934.1 /DB_XREF=gi:198393 /FEA=FLmRNA /CNT=347 /TID=Mm.6065.1 /TIER=FL+Stack /STK=201 /UG=Mm.6065 /LL=23918 /UG_GENE=Impdh2 /UG_TITLE=inosine 5-phosphate dehydrogenase 2 /DEF=Mouse IMP dehydrogenase mRNA, complete cds. /FL=gb:NM_011830.1 gb:M98333.1 gb:BC010314.1 gb:M33934.1
1415853_at	345.4	P	0.000244	-0.3	444.4	NC	0.971234	310.2	P	0.000732	0	369.3	NC	0.5	457.5	P	0.001221	-0.2	442.4	NC	0.5	gb:NM_054046.1 /DB_XREF=gi:16905080 /GEN=Def8 /FEA=FLmRNA /CNT=260 /TID=Mm.44123.1 /TIER=FL+Stack /STK=201 /UG=Mm.44123 /LL=23854 /DEF=Mus musculus differentially expressed in FDCP 8 (Def8), mRNA. /PROD=differentially expressed in FDCP 8 /FL=gb:NM_054046.1 gb:BC003306.1
1415854_at	50.2	P	0.023926	-0.2	61.6	NC	0.5	73.9	P	0.000732	-0.2	69.7	NC	0.37888	81.8	P	0.00415	0.8	38.4	NC	0.050553	gb:BC011322.1 /DB_XREF=gi:15030138 /FEA=FLmRNA /CNT=339 /TID=Mm.4235.1 /TIER=FL+Stack /STK=200 /UG=Mm.4235 /LL=17311 /UG_GENE=Kitl /DEF=Mus musculus, Similar to kit ligand, clone MGC:18402 IMAGE:3662792, mRNA, complete cds. /PROD=Similar to kit ligand /FL=gb:U44725.1 gb:NM_013598.1 gb:BC011322.1 gb:M57647.1
1415855_at	1088.1	P	0.000244	0.2	817.3	NC	0.177412	1055.7	P	0.000244	0.3	984.2	NC	0.008511	1117.4	P	0.000244	0.1	762.5	NC	0.5	gb:NM_013598.1 /DB_XREF=gi:7305266 /GEN=Kitl /FEA=FLmRNA /CNT=339 /TID=Mm.4235.1 /TIER=FL+Stack /STK=42 /UG=Mm.4235 /LL=17311 /DEF=Mus musculus kit ligand (Kitl), mRNA. /PROD=mast cell growth factor /FL=gb:U44725.1 gb:NM_013598.1 gb:BC011322.1 gb:M57647.1
1415856_at	1029.9	P	0.000732	0.1	1104.4	NC	0.5	1033.4	P	0.000732	-0.2	1092.6	NC	0.757415	960.9	P	0.000732	-0.1	1069.4	NC	0.692594	gb:NM_010330.1 /DB_XREF=gi:6754043 /GEN=Emb /FEA=FLmRNA /CNT=377 /TID=Mm.89123.1 /TIER=FL+Stack /STK=199 /UG=Mm.89123 /LL=13723 /DEF=Mus musculus embigin (Emb), mRNA. /PROD=embigin /FL=gb:BC014858.1 gb:J03535.2 gb:NM_010330.1
1415857_at	1052.4	P	0.000244	0.1	1217	NC	0.5	1080.4	P	0.000244	-0.1	1118.8	NC	0.5	1100.7	P	0.001221	0	1172.8	NC	0.5	gb:BG064842 /DB_XREF=gi:12547405 /DB_XREF=H3024D12-3 /CLONE=H3024D12 /FEA=FLmRNA /CNT=377 /TID=Mm.89123.1 /TIER=Stack /STK=45 /UG=Mm.89123 /LL=13723 /UG_GENE=Emb /UG_TITLE=embigin /FL=gb:BC014858.1 gb:J03535.2 gb:NM_010330.1
1415858_at	5461.7	P	0.000244	0.2	5073.1	NC	0.111714	5350.3	P	0.000244	0.1	4775.8	NC	0.118009	4648.5	P	0.000244	0	4517.1	NC	0.5	gb:NM_019646.1 /DB_XREF=gi:9790118 /GEN=Eif3s8 /FEA=FLmRNA /CNT=444 /TID=Mm.22776.1 /TIER=FL+Stack /STK=197 /UG=Mm.22776 /LL=56347 /DEF=Mus musculus eukaryotic translation initiation factor 3, subunit 8 (110 kDa) (Eif3s8), mRNA. /PROD=eukaryotic translation initiation factor 3,subunit 8 (110 kDa) /FL=gb:BC025032.1 gb:BC024855.1 gb:U67328.1 gb:NM_019646.1
1415859_at	1977	P	0.000244	0.2	1858.1	NC	0.074268	1897.5	P	0.000244	0.2	1951.8	NC	0.284967	2134.8	P	0.000732	0.2	1803.5	NC	0.467656	gb:BB858329 /DB_XREF=gi:17099783 /DB_XREF=BB858329 /CLONE=G370050E07 /FEA=FLmRNA /CNT=444 /TID=Mm.22776.1 /TIER=Stack /STK=14 /UG=Mm.22776 /LL=56347 /UG_GENE=Eif3s8 /UG_TITLE=eukaryotic translation initiation factor 3, subunit 8 (110 kDa) /FL=gb:BC025032.1 gb:BC024855.1 gb:U67328.1 gb:NM_019646.1
1415860_at	2325	P	0.000244	-2.2	10857.3	D	0.99998	2375	P	0.000244	-2.1	10703.6	D	0.99998	2162.2	P	0.000244	-2.3	10940.1	D	0.99998	gb:NM_010655.1 /DB_XREF=gi:6754473 /GEN=Kpna2 /FEA=FLmRNA /CNT=399 /TID=Mm.12508.1 /TIER=FL+Stack /STK=197 /UG=Mm.12508 /LL=16647 /DEF=Mus musculus karyopherin (importin) alpha 2 (Kpna2), mRNA. /PROD=karyopherin (importin) alpha 2 /FL=gb:U34229.1 gb:NM_010655.1 gb:BC006720.1 gb:D55720.1 gb:U12270.1 gb:BC003274.1
1415861_at	200.4	P	0.00293	-1.1	388	D	0.999948	193.5	P	0.000244	-0.7	406.8	D	0.998514	189.9	P	0.000244	-0.7	306.4	NC	0.996645	gb:NM_031202.1 /DB_XREF=gi:13654240 /GEN=Tyrp1 /FEA=FLmRNA /CNT=242 /TID=Mm.30438.1 /TIER=FL+Stack /STK=194 /UG=Mm.30438 /LL=22178 /DEF=Mus musculus tyrosinase-related protein 1 (Tyrp1), mRNA. /PROD=tyrosinase-related protein 1 /FL=gb:NM_031202.1
1415862_at	124.6	P	0.000244	-0.9	225.2	D	0.999654	197.5	P	0.000732	-0.7	282.5	MD	0.99751	201.2	P	0.001953	-0.7	291.7	NC	0.995519	gb:BB762957 /DB_XREF=gi:16207904 /DB_XREF=BB762957 /CLONE=G370017M16 /FEA=FLmRNA /CNT=242 /TID=Mm.30438.1 /TIER=Stack /STK=32 /UG=Mm.30438 /LL=22178 /UG_GENE=Tyrp1 /UG_TITLE=tyrosinase-related protein 1 /FL=gb:NM_031202.1
1415863_at	7287.8	P	0.000244	-0.1	7623	NC	0.5	6507.3	P	0.000244	-0.1	7497.9	NC	0.830902	6631	P	0.000244	-0.2	7574.5	NC	0.989865	gb:NM_013507.1 /DB_XREF=gi:7305020 /GEN=Eif4g2 /FEA=FLmRNA /CNT=571 /TID=Mm.525.1 /TIER=FL+Stack /STK=193 /UG=Mm.525 /LL=13690 /DEF=Mus musculus eukaryotic translation initiation factor 4, gamma 2 (Eif4g2), mRNA. /PROD=eukaryotic translation initiation factor 4,gamma 2 /FL=gb:U76112.1 gb:NM_013507.1 gb:U63323.1
1415864_at	1677.1	P	0.000244	0.1	2082.7	NC	0.5	1490	P	0.000244	0.1	1389.4	NC	0.296089	1742.4	P	0.000244	-0.1	1846.7	NC	0.757415	gb:BC004589.1 /DB_XREF=gi:13435441 /FEA=FLmRNA /CNT=295 /TID=Mm.22706.1 /TIER=FL+Stack /STK=193 /UG=Mm.22706 /LL=12183 /UG_GENE=Bpgm /DEF=Mus musculus, 2,3-bisphosphoglycerate mutase, clone MGC:6263 IMAGE:3587820, mRNA, complete cds. /PROD=2,3-bisphosphoglycerate mutase /FL=gb:BC004589.1 gb:NM_007563.1
1415865_s_at	2104	P	0.000244	0.1	2109.1	NC	0.5	1979.4	P	0.000244	0.1	2114.3	NC	0.5	1948.9	P	0.000244	0.1	2208.9	NC	0.5	gb:BC004589.1 /DB_XREF=gi:13435441 /FEA=FLmRNA /CNT=295 /TID=Mm.22706.1 /TIER=FL+Stack /STK=193 /UG=Mm.22706 /LL=12183 /UG_GENE=Bpgm /DEF=Mus musculus, 2,3-bisphosphoglycerate mutase, clone MGC:6263 IMAGE:3587820, mRNA, complete cds. /PROD=2,3-bisphosphoglycerate mutase /FL=gb:BC004589.1 gb:NM_007563.1
1415866_at	355.3	P	0.000244	-0.2	397.2	NC	0.645558	371.7	P	0.000244	-0.1	381.7	NC	0.5	372.5	P	0.000244	-0.1	382.2	NC	0.5	gb:NM_133952.1 /DB_XREF=gi:19527171 /GEN=AW538196 /FEA=FLmRNA /CNT=239 /TID=Mm.21287.1 /TIER=FL+Stack /STK=193 /UG=Mm.21287 /LL=101869 /DEF=Mus musculus expressed sequence AW538196 (AW538196), mRNA. /PROD=expressed sequence AW538196 /FL=gb:BC004717.1 gb:NM_133952.1
1415867_at	5505	P	0.000732	0	5755	NC	0.5	5953.7	P	0.000732	0.1	5839.7	NC	0.5	5584.6	P	0.000732	0	5740	NC	0.5	gb:NM_009837.1 /DB_XREF=gi:6753321 /GEN=Cct4 /FEA=FLmRNA /CNT=385 /TID=Mm.6821.1 /TIER=FL+Stack /STK=192 /UG=Mm.6821 /LL=12464 /DEF=Mus musculus chaperonin subunit 4 (delta) (Cct4), mRNA. /PROD=chaperonin subunit 4 (delta) /FL=gb:L25913.1 gb:NM_009837.1
1415868_at	117.3	P	0.018555	-0.2	167.5	NC	0.5	134.6	P	0.000732	0.2	108.7	NC	0.5	209.8	P	0.01416	0.2	165.1	NC	0.342437	gb:BI989964 /DB_XREF=gi:17960969 /DB_XREF=4053-54 /FEA=FLmRNA /CNT=385 /TID=Mm.6821.1 /TIER=ConsEnd /STK=0 /UG=Mm.6821 /LL=12464 /UG_GENE=Cct4 /UG_TITLE=chaperonin subunit 4 (delta) /FL=gb:L25913.1 gb:NM_009837.1
1415869_a_at	2833.8	P	0.000244	0.2	2375.4	NC	0.232549	3015.1	P	0.000244	0.1	2331	NC	0.232549	3076.8	P	0.000244	0.3	1911.4	NC	0.028766	gb:NM_011588.1 /DB_XREF=gi:6755786 /GEN=Trim28 /FEA=FLmRNA /CNT=397 /TID=Mm.15701.1 /TIER=FL+Stack /STK=192 /UG=Mm.15701 /LL=21849 /DEF=Mus musculus tripartite motif protein 28 (Trim28), mRNA. /PROD=tripartite motif protein 28 /FL=gb:AF230391.1 gb:U67303.1 gb:NM_011588.1
1415870_at	2617	P	0.000244	0.5	1914.1	I	2e-05	2481.3	P	0.000244	0.4	1811.9	I	2e-05	2528.2	P	0.000244	0.5	1763.2	I	6e-05	gb:NM_007594.1 /DB_XREF=gi:6680839 /GEN=Calu /FEA=FLmRNA /CNT=355 /TID=Mm.7515.1 /TIER=FL+Stack /STK=191 /UG=Mm.7515 /LL=12321 /DEF=Mus musculus calumenin (Calu), mRNA. /PROD=calumenin /FL=gb:U81829.1 gb:NM_007594.1
1415871_at	22.2	A	0.246094	2.6	2.7	NC	0.138386	2.2	A	0.753906	0	2.2	NC	0.633407	40.1	A	0.366211	0.9	15.2	NC	0.342437	gb:NM_009369.1 /DB_XREF=gi:6678320 /GEN=Tgfbi /FEA=FLmRNA /CNT=272 /TID=Mm.14455.1 /TIER=FL+Stack /STK=191 /UG=Mm.14455 /LL=21810 /DEF=Mus musculus transforming growth factor, beta induced, 68 kDa (Tgfbi), mRNA. /PROD=transforming growth factor, beta induced, 68kDa /FL=gb:L19932.1 gb:NM_009369.1
1415872_at	11292.4	P	0.000244	0.1	10475	NC	0.5	11650.3	P	0.000244	0.2	8870.1	NC	0.00712	10667.5	P	0.000244	0.1	9837.7	NC	0.5	gb:NM_021510.1 /DB_XREF=gi:10946927 /GEN=Hnrph1 /FEA=FLmRNA /CNT=315 /TID=Mm.21740.1 /TIER=FL+Stack /STK=190 /UG=Mm.21740 /LL=59013 /DEF=Mus musculus heterogeneous nuclear ribonucleoprotein H1 (Hnrph1), mRNA. /PROD=heterogeneous nuclear ribonucleoprotein H1 /FL=gb:NM_021510.1
1415873_a_at	2934.7	P	0.000244	0	3146.2	NC	0.5	2884.1	P	0.000244	-0.1	3202.2	NC	0.5	3022.1	P	0.000244	0	3109	NC	0.5	gb:NM_016860.1 /DB_XREF=gi:8392846 /GEN=Actr1a /FEA=FLmRNA /CNT=343 /TID=Mm.3118.1 /TIER=FL+Stack /STK=190 /UG=Mm.3118 /LL=54130 /DEF=Mus musculus actin-related protein 1 homolog A (yeast) (Actr1a), mRNA. /PROD=actin-related protein 1 homolog A (yeast) /FL=gb:BC007131.1 gb:AB010297.1 gb:NM_016860.1
1415874_at	582.9	P	0.00293	0.2	502.4	NC	0.5	741.7	P	0.001221	0.8	410.6	I	0.000167	822	P	0.001221	0.9	377.3	I	6e-05	gb:NM_011896.1 /DB_XREF=gi:6755649 /GEN=Spry1 /FEA=FLmRNA /CNT=214 /TID=Mm.86483.1 /TIER=FL+Stack /STK=189 /UG=Mm.86483 /LL=24063 /DEF=Mus musculus sprouty homolog 1 (Drosophila) (Spry1), mRNA. /PROD=sprouty homolog 1 (Drosophila) /FL=gb:NM_011896.1 gb:AF176903.1
1415875_at	8.7	A	0.398926	-0.3	16.3	NC	0.222749	26.2	A	0.533936	-0.3	29	NC	0.5	4.5	A	0.780518	0	7.4	NC	0.5	gb:NM_019643.1 /DB_XREF=gi:9790254 /GEN=Tera-pending /FEA=FLmRNA /CNT=259 /TID=Mm.18637.1 /TIER=ConsEnd /STK=0 /UG=Mm.18637 /LL=56306 /DEF=Mus musculus teratocarcinoma expressed, serine rich (Tera-pending), mRNA. /PROD=teratocarcinoma expressed, serine rich /FL=gb:NM_019643.1 gb:U64033.1
1415876_a_at	7192.7	P	0.000244	0.2	5790.6	NC	0.263341	6682.4	P	0.000244	0	6446.8	NC	0.5	6756.4	P	0.000244	0	6535.6	NC	0.5	gb:NM_013765.1 /DB_XREF=gi:7305446 /GEN=Rps26 /FEA=FLmRNA /CNT=369 /TID=Mm.372.1 /TIER=FL+Stack /STK=188 /UG=Mm.372 /LL=27370 /DEF=Mus musculus ribosomal protein S26 (Rps26), mRNA. /PROD=ribosomal protein S26 /FL=gb:U67770.1 gb:NM_013765.1
1415877_at	1849.2	P	0.000244	0	1873.7	NC	0.5	1450.8	P	0.000244	-0.2	1812.5	NC	0.868657	1431.7	P	0.000244	-0.4	1933.4	D	0.99998	gb:NM_009468.1 /DB_XREF=gi:6681218 /GEN=Dpysl3 /FEA=FLmRNA /CNT=262 /TID=Mm.180905.1 /TIER=FL+Stack /STK=188 /UG=Mm.180905 /LL=22240 /DEF=Mus musculus dihydropyrimidinase-like 3 (Dpysl3), mRNA. /PROD=dihydropyrimidinase-like 3 /FL=gb:BC023003.1 gb:NM_009468.1
1415878_at	554.9	P	0.000244	0.1	515.4	NC	0.37888	577.4	P	0.000244	0.2	519.8	NC	0.252851	623.2	P	0.000244	0.2	515.8	NC	0.5	gb:NM_009103.1 /DB_XREF=gi:6677822 /GEN=Rrm1 /FEA=FLmRNA /CNT=310 /TID=Mm.656.1 /TIER=FL+Stack /STK=188 /UG=Mm.656 /LL=20133 /DEF=Mus musculus ribonucleotide reductase M1 (Rrm1), mRNA. /PROD=ribonucleotide reductase M1 /FL=gb:BC016450.1 gb:K02927.1 gb:NM_009103.1
1415879_a_at	13417.8	P	0.000244	0.1	12104.7	NC	0.5	13433	P	0.000244	0.1	12548	NC	0.5	12833.1	P	0.000244	0	12876	NC	0.5	gb:BC012413.1 /DB_XREF=gi:15214575 /FEA=FLmRNA /CNT=278 /TID=Mm.14245.1 /TIER=FL+Stack /STK=187 /UG=Mm.14245 /LL=67186 /UG_GENE=Rplp2 /DEF=Mus musculus, RIKEN cDNA 2700049I22 gene, clone MGC:6693 IMAGE:3583752, mRNA, complete cds. /PROD=RIKEN cDNA 2700049I22 gene /FL=gb:BC012413.1 gb:NM_026020.1
1415880_a_at	4134.1	P	0.000244	0.1	3673.9	NC	0.5	4130.9	P	0.000244	0	4155.8	NC	0.5	3887.7	P	0.000244	-0.1	3907.6	NC	0.5	gb:NM_010684.1 /DB_XREF=gi:7106338 /GEN=Lamp1 /FEA=FLmRNA /CNT=492 /TID=Mm.16716.1 /TIER=FL+Stack /STK=186 /UG=Mm.16716 /LL=16783 /DEF=Mus musculus lysosomal membrane glycoprotein 1 (Lamp1), mRNA. /PROD=lysosomal membrane glycoprotein 1 /FL=gb:NM_010684.1 gb:M32015.1 gb:M25244.1 gb:AY069968.1
1415881_at	5336.1	P	0.000244	0.3	4101.1	I	2.3e-05	4839.2	P	0.000244	0.1	4345.6	NC	0.232549	4275.1	P	0.000244	0.1	3906.5	NC	0.5	gb:NM_078478.1 /DB_XREF=gi:17505217 /GEN=Ghitm /FEA=FLmRNA /CNT=534 /TID=Mm.182912.1 /TIER=FL+Stack /STK=185 /UG=Mm.182912 /LL=66092 /DEF=Mus musculus growth hormone inducible transmembrane protein (Ghitm), mRNA. /PROD=growth hormone inducible transmembrane protein /FL=gb:BC010224.1 gb:AF412297.1 gb:NM_078478.1 gb:BC008622.1
1415882_at	2723.7	P	0.000244	0.3	2264.5	I	0.000492	2678.3	P	0.000244	0.3	2062.9	I	0.000114	2627.1	P	0.000244	0.2	2261.9	NC	0.015426	gb:BC010224.1 /DB_XREF=gi:16307368 /FEA=FLmRNA /CNT=534 /TID=Mm.182912.1 /TIER=FL+Stack /STK=71 /UG=Mm.182912 /LL=66092 /UG_GENE=Ghitm /DEF=Mus musculus, clone MGC:6382 IMAGE:3500685, mRNA, complete cds. /PROD=Unknown (protein for MGC:6382) /FL=gb:BC010224.1 gb:AF412297.1 gb:NM_078478.1 gb:BC008622.1
1415883_a_at	27.9	A	0.533936	1.3	10.6	NC	0.069813	7.8	A	0.633789	-0.4	9.4	NC	0.875448	11.2	A	0.753906	-2.7	69.9	NC	0.958799	gb:NM_026419.1 /DB_XREF=gi:13385915 /GEN=Ela3b /FEA=FLmRNA /CNT=429 /TID=Mm.30780.1 /TIER=FL+Stack /STK=184 /UG=Mm.30780 /LL=67868 /DEF=Mus musculus elastase 3B, pancreatic (Ela3b), mRNA. /PROD=elastase 3B, pancreatic /FL=gb:NM_026419.1
1415884_at	110.6	A	0.129639	-0.5	154.2	NC	0.5	158.4	A	0.080566	0.3	152.7	NC	0.5	147.1	A	0.171387	-0.2	170.8	NC	0.5	gb:NM_026419.1 /DB_XREF=gi:13385915 /GEN=Ela3b /FEA=FLmRNA /CNT=429 /TID=Mm.30780.1 /TIER=FL+Stack /STK=184 /UG=Mm.30780 /LL=67868 /DEF=Mus musculus elastase 3B, pancreatic (Ela3b), mRNA. /PROD=elastase 3B, pancreatic /FL=gb:NM_026419.1
1415885_at	17360	P	0.000244	0.6	10228.9	I	0.000167	17651.2	P	0.000244	0.6	11428.2	I	2e-05	18160.4	P	0.000244	0.7	10586	I	2e-05	gb:NM_007694.1 /DB_XREF=gi:6680933 /GEN=Chgb /FEA=FLmRNA /CNT=226 /TID=Mm.1339.1 /TIER=FL+Stack /STK=184 /UG=Mm.1339 /LL=12653 /DEF=Mus musculus chromogranin B (Chgb), mRNA. /PROD=chromogranin B /FL=gb:NM_007694.1 gb:BC014736.1
1415886_at	367.3	P	0.001221	0.5	251.2	I	0.001336	258.9	P	0.01416	0	246.6	NC	0.747149	326.5	P	0.01416	-0.1	289.4	NC	0.570859	gb:AB043953.1 /DB_XREF=gi:8131581 /GEN=chat /FEA=FLmRNA /CNT=223 /TID=Mm.9593.1 /TIER=FL+Stack /STK=184 /UG=Mm.9593 /LL=27387 /DEF=Mus musculus mRNA for Chat-H, complete cds. /PROD=Chat-H /FL=gb:AB043953.1 gb:AB030442.1 gb:NM_013781.1 gb:AF168364.1
1415887_at	5603	P	0.000244	0.1	5039.5	NC	0.5	5699.9	P	0.000244	0.1	5132.2	NC	0.263341	5471.5	P	0.000244	0.2	4818.5	NC	0.252851	gb:NM_019678.1 /DB_XREF=gi:9790260 /GEN=Tfg /FEA=FLmRNA /CNT=275 /TID=Mm.41374.1 /TIER=FL+Stack /STK=183 /UG=Mm.41374 /LL=21787 /DEF=Mus musculus Trk-fused gene (Tfg), mRNA. /PROD=Trk-fused gene /FL=gb:U94662.1 gb:NM_019678.1 gb:BC024638.1
1415888_at	1080.2	P	0.000244	0.5	890.7	NC	0.003699	1161.8	P	0.000244	0.5	845.7	I	6.8e-05	1198.2	P	0.000244	0.5	818.7	I	7.8e-05	gb:NM_008231.1 /DB_XREF=gi:6680196 /GEN=Hdgf /FEA=FLmRNA /CNT=500 /TID=Mm.1141.1 /TIER=FL+Stack /STK=182 /UG=Mm.1141 /LL=15191 /DEF=Mus musculus hepatoma-derived growth factor (Hdgf), mRNA. /PROD=hepatoma-derived growth factor /FL=gb:D63707.1 gb:AF251787.1 gb:BC021654.1 gb:NM_008231.1 gb:BC005713.1
1415889_a_at	5363.5	P	0.000244	-0.1	5637.6	NC	0.5	5151.7	P	0.000244	0.1	4828	NC	0.169098	4963.7	P	0.000244	0	5216.9	NC	0.5	gb:NM_011631.1 /DB_XREF=gi:6755862 /GEN=Tra1 /FEA=FLmRNA /CNT=448 /TID=Mm.4526.1 /TIER=FL+Stack /STK=182 /UG=Mm.4526 /LL=22027 /DEF=Mus musculus tumor rejection antigen gp96 (Tra1), mRNA. /PROD=tumor rejection antigen gp96 /FL=gb:BC010445.1 gb:NM_011631.1 gb:BC011439.1
1415890_at	1799.7	P	0.000244	0.2	1644.1	NC	0.222749	1911	P	0.000244	0	1777.6	NC	0.5	1893.8	P	0.000244	0.2	1514.4	NC	0.232549	gb:NM_011863.1 /DB_XREF=gi:6754981 /GEN=Papss1 /FEA=FLmRNA /CNT=332 /TID=Mm.18161.1 /TIER=FL+Stack /STK=182 /UG=Mm.18161 /LL=23971 /DEF=Mus musculus 3-phosphoadenosine 5-phosphosulfate synthase 1 (Papss1), mRNA. /PROD=3-phosphoadenosine 5-phosphosulfate synthase1 /FL=gb:U34883.1 gb:NM_011863.1
1415891_at	4105.1	P	0.000732	0.1	4378	NC	0.5	4363.4	P	0.000244	0	4174.7	NC	0.5	4157.2	P	0.000732	0	4328.1	NC	0.5	gb:NM_019879.1 /DB_XREF=gi:9845298 /GEN=Suclg1 /FEA=FLmRNA /CNT=311 /TID=Mm.29845.1 /TIER=FL+Stack /STK=179 /UG=Mm.29845 /LL=56451 /DEF=Mus musculus succinate-CoA ligase, GDP-forming, alpha subunit (Suclg1), mRNA. /PROD=succinate-CoA ligase, GDP-forming, alphasubunit /FL=gb:NM_019879.1 gb:BC011087.1 gb:AF144101.2
1415892_at	328.7	P	0.00293	0.1	293.9	NC	0.5	325.8	P	0.000732	0.2	289.7	NC	0.124552	274.5	P	0.000732	0.1	253.2	NC	0.296089	gb:BC026135.1 /DB_XREF=gi:20072150 /FEA=FLmRNA /CNT=263 /TID=Mm.200373.1 /TIER=FL+Stack /STK=179 /UG=Mm.200373 /LL=20397 /UG_GENE=Sgpl1 /DEF=Mus musculus, sphingosine phosphate lyase 1, clone MGC:13853 IMAGE:4212293, mRNA, complete cds. /PROD=sphingosine phosphate lyase 1 /FL=gb:BC026135.1 gb:NM_009163.1 gb:AF036894.1
1415893_at	207.1	P	0.000732	0.5	117.7	MI	0.00225	126	P	0.001221	-0.1	137.2	NC	0.342437	228.3	P	0.001221	0.3	145.3	NC	0.054022	gb:NM_009163.1 /DB_XREF=gi:6677926 /GEN=Sgpl1 /FEA=FLmRNA /CNT=263 /TID=Mm.200373.1 /TIER=FL /STK=2 /UG=Mm.200373 /LL=20397 /DEF=Mus musculus sphingosine phosphate lyase 1 (Sgpl1), mRNA. /PROD=sphingosine phosphate lyase 1 /FL=gb:BC026135.1 gb:NM_009163.1 gb:AF036894.1
1415894_at	433.3	P	0.008057	-0.2	427.6	NC	0.958799	325.2	P	0.005859	-0.5	442.7	NC	0.990708	420.8	P	0.005859	-0.5	452.4	NC	0.996959	gb:AW125230 /DB_XREF=gi:6100760 /DB_XREF=UI-M-BH2.1-aps-d-09-0-UI.s1 /CLONE=UI-M-BH2.1-aps-d-09-0-UI /FEA=FLmRNA /CNT=373 /TID=Mm.28107.1 /TIER=ConsEnd /STK=1 /UG=Mm.28107 /LL=18606 /UG_GENE=Enpp2 /UG_TITLE=ectonucleotide pyrophosphatasephosphodiesterase 2 /FL=gb:BC003264.1 gb:AF123542.1 gb:NM_015744.1
1415895_at	15201.1	P	0.000244	0.1	14171.7	NC	0.5	15866.7	P	0.000244	-0.1	16104.9	NC	0.5	15857.4	P	0.000244	0.1	15310.2	NC	0.5	gb:NM_013670.1 /DB_XREF=gi:7305508 /GEN=Snrpn /FEA=FLmRNA /CNT=253 /TID=Mm.43721.1 /TIER=FL+Stack /STK=178 /UG=Mm.43721 /LL=20646 /DEF=Mus musculus small nuclear ribonucleoprotein N (Snrpn), mRNA. /PROD=small nuclear ribonucleoprotein N /FL=gb:BC024880.1 gb:NM_013670.1 gb:BC019589.1
1415896_x_at	12785.3	P	0.000244	0.2	11234.9	NC	0.5	12695.8	P	0.000244	0.1	13249.6	NC	0.5	14000.4	P	0.000244	0.2	11867.3	NC	0.5	gb:NM_013670.1 /DB_XREF=gi:7305508 /GEN=Snrpn /FEA=FLmRNA /CNT=253 /TID=Mm.43721.1 /TIER=FL+Stack /STK=178 /UG=Mm.43721 /LL=20646 /DEF=Mus musculus small nuclear ribonucleoprotein N (Snrpn), mRNA. /PROD=small nuclear ribonucleoprotein N /FL=gb:BC024880.1 gb:NM_013670.1 gb:BC019589.1
1415897_a_at	613.2	P	0.000244	0.7	414.8	I	6.8e-05	648.1	P	0.000244	0.6	443.8	I	2e-05	632.7	P	0.000244	0.9	367.7	I	2e-05	gb:BC009155.1 /DB_XREF=gi:14318724 /FEA=FLmRNA /CNT=448 /TID=Mm.14796.1 /TIER=FL+Stack /STK=177 /UG=Mm.14796 /LL=56615 /UG_GENE=Mgst1 /DEF=Mus musculus, RIKEN cDNA 1500002K10 gene, clone MGC:6549 IMAGE:2655738, mRNA, complete cds. /PROD=RIKEN cDNA 1500002K10 gene /FL=gb:NM_019946.1 gb:BC009155.1 gb:AF159050.1
1415898_at	41.1	A	0.19458	1.6	8.4	NC	0.065566	1.9	A	0.969727	-3	32.1	NC	0.997247	26.3	A	0.303711	0.4	20.3	NC	0.5	gb:BI150149 /DB_XREF=gi:14610150 /DB_XREF=602849383F1 /CLONE=IMAGE:5012757 /FEA=FLmRNA /CNT=448 /TID=Mm.14796.1 /TIER=ConsEnd /STK=0 /UG=Mm.14796 /LL=56615 /UG_GENE=Mgst1 /UG_TITLE=microsomal glutathione S-transferase 1 /FL=gb:NM_019946.1 gb:BC009155.1 gb:AF159050.1
1415899_at	955.9	P	0.001221	2.3	263.6	I	2e-05	695.3	P	0.001221	1.7	239.8	I	2e-05	784.8	P	0.001221	1.8	265.4	I	2e-05	gb:NM_008416.1 /DB_XREF=gi:6680511 /GEN=Junb /FEA=FLmRNA /CNT=302 /TID=Mm.1167.1 /TIER=FL+Stack /STK=177 /UG=Mm.1167 /LL=16477 /DEF=Mus musculus Jun-B oncogene (Junb), mRNA. /PROD=Jun-B oncogene /FL=gb:BC003790.1 gb:NM_008416.1 gb:J03236.1
1415900_a_at	66.2	P	0.018555	-0.2	80.9	NC	0.48058	31.8	A	0.398926	-1.9	74.8	NC	0.949447	53.4	A	0.246094	-0.6	89.3	NC	0.868657	gb:BB333334 /DB_XREF=gi:15411544 /DB_XREF=BB333334 /CLONE=B830009P17 /FEA=FLmRNA /CNT=272 /TID=Mm.4394.1 /TIER=Stack /STK=8 /UG=Mm.4394 /LL=16590 /UG_GENE=Kit /UG_TITLE=kit oncogene /FL=gb:NM_021099.2
1415901_at	662.6	P	0.005859	0.4	577	NC	0.177412	600.6	P	0.010742	0.1	582.2	NC	0.5	708	P	0.018555	0.3	502.2	NC	0.038415	gb:NM_011962.1 /DB_XREF=gi:6755109 /GEN=Plod3 /FEA=FLmRNA /CNT=258 /TID=Mm.137885.1 /TIER=FL+Stack /STK=175 /UG=Mm.137885 /LL=26433 /DEF=Mus musculus procollagen-lysine, 2-oxoglutarate 5-dioxygenase 3 (Plod3), mRNA. /PROD=procollagen-lysine, 2-oxoglutarate 5-dioxygenase3 /FL=gb:AF046783.1 gb:NM_011962.1
1415902_at	15.6	A	0.850342	-1.3	31.2	NC	0.5	51.3	A	0.567627	1.5	16.6	NC	0.5	13.9	A	0.828613	-0.2	15	NC	0.330589	gb:NM_138600.1 /DB_XREF=gi:20070417 /GEN=D18Wsu181e /FEA=FLmRNA /CNT=262 /TID=Mm.30250.1 /TIER=FL /STK=2 /UG=Mm.30250 /LL=28121 /DEF=Mus musculus DNA segment, Chr 18, Wayne State University 181, expressed (D18Wsu181e), mRNA. /PROD=DNA segment, Chr 18, Wayne State University 181,expressed /FL=gb:BC012407.1 gb:NM_138600.1
1415903_at	1640.8	P	0.000244	0.6	1098.9	I	2e-05	1592.4	P	0.000244	0.4	1161.4	I	0.00013	1851.1	P	0.000244	0.6	1168.7	I	4.6e-05	gb:NM_134086.1 /DB_XREF=gi:19527313 /GEN=Slc38a1 /FEA=FLmRNA /CNT=217 /TID=Mm.103568.1 /TIER=FL+Stack /STK=174 /UG=Mm.103568 /LL=105727 /DEF=Mus musculus solute carrier family 38, member 1 (Slc38a1), mRNA. /PROD=solute carrier family 38, member 1 /FL=gb:AF184240.2 gb:NM_134086.1
1415904_at	1571.5	P	0.000244	0.3	1202.9	I	0.001832	1616.8	P	0.000244	0.2	1327.1	NC	0.069813	1590.8	P	0.000244	0.2	1410.9	NC	0.069813	gb:NM_008509.1 /DB_XREF=gi:6678709 /GEN=Lpl /FEA=FLmRNA /CNT=419 /TID=Mm.1514.1 /TIER=FL+Stack /STK=23 /UG=Mm.1514 /LL=16956 /DEF=Mus musculus lipoprotein lipase (Lpl), mRNA. /PROD=lipoprotein lipase /FL=gb:BC003305.1 gb:NM_008509.1
1415905_at	29	A	0.334473	-0.2	32.1	NC	0.194801	60.1	A	0.129639	3.4	3.1	NC	0.044149	72.3	A	0.334473	-0.1	53.4	NC	0.5	gb:NM_009042.1 /DB_XREF=gi:6677702 /GEN=Reg1 /FEA=FLmRNA /CNT=214 /TID=Mm.142731.1 /TIER=FL+Stack /STK=173 /UG=Mm.142731 /LL=19692 /DEF=Mus musculus regenerating islet-derived 1 (Reg1), mRNA. /PROD=regenerating islet-derived 1 /FL=gb:NM_009042.1
1415906_at	9964.4	P	0.000244	-0.2	11713.3	NC	0.997247	10436.7	P	0.000244	-0.3	11406.2	D	0.999727	9120.1	P	0.000244	-0.4	11729.7	D	0.99998	gb:NM_021278.1 /DB_XREF=gi:10946577 /GEN=Tmsb4x /FEA=FLmRNA /CNT=360 /TID=Mm.142729.1 /TIER=FL+Stack /STK=172 /UG=Mm.142729 /LL=19241 /DEF=Mus musculus thymosin, beta 4, X chromosome (Tmsb4x), mRNA. /PROD=thymosin, beta 4, X chromosome /FL=gb:NM_021278.1 gb:BC018286.1
1415907_at	1139	P	0.001221	-0.2	1267.7	NC	0.938478	989.4	P	0.000732	-0.3	1129.2	NC	0.980376	1173.1	P	0.001953	0.1	1156.1	NC	0.5	gb:NM_007632.1 /DB_XREF=gi:6724312 /GEN=Ccnd3 /FEA=FLmRNA /CNT=286 /TID=Mm.7417.1 /TIER=FL+Stack /STK=172 /UG=Mm.7417 /LL=12445 /DEF=Mus musculus cyclin D3 (Ccnd3), mRNA. /PROD=cyclin D3 /FL=gb:BC004076.1 gb:NM_007632.1 gb:M86183.1 gb:BC005605.1
1415908_at	1704.2	P	0.000244	0	1767.3	NC	0.5	1570.9	P	0.000244	-0.1	1572.2	NC	0.5	1648.4	P	0.000244	-0.1	1712.4	NC	0.5	gb:BC011213.1 /DB_XREF=gi:15029959 /FEA=FLmRNA /CNT=222 /TID=Mm.20445.1 /TIER=FL+Stack /STK=172 /UG=Mm.20445 /LL=22110 /UG_GENE=Tspyl /DEF=Mus musculus, Similar to testis-specific protein, Y-encoded-like, clone MGC:18337 IMAGE:4196841, mRNA, complete cds. /PROD=Similar to testis-specific protein,Y-encoded-like /FL=gb:BC011213.1 gb:NM_009433.1 gb:AF042180.1
1415909_at	1703.1	P	0.000244	-0.2	1969	NC	0.980376	2160.8	P	0.000244	0	1962.2	NC	0.5	2093.9	P	0.000244	0.1	1953.2	NC	0.5	gb:NM_016737.1 /DB_XREF=gi:14389430 /GEN=Stip1 /FEA=FLmRNA /CNT=298 /TID=Mm.4540.1 /TIER=FL+Stack /STK=171 /UG=Mm.4540 /LL=20867 /DEF=Mus musculus stress-induced phosphoprotein 1 (Stip1), mRNA. /PROD=stress-induced phosphoprotein 1 /FL=gb:NM_016737.1 gb:BC003794.1 gb:U27830.1
1415910_s_at	1269.6	P	0.00293	-0.1	1481	NC	0.5	1114.9	P	0.000244	0.1	1347.4	NC	0.403812	1202.5	P	0.000244	-0.2	1530.2	NC	0.5	gb:NM_134141.1 /DB_XREF=gi:19527375 /GEN=AA617265 /FEA=FLmRNA /CNT=244 /TID=Mm.27582.1 /TIER=FL+Stack /STK=171 /UG=Mm.27582 /LL=107101 /DEF=Mus musculus expressed sequence AA617265 (AA617265), mRNA. /PROD=expressed sequence AA617265 /FL=gb:BC021864.1 gb:NM_134141.1 gb:BC016261.1
1415911_at	3746.5	P	0.000244	-0.1	3811.6	NC	0.5	3410.3	P	0.000244	-0.2	3906.4	NC	0.506476	3592.7	P	0.000244	-0.2	3912.3	NC	0.854318	gb:NM_008378.1 /DB_XREF=gi:6680446 /GEN=Impact /FEA=FLmRNA /CNT=233 /TID=Mm.8154.1 /TIER=FL+Stack /STK=171 /UG=Mm.8154 /LL=16210 /DEF=Mus musculus imprinted and ancient (Impact), mRNA. /PROD=imprinted and ancient /FL=gb:NM_008378.1 gb:D87973.1 gb:BC020524.1
1415912_a_at	6601.5	P	0.000244	0.3	4878.9	I	6e-05	5860.7	P	0.000244	0	5462	NC	0.5	6606.4	P	0.000244	0.1	4916.5	NC	0.5	gb:NM_026533.1 /DB_XREF=gi:13386033 /GEN=Rps13 /FEA=FLmRNA /CNT=343 /TID=Mm.14798.1 /TIER=FL+Stack /STK=170 /UG=Mm.14798 /LL=68052 /DEF=Mus musculus ribosomal protein S13 (Rps13), mRNA. /PROD=ribosomal protein S13 /FL=gb:NM_026533.1 gb:BC011192.1
1415913_at	166.9	A	0.111572	0.1	179.9	NC	0.5	301.1	P	0.008057	0.2	175.8	NC	0.185981	213.4	P	0.037598	1	131.9	MI	0.00225	gb:BC011192.1 /DB_XREF=gi:15029926 /FEA=FLmRNA /CNT=343 /TID=Mm.14798.1 /TIER=FL /STK=6 /UG=Mm.14798 /LL=68052 /UG_GENE=Rps13 /DEF=Mus musculus, Similar to ribosomal protein S13, clone MGC:18694 IMAGE:4016679, mRNA, complete cds. /PROD=Similar to ribosomal protein S13 /FL=gb:NM_026533.1 gb:BC011192.1
1415914_at	4133.2	P	0.000244	-0.1	4406.1	NC	0.5	4118	P	0.000244	-0.1	4537.3	NC	0.5	4544.3	P	0.000244	0	4330.6	NC	0.5	gb:NM_010448.1 /DB_XREF=gi:6754221 /GEN=Hnrpab /FEA=FLmRNA /CNT=360 /TID=Mm.24.1 /TIER=FL+Stack /STK=170 /UG=Mm.24 /LL=15384 /DEF=Mus musculus heterogeneous nuclear ribonucleoprotein AB (Hnrpab), mRNA. /PROD=heterogeneous nuclear ribonucleoprotein AB /FL=gb:NM_010448.1 gb:D90151.1
1415915_at	5123.7	P	0.000244	0.2	4771.1	NC	0.5	5220.9	P	0.000244	0.2	4855.6	NC	0.441923	5060.9	P	0.000244	0	4685	NC	0.5	gb:NM_134040.1 /DB_XREF=gi:19527255 /GEN=AA409185 /FEA=FLmRNA /CNT=257 /TID=Mm.1706.1 /TIER=FL+Stack /STK=170 /UG=Mm.1706 /LL=104721 /DEF=Mus musculus expressed sequence AA409185 (AA409185), mRNA. /PROD=expressed sequence AA409185 /FL=gb:NM_134040.1 gb:BC008570.1 gb:BC010624.1
1415916_a_at	993.6	P	0.000244	0.2	854.2	NC	0.232549	1019.8	P	0.000244	0.3	838.4	NC	0.009292	1154.6	P	0.000244	0.4	663.3	I	0.00013	gb:NM_138745.1 /DB_XREF=gi:20270274 /GEN=Mthfd1 /FEA=FLmRNA /CNT=271 /TID=Mm.29584.1 /TIER=FL+Stack /STK=170 /UG=Mm.29584 /LL=108156 /DEF=Mus musculus methylenetetrahydrofolate dehydrogenase (NADP+ dependent), methenyltetrahydrofolate cyclohydrolase, formyltetrahydrofolate synthase (Mthfd1), mRNA. /PROD=methylenetetrahydrofolate dehydrogenase (NADP+dependent), methenyltetrahydrofolate cyclohydrol…
1415917_at	587.5	P	0.00293	-0.1	388.5	NC	0.5	377.6	P	0.000244	0.2	319.8	NC	0.296089	571.8	P	0.001953	0.2	463.3	NC	0.194801	gb:NM_138745.1 /DB_XREF=gi:20270274 /GEN=Mthfd1 /FEA=FLmRNA /CNT=271 /TID=Mm.29584.1 /TIER=FL+Stack /STK=170 /UG=Mm.29584 /LL=108156 /DEF=Mus musculus methylenetetrahydrofolate dehydrogenase (NADP+ dependent), methenyltetrahydrofolate cyclohydrolase, formyltetrahydrofolate synthase (Mthfd1), mRNA. /PROD=methylenetetrahydrofolate dehydrogenase (NADP+dependent), methenyltetrahydrofolate cyclohydrol…
1415918_a_at	17868.8	P	0.000244	0	16854	NC	0.5	18682.7	P	0.000244	-0.1	19347.4	NC	0.5	18051.2	P	0.000244	0.1	18005.3	NC	0.5	gb:NM_009415.1 /DB_XREF=gi:6678412 /GEN=Tpi /FEA=FLmRNA /CNT=308 /TID=Mm.4222.1 /TIER=FL+Stack /STK=169 /UG=Mm.4222 /LL=21991 /DEF=Mus musculus triosephosphate isomerase (Tpi), mRNA. /PROD=triosephosphate isomerase /FL=gb:NM_009415.1
1415919_at	2053.4	P	0.000244	0.2	1816.8	NC	0.493524	2174.4	P	0.000244	0.1	1883.2	NC	0.5	1918.7	P	0.000244	0.1	1990.1	NC	0.5	gb:NM_008721.1 /DB_XREF=gi:6679105 /GEN=Npdc1 /FEA=FLmRNA /CNT=248 /TID=Mm.1131.1 /TIER=FL+Stack /STK=169 /UG=Mm.1131 /LL=18146 /DEF=Mus musculus neural proliferation, differentiation and control gene 1 (Npdc1), mRNA. /PROD=neural proliferation, differentiation andcontrol gene 1 /FL=gb:NM_008721.1 gb:BC003320.1 gb:L03814.1
1415920_at	4273.6	P	0.000244	-0.1	4855.9	NC	0.868657	4490	P	0.000244	0	4538.1	NC	0.5	4543	P	0.000244	0	4531	NC	0.5	gb:NM_031249.1 /DB_XREF=gi:13752574 /GEN=Cstf2t-pending /FEA=FLmRNA /CNT=233 /TID=Mm.22031.1 /TIER=FL+Stack /STK=169 /UG=Mm.22031 /LL=83410 /DEF=Mus musculus cleavage stimulation factor, 3 pre-RNA subunit 2, 64 kDa, tau (Cstf2t-pending), mRNA. /PROD=cleavage stimulation factor, 3 pre-RNA subunit2, 64 kDa, tau /FL=gb:BC026995.1 gb:NM_031249.1 gb:AF322194.1
1415921_a_at	88.4	P	0.023926	0.8	43.8	NC	0.088938	55.6	A	0.067627	0.4	38.5	NC	0.5	56.5	A	0.149658	0.8	35.6	NC	0.5	gb:AF167552.1 /DB_XREF=gi:8071637 /FEA=FLmRNA /CNT=220 /TID=Mm.21526.1 /TIER=FL /STK=1 /UG=Mm.21526 /LL=29820 /UG_GENE=Tnfrsf19 /DEF=Mus musculus TAJ-alpha long mRNA, complete cds. /PROD=TAJ-alpha long /FL=gb:AF167552.1 gb:AB040432.1 gb:NM_013869.2 gb:AF173166.1
1415922_s_at	1213.5	P	0.000244	0.1	1123.3	NC	0.5	1623.7	P	0.000244	-0.1	1159	NC	0.5	1913.6	P	0.000244	0.1	1171.9	NC	0.5	gb:NM_010807.1 /DB_XREF=gi:6754705 /GEN=Mlp /FEA=FLmRNA /CNT=261 /TID=Mm.2769.1 /TIER=FL+Stack /STK=168 /UG=Mm.2769 /LL=17357 /DEF=Mus musculus MARCKS-like protein (Mlp), mRNA. /PROD=MARCKS-like protein /FL=gb:BC006757.1 gb:NM_010807.1
1415923_at	7108.2	P	0.000244	0	7486.6	NC	0.5	8535.8	P	0.000244	0	7691.6	NC	0.5	8165	P	0.000244	-0.1	8069.5	NC	0.5	gb:NM_010882.1 /DB_XREF=gi:6754805 /GEN=Ndn /FEA=FLmRNA /CNT=258 /TID=Mm.7089.1 /TIER=FL+Stack /STK=168 /UG=Mm.7089 /LL=17984 /DEF=Mus musculus necdin (Ndn), mRNA. /PROD=necdin /FL=gb:NM_010882.1 gb:M80840.1 gb:BC015268.1
1415924_at	8.4	A	0.567627	-2.1	37.1	NC	0.416433	5.9	A	0.432373	-1.4	15.3	NC	0.5	6.9	A	0.601074	-3.3	100.1	NC	0.91866	gb:NM_009407.1 /DB_XREF=gi:6678394 /GEN=Tnp1 /FEA=FLmRNA /CNT=178 /TID=Mm.661.1 /TIER=FL+Stack /STK=168 /UG=Mm.661 /LL=21958 /DEF=Mus musculus transition protein 1 (Tnp1), mRNA. /PROD=transition protein 1 /FL=gb:NM_009407.1
1415925_a_at	663.1	P	0.000732	0.4	500.7	I	0.000774	645.9	P	0.000244	0.6	447.8	I	2e-05	697	P	0.000732	0.6	457.8	I	2e-05	gb:NM_053074.1 /DB_XREF=gi:16716348 /GEN=Nup62 /FEA=FLmRNA /CNT=267 /TID=Mm.22687.1 /TIER=FL+Stack /STK=167 /UG=Mm.22687 /LL=18226 /DEF=Mus musculus nucleoporin 62 (Nup62), mRNA. /PROD=nucleoporin 62 /FL=gb:NM_053074.1 gb:BC005784.1
1415926_at	688.1	P	0.000244	0.5	535.2	I	2e-05	703.9	P	0.000244	0.6	430.5	I	0.000389	597.5	P	0.000244	0.6	480.8	NC	0.009292	gb:NM_053074.1 /DB_XREF=gi:16716348 /GEN=Nup62 /FEA=FLmRNA /CNT=267 /TID=Mm.22687.1 /TIER=FL+Stack /STK=167 /UG=Mm.22687 /LL=18226 /DEF=Mus musculus nucleoporin 62 (Nup62), mRNA. /PROD=nucleoporin 62 /FL=gb:NM_053074.1 gb:BC005784.1
1415927_at	223.9	A	0.067627	0.1	152	NC	0.715033	218.2	P	0.030273	-0.2	241.2	NC	0.894337	185.4	P	0.010742	0.3	162.7	NC	0.5	gb:NM_009608.1 /DB_XREF=gi:14192921 /GEN=Actc1 /FEA=FLmRNA /CNT=375 /TID=Mm.686.1 /TIER=FL+Stack /STK=166 /UG=Mm.686 /LL=11464 /DEF=Mus musculus actin, alpha, cardiac (Actc1), mRNA. /PROD=actin, alpha, cardiac /FL=gb:NM_009608.1
1415928_a_at	6446.9	P	0.000244	0.2	5830.4	NC	0.252851	6099.1	P	0.000244	0.1	5446.9	NC	0.5	5248.4	P	0.000244	-0.1	6061.2	NC	0.5	gb:NM_026160.1 /DB_XREF=gi:13385663 /GEN=Map1lc3 /FEA=FLmRNA /CNT=435 /TID=Mm.28357.1 /TIER=FL+Stack /STK=166 /UG=Mm.28357 /LL=67443 /DEF=Mus musculus microtubule-associated protein 1 light chain 3 (Map1lc3), mRNA. /PROD=microtubule-associated protein 1 light chain 3 /FL=gb:NM_026160.1 gb:AF255953.1
1415929_at	7950.5	P	0.000244	0.3	6401.4	I	0.000966	7368.6	P	0.000244	0.1	6758	NC	0.5	7151.3	P	0.000244	0.1	7043.5	NC	0.5	gb:NM_026160.1 /DB_XREF=gi:13385663 /GEN=Map1lc3 /FEA=FLmRNA /CNT=435 /TID=Mm.28357.1 /TIER=FL+Stack /STK=166 /UG=Mm.28357 /LL=67443 /DEF=Mus musculus microtubule-associated protein 1 light chain 3 (Map1lc3), mRNA. /PROD=microtubule-associated protein 1 light chain 3 /FL=gb:NM_026160.1 gb:AF255953.1
1415930_a_at	7641.3	P	0.000244	0.3	6181.2	NC	0.006503	7777.2	P	0.000244	0.3	5694.4	NC	0.078937	6734.4	P	0.000244	0.1	6510.3	NC	0.5	gb:AU080586 /DB_XREF=gi:6085340 /DB_XREF=AU080586 /CLONE=MNCb-5832 /FEA=FLmRNA /CNT=435 /TID=Mm.28357.1 /TIER=Stack /STK=21 /UG=Mm.28357 /LL=67443 /UG_GENE=Map1lc3 /UG_TITLE=microtubule-associated protein 1 light chain 3 /FL=gb:NM_026160.1 gb:AF255953.1
1415931_at	56.5	P	0.023926	-0.4	86.7	NC	0.5	47.4	P	0.046143	-0.4	60.6	NC	0.5	64.6	P	0.008057	-0.4	48.1	NC	0.5	gb:M14951.1 /DB_XREF=gi:193484 /FEA=FLmRNA /CNT=323 /TID=Mm.3862.1 /TIER=FL /STK=1 /UG=Mm.3862 /LL=16002 /UG_GENE=Igf2 /UG_TITLE=insulin-like growth factor 2 /DEF=Mouse insulin-like growth factor II (IGF-II) mRNA, complete cds. /FL=gb:NM_010514.1 gb:M14951.1
1415932_x_at	1925.5	P	0.000244	0.2	1635.7	NC	0.009292	1986.7	P	0.000244	0.2	1569.8	NC	0.454766	2123.9	P	0.000244	0.3	1670.8	I	0.000346	gb:NM_015731.1 /DB_XREF=gi:7656915 /GEN=Atp9a /FEA=FLmRNA /CNT=237 /TID=Mm.10288.1 /TIER=FL+Stack /STK=166 /UG=Mm.10288 /LL=11981 /DEF=Mus musculus ATPase, class II, type 9A (Atp9a), mRNA. /PROD=ATPase, class 2 /FL=gb:AF152243.1 gb:NM_015731.1
1415933_a_at	8709.9	P	0.000244	-0.1	9234.8	NC	0.5	9091.5	P	0.000244	-0.1	9531.8	NC	0.5	8419.1	P	0.000244	-0.2	9431.6	NC	0.506476	gb:NM_007747.1 /DB_XREF=gi:6680985 /GEN=Cox5a /FEA=FLmRNA /CNT=352 /TID=Mm.360.1 /TIER=FL+Stack /STK=165 /UG=Mm.360 /LL=12858 /DEF=Mus musculus cytochrome c oxidase, subunit Va (Cox5a), mRNA. /PROD=cytochrome c oxidase, subunit Va /FL=gb:NM_007747.1
1415934_at	1899.8	P	0.000244	0.1	1764.6	NC	0.5	2009.4	P	0.000244	0.1	1937.9	NC	0.5	2104.3	P	0.000244	0	1935.5	NC	0.5	gb:AF482000.1 /DB_XREF=gi:19526371 /GEN=Csn8 /FEA=FLmRNA /CNT=308 /TID=Mm.29572.1 /TIER=FL+Stack /STK=165 /UG=Mm.29572 /LL=98184 /DEF=Mus musculus COP9 signalosome subunit 8 (Csn8) mRNA, complete cds. /PROD=COP9 signalosome subunit 8 /FL=gb:NM_133805.1 gb:BC017690.1 gb:BC024421.1 gb:BC021488.1 gb:AF482000.1
1415935_at	1224.8	P	0.000244	3.5	110.4	I	2e-05	1063.4	P	0.000244	3.7	76.9	I	2e-05	1262.4	P	0.000244	3.6	77.3	I	2e-05	gb:NM_022315.1 /DB_XREF=gi:11612492 /GEN=Smoc2 /FEA=FLmRNA /CNT=227 /TID=Mm.30162.1 /TIER=FL+Stack /STK=165 /UG=Mm.30162 /LL=64074 /DEF=Mus musculus secreted modular calcium binding protein 2 (Smoc2), mRNA. /PROD=secreted modular calcium-binding protein 2 /FL=gb:BC019527.1 gb:NM_022315.1
1415936_at	281.5	P	0.000244	-1.3	792.9	D	0.999727	291.7	P	0.000732	-1.5	800.3	D	0.99998	339.9	P	0.001221	-1.3	686.5	D	0.99998	gb:NM_013867.1 /DB_XREF=gi:7304924 /GEN=Bcar3 /FEA=FLmRNA /CNT=187 /TID=Mm.45815.1 /TIER=FL+Stack /STK=165 /UG=Mm.45815 /LL=29815 /DEF=Mus musculus breast cancer anti-estrogen resistance 3 (Bcar3), mRNA. /PROD=breast cancer anti-estrogen resistance 3 /FL=gb:AF179566.1 gb:NM_013867.1
1415937_s_at	344.3	P	0.000244	-0.1	354.3	NC	0.5	277.1	P	0.000244	-0.1	361.5	NC	0.5	284.5	P	0.000244	0.2	286.1	NC	0.5	gb:BM246857 /DB_XREF=gi:17882127 /DB_XREF=K0743H03-3 /CLONE=K0743H03 /FEA=FLmRNA /CNT=446 /TID=Mm.29816.1 /TIER=Stack /STK=34 /UG=Mm.29816 /LL=18571 /UG_GENE=Pdcd6ip /UG_TITLE=programmed cell death 6 interacting protein /FL=gb:AF119955.1 gb:AJ005073.1 gb:BC026823.1 gb:NM_011052.1
1415938_at	8.5	A	0.665527	1.2	2.7	NC	0.065566	37.6	A	0.592773	2.6	6.5	NC	0.596188	42.4	A	0.080566	0.4	49.6	NC	0.37888	gb:NM_009258.1 /DB_XREF=gi:6678104 /GEN=Spink3 /FEA=FLmRNA /CNT=194 /TID=Mm.272.1 /TIER=FL+Stack /STK=164 /UG=Mm.272 /LL=20730 /DEF=Mus musculus serine protease inhibitor, Kazal type 3 (Spink3), mRNA. /PROD=serine protease inhibitor, Kazal type 3 /FL=gb:NM_009258.1
1415939_at	122.2	P	0.01416	1	95.1	NC	0.009292	101.5	P	0.00415	0.3	105.1	NC	0.5	210.4	P	0.01416	1	99	NC	0.065566	gb:NM_021355.1 /DB_XREF=gi:10946679 /GEN=Fmod /FEA=FLmRNA /CNT=228 /TID=Mm.41573.1 /TIER=FL+Stack /STK=164 /UG=Mm.41573 /LL=14264 /DEF=Mus musculus fibromodulin (Fmod), mRNA. /PROD=fibromodulin /FL=gb:NM_021355.1
1415940_at	1565.4	P	0.000244	0.2	1392.4	NC	0.5	2042.7	P	0.000244	0.6	1425.8	I	2.3e-05	1925.1	P	0.000244	0.5	1472.7	I	6.8e-05	gb:NM_133349.1 /DB_XREF=gi:19111157 /GEN=AA407930 /FEA=FLmRNA /CNT=202 /TID=Mm.24521.1 /TIER=FL+Stack /STK=164 /UG=Mm.24521 /LL=100494 /DEF=Mus musculus expressed sequence AA407930 (AA407930), mRNA. /PROD=arsenite inducible RNA associated protein /FL=gb:NM_133349.1 gb:AF224494.1
1415941_s_at	848.5	P	0.000244	0	823.5	NC	0.5	1155	P	0.000244	0.6	688.1	I	2.3e-05	886.8	P	0.000244	0.2	777.3	NC	0.099852	gb:NM_133349.1 /DB_XREF=gi:19111157 /GEN=AA407930 /FEA=FLmRNA /CNT=202 /TID=Mm.24521.1 /TIER=FL+Stack /STK=164 /UG=Mm.24521 /LL=100494 /DEF=Mus musculus expressed sequence AA407930 (AA407930), mRNA. /PROD=arsenite inducible RNA associated protein /FL=gb:NM_133349.1 gb:AF224494.1
1415942_at	13042.8	P	0.000244	0.5	9421.7	I	2e-05	12750.4	P	0.000244	0.4	10323	I	2.7e-05	12453.3	P	0.000244	0.3	9773.2	I	2e-05	gb:NM_052835.1 /DB_XREF=gi:16418338 /GEN=Rpl10 /FEA=FLmRNA /CNT=356 /TID=Mm.100113.1 /TIER=FL+Stack /STK=163 /UG=Mm.100113 /LL=110954 /DEF=Mus musculus ribosomal protein 10 (Rpl10), mRNA. /PROD=ribosomal protein 10 /FL=gb:BC024901.1 gb:NM_052835.1 gb:M93980.1
1415943_at	84	A	0.171387	0	82.9	NC	0.194801	53	A	0.095215	0.9	28.8	NC	0.153232	36.3	A	0.219482	-0.7	74.7	NC	0.888286	gb:BC010560.1 /DB_XREF=gi:14714818 /FEA=FLmRNA /CNT=374 /TID=Mm.2580.1 /TIER=FL+Stack /STK=163 /UG=Mm.2580 /LL=20969 /UG_GENE=Sdc1 /DEF=Mus musculus, syndecan 1, clone MGC:5879 IMAGE:3501359, mRNA, complete cds. /PROD=syndecan 1 /FL=gb:BC010560.1 gb:NM_011519.1
1415944_at	56.6	A	0.334473	0.1	79.1	NC	0.094279	56.6	A	0.27417	2	16.4	NC	0.5	20.4	A	0.466064	-1.7	71	NC	0.5	gb:NM_011519.1 /DB_XREF=gi:6755437 /GEN=Sdc1 /FEA=FLmRNA /CNT=374 /TID=Mm.2580.1 /TIER=FL+Stack /STK=19 /UG=Mm.2580 /LL=20969 /DEF=Mus musculus syndecan 1 (Sdc1), mRNA. /PROD=syndecan 1 /FL=gb:BC010560.1 gb:NM_011519.1
1415945_at	90.5	P	0.008057	0	100.5	NC	0.5	78.6	P	0.008057	0	81.1	NC	0.232535	86.5	P	0.01416	0.6	74.1	NC	0.5	gb:NM_008566.1 /DB_XREF=gi:6678829 /GEN=Mcmd5 /FEA=FLmRNA /CNT=278 /TID=Mm.5048.1 /TIER=FL+Stack /STK=163 /UG=Mm.5048 /LL=17218 /DEF=Mus musculus mini chromosome maintenance deficient 5 (S. cerevisiae) (Mcmd5), mRNA. /PROD=mini chromosome maintenance deficient 5 (S.cerevisiae) /FL=gb:NM_008566.1 gb:D26090.1
1415946_at	1387.3	P	0.000732	0	1387.3	NC	0.5	1297.3	P	0.000732	-0.1	1254.7	NC	0.5	1407.2	P	0.000244	0.1	1470.3	NC	0.5	gb:NM_011822.1 /DB_XREF=gi:6754049 /GEN=Pigq /FEA=FLmRNA /CNT=233 /TID=Mm.6354.1 /TIER=FL+Stack /STK=163 /UG=Mm.6354 /LL=14755 /DEF=Mus musculus phosphatidylinositol glycan, class Q (Pigq), mRNA. /PROD=glycosylphosphatidylinositol 1 homolog (human) /FL=gb:BC014287.1 gb:NM_011822.1 gb:AB008895.1
1415947_at	865.1	P	0.000244	-0.1	944.9	NC	0.5	799	P	0.000244	-0.4	987.5	NC	0.986922	794.7	P	0.000244	-0.2	1010.2	NC	0.988955	gb:NM_011804.1 /DB_XREF=gi:6753519 /GEN=Creg /FEA=FLmRNA /CNT=313 /TID=Mm.459.1 /TIER=FL+Stack /STK=161 /UG=Mm.459 /LL=23850 /DEF=Mus musculus cellular repressor of E1A-stimulated genes (Creg), mRNA. /PROD=cellular repressor of E1A-stimulated genes /FL=gb:NM_011804.1 gb:AF084524.1 gb:BC027426.1
1415948_at	807.2	P	0.000244	-0.3	988.9	NC	0.989865	820.1	P	0.000244	-0.2	870.5	NC	0.973302	794.2	P	0.000244	-0.4	936.2	NC	0.996959	gb:BC027426.1 /DB_XREF=gi:20071654 /FEA=FLmRNA /CNT=313 /TID=Mm.459.1 /TIER=FL+Stack /STK=33 /UG=Mm.459 /LL=23850 /UG_GENE=Creg /DEF=Mus musculus, cellular repressor of E1A-stimulated genes, clone MGC:36084 IMAGE:3670649, mRNA, complete cds. /PROD=cellular repressor of E1A-stimulated genes /FL=gb:NM_011804.1 gb:AF084524.1 gb:BC027426.1
1415949_at	22567.7	P	0.000244	-0.1	24269.7	NC	0.5	26540.9	P	0.000244	0	27720.9	NC	0.5	26317.6	P	0.000244	-0.1	25168	NC	0.5	gb:BC010197.1 /DB_XREF=gi:16307317 /FEA=FLmRNA /CNT=333 /TID=Mm.31395.1 /TIER=FL+Stack /STK=161 /UG=Mm.31395 /LL=12876 /UG_GENE=Cpe /DEF=Mus musculus, Carboxypeptidase E, clone MGC:7101 IMAGE:3157558, mRNA, complete cds. /PROD=Carboxypeptidase E /FL=gb:NM_013494.1 gb:U23184.1 gb:BC010197.1
1415950_a_at	6511.3	P	0.000244	0	6234.4	NC	0.5	6281.8	P	0.000244	-0.1	6157	NC	0.5	6602.7	P	0.000244	0.2	6141.9	NC	0.5	gb:NM_018858.1 /DB_XREF=gi:9256571 /GEN=Pbp /FEA=FLmRNA /CNT=307 /TID=Mm.195898.1 /TIER=FL+Stack /STK=161 /UG=Mm.195898 /LL=23980 /DEF=Mus musculus phosphatidylethanolamine binding protein (Pbp), mRNA. /PROD=phosphatidylethanolamine binding protein /FL=gb:U43206.1 gb:AF300422.1 gb:BC008169.1 gb:NM_018858.1 gb:AB046417.1
1415951_at	123.5	A	0.080566	0.4	106.7	NC	0.177412	66.5	P	0.046143	0	68.3	NC	0.099852	103.1	A	0.095215	0.5	75.9	NC	0.252851	gb:NM_010221.1 /DB_XREF=gi:6806906 /GEN=Fkbp10 /FEA=FLmRNA /CNT=240 /TID=Mm.3894.1 /TIER=FL+Stack /STK=161 /UG=Mm.3894 /LL=14230 /DEF=Mus musculus FK506 binding protein 10 (65 kDa) (Fkbp10), mRNA. /PROD=FK506 binding protein 10 (65 kDa) /FL=gb:NM_010221.1 gb:L07063.1
1415952_at	472.3	P	0.000732	0	532.6	NC	0.5	767.3	P	0.000244	0.5	578.9	I	0.001486	694.6	P	0.000244	0.3	235.7	NC	0.004925	gb:NM_007928.1 /DB_XREF=gi:6679642 /GEN=Emk /FEA=FLmRNA /CNT=213 /TID=Mm.4082.1 /TIER=FL+Stack /STK=160 /UG=Mm.4082 /LL=13728 /DEF=Mus musculus ELKL motif kinase (Emk), mRNA. /PROD=ELKL motif kinase /FL=gb:NM_007928.1
1415953_s_at	514	P	0.001221	0.2	395.5	NC	0.5	570.6	P	0.001953	-0.2	504.1	NC	0.5	632.8	P	0.001953	0.1	459.9	NC	0.5	gb:BI686265 /DB_XREF=gi:15648893 /DB_XREF=603312773F1 /CLONE=IMAGE:5352498 /FEA=FLmRNA /CNT=213 /TID=Mm.4082.1 /TIER=ConsEnd /STK=0 /UG=Mm.4082 /LL=13728 /UG_GENE=Emk /UG_TITLE=ELKL motif kinase /FL=gb:NM_007928.1
1415954_at	2.6	A	0.601074	0.8	1.2	NC	0.030967	4.3	A	0.633789	0.2	2.5	NC	0.252851	25.6	A	0.334473	2.6	4.7	NC	0.5	gb:AB009661.1 /DB_XREF=gi:6016831 /FEA=FLmRNA /CNT=489 /TID=Mm.6977.1 /TIER=FL+Stack /STK=159 /UG=Mm.6977 /LL=22074 /UG_GENE=Try4 /DEF=Mus musculus mRNA for TESP4, complete cds. /PROD=TESP4 /FL=gb:NM_011646.1 gb:AB009661.1
1415955_x_at	143.2	A	0.129639	0	136.9	NC	0.5	110.3	A	0.095215	-0.2	99.2	NC	0.5	130.5	A	0.171387	-0.3	170.5	NC	0.786812	gb:K02926.1 /DB_XREF=gi:200488 /FEA=FLmRNA /CNT=208 /TID=Mm.42733.1 /TIER=FL+Stack /STK=159 /UG=Mm.42733 /LL=19118 /UG_GENE=Prm1 /UG_TITLE=protamine 1 /DEF=Mouse protamine 1 mRNA, complete cds. /FL=gb:M27500.1 gb:NM_013637.1 gb:K02926.1
1415956_a_at	1695.7	P	0.010742	0.3	1345.3	NC	0.050553	1536.3	P	0.010742	0.1	1463.8	NC	0.5	2023.6	P	0.010742	0.4	1339.8	NC	0.022932	gb:AI327059 /DB_XREF=gi:4061488 /DB_XREF=mf79f03.x1 /CLONE=IMAGE:420509 /FEA=FLmRNA /CNT=249 /TID=Mm.4597.1 /TIER=Stack /STK=32 /UG=Mm.4597 /LL=18555 /UG_GENE=Pctk1 /UG_TITLE=PCTAIRE-motif protein kinase 1 /FL=gb:NM_011049.1
1415957_a_at	2317.4	P	0.000244	0.2	1967.6	NC	0.5	2320.1	P	0.000244	0.2	2069.1	I	7.8e-05	2565.3	P	0.000244	0.3	2029.3	NC	0.033304	gb:AV297071 /DB_XREF=gi:6329094 /DB_XREF=AV297071 /CLONE=5730446G15 /FEA=FLmRNA /CNT=228 /TID=Mm.38344.1 /TIER=Stack /STK=9 /UG=Mm.38344 /LL=18114 /UG_GENE=Nnp1 /UG_TITLE=novel nuclear protein 1 /FL=gb:NM_010925.1 gb:U79773.1
1415958_at	167.2	A	0.171387	0.1	124.9	NC	0.074268	119	A	0.19458	0.4	90.3	NC	0.5	181.2	A	0.129639	0.2	145.8	NC	0.48058	gb:NM_009204.1 /DB_XREF=gi:6678014 /GEN=Slc2a4 /FEA=FLmRNA /CNT=210 /TID=Mm.10661.1 /TIER=FL+Stack /STK=159 /UG=Mm.10661 /LL=20528 /DEF=Mus musculus solute carrier family 2 (facilitated glucose transporter), member 4 (Slc2a4), mRNA. /PROD=solute carrier family 2 (facilitated glucosetransporter), member 4 /FL=gb:NM_009204.1 gb:AB008453.1 gb:M23383.1 gb:BC014282.1
1415959_at	40	A	0.129639	0.5	32.3	NC	0.047264	45.9	A	0.246094	2.1	18.9	NC	0.454766	68.7	A	0.303711	-0.3	59.2	NC	0.274048	gb:AB008453.1 /DB_XREF=gi:9392289 /GEN=GLUT4 /FEA=FLmRNA /CNT=210 /TID=Mm.10661.1 /TIER=FL /STK=1 /UG=Mm.10661 /LL=20528 /DEF=Mus musculus GLUT4 mRNA for Glucose transporter 4, complete cds. /PROD=Glucose transporter 4 /FL=gb:NM_009204.1 gb:AB008453.1 gb:M23383.1 gb:BC014282.1
1415960_at	69.5	A	0.27417	0	57.3	NC	0.185981	40.3	A	0.398926	-1	62.3	NC	0.62112	68.6	A	0.398926	-0.5	114.2	NC	0.5	gb:NM_010824.1 /DB_XREF=gi:6754731 /GEN=Mpo /FEA=FLmRNA /CNT=182 /TID=Mm.4668.1 /TIER=FL+Stack /STK=158 /UG=Mm.4668 /LL=17523 /DEF=Mus musculus myeloperoxidase (Mpo), mRNA. /PROD=myeloperoxidase /FL=gb:NM_010824.1
1415961_at	7885.9	P	0.000244	0	7873.7	NC	0.5	7850.2	P	0.000244	-0.1	8770.2	NC	0.506476	7185.4	P	0.000244	-0.1	8287.3	NC	0.570859	gb:NM_022417.1 /DB_XREF=gi:11967942 /GEN=Itm3-pending /FEA=FLmRNA /CNT=369 /TID=Mm.29870.1 /TIER=FL+Stack /STK=157 /UG=Mm.29870 /LL=64294 /DEF=Mus musculus integral membrane protein 3 (Itm3-pending), mRNA. /PROD=integral membrane protein 3 /FL=gb:AF282981.1 gb:AF272044.1 gb:BC012952.1 gb:AB030199.1 gb:NM_022417.1
1415962_at	6024.3	P	0.000244	0.2	5254.8	NC	0.185981	6045.5	P	0.000244	0	5964	NC	0.5	6270.6	P	0.000244	0.1	6008.9	NC	0.5	gb:NM_080635.1 /DB_XREF=gi:18079340 /GEN=Eif3s3 /FEA=FLmRNA /CNT=320 /TID=Mm.183083.1 /TIER=FL+Stack /STK=157 /UG=Mm.183083 /LL=68135 /DEF=Mus musculus eukaryotic translation initiation factor 3, subunit 3 (gamma, 40kD) (Eif3s3), mRNA. /PROD=eukaryotic translation initiation factor 3,subunit 3 (gamma, 40kD) /FL=gb:BC014755.1 gb:NM_080635.1
1415963_at	3887.5	P	0.000244	0.2	3401	NC	0.467656	3858.2	P	0.000244	0.1	3070.7	NC	0.061522	3699.8	P	0.000244	0	3418.1	NC	0.5	gb:NM_019868.1 /DB_XREF=gi:9845252 /GEN=Hnrph2 /FEA=FLmRNA /CNT=239 /TID=Mm.133936.1 /TIER=FL+Stack /STK=157 /UG=Mm.133936 /LL=56258 /DEF=Mus musculus heterogeneous nuclear ribonucleoprotein H2 (Hnrph2), mRNA. /PROD=heterogeneous nuclear ribonucleoprotein H2 /FL=gb:NM_019868.1 gb:BC005461.1
1415964_at	310.1	P	0.000732	-0.2	391.5	NC	0.5	323.8	P	0.000244	-0.1	348.1	NC	0.60871	322.2	P	0.000732	-0.5	422.5	NC	0.881991	gb:BC007474.1 /DB_XREF=gi:13938634 /FEA=FLmRNA /CNT=521 /TID=Mm.140785.1 /TIER=FL+Stack /STK=156 /UG=Mm.140785 /LL=20249 /UG_GENE=Scd1 /DEF=Mus musculus, stearoyl-Coenzyme A desaturase 1, clone MGC:6427 IMAGE:3599932, mRNA, complete cds. /PROD=stearoyl-Coenzyme A desaturase 1 /FL=gb:BC007474.1 gb:NM_009127.1
1415965_at	81.2	P	0.001953	-0.2	107.1	NC	0.633407	77.5	P	0.001953	-0.1	65.1	NC	0.5	88.4	P	0.000732	0	77.7	NC	0.5	gb:NM_009127.1 /DB_XREF=gi:6677860 /GEN=Scd1 /FEA=FLmRNA /CNT=521 /TID=Mm.140785.1 /TIER=FL+Stack /STK=14 /UG=Mm.140785 /LL=20249 /DEF=Mus musculus stearoyl-Coenzyme A desaturase 1 (Scd1), mRNA. /PROD=stearoyl-Coenzyme A desaturase 1 /FL=gb:BC007474.1 gb:NM_009127.1
1415966_a_at	5990.2	P	0.000488	0.1	5399.9	NC	0.5	5968.9	P	0.000488	0.1	5744.6	NC	0.5	6143.4	P	0.000488	0.2	5543.8	NC	0.5	gb:NM_133666.1 /DB_XREF=gi:19526813 /GEN=Ndufv1 /FEA=FLmRNA /CNT=299 /TID=Mm.29842.1 /TIER=FL+Stack /STK=156 /UG=Mm.29842 /LL=17995 /DEF=Mus musculus NADH dehydrogenase flavoprotein 1 (Ndufv1), mRNA. /PROD=NADH dehydrogenase flavoprotein 1 /FL=gb:BC014818.1 gb:NM_133666.1
1415967_at	6879	P	0.000244	0.2	5714.1	I	0.000865	7040.6	P	0.000244	0.2	7025.1	NC	0.028766	7879	P	0.000244	0.1	6831.3	NC	0.138386	gb:NM_133666.1 /DB_XREF=gi:19526813 /GEN=Ndufv1 /FEA=FLmRNA /CNT=299 /TID=Mm.29842.1 /TIER=FL+Stack /STK=156 /UG=Mm.29842 /LL=17995 /DEF=Mus musculus NADH dehydrogenase flavoprotein 1 (Ndufv1), mRNA. /PROD=NADH dehydrogenase flavoprotein 1 /FL=gb:BC014818.1 gb:NM_133666.1
1415968_a_at	116.5	P	0.008057	0.1	104.4	NC	0.5	97.8	P	0.010742	-0.1	166.3	NC	0.715033	117.1	P	0.008057	-0.2	174.3	NC	0.5	gb:NM_010594.1 /DB_XREF=gi:6754405 /GEN=Kap /FEA=FLmRNA /CNT=383 /TID=Mm.13052.1 /TIER=FL+Stack /STK=155 /UG=Mm.13052 /LL=16483 /DEF=Mus musculus kidney androgen regulated protein (Kap), mRNA. /PROD=kidney androgen regulated protein /FL=gb:BC013453.1 gb:NM_010594.1 gb:M22810.1
1415969_s_at	4.5	A	0.850342	0.5	3.3	NC	0.094279	9.3	A	0.753906	-1.8	23.1	NC	0.5	3	A	0.98584	-1	19.8	NC	0.938478	gb:NM_010594.1 /DB_XREF=gi:6754405 /GEN=Kap /FEA=FLmRNA /CNT=383 /TID=Mm.13052.1 /TIER=FL+Stack /STK=155 /UG=Mm.13052 /LL=16483 /DEF=Mus musculus kidney androgen regulated protein (Kap), mRNA. /PROD=kidney androgen regulated protein /FL=gb:BC013453.1 gb:NM_010594.1 gb:M22810.1
1415970_at	14661.7	P	0.000244	0	13560.8	NC	0.5	14035.3	P	0.000244	0	14616	NC	0.5	15016.7	P	0.000244	0	14172.5	NC	0.5	gb:NM_053071.1 /DB_XREF=gi:16716342 /GEN=Cox6c /FEA=FLmRNA /CNT=253 /TID=Mm.548.1 /TIER=FL+Stack /STK=155 /UG=Mm.548 /LL=12864 /DEF=Mus musculus cytochrome c oxidase, subunit VIc (Cox6c), mRNA. /PROD=cytochrome c oxidase, subunit VIc /FL=gb:BC024666.1 gb:NM_053071.1
1415971_at	7026.2	P	0.000244	0.1	6022.1	NC	0.5	7294.1	P	0.000244	0.2	5781	NC	0.00712	6687.8	P	0.000244	0.2	6274.4	NC	0.441923	gb:NM_008538.1 /DB_XREF=gi:6678767 /GEN=Macs /FEA=FLmRNA /CNT=608 /TID=Mm.30059.1 /TIER=FL+Stack /STK=155 /UG=Mm.30059 /LL=17118 /DEF=Mus musculus myristoylated alanine rich protein kinase C substrate (Macs), mRNA. /PROD=myristoylated alanine rich protein kinase Csubstrate /FL=gb:NM_008538.1 gb:M60474.1
1415972_at	2440	P	0.000244	0.1	2240.4	NC	0.5	2203.6	P	0.000244	0	2174	NC	0.5	2078.1	P	0.000244	0	2169.6	NC	0.5	gb:AW546141 /DB_XREF=gi:7191548 /DB_XREF=L0004B12-3 /CLONE=L0004B12 /FEA=FLmRNA /CNT=608 /TID=Mm.30059.1 /TIER=Stack /STK=82 /UG=Mm.30059 /LL=17118 /UG_GENE=Macs /UG_TITLE=myristoylated alanine rich protein kinase C substrate /FL=gb:NM_008538.1 gb:M60474.1
1415973_at	4158.3	P	0.000244	0.3	3440.4	I	0.000692	3861.1	P	0.000244	0.1	3697.7	NC	0.5	3749.3	P	0.000244	0.2	3289.8	NC	0.074268	gb:BF141776 /DB_XREF=gi:10980816 /DB_XREF=601787644F1 /CLONE=IMAGE:4015522 /FEA=FLmRNA /CNT=608 /TID=Mm.30059.1 /TIER=Stack /STK=18 /UG=Mm.30059 /LL=17118 /UG_GENE=Macs /UG_TITLE=myristoylated alanine rich protein kinase C substrate /FL=gb:NM_008538.1 gb:M60474.1
1415974_at	598.4	P	0.000244	-0.2	702.8	NC	0.5	691.6	P	0.000244	0	700.5	NC	0.232549	702	P	0.00293	0.2	658.1	NC	0.145682	gb:NM_023138.1 /DB_XREF=gi:12963520 /GEN=Map2k2 /FEA=FLmRNA /CNT=324 /TID=Mm.196584.1 /TIER=FL+Stack /STK=155 /UG=Mm.196584 /LL=26396 /DEF=Mus musculus mitogen activated protein kinase kinase 2 (Map2k2), mRNA. /PROD=mitogen activated protein kinase kinase 2 /FL=gb:BC014830.1 gb:NM_023138.1
1415975_at	334.3	P	0.000732	0.9	184.6	I	4e-05	312.8	P	0.001221	0.5	197.1	I	2e-05	354.5	P	0.00293	0.6	226.8	I	0.001077	gb:NM_025821.1 /DB_XREF=gi:13385289 /GEN=1200011K09Rik /FEA=FLmRNA /CNT=385 /TID=Mm.142095.1 /TIER=FL+Stack /STK=155 /UG=Mm.142095 /LL=66879 /DEF=Mus musculus RIKEN cDNA 1200011K09 gene (1200011K09Rik), mRNA. /PROD=RIKEN cDNA 1200011K09 /FL=gb:NM_025821.1 gb:BC011225.1
1415976_a_at	116.4	A	0.27417	1.8	20.1	NC	0.078937	96.6	A	0.219482	0.7	62.4	NC	0.296089	83.4	A	0.19458	2.4	13.9	NC	0.054022	gb:AU080787 /DB_XREF=gi:6085541 /DB_XREF=AU080787 /CLONE=MNCb-6072 /FEA=FLmRNA /CNT=385 /TID=Mm.142095.1 /TIER=Stack /STK=14 /UG=Mm.142095 /LL=66879 /UG_GENE=1200011K09Rik /UG_TITLE=RIKEN cDNA 1200011K09 gene /FL=gb:NM_025821.1 gb:BC011225.1
1415977_at	125.3	A	0.111572	0.3	98.5	NC	0.5	100.1	P	0.018555	0	81.8	NC	0.5	86.6	A	0.19458	0.3	52	NC	0.5	gb:NM_023627.1 /DB_XREF=gi:12963756 /GEN=1300017C10Rik /FEA=FLmRNA /CNT=243 /TID=Mm.29357.1 /TIER=FL+Stack /STK=155 /UG=Mm.29357 /LL=71780 /DEF=Mus musculus RIKEN cDNA 1300017C10 gene (1300017C10Rik), mRNA. /PROD=myo-inositol 1-phosphate synthase A1 /FL=gb:AF288525.1 gb:BC003458.1 gb:NM_023627.1
1415978_at	977	P	0.000244	0	1043	NC	0.5	1065	P	0.000244	0	995.3	NC	0.5	1042	P	0.000244	-0.1	1133	NC	0.5	gb:NM_023279.1 /DB_XREF=gi:12963614 /GEN=Tubb3 /FEA=FLmRNA /CNT=233 /TID=Mm.40068.1 /TIER=FL+Stack /STK=155 /UG=Mm.40068 /LL=22152 /DEF=Mus musculus tubulin, beta 3 (Tubb3), mRNA. /PROD=tubulin, beta 3 /FL=gb:NM_023279.1 gb:AF312873.1
1415979_x_at	12823.2	P	0.000244	-0.1	14345.7	NC	0.5	12885.6	P	0.000244	-0.1	14159.8	NC	0.5	12382.3	P	0.000244	-0.2	14602	NC	0.875448	gb:BC025909.1 /DB_XREF=gi:19483860 /FEA=FLmRNA /CNT=306 /TID=Mm.37835.1 /TIER=FL+Stack /STK=154 /UG=Mm.37835 /LL=19989 /UG_GENE=Rpl7 /DEF=Mus musculus, ribosomal protein L7, clone MGC:31027 IMAGE:5027545, mRNA, complete cds. /PROD=ribosomal protein L7 /FL=gb:BC025909.1 gb:NM_011291.1
1415980_at	7286	P	0.000244	0.3	6085.5	I	0.000389	6382.4	P	0.000244	-0.1	6766.9	NC	0.5	6867.7	P	0.000244	0.1	6576.5	NC	0.5	gb:NM_026468.1 /DB_XREF=gi:13385959 /GEN=Atp5g2 /FEA=FLmRNA /CNT=334 /TID=Mm.10314.1 /TIER=FL+Stack /STK=154 /UG=Mm.10314 /LL=67942 /DEF=Mus musculus ATP synthase, H+ transporting, mitochondrial F0 complex, subunit c (subunit 9), isoform 2 (Atp5g2), mRNA. /PROD=ATP synthase, H+ transporting, mitochondrial F0complex, subunit c (subunit 9), isoform 2 /FL=gb:NM_026468.1 gb:BC006813.1
1415981_at	1626.4	P	0.000244	0.1	1695.3	NC	0.5	1536.2	P	0.000244	0	1599.5	NC	0.5	1603.2	P	0.000244	0.1	1451.1	NC	0.5	gb:NM_020586.1 /DB_XREF=gi:10181159 /GEN=5031400M07Rik /FEA=FLmRNA /CNT=294 /TID=Mm.142843.1 /TIER=FL+Stack /STK=154 /UG=Mm.142843 /LL=80517 /DEF=Mus musculus RIKEN cDNA 5031400M07 gene (5031400M07Rik), mRNA. /PROD=RIKEN cDNA 5031400M07 /FL=gb:NM_020586.1
1415982_at	1057.1	P	0.000244	0.2	876.4	NC	0.5	897.3	P	0.000244	0	1005.8	NC	0.5	995.9	P	0.000244	0.1	933	NC	0.5	gb:AV258950 /DB_XREF=gi:6246409 /DB_XREF=AV258950 /CLONE=4930402K23 /FEA=FLmRNA /CNT=294 /TID=Mm.142843.1 /TIER=Stack /STK=8 /UG=Mm.142843 /LL=80517 /UG_GENE=5031400M07Rik /UG_TITLE=RIKEN cDNA 5031400M07 gene /FL=gb:NM_020586.1
1415983_at	73	P	0.008057	1.5	20.4	NC	0.004481	79.1	A	0.067627	0.7	40.7	NC	0.038415	62.3	A	0.303711	-0.2	65.8	NC	0.429141	gb:BC022943.1 /DB_XREF=gi:18605748 /FEA=FLmRNA /CNT=302 /TID=Mm.153911.1 /TIER=FL+Stack /STK=154 /UG=Mm.153911 /LL=18826 /UG_GENE=Pls2 /DEF=Mus musculus, Similar to plastin 2, L, clone MGC:30234 IMAGE:3486993, mRNA, complete cds. /PROD=Similar to plastin 2, L /FL=gb:D37837.1 gb:NM_008879.1 gb:BC022943.1
1415984_at	2465.3	P	0.001221	-0.6	3950.7	D	0.99998	2753	P	0.000732	-0.3	3508.5	NC	0.996645	2393	P	0.000732	-0.5	3735.5	D	0.999954	gb:NM_007382.1 /DB_XREF=gi:6680617 /GEN=Acadm /FEA=FLmRNA /CNT=345 /TID=Mm.10530.1 /TIER=FL+Stack /STK=154 /UG=Mm.10530 /LL=11364 /DEF=Mus musculus acetyl-Coenzyme A dehydrogenase, medium chain (Acadm), mRNA. /PROD=acetyl-Coenzyme A dehydrogenase, medium chain /FL=gb:BC013498.1 gb:U07159.1 gb:NM_007382.1
1415985_at	2218.9	P	0.000244	0	2099.2	NC	0.5	2099.8	P	0.000244	-0.1	2209.7	NC	0.5	2116	P	0.000244	0	1935.3	NC	0.5	gb:NM_133953.1 /DB_XREF=gi:19527173 /GEN=AA409318 /FEA=FLmRNA /CNT=279 /TID=Mm.123038.1 /TIER=FL+Stack /STK=154 /UG=Mm.123038 /LL=101943 /DEF=Mus musculus expressed sequence AA409318 (AA409318), mRNA. /PROD=expressed sequence AA409318 /FL=gb:BC011412.1 gb:NM_133953.1
1415986_at	2958.8	P	0.000244	0.2	2622.3	NC	0.5	2892.2	P	0.000244	0	2846.6	NC	0.5	2815.7	P	0.000244	0.1	2632.3	NC	0.5	gb:BM244990 /DB_XREF=gi:17880260 /DB_XREF=K0718D09-3 /CLONE=K0718D09 /FEA=FLmRNA /CNT=290 /TID=Mm.193088.1 /TIER=Stack /STK=44 /UG=Mm.193088 /LL=12727 /UG_GENE=Clcn4-2 /UG_TITLE=chloride channel 4-2 /FL=gb:NM_011334.1
1415987_at	605.1	P	0.000244	0.1	619	NC	0.5	829	P	0.000244	0.1	823.3	NC	0.5	800	P	0.000244	0	747.8	NC	0.5	gb:NM_133808.1 /DB_XREF=gi:19527027 /GEN=AA960365 /FEA=FLmRNA /CNT=498 /TID=Mm.30012.1 /TIER=FL+Stack /STK=153 /UG=Mm.30012 /LL=98244 /DEF=Mus musculus expressed sequence AA960365 (AA960365), mRNA. /PROD=expressed sequence AA960365 /FL=gb:BC021765.1 gb:NM_133808.1 gb:BC025648.1
1415988_at	348.1	P	0.001221	-0.1	269.8	NC	0.5	256.8	P	0.000244	0.2	275.5	NC	0.5	371.8	P	0.005859	0.3	298.5	NC	0.169098	gb:BG065877 /DB_XREF=gi:12548440 /DB_XREF=H3036C12-3 /CLONE=H3036C12 /FEA=FLmRNA /CNT=498 /TID=Mm.30012.1 /TIER=Stack /STK=28 /UG=Mm.30012 /LL=98244 /UG_GENE=AA960365 /UG_TITLE=expressed sequence AA960365 /FL=gb:BC021765.1 gb:NM_133808.1 gb:BC025648.1
1415989_at	435.7	P	0.001221	0.2	286.7	NC	0.296089	387.8	P	0.001221	0.2	301.8	NC	0.078937	448.4	P	0.001221	0.5	314.7	NC	0.111714	gb:BB250384 /DB_XREF=gi:8943130 /DB_XREF=BB250384 /CLONE=A730041B10 /FEA=FLmRNA /CNT=224 /TID=Mm.1021.1 /TIER=Stack /STK=17 /UG=Mm.1021 /LL=22329 /UG_GENE=Vcam1 /UG_TITLE=vascular cell adhesion molecule 1 /FL=gb:NM_011693.1 gb:M84487.1
1415990_at	9870.2	P	0.000244	0	9664.5	NC	0.5	9633.1	P	0.000244	-0.1	10149.5	NC	0.5	9583.9	P	0.000244	-0.1	9947.8	NC	0.5	gb:BC003731.1 /DB_XREF=gi:13277639 /FEA=FLmRNA /CNT=418 /TID=Mm.569.1 /TIER=FL+Stack /STK=152 /UG=Mm.569 /LL=22334 /UG_GENE=Vdac2 /DEF=Mus musculus, Similar to voltage-dependent anion channel 2, clone MGC:5799 IMAGE:3601668, mRNA, complete cds. /PROD=Similar to voltage-dependent anion channel 2 /FL=gb:NM_011695.1 gb:BC003731.1 gb:U30838.1
1415991_a_at	4868.8	P	0.000244	0.2	4192.6	NC	0.153232	5001.8	P	0.000244	0.2	4282.5	NC	0.39129	5269.1	P	0.000244	0.2	4768.2	NC	0.030967	gb:NM_027910.1 /DB_XREF=gi:17017964 /GEN=1300011D16Rik /FEA=FLmRNA /CNT=285 /TID=Mm.181483.1 /TIER=FL+Stack /STK=152 /UG=Mm.181483 /LL=71765 /DEF=Mus musculus RIKEN cDNA 1300011D16 gene (1300011D16Rik), mRNA. /PROD=RIKEN cDNA 1300011D16 /FL=gb:AB053465.1 gb:NM_027910.1 gb:BC018154.1
1415992_at	577.7	P	0.000244	-0.1	556	NC	0.725952	524.5	P	0.000244	-0.1	678.2	NC	0.5	507.7	P	0.000244	0.1	528.4	NC	0.5	gb:NM_020035.1 /DB_XREF=gi:9910491 /GEN=Pigo /FEA=FLmRNA /CNT=197 /TID=Mm.143738.1 /TIER=FL+Stack /STK=152 /UG=Mm.143738 /LL=56703 /DEF=Mus musculus phosphatidylinositol glycan, class O (Pigo), mRNA. /PROD=phosphatidylinositol glycan, class O /FL=gb:NM_020035.1 gb:AB038560.1
1415993_at	1873.6	P	0.000244	-0.2	1933.8	NC	0.830902	1911.6	P	0.000244	-0.1	1934.5	NC	0.5	1985.6	P	0.000244	0.1	1635.7	NC	0.5	gb:NM_009270.1 /DB_XREF=gi:6678126 /GEN=Sqle /FEA=FLmRNA /CNT=253 /TID=Mm.22663.1 /TIER=FL+Stack /STK=152 /UG=Mm.22663 /LL=20775 /DEF=Mus musculus squalene epoxidase (Sqle), mRNA. /PROD=squalene epoxidase /FL=gb:D42048.1 gb:NM_009270.1
1415994_at	40.7	A	0.219482	0.2	37.1	NC	0.307406	7.6	A	0.432373	-2.4	33	NC	0.991489	73.5	M	0.056152	0	66.9	NC	0.5	gb:NM_021282.1 /DB_XREF=gi:11276064 /GEN=Cyp2e1 /FEA=FLmRNA /CNT=381 /TID=Mm.21758.1 /TIER=FL+Stack /STK=151 /UG=Mm.21758 /LL=13106 /DEF=Mus musculus cytochrome P450, 2e1, ethanol inducible (Cyp2e1), mRNA. /PROD=cytochrome P450, 2e1, ethanol inducible /FL=gb:NM_021282.1 gb:L11650.1 gb:BC013451.1
1415995_at	212.4	P	0.000732	-0.2	178.4	NC	0.5	203.1	P	0.00293	0	230.5	NC	0.5	202.2	P	0.000244	-0.5	232.5	NC	0.5	gb:NM_009811.1 /DB_XREF=gi:6753285 /GEN=Casp6 /FEA=FLmRNA /CNT=228 /TID=Mm.28814.1 /TIER=FL+Stack /STK=150 /UG=Mm.28814 /LL=12368 /DEF=Mus musculus caspase 6 (Casp6), mRNA. /PROD=caspase 6 /FL=gb:BC002022.1 gb:NM_009811.1
1415996_at	748.8	P	0.00293	1.4	341.4	I	4e-05	294.4	P	0.010742	0.1	356.8	NC	0.5	432.5	P	0.01416	0.4	299.2	NC	0.088938	gb:NM_023719.1 /DB_XREF=gi:13994377 /GEN=Txnip /FEA=FLmRNA /CNT=320 /TID=Mm.77432.1 /TIER=FL+Stack /STK=149 /UG=Mm.77432 /LL=56338 /DEF=Mus musculus thioredoxin interacting protein (Txnip), mRNA. /PROD=thioredoxin interacting protein /FL=gb:NM_023719.1 gb:BC011212.1 gb:AF173681.1 gb:AF282826.1
1415997_at	432.1	P	0.018555	1.1	153.3	I	0.00013	142.5	A	0.366211	-0.2	152.9	NC	0.5	216.7	A	0.303711	0.3	171.3	NC	0.5	gb:AF173681.1 /DB_XREF=gi:5726646 /FEA=FLmRNA /CNT=320 /TID=Mm.77432.1 /TIER=FL /STK=1 /UG=Mm.77432 /LL=56338 /UG_GENE=Txnip /DEF=Mus musculus thioredoxin interacting factor mRNA, complete cds. /PROD=thioredoxin interacting factor /FL=gb:NM_023719.1 gb:BC011212.1 gb:AF173681.1 gb:AF282826.1
1415998_at	11252.8	P	0.000244	0.2	9830.2	NC	0.016731	10712.3	P	0.000244	0.1	9666.1	NC	0.5	10914.8	P	0.000244	0.1	10383.7	NC	0.5	gb:NM_011694.1 /DB_XREF=gi:6755962 /GEN=Vdac1 /FEA=FLmRNA /CNT=381 /TID=Mm.3555.1 /TIER=FL+Stack /STK=149 /UG=Mm.3555 /LL=22333 /DEF=Mus musculus voltage-dependent anion channel 1 (Vdac1), mRNA. /PROD=voltage-dependent anion channel 1 /FL=gb:NM_011694.1 gb:U30840.1
1415999_at	555.2	P	0.001953	0.4	456.9	NC	0.011045	510.2	P	0.001953	0.3	346.2	NC	0.007788	527.7	P	0.001953	0.3	470.7	I	0.000147	gb:NM_010423.1 /DB_XREF=gi:6754187 /GEN=Hey1 /FEA=FLmRNA /CNT=223 /TID=Mm.29581.1 /TIER=FL+Stack /STK=149 /UG=Mm.29581 /LL=15213 /DEF=Mus musculus hairyenhancer-of-split related with YRPW motif 1 (Hey1), mRNA. /PROD=hairyenhancer-of-split related with YRPW motif1 /FL=gb:AF172286.1 gb:NM_010423.1 gb:AF176423.1 gb:AF151521.1 gb:AF232241.1
1416000_a_at	6776.8	P	0.000244	0.4	5060.4	I	2.7e-05	6332.2	P	0.000244	0.3	5114.8	I	0.000774	6073.9	P	0.000244	0.3	5126.1	NC	0.013078	gb:NM_011034.1 /DB_XREF=gi:6754975 /GEN=Prdx1 /FEA=FLmRNA /CNT=293 /TID=Mm.30929.1 /TIER=FL+Stack /STK=148 /UG=Mm.30929 /LL=18477 /DEF=Mus musculus peroxiredoxin 1 (Prdx1), mRNA. /PROD=proliferation-associated gene A /FL=gb:NM_011034.1 gb:D21252.1
1416001_a_at	850.3	A	0.080566	0.3	631.2	NC	0.5	906.5	M	0.056152	0.2	715.1	NC	0.296089	824.5	A	0.080566	0.4	638.9	I	0.001651	gb:NM_028071.1 /DB_XREF=gi:19482159 /GEN=Clp-pending /FEA=FLmRNA /CNT=278 /TID=Mm.141741.1 /TIER=FL+Stack /STK=148 /UG=Mm.141741 /LL=72042 /DEF=Mus musculus coactosin-like protein (Clp-pending), mRNA. /PROD=coactosin-like protein /FL=gb:BC010249.1 gb:NM_028071.1
1416002_x_at	574.1	P	0.001953	-0.1	638	NC	0.5	720.3	P	0.001953	0.3	604.4	NC	0.030967	852.6	P	0.001953	0.4	603.2	I	0.000438	gb:NM_028071.1 /DB_XREF=gi:19482159 /GEN=Clp-pending /FEA=FLmRNA /CNT=278 /TID=Mm.141741.1 /TIER=FL+Stack /STK=148 /UG=Mm.141741 /LL=72042 /DEF=Mus musculus coactosin-like protein (Clp-pending), mRNA. /PROD=coactosin-like protein /FL=gb:BC010249.1 gb:NM_028071.1
1416003_at	33.6	P	0.023926	-0.1	34.4	NC	0.5	18.7	A	0.366211	2.4	2.8	NC	0.145682	37.5	A	0.149658	-0.2	41.5	NC	0.330589	gb:NM_008770.1 /DB_XREF=gi:6679185 /GEN=Cldn11 /FEA=FLmRNA /CNT=173 /TID=Mm.4425.1 /TIER=FL+Stack /STK=148 /UG=Mm.4425 /LL=18417 /DEF=Mus musculus claudin 11 (Cldn11), mRNA. /PROD=oligodendrocyte transmembrane protein /FL=gb:BC021659.1 gb:AF124426.1 gb:NM_008770.1 gb:U19582.1
1416004_at	6879.9	P	0.000244	0.1	6181.5	NC	0.5	6609.8	P	0.000244	0	6655.9	NC	0.5	7429.2	P	0.000244	0.1	6888.6	NC	0.5	gb:NM_011738.1 /DB_XREF=gi:6756036 /GEN=Ywhah /FEA=FLmRNA /CNT=280 /TID=Mm.3308.1 /TIER=FL+Stack /STK=147 /UG=Mm.3308 /LL=22629 /DEF=Mus musculus tyrosine 3-monooxygenasetryptophan 5-monooxygenase activation protein, eta polypeptide (Ywhah), mRNA. /PROD=tyrosine 3-monooxygenasetryptophan5-monooxygenase activation protein, eta polypeptide /FL=gb:NM_011738.1 gb:AF077002.1 gb:BC008187.1 gb:D87661.1 …
1416005_at	3352.6	P	0.000244	0.3	2733.6	I	3.5e-05	3112.1	P	0.000244	0.3	2684.9	NC	0.019624	3164.8	P	0.000244	0.2	2765.2	NC	0.009292	gb:NM_008947.1 /DB_XREF=gi:6679500 /GEN=Psmc1 /FEA=FLmRNA /CNT=238 /TID=Mm.157105.1 /TIER=FL+Stack /STK=147 /UG=Mm.157105 /LL=19179 /DEF=Mus musculus protease (prosome, macropain) 26S subunit, ATPase 1 (Psmc1), mRNA. /PROD=protease (prosome, macropain) 26S subunit,ATPase 1 /FL=gb:BC003860.1 gb:NM_008947.1 gb:U39302.1
1416006_at	520.1	P	0.001953	0.7	362.5	I	0.001486	485.9	P	0.001221	0.5	359.7	I	0.000618	433.2	P	0.001953	0.3	358.3	NC	0.37888	gb:M34328.1 /DB_XREF=gi:199710 /GEN=MK3 /FEA=FLmRNA /CNT=196 /TID=Mm.906.1 /TIER=FL+Stack /STK=146 /UG=Mm.906 /LL=17242 /DEF=Mouse retinoic acid-responsive protein (MK-3) mRNA, complete cds. /PROD=retanoic acid-responsive protein /FL=gb:NM_010784.1 gb:BC012244.1 gb:M34328.1 gb:M35833.1
1416007_at	813.8	P	0.000244	0.3	613.8	NC	0.169098	830	P	0.000244	0.3	760.9	NC	0.050553	787.4	P	0.000244	0.3	677.4	NC	0.342437	gb:NM_009122.1 /DB_XREF=gi:6677850 /GEN=Satb1 /FEA=FLmRNA /CNT=265 /TID=Mm.4381.1 /TIER=FL+Stack /STK=146 /UG=Mm.4381 /LL=20230 /DEF=Mus musculus special AT-rich sequence binding protein 1 (Satb1), mRNA. /PROD=special AT-rich sequence binding protein 1 /FL=gb:BC011132.1 gb:U05252.1 gb:NM_009122.1
1416008_at	769.2	P	0.000244	0.3	625.1	NC	0.003355	775.2	P	0.000244	0.3	573.1	NC	0.010135	791	P	0.000244	0.2	622	NC	0.015426	gb:AV172776 /DB_XREF=gi:16383642 /DB_XREF=AV172776 /CLONE=3632410K08 /FEA=FLmRNA /CNT=265 /TID=Mm.4381.1 /TIER=Stack /STK=38 /UG=Mm.4381 /LL=20230 /UG_GENE=Satb1 /UG_TITLE=special AT-rich sequence binding protein 1 /FL=gb:BC011132.1 gb:U05252.1 gb:NM_009122.1
1416009_at	7590.8	P	0.000244	0	7334.2	NC	0.5	7711.4	P	0.000244	0	7616.5	NC	0.5	8222.4	P	0.000244	0	7066.7	NC	0.5	gb:NM_019793.1 /DB_XREF=gi:9790056 /GEN=Tm4sf8-pending /FEA=FLmRNA /CNT=288 /TID=Mm.28484.1 /TIER=FL+Stack /STK=145 /UG=Mm.28484 /LL=56434 /DEF=Mus musculus transmembrane 4 superfamily member 8 (Tm4sf8-pending), mRNA. /PROD=transmembrane 4 superfamily member 8 /FL=gb:AB072450.1 gb:NM_019793.1 gb:AF133427.1 gb:AF242591.1
1416010_a_at	255.1	P	0.000244	-0.3	356.5	D	0.999611	284.1	P	0.000244	-0.3	316	NC	0.868657	309	P	0.000244	-0.2	378.8	D	0.999448	gb:NM_010119.1 /DB_XREF=gi:7106302 /GEN=Ehd1 /FEA=FLmRNA /CNT=383 /TID=Mm.30169.1 /TIER=FL+Stack /STK=145 /UG=Mm.30169 /LL=13660 /DEF=Mus musculus EH-domain containing 1 (Ehd1), mRNA. /PROD=EH-domain containing 1 /FL=gb:NM_010119.1 gb:AF099186.1 gb:AF173156.1
1416011_x_at	294.7	P	0.046143	-0.3	324.5	NC	0.838962	258.3	A	0.067627	-0.2	355.5	NC	0.5	325	P	0.046143	-0.2	353.3	NC	0.669411	gb:NM_010119.1 /DB_XREF=gi:7106302 /GEN=Ehd1 /FEA=FLmRNA /CNT=383 /TID=Mm.30169.1 /TIER=FL+Stack /STK=145 /UG=Mm.30169 /LL=13660 /DEF=Mus musculus EH-domain containing 1 (Ehd1), mRNA. /PROD=EH-domain containing 1 /FL=gb:NM_010119.1 gb:AF099186.1 gb:AF173156.1
1416012_at	27.2	A	0.696289	0	19	NC	0.5	12.4	A	0.72583	-0.8	34.2	NC	0.5	25.3	A	0.72583	0.3	23.9	NC	0.5	gb:AF099186.1 /DB_XREF=gi:5579089 /FEA=FLmRNA /CNT=383 /TID=Mm.30169.1 /TIER=FL+Stack /STK=118 /UG=Mm.30169 /LL=13660 /UG_GENE=Ehd1 /DEF=Mus musculus EH domain-containing protein EHD1 mRNA, complete cds. /PROD=EH domain-containing protein EHD1 /FL=gb:NM_010119.1 gb:AF099186.1 gb:AF173156.1
1416013_at	1787.7	P	0.000244	-0.1	2199.7	NC	0.5	1698.9	P	0.000244	-0.1	2202.9	NC	0.5	2047	P	0.000732	0	2033.4	NC	0.5	gb:NM_011116.1 /DB_XREF=gi:7242180 /GEN=Pld3 /FEA=FLmRNA /CNT=258 /TID=Mm.6483.1 /TIER=FL+Stack /STK=145 /UG=Mm.6483 /LL=18807 /DEF=Mus musculus phospholipase D3 (Pld3), mRNA. /PROD=phospholipase D3 /FL=gb:AF026124.1 gb:NM_011116.1
1416014_at	667.6	P	0.000244	0	608.9	NC	0.5	721.1	P	0.001953	0	754.1	NC	0.5	645.2	P	0.000244	0	601.5	NC	0.5	gb:NM_015751.1 /DB_XREF=gi:7657517 /GEN=Abce1 /FEA=FLmRNA /CNT=245 /TID=Mm.5831.1 /TIER=FL+Stack /STK=145 /UG=Mm.5831 /LL=24015 /DEF=Mus musculus ATP-binding cassette, sub-family E (OABP), member 1 (Abce1), mRNA. /PROD=ATP-binding cassette, subfamily E, member 1 /FL=gb:NM_015751.1 gb:U90446.1 gb:BC005422.1
1416015_s_at	1022.2	P	0.000244	-0.1	1206.4	NC	0.5	1163	P	0.000244	0	1166.4	NC	0.5	1122.7	P	0.000244	0	1048.6	NC	0.5	gb:NM_015751.1 /DB_XREF=gi:7657517 /GEN=Abce1 /FEA=FLmRNA /CNT=245 /TID=Mm.5831.1 /TIER=FL+Stack /STK=145 /UG=Mm.5831 /LL=24015 /DEF=Mus musculus ATP-binding cassette, sub-family E (OABP), member 1 (Abce1), mRNA. /PROD=ATP-binding cassette, subfamily E, member 1 /FL=gb:NM_015751.1 gb:U90446.1 gb:BC005422.1
1416016_at	88.3	A	0.149658	2.3	25.1	NC	0.010135	86.2	A	0.111572	0	84.1	NC	0.5	71.3	A	0.303711	1.1	32.2	NC	0.342437	gb:BC024897.1 /DB_XREF=gi:19352971 /FEA=FLmRNA /CNT=240 /TID=Mm.16122.1 /TIER=FL+Stack /STK=144 /UG=Mm.16122 /LL=21354 /UG_GENE=Abcb2 /DEF=Mus musculus, ATP-binding cassette, sub-family B (MDRTAP), member 2, clone MGC:6181 IMAGE:3257734, mRNA, complete cds. /PROD=ATP-binding cassette, sub-family B (MDRTAP),member 2 /FL=gb:BC024897.1 gb:BC013802.1 gb:NM_013683.1 gb:M55637.1 gb:U60023.1 gb:U60022.1…
1416017_at	2722.4	P	0.000732	0.2	2248.5	NC	0.131343	2580.9	P	0.000244	0.1	2275.3	NC	0.5	2417.9	P	0.000732	0.1	2134.3	NC	0.5	gb:NM_017477.1 /DB_XREF=gi:8567337 /GEN=Copg1 /FEA=FLmRNA /CNT=416 /TID=Mm.26422.1 /TIER=FL+Stack /STK=144 /UG=Mm.26422 /LL=54161 /DEF=Mus musculus coatomer protein complex, subunit gamma 1 (Copg1), mRNA. /PROD=coatomer protein complex, subunit gamma 1 /FL=gb:AF187079.1 gb:BC024686.1 gb:NM_017477.1 gb:BC024896.1
1416018_at	1139.4	P	0.000244	-0.1	1185.9	NC	0.5	1150	P	0.000244	0.2	1031.7	NC	0.213188	1217.6	P	0.000732	0	1122.4	NC	0.5	gb:BC013461.1 /DB_XREF=gi:15488631 /FEA=FLmRNA /CNT=217 /TID=Mm.38184.1 /TIER=FL+Stack /STK=144 /UG=Mm.38184 /LL=13486 /UG_GENE=Dr1 /DEF=Mus musculus, down-regulator of transcription 1, TBP-binding (negative cofactor 2), clone MGC:18680 IMAGE:4222118, mRNA, complete cds. /PROD=down-regulator of transcription 1, TBP-binding(negative cofactor 2) /FL=gb:BC013461.1 gb:NM_026106.1
1416019_at	686	P	0.000244	0.2	585.2	NC	0.441923	715.4	P	0.000244	0.4	536.6	I	0.000167	628.4	P	0.000244	0.2	511.9	NC	0.307406	gb:NM_026106.1 /DB_XREF=gi:15100153 /GEN=Dr1 /FEA=FLmRNA /CNT=217 /TID=Mm.38184.1 /TIER=FL /STK=4 /UG=Mm.38184 /LL=13486 /DEF=Mus musculus down-regulator of transcription 1 (Dr1), mRNA. /PROD=down-regulator of transcription 1 /FL=gb:BC013461.1 gb:NM_026106.1
1416020_a_at	3584.2	P	0.000244	0	3668.9	NC	0.5	3695	P	0.000244	0	3580.5	NC	0.5	4016.5	P	0.000244	0.1	3719.6	NC	0.5	gb:NM_007506.1 /DB_XREF=gi:6680749 /GEN=Atp5g1 /FEA=FLmRNA /CNT=253 /TID=Mm.258.1 /TIER=FL+Stack /STK=143 /UG=Mm.258 /LL=11951 /DEF=Mus musculus ATP synthase, H+ transporting, mitochondrial F0 complex, subunit c (subunit 9), isoform 1 (Atp5g1), mRNA. /PROD=ATP synthase, H+ transporting, mitochondrial F0complex, subunit c (subunit 9), isoform 1 /FL=gb:NM_007506.1 gb:L19737.1 gb:BC003854.1
1416021_a_at	8642.6	P	0.000244	1.2	3652.5	I	2e-05	8504.1	P	0.000244	1.3	3408.1	I	2e-05	7490.1	P	0.000244	1.2	3262.7	I	2e-05	gb:BC002008.1 /DB_XREF=gi:12805102 /FEA=FLmRNA /CNT=262 /TID=Mm.741.1 /TIER=FL+Stack /STK=143 /UG=Mm.741 /LL=16592 /UG_GENE=Fabp5 /DEF=Mus musculus, fatty acid binding protein 5, epidermal, clone MGC:5786 IMAGE:3490535, mRNA, complete cds. /PROD=fatty acid binding protein 5, epidermal /FL=gb:NM_010634.1 gb:BC002008.1
1416022_at	3347.9	P	0.000244	1.6	1165	I	2e-05	3238.4	P	0.000244	1.5	1158.6	I	2e-05	3050.2	P	0.000244	1.3	1205.2	I	2e-05	gb:BC002008.1 /DB_XREF=gi:12805102 /FEA=FLmRNA /CNT=262 /TID=Mm.741.1 /TIER=FL+Stack /STK=143 /UG=Mm.741 /LL=16592 /UG_GENE=Fabp5 /DEF=Mus musculus, fatty acid binding protein 5, epidermal, clone MGC:5786 IMAGE:3490535, mRNA, complete cds. /PROD=fatty acid binding protein 5, epidermal /FL=gb:NM_010634.1 gb:BC002008.1
1416023_at	1162.7	P	0.000244	-0.2	1276.1	NC	0.786812	1071.9	P	0.000244	-0.4	1385	NC	0.997247	1214	P	0.000244	-0.2	1348.7	NC	0.916174	gb:NM_010174.1 /DB_XREF=gi:6753809 /GEN=Fabp3 /FEA=FLmRNA /CNT=232 /TID=Mm.22220.1 /TIER=FL+Stack /STK=143 /UG=Mm.22220 /LL=14077 /DEF=Mus musculus fatty acid binding protein 3, muscle and heart (Fabp3), mRNA. /PROD=fatty acid binding protein heart 1 /FL=gb:U02883.1 gb:BC002082.1 gb:NM_010174.1
1416024_x_at	7022.3	P	0.000244	0	6523.9	NC	0.5	5995.7	P	0.000244	0.1	7101.9	NC	0.5	6891.3	P	0.000244	0.1	6989.9	NC	0.5	gb:NM_009836.1 /DB_XREF=gi:6753319 /GEN=Cct3 /FEA=FLmRNA /CNT=370 /TID=Mm.3576.1 /TIER=FL+Stack /STK=143 /UG=Mm.3576 /LL=12462 /DEF=Mus musculus chaperonin subunit 3 (gamma) (Cct3), mRNA. /PROD=chaperonin subunit 3 (gamma) /FL=gb:NM_009836.1
1416025_at	9.8	A	0.780518	-2	35	NC	0.5	3.6	A	0.98584	-2.7	21.6	NC	0.969033	4.6	A	0.904785	-0.4	7.6	NC	0.736659	gb:NM_133862.1 /DB_XREF=gi:19527077 /GEN=AI256424 /FEA=FLmRNA /CNT=301 /TID=Mm.16422.1 /TIER=FL+Stack /STK=143 /UG=Mm.16422 /LL=99571 /DEF=Mus musculus expressed sequence AI256424 (AI256424), mRNA. /PROD=expressed sequence AI256424 /FL=gb:BC019506.1 gb:NM_133862.1 gb:BC019828.1
1416026_a_at	6667.3	P	0.000244	0.1	6396.4	NC	0.5	7820.6	P	0.000244	0	6505.3	NC	0.5	5953	P	0.000244	-0.1	6637.3	NC	0.5	gb:NM_009076.1 /DB_XREF=gi:6677768 /GEN=Rpl12 /FEA=FLmRNA /CNT=205 /TID=Mm.70127.1 /TIER=FL+Stack /STK=142 /UG=Mm.70127 /LL=19897 /DEF=Mus musculus ribosomal protein L12 (Rpl12), mRNA. /PROD=ribosomal protein L12 /FL=gb:NM_009076.1 gb:L04280.1 gb:BC018321.1
1416027_at	1947	P	0.000244	0.3	1507.1	I	0.000147	1924.5	P	0.000244	0.1	1631.6	NC	0.274048	1958.1	P	0.000244	0.2	1530.4	NC	0.074268	gb:NM_011051.1 /DB_XREF=gi:6754999 /GEN=Pdcd6 /FEA=FLmRNA /CNT=221 /TID=Mm.24254.1 /TIER=FL+Stack /STK=142 /UG=Mm.24254 /LL=18570 /DEF=Mus musculus programmed cell death 6 (Pdcd6), mRNA. /PROD=programmed cell death 6 /FL=gb:NM_011051.1 gb:U49112.1
1416028_a_at	539.2	P	0.000244	-0.1	652.9	NC	0.5	674.5	P	0.000244	0	626.6	NC	0.5	746.9	P	0.000244	-0.2	817.2	NC	0.5	gb:BI453712 /DB_XREF=gi:15244368 /DB_XREF=603171668F1 /CLONE=IMAGE:5251240 /FEA=FLmRNA /CNT=253 /TID=Mm.1775.1 /TIER=Stack /STK=24 /UG=Mm.1775 /LL=15374 /UG_GENE=Hn1 /UG_TITLE=hematological and neurological expressed sequence 1 /FL=gb:BC003758.1 gb:U90123.1 gb:NM_008258.1
1416029_at	922.2	P	0.000244	2.5	188.8	I	2e-05	729.2	P	0.000244	2.2	176.3	I	2e-05	563.3	P	0.000244	1.8	192.5	I	2e-05	gb:NM_013692.1 /DB_XREF=gi:7305570 /GEN=Tieg /FEA=FLmRNA /CNT=184 /TID=Mm.4292.1 /TIER=FL+Stack /STK=141 /UG=Mm.4292 /LL=21847 /DEF=Mus musculus TGFB inducible early growth response (Tieg), mRNA. /PROD=TGFB inducible early growth response /FL=gb:AF064088.1 gb:BC003316.1 gb:NM_013692.1 gb:AF049879.1
1416030_a_at	473.4	P	0.000244	0.1	408.8	NC	0.5	460.1	P	0.000244	0	461.4	NC	0.5	551	P	0.000244	0.1	498.2	NC	0.5	gb:NM_008568.1 /DB_XREF=gi:10242372 /GEN=Mcmd7 /FEA=FLmRNA /CNT=270 /TID=Mm.18923.1 /TIER=FL+Stack /STK=141 /UG=Mm.18923 /LL=17220 /DEF=Mus musculus mini chromosome maintenance deficient 7 (S. cerevisiae) (Mcmd7), mRNA. /PROD=mini chromosome maintenance deficient 7 (S.cerevisiae) /FL=gb:D26091.1 gb:NM_008568.1
1416031_s_at	472.2	P	0.000732	0.2	422.7	NC	0.5	505.8	P	0.000244	0.2	356.5	NC	0.105663	513.9	P	0.001953	0.4	378.8	NC	0.153232	gb:NM_008568.1 /DB_XREF=gi:10242372 /GEN=Mcmd7 /FEA=FLmRNA /CNT=270 /TID=Mm.18923.1 /TIER=FL+Stack /STK=141 /UG=Mm.18923 /LL=17220 /DEF=Mus musculus mini chromosome maintenance deficient 7 (S. cerevisiae) (Mcmd7), mRNA. /PROD=mini chromosome maintenance deficient 7 (S.cerevisiae) /FL=gb:D26091.1 gb:NM_008568.1
1416032_at	470.3	P	0.000732	0.2	376.2	NC	0.028766	486.2	P	0.00415	0.2	438.7	NC	0.074268	490	P	0.005859	0.1	461.2	NC	0.194801	gb:NM_134142.1 /DB_XREF=gi:19527377 /GEN=1110006I15Rik /FEA=FLmRNA /CNT=236 /TID=Mm.30020.1 /TIER=FL+Stack /STK=141 /UG=Mm.30020 /LL=68539 /DEF=Mus musculus RIKEN cDNA 1110006I15 gene (1110006I15Rik), mRNA. /PROD=mitsugumin 23 /FL=gb:BC025815.1 gb:NM_134142.1 gb:BC022997.1 gb:BC025033.1
1416033_at	63.9	A	0.19458	-0.1	94.9	NC	0.5	78.7	P	0.010742	0.2	71.1	NC	0.342437	109.3	M	0.056152	0.5	72.4	NC	0.088938	gb:AW494906 /DB_XREF=gi:7065187 /DB_XREF=UI-M-BH3-auq-a-03-0-UI.s1 /CLONE=UI-M-BH3-auq-a-03-0-UI /FEA=FLmRNA /CNT=236 /TID=Mm.30020.1 /TIER=Stack /STK=8 /UG=Mm.30020 /LL=68539 /UG_GENE=1110006I15Rik /UG_TITLE=RIKEN cDNA 1110006I15 gene /FL=gb:BC025815.1 gb:NM_134142.1 gb:BC022997.1 gb:BC025033.1
1416034_at	448.6	P	0.000244	0.7	303	I	0.000865	478.5	P	0.000244	0.2	425.3	NC	0.065566	465.7	P	0.000732	0.4	369.4	NC	0.057676	gb:BF123439 /DB_XREF=gi:10962479 /DB_XREF=601760641F1 /CLONE=IMAGE:4023467 /FEA=FLmRNA /CNT=468 /TID=Mm.6417.1 /TIER=Stack /STK=33 /UG=Mm.6417 /LL=12484 /UG_GENE=Cd24a /UG_TITLE=CD24a antigen /FL=gb:NM_009846.1 gb:M58661.1
1416035_at	3624.3	P	0.000244	-0.3	4677.4	D	0.999562	3436.9	P	0.000244	-0.4	4353.8	NC	0.993497	3128.6	P	0.000244	-0.4	4136.3	D	0.999932	gb:AV370372 /DB_XREF=gi:15406791 /DB_XREF=AV370372 /CLONE=9030216D13 /FEA=FLmRNA /CNT=281 /TID=Mm.3879.1 /TIER=Stack /STK=19 /UG=Mm.3879 /LL=15251 /UG_GENE=Hif1a /UG_TITLE=hypoxia inducible factor 1, alpha subunit /FL=gb:BC026139.1 gb:NM_010431.1 gb:AF003695.1
1416036_at	2957.2	P	0.000244	0.1	2611.9	NC	0.5	3099.9	P	0.000732	0.1	2759.7	NC	0.493524	3098.7	P	0.000244	0.1	2697.7	NC	0.5	gb:AF483488.1 /DB_XREF=gi:19548729 /FEA=FLmRNA /CNT=283 /TID=Mm.27941.1 /TIER=FL+Stack /STK=11 /UG=Mm.27941 /LL=14225 /UG_GENE=Fkbp1a /DEF=Mus musculus strain ILS FK506-binding protein mRNA, complete cds. /PROD=FK506-binding protein /FL=gb:AF483489.1 gb:AF483488.1 gb:NM_008019.1 gb:BC004671.1
1416037_a_at	5771.6	P	0.000244	0.1	5117.2	NC	0.5	6393.3	P	0.000244	0.3	5469.3	NC	0.022932	6570.7	P	0.000244	0.2	5443	NC	0.018128	gb:NM_007636.1 /DB_XREF=gi:6671699 /GEN=Cct2 /FEA=FLmRNA /CNT=323 /TID=Mm.3670.1 /TIER=FL+Stack /STK=140 /UG=Mm.3670 /LL=12461 /DEF=Mus musculus chaperonin subunit 2 (beta) (Cct2), mRNA. /PROD=chaperonin subunit 2 (beta) /FL=gb:NM_007636.1 gb:BC007470.1 gb:BC026918.1
1416038_at	1102.4	P	0.000244	0.8	700.1	I	2e-05	1057.2	P	0.000244	0.7	683.6	I	2e-05	1232.6	P	0.000244	0.9	719.1	I	2.7e-05	gb:NM_019776.1 /DB_XREF=gi:9790066 /GEN=Snd1-pending /FEA=FLmRNA /CNT=284 /TID=Mm.29827.1 /TIER=FL+Stack /STK=140 /UG=Mm.29827 /LL=56463 /DEF=Mus musculus staphylococcal nuclease domain containing 1 (Snd1-pending), mRNA. /PROD=staphylococcal nuclease domain containing 1 /FL=gb:BC007126.1 gb:NM_019776.1 gb:AB021491.1
1416039_x_at	219.4	P	0.000732	0.7	149.9	NC	0.022932	208.4	P	0.00293	0	159.5	NC	0.5	244	P	0.001221	0	238.9	NC	0.5	gb:NM_010516.1 /DB_XREF=gi:6753593 /GEN=Cyr61 /FEA=FLmRNA /CNT=204 /TID=Mm.1231.1 /TIER=FL+Stack /STK=140 /UG=Mm.1231 /LL=16007 /DEF=Mus musculus cysteine rich protein 61 (Cyr61), mRNA. /PROD=cysteine rich protein 61 /FL=gb:M32490.1 gb:NM_010516.1
1416040_at	22.6	A	0.633789	2.1	2.8	NC	0.006503	8.2	A	0.80542	0.2	4.1	NC	0.242585	2.2	A	0.981445	0.2	6.2	NC	0.805199	gb:NM_026334.1 /DB_XREF=gi:13385835 /GEN=2310051B21Rik /FEA=FLmRNA /CNT=204 /TID=Mm.46408.1 /TIER=FL+Stack /STK=139 /UG=Mm.46408 /LL=67717 /DEF=Mus musculus RIKEN cDNA 2310051B21 gene (2310051B21Rik), mRNA. /PROD=RIKEN cDNA 2310051B21 /FL=gb:NM_026334.1
1416041_at	3392.2	P	0.000244	-1	6267.5	D	0.99998	5797.1	P	0.000244	-0.3	6250.3	D	0.999448	4278.4	P	0.000244	-0.6	5997.2	D	0.99998	gb:NM_011361.1 /DB_XREF=gi:6755489 /GEN=Sgk /FEA=FLmRNA /CNT=280 /TID=Mm.28405.1 /TIER=FL+Stack /STK=139 /UG=Mm.28405 /LL=20393 /DEF=Mus musculus serumglucocorticoid regulated kinase (Sgk), mRNA. /PROD=serumglucocorticoid regulated kinase /FL=gb:NM_011361.1 gb:AF205855.1 gb:AF139638.1 gb:BC005720.1
1416042_s_at	589.7	P	0.000244	-0.1	585.6	NC	0.5	668.9	P	0.000244	0.2	551.8	NC	0.5	670.6	P	0.000244	0.1	534.5	NC	0.5	gb:NM_016777.2 /DB_XREF=gi:13384597 /GEN=Nasp /FEA=FLmRNA /CNT=221 /TID=Mm.7516.1 /TIER=FL+Stack /STK=139 /UG=Mm.7516 /LL=50927 /DEF=Mus musculus nuclear autoantigenic sperm protein (histone-binding) (Nasp), mRNA. /PROD=nuclear autoantigenic sperm protein(histone-binding) /FL=gb:NM_016777.2 gb:AF034610.2
1416043_at	11.1	A	0.466064	-0.8	23.3	NC	0.532344	47.1	A	0.111572	-0.4	45.9	NC	0.805199	29.8	A	0.111572	-0.1	50.5	NC	0.506476	gb:BB493242 /DB_XREF=gi:9451869 /DB_XREF=BB493242 /CLONE=D530032B20 /FEA=FLmRNA /CNT=221 /TID=Mm.7516.1 /TIER=Stack /STK=9 /UG=Mm.7516 /LL=50927 /UG_GENE=Nasp /UG_TITLE=nuclear autoantigenic sperm protein (histone-binding) /FL=gb:NM_016777.2 gb:AF034610.2
1416044_at	995.9	P	0.000244	-0.3	1102.3	NC	0.994067	1085.5	P	0.000244	0.1	1077.3	NC	0.5	1211	P	0.000244	0.1	1160.7	NC	0.5	gb:NM_022009.1 /DB_XREF=gi:11528489 /GEN=Fliih /FEA=FLmRNA /CNT=256 /TID=Mm.25044.1 /TIER=FL+Stack /STK=139 /UG=Mm.25044 /LL=14248 /DEF=Mus musculus flightless I homolog (Drosophila) (Fliih), mRNA. /PROD=flightless I homolog (Drosophila) /FL=gb:NM_022009.1 gb:AF287264.1
1416045_a_at	2012.1	P	0.000244	0.1	1749.8	NC	0.5	2083.7	P	0.000244	0.1	1884.3	NC	0.5	2318.7	P	0.000244	0.2	1945.1	NC	0.5	gb:NM_011418.1 /DB_XREF=gi:6755577 /GEN=Smarcb1 /FEA=FLmRNA /CNT=211 /TID=Mm.26116.1 /TIER=FL+Stack /STK=139 /UG=Mm.26116 /LL=20587 /DEF=Mus musculus SWISNF related, matrix associated, actin dependent regulator of chromatin, subfamily b, member 1 (Smarcb1), mRNA. /PROD=SWISNF related, matrix associated, actindependent regulator of chromatin, subfamily b, member 1 /FL=gb:AB017344.1 gb:BC025163.1 g…
1416046_a_at	814.7	P	0.000244	0	928.4	NC	0.5	701.9	P	0.000244	-0.1	795.5	NC	0.5	746.2	P	0.000244	-0.2	842.9	NC	0.786812	gb:NM_025799.1 /DB_XREF=gi:13385271 /GEN=0610025O11Rik /FEA=FLmRNA /CNT=219 /TID=Mm.26625.1 /TIER=FL+Stack /STK=138 /UG=Mm.26625 /LL=66848 /DEF=Mus musculus RIKEN cDNA 0610025O11 gene (0610025O11Rik), mRNA. /PROD=RIKEN cDNA 0610025O11 /FL=gb:NM_025799.1 gb:BC004039.1 gb:BC018181.1
1416047_at	50.4	A	0.219482	-0.8	106.8	NC	0.5	62.2	A	0.095215	-0.3	74.9	NC	0.805199	56.6	A	0.19458	-0.1	71	NC	0.5	gb:BM054266 /DB_XREF=gi:16811245 /DB_XREF=id54h03.y3 /CLONE=IMAGE:5667292 /FEA=FLmRNA /CNT=219 /TID=Mm.26625.1 /TIER=ConsEnd /STK=0 /UG=Mm.26625 /LL=66848 /UG_GENE=0610025O11Rik /UG_TITLE=RIKEN cDNA 0610025O11 gene /FL=gb:NM_025799.1 gb:BC004039.1 gb:BC018181.1
1416048_at	1365.3	P	0.000244	-0.7	2178	D	0.999693	1601	P	0.000732	-0.3	2067.2	D	0.999308	1646.9	P	0.000732	-0.4	2227.4	D	0.998664	gb:NM_018774.1 /DB_XREF=gi:9055279 /GEN=Edr2 /FEA=FLmRNA /CNT=215 /TID=Mm.14198.1 /TIER=FL+Stack /STK=138 /UG=Mm.14198 /LL=54383 /DEF=Mus musculus early development regulator 2 (homolog of polyhomeotic 2) (Edr2), mRNA. /PROD=early development regulator 2 (homolog ofpolyhomeotic 2) /FL=gb:U81491.1 gb:NM_018774.1
1416049_at	922	P	0.000732	0.4	670.5	I	0.000167	927.8	P	0.000732	0.3	816.6	I	0.000618	978.5	P	0.000732	0.5	686.5	I	0.001486	gb:NM_138595.1 /DB_XREF=gi:20070407 /GEN=D19Wsu57e /FEA=FLmRNA /CNT=190 /TID=Mm.27953.1 /TIER=FL+Stack /STK=138 /UG=Mm.27953 /LL=28058 /DEF=Mus musculus DNA segment, Chr 19, Wayne State University 57, expressed (D19Wsu57e), mRNA. /PROD=DNA segment, Chr 19, Wayne State University 57,expressed /FL=gb:NM_138595.1 gb:BC017135.1
1416050_a_at	1596.7	P	0.000244	-0.8	2797.4	D	0.99998	1642.9	P	0.000244	-0.7	2593	D	0.99998	1860.8	P	0.000244	-0.5	2666.2	D	0.99998	gb:NM_016741.1 /DB_XREF=gi:14389422 /GEN=Srb1 /FEA=FLmRNA /CNT=246 /TID=Mm.4603.1 /TIER=FL+Stack /STK=138 /UG=Mm.4603 /LL=20778 /DEF=Mus musculus scavenger receptor class B1 (Srb1), mRNA. /PROD=scavenger receptor class B1 /FL=gb:BC004656.1 gb:U37799.1 gb:NM_016741.1
1416051_at	60.8	A	0.334473	2.1	11.8	NC	0.007788	20.9	A	0.398926	-0.3	29.3	NC	0.5	8.2	A	0.943848	0.4	18.7	NC	0.5	gb:NM_013484.1 /DB_XREF=gi:7304936 /GEN=C2 /FEA=FLmRNA /CNT=183 /TID=Mm.2081.1 /TIER=FL+Stack /STK=138 /UG=Mm.2081 /LL=12263 /DEF=Mus musculus complement component 2 (within H-2S) (C2), mRNA. /PROD=complement component 2 (within H-2S) /FL=gb:BC011086.1 gb:NM_013484.1 gb:M57891.1
1416052_at	2865.3	P	0.000244	0.2	2346.8	NC	0.111714	2547.2	P	0.000244	-0.1	2329.7	NC	0.5	2416.1	P	0.000244	-0.1	2504.3	NC	0.5	gb:NM_021463.1 /DB_XREF=gi:10946853 /GEN=Prps1 /FEA=FLmRNA /CNT=199 /TID=Mm.27454.1 /TIER=FL+Stack /STK=138 /UG=Mm.27454 /LL=19139 /DEF=Mus musculus phosphoribosyl pyrophosphate synthetase 1 (Prps1), mRNA. /PROD=phosphoribosyl pyrophosphate synthetase 1 /FL=gb:AB025048.1 gb:NM_021463.1
1416053_at	580.2	P	0.000732	-0.2	633.7	NC	0.5	418.9	P	0.000732	0	576	NC	0.5	520.7	P	0.000732	-0.1	669.3	NC	0.786812	gb:NM_008516.1 /DB_XREF=gi:6678723 /GEN=Lrrn1 /FEA=FLmRNA /CNT=157 /TID=Mm.4640.1 /TIER=FL+Stack /STK=138 /UG=Mm.4640 /LL=16979 /DEF=Mus musculus leucine rich repeat protein 1, neuronal (Lrrn1), mRNA. /PROD=leucine rich repeat protein 1, neuronal /FL=gb:NM_008516.1 gb:D45913.1
1416054_at	11108.5	P	0.000244	0.1	9067.8	NC	0.5	10067.4	P	0.000244	-0.1	10757.5	NC	0.5	8706.1	P	0.000244	-0.1	10857.7	NC	0.888286	gb:NM_009095.1 /DB_XREF=gi:6677806 /GEN=Rps5 /FEA=FLmRNA /CNT=359 /TID=Mm.5291.1 /TIER=FL+Stack /STK=137 /UG=Mm.5291 /LL=20103 /DEF=Mus musculus ribosomal protein S5 (Rps5), mRNA. /PROD=ribosomal protein S5 /FL=gb:NM_009095.1 gb:U78085.1
1416055_at	99.8	P	0.000244	0.1	88	NC	0.5	83.2	P	0.00415	0	78.1	NC	0.5	80.8	P	0.001953	0.1	81.3	NC	0.222749	gb:NM_009669.1 /DB_XREF=gi:6753051 /GEN=Amy2 /FEA=FLmRNA /CNT=486 /TID=Mm.324.1 /TIER=FL+Stack /STK=137 /UG=Mm.324 /LL=11723 /DEF=Mus musculus amylase 2, pancreatic (Amy2), mRNA. /PROD=amylase 2, pancreatic /FL=gb:NM_009669.1
1416056_a_at	9777.9	P	0.000244	-0.2	10850.8	D	0.999833	9664.5	P	0.000244	-0.3	11638.2	D	0.999786	9632.8	P	0.000244	-0.4	11867.2	D	0.999833	gb:BC027265.1 /DB_XREF=gi:20073150 /FEA=FLmRNA /CNT=232 /TID=Mm.30084.1 /TIER=FL+Stack /STK=137 /UG=Mm.30084 /LL=104130 /UG_GENE=Np15 /DEF=Mus musculus, nuclear protein 15.6, clone MGC:27951 IMAGE:3589704, mRNA, complete cds. /PROD=nuclear protein 15.6 /FL=gb:BC027265.1 gb:NM_019435.1
1416057_at	8418.5	P	0.000244	-0.2	9754.1	NC	0.966696	8741.8	P	0.000244	-0.4	11076.4	D	0.999932	7720.5	P	0.000244	-0.3	10931.5	D	0.999382	gb:BC027265.1 /DB_XREF=gi:20073150 /FEA=FLmRNA /CNT=232 /TID=Mm.30084.1 /TIER=FL+Stack /STK=137 /UG=Mm.30084 /LL=104130 /UG_GENE=Np15 /DEF=Mus musculus, nuclear protein 15.6, clone MGC:27951 IMAGE:3589704, mRNA, complete cds. /PROD=nuclear protein 15.6 /FL=gb:BC027265.1 gb:NM_019435.1
1416058_s_at	12839.5	P	0.000244	0	12281.5	NC	0.5	11864.8	P	0.000244	-0.1	12811.4	NC	0.5	11880	P	0.000244	-0.2	13331.4	NC	0.846768	gb:NM_020615.2 /DB_XREF=gi:13346509 /GEN=Atp5c1 /FEA=FLmRNA /CNT=343 /TID=Mm.12677.1 /TIER=FL+Stack /STK=137 /UG=Mm.12677 /LL=11949 /DEF=Mus musculus ATP synthase, H+ transporting, mitochondrial F1 complex, gamma polypeptide 1 (Atp5c1), mRNA. /PROD=ATP synthase, H+ transporting, mitochondrial F1complex, gamma polypeptide 1 /FL=gb:BC010700.1 gb:NM_020615.2 gb:D21073.1
1416059_at	2583.5	P	0.000244	0.1	2410.8	NC	0.441923	2583.8	P	0.000244	0	2535.9	NC	0.5	2734.9	P	0.000244	0.1	2396.6	NC	0.5	gb:BC011160.1 /DB_XREF=gi:15029873 /FEA=FLmRNA /CNT=224 /TID=Mm.28704.1 /TIER=FL+Stack /STK=137 /UG=Mm.28704 /LL=27054 /UG_GENE=Sec23b /DEF=Mus musculus, SEC23B (S. cerevisiae), clone MGC:18658 IMAGE:4024353, mRNA, complete cds. /PROD=SEC23B (S. cerevisiae) /FL=gb:NM_019787.1 gb:BC011160.1 gb:AF200326.1 gb:BC005464.1
1416060_at	2236.1	P	0.000244	0.4	1560.3	I	0.000241	2007.4	P	0.000244	0.3	1588.9	NC	0.003699	1709.7	P	0.000244	0.1	1582.1	NC	0.5	gb:NM_025706.1 /DB_XREF=gi:13385163 /GEN=4432405K22Rik /FEA=FLmRNA /CNT=232 /TID=Mm.22252.1 /TIER=FL+Stack /STK=137 /UG=Mm.22252 /LL=66687 /DEF=Mus musculus RIKEN cDNA 4432405K22 gene (4432405K22Rik), mRNA. /PROD=RIKEN cDNA 4432405K22 /FL=gb:NM_025706.1
1416061_at	1198.4	P	0.00293	0.4	917	I	0.000438	1211.7	P	0.00293	0.4	880.1	I	7.8e-05	1142.2	P	0.00293	0.2	911.6	NC	0.047264	gb:AK014795.1 /DB_XREF=gi:12852851 /FEA=FLmRNA /CNT=232 /TID=Mm.22252.1 /TIER=Stack /STK=20 /UG=Mm.22252 /LL=66687 /UG_GENE=4432405K22Rik /UG_TITLE=RIKEN cDNA 4432405K22 gene /DEF=Mus musculus 0 day neonate head cDNA, RIKEN full-length enriched library, clone:4833445M16:homolog to CDNA FLJ12085 FIS, CLONE HEMBB1002510, WEAKLY SIMILAR TO GYP7 PROTEIN, full insert sequence. /FL=gb:NM_025706.1
1416062_at	233.8	P	0.010742	0	262.1	NC	0.131343	332.9	P	0.005859	0.4	208.6	NC	0.011045	347.9	P	0.00415	0.1	290.5	NC	0.5	gb:BF577643 /DB_XREF=gi:11651355 /DB_XREF=602092518F1 /CLONE=IMAGE:4206676 /FEA=FLmRNA /CNT=232 /TID=Mm.22252.1 /TIER=Stack /STK=8 /UG=Mm.22252 /LL=66687 /UG_GENE=4432405K22Rik /UG_TITLE=RIKEN cDNA 4432405K22 gene /FL=gb:NM_025706.1
1416063_x_at	4.1	A	0.780518	-0.5	1.9	NC	0.570859	1.7	A	0.753906	-1.6	5.9	NC	0.493524	24.1	A	0.398926	0.3	17.6	NC	0.454766	gb:NM_023289.1 /DB_XREF=gi:12963618 /GEN=Ceacam11 /FEA=FLmRNA /CNT=145 /TID=Mm.36666.1 /TIER=FL+Stack /STK=137 /UG=Mm.36666 /LL=66996 /DEF=Mus musculus CEA-related cell adhesion molecule 11 (Ceacam11), mRNA. /PROD=carcinoembryonic antigen related protein /FL=gb:AF221099.1 gb:NM_023289.1
1416064_a_at	10151.4	P	0.000244	0.1	8549.3	NC	0.5	15157.1	P	0.000244	0.6	8996	I	2e-05	15289.2	P	0.000244	0.7	8447.2	I	3e-05	gb:NM_022310.1 /DB_XREF=gi:11612488 /GEN=Hspa5 /FEA=FLmRNA /CNT=367 /TID=Mm.918.1 /TIER=FL+Stack /STK=136 /UG=Mm.918 /LL=14828 /DEF=Mus musculus heat shock 70kD protein 5 (glucose-regulated protein, 78kD) (Hspa5), mRNA. /PROD=glucose regulated protein, 78 kDa /FL=gb:D78645.1 gb:NM_022310.1
1416065_a_at	2332.7	P	0.000244	0	2184.4	NC	0.5	2400.6	P	0.000244	0.3	1930.2	MI	0.00225	2374.5	P	0.000244	0.1	2133.2	NC	0.5	gb:NM_133971.1 /DB_XREF=gi:19527191 /GEN=AW549277 /FEA=FLmRNA /CNT=186 /TID=Mm.12459.1 /TIER=FL+Stack /STK=136 /UG=Mm.12459 /LL=102334 /DEF=Mus musculus expressed sequence AW549277 (AW549277), mRNA. /PROD=expressed sequence AW549277 /FL=gb:NM_133971.1 gb:BC002198.1
1416066_at	5063.3	P	0.000244	0.9	2704.7	I	2e-05	5286.9	P	0.000244	0.8	2876.1	I	2e-05	4929.3	P	0.000244	0.9	2663.4	I	2e-05	gb:NM_007657.1 /DB_XREF=gi:6680893 /GEN=Cd9 /FEA=FLmRNA /CNT=324 /TID=Mm.2956.1 /TIER=FL+Stack /STK=135 /UG=Mm.2956 /LL=12527 /DEF=Mus musculus CD9 antigen (Cd9), mRNA. /PROD=CD9 antigen /FL=gb:L08115.1 gb:NM_007657.1
1416067_at	2090.9	P	0.000244	0.3	1905.2	NC	0.061522	2059.1	P	0.000244	0.3	1723.5	NC	0.005933	1973.3	P	0.000244	0.1	1862.3	NC	0.5	gb:NM_013562.1 /DB_XREF=gi:7305178 /GEN=Ifrd1 /FEA=FLmRNA /CNT=225 /TID=Mm.168.1 /TIER=FL+Stack /STK=134 /UG=Mm.168 /LL=15982 /DEF=Mus musculus interferon-related developmental regulator 1 (Ifrd1), mRNA. /PROD=interferon-related developmental regulator 1 /FL=gb:NM_013562.1
1416068_at	2004	P	0.000244	0.2	1617.8	NC	0.021224	1948.9	P	0.000244	0.2	1768.8	NC	0.252851	1746.5	P	0.000244	0.1	1522.9	NC	0.5	gb:NM_053092.1 /DB_XREF=gi:16716380 /GEN=Kars /FEA=FLmRNA /CNT=241 /TID=Mm.196544.1 /TIER=FL+Stack /STK=134 /UG=Mm.196544 /LL=85305 /DEF=Mus musculus lysyl-tRNA synthetase (Kars), mRNA. /PROD=lysyl-tRNA synthetase /FL=gb:BC027356.1 gb:NM_053092.1
1416069_at	5655.9	P	0.000244	-0.3	7908.9	D	0.999911	5577.8	P	0.000244	-0.3	7409.7	D	0.99996	5887.7	P	0.000244	-0.2	7127.6	NC	0.911062	gb:NM_019703.1 /DB_XREF=gi:9790050 /GEN=Pfkp /FEA=FLmRNA /CNT=244 /TID=Mm.108076.1 /TIER=FL+Stack /STK=133 /UG=Mm.108076 /LL=56421 /DEF=Mus musculus phosphofructokinase, platelet (Pfkp), mRNA. /PROD=phosphofructokinase, platelet /FL=gb:AF123533.1 gb:NM_019703.1 gb:BC006926.1
1416070_a_at	492	P	0.000732	0.1	463.8	NC	0.5	613.8	P	0.000244	0.2	376.6	NC	0.094279	588	P	0.000732	0.1	564	NC	0.5	gb:NM_025860.1 /DB_XREF=gi:13385341 /GEN=2310005B10Rik /FEA=FLmRNA /CNT=213 /TID=Mm.44219.1 /TIER=FL+Stack /STK=133 /UG=Mm.44219 /LL=66942 /DEF=Mus musculus RIKEN cDNA 2310005B10 gene (2310005B10Rik), mRNA. /PROD=RIKEN cDNA 2310005B10 /FL=gb:NM_025860.1
1416071_at	680.5	P	0.000244	-0.1	773.7	NC	0.5	1037.9	P	0.000244	0.1	833.4	NC	0.454766	895.6	P	0.000244	0.2	790.1	NC	0.5	gb:NM_025860.1 /DB_XREF=gi:13385341 /GEN=2310005B10Rik /FEA=FLmRNA /CNT=213 /TID=Mm.44219.1 /TIER=FL+Stack /STK=133 /UG=Mm.44219 /LL=66942 /DEF=Mus musculus RIKEN cDNA 2310005B10 gene (2310005B10Rik), mRNA. /PROD=RIKEN cDNA 2310005B10 /FL=gb:NM_025860.1
1416072_at	148	P	0.023926	0.1	122.7	NC	0.5	167.8	P	0.018555	-0.2	196.4	NC	0.5	134.1	P	0.030273	-0.4	199.7	NC	0.854318	gb:NM_133654.1 /DB_XREF=gi:19526791 /GEN=Cd34 /FEA=FLmRNA /CNT=203 /TID=Mm.29798.1 /TIER=FL+Stack /STK=133 /UG=Mm.29798 /LL=12490 /DEF=Mus musculus CD34 antigen (Cd34), mRNA. /PROD=CD34 antigen /FL=gb:BC006607.1 gb:NM_133654.1
1416073_a_at	803.3	P	0.000244	-0.4	959.9	D	0.999135	996.3	P	0.000732	-0.2	1030.4	NC	0.60871	1140.1	P	0.000244	-0.1	885.4	NC	0.60871	gb:NM_008787.1 /DB_XREF=gi:6679218 /GEN=Pcnt /FEA=FLmRNA /CNT=157 /TID=Mm.4379.1 /TIER=FL+Stack /STK=133 /UG=Mm.4379 /LL=18541 /DEF=Mus musculus pericentrin (Pcnt), mRNA. /PROD=pericentrin /FL=gb:U05823.1 gb:NM_008787.1
1416074_a_at	10403.6	P	0.000244	0.1	10585.4	NC	0.5	9397.4	P	0.000244	-0.1	10568.8	NC	0.5	9941.5	P	0.000244	-0.1	11038.5	NC	0.747149	gb:NM_009081.1 /DB_XREF=gi:6677778 /GEN=Rpl28 /FEA=FLmRNA /CNT=199 /TID=Mm.3111.1 /TIER=FL+Stack /STK=132 /UG=Mm.3111 /LL=19943 /DEF=Mus musculus ribosomal protein L28 (Rpl28), mRNA. /PROD=ribosomal protein L28 /FL=gb:NM_009081.1 gb:BC024395.1
1416075_at	452	P	0.000732	0.1	481.7	NC	0.5	466.4	P	0.000244	0.4	374.4	NC	0.022932	483.4	P	0.000732	0.2	338.1	NC	0.284967	gb:BC019377.1 /DB_XREF=gi:18044159 /FEA=FLmRNA /CNT=209 /TID=Mm.67721.1 /TIER=FL+Stack /STK=9 /UG=Mm.67721 /LL=64010 /UG_GENE=Wwp3-pending /DEF=Mus musculus, WW domain-containing protein 3, clone MGC:30471 IMAGE:4021056, mRNA, complete cds. /PROD=WW domain-containing protein 3 /FL=gb:NM_022028.1 gb:BC019377.1
1416076_at	37.7	A	0.27417	0.1	31.2	NC	0.5	10.9	A	0.27417	-1.7	36.3	NC	0.838962	3.1	A	0.696289	-1.9	24	NC	0.822588	gb:X58708.1 /DB_XREF=gi:50614 /GEN=cycB /FEA=FLmRNA /CNT=275 /TID=Mm.22569.1 /TIER=Stack /STK=23 /UG=Mm.22569 /LL=12429 /DEF=Mouse cycB mRNA for cyclin B. /PROD=cyclin B /FL=gb:NM_007629.1 gb:BC011478.1
1416077_at	37.2	A	0.171387	0.7	21.4	NC	0.5	39	P	0.00293	-0.4	55.6	NC	0.5	33.5	A	0.095215	1.9	4.8	NC	0.015426	gb:NM_009627.1 /DB_XREF=gi:6752987 /GEN=Adm /FEA=FLmRNA /CNT=145 /TID=Mm.1408.1 /TIER=FL+Stack /STK=132 /UG=Mm.1408 /LL=11535 /DEF=Mus musculus adrenomedullin (Adm), mRNA. /PROD=adrenomedullin /FL=gb:NM_009627.1 gb:U77630.1
1416078_s_at	1339.3	P	0.000244	-0.1	1825.1	NC	0.5	1516.3	P	0.000732	-0.1	1910.6	NC	0.5	1643.4	P	0.000732	-0.1	1832.1	NC	0.5	gb:NM_029780.1 /DB_XREF=gi:18497289 /GEN=Raf1 /FEA=FLmRNA /CNT=259 /TID=Mm.22467.1 /TIER=FL+Stack /STK=131 /UG=Mm.22467 /LL=110157 /DEF=Mus musculus v-raf-1 leukemia viral oncogene 1 (Raf1), mRNA. /PROD=protein kinase raf 1 /FL=gb:NM_029780.1 gb:BC015273.1
1416079_a_at	1948.6	P	0.000244	0.3	1624.7	NC	0.203871	1957.2	P	0.000244	0.2	1667.9	NC	0.003699	1833.7	P	0.000244	0.2	1607.4	NC	0.177412	gb:NM_019767.1 /DB_XREF=gi:9790220 /GEN=Arpc1a /FEA=FLmRNA /CNT=173 /TID=Mm.34695.1 /TIER=FL+Stack /STK=131 /UG=Mm.34695 /LL=56443 /DEF=Mus musculus actin related protein 23 complex, subunit 1A (41 kDa) (Arpc1a), mRNA. /PROD=actin related protein 23 complex, subunit 1A(41 kDa) /FL=gb:NM_019767.1 gb:AB024984.1 gb:BC001988.1
1416080_at	82.4	A	0.095215	-0.3	154.7	NC	0.5	114.7	M	0.056152	-0.1	141.3	NC	0.814019	87.2	P	0.023926	-0.2	100.7	NC	0.62112	gb:NM_009614.1 /DB_XREF=gi:6752961 /GEN=Adam15 /FEA=FLmRNA /CNT=175 /TID=Mm.19830.1 /TIER=FL+Stack /STK=131 /UG=Mm.19830 /LL=11490 /DEF=Mus musculus a disintegrin and metalloproteinase domain 15 (metargidin) (Adam15), mRNA. /PROD=a disintegrin and metalloprotease domain 15(metargidin) /FL=gb:AF006196.1 gb:NM_009614.1
1416081_at	463.4	P	0.000244	0.4	357.9	I	3.5e-05	379.1	P	0.000244	0	389.6	NC	0.5	398.2	P	0.001221	0	404	NC	0.5	gb:NM_008539.1 /DB_XREF=gi:6678769 /GEN=Madh1 /FEA=FLmRNA /CNT=244 /TID=Mm.15185.1 /TIER=FL+Stack /STK=16 /UG=Mm.15185 /LL=17125 /DEF=Mus musculus MAD homolog 1 (Drosophila) (Madh1), mRNA. /PROD=MAD homolog 1 (Drosophila) /FL=gb:U74359.1 gb:U58992.1 gb:NM_008539.1
1416082_at	11658.2	P	0.000244	-0.1	12005.7	NC	0.5	12032.1	P	0.000244	0.1	11234	NC	0.5	11069.9	P	0.000244	-0.1	11501	NC	0.5	gb:BC002077.1 /DB_XREF=gi:12805232 /FEA=FLmRNA /CNT=376 /TID=Mm.14530.1 /TIER=FL+Stack /STK=130 /UG=Mm.14530 /LL=19324 /UG_GENE=Rab1 /DEF=Mus musculus, RAB1, member RAS oncogene family, clone MGC:6226 IMAGE:3592802, mRNA, complete cds. /PROD=RAB1, member RAS oncogene family /FL=gb:BC002077.1 gb:NM_008996.1 gb:AF226873.1
1416083_at	6550.9	P	0.000244	0.2	5977.9	NC	0.5	7977.5	P	0.000244	0.4	5750	I	8.8e-05	7256.3	P	0.000244	0.4	5399.7	I	2e-05	gb:NM_009551.1 /DB_XREF=gi:6677604 /GEN=Zfp216 /FEA=FLmRNA /CNT=276 /TID=Mm.2904.1 /TIER=FL+Stack /STK=130 /UG=Mm.2904 /LL=22682 /DEF=Mus musculus zinc finger protein 216 (Zfp216), mRNA. /PROD=zinc finger protein 216 /FL=gb:NM_009551.1 gb:AF062071.1
1416084_at	1120.4	P	0.001221	0.4	742.7	I	4e-05	670.1	P	0.000244	0.6	756.8	I	2e-05	1029.5	P	0.000732	0.5	738.1	I	0.001336	gb:AA124553 /DB_XREF=gi:1682401 /DB_XREF=mp81d05.r1 /CLONE=IMAGE:575625 /FEA=FLmRNA /CNT=276 /TID=Mm.2904.1 /TIER=Stack /STK=20 /UG=Mm.2904 /LL=22682 /UG_GENE=Zfp216 /UG_TITLE=zinc finger protein 216 /FL=gb:NM_009551.1 gb:AF062071.1
1416085_s_at	5774.8	P	0.000244	0.4	4209.9	I	5.2e-05	6481.4	P	0.000244	0.4	4772.7	I	2e-05	5730.1	P	0.000244	0.3	4717.9	I	0.000167	gb:AA124553 /DB_XREF=gi:1682401 /DB_XREF=mp81d05.r1 /CLONE=IMAGE:575625 /FEA=FLmRNA /CNT=276 /TID=Mm.2904.1 /TIER=Stack /STK=20 /UG=Mm.2904 /LL=22682 /UG_GENE=Zfp216 /UG_TITLE=zinc finger protein 216 /FL=gb:NM_009551.1 gb:AF062071.1
1416086_at	467.3	P	0.000244	0.1	443.9	NC	0.5	462.2	P	0.000244	0	440.2	NC	0.5	485.5	P	0.000244	-0.1	489.8	NC	0.5	gb:NM_009419.1 /DB_XREF=gi:6678420 /GEN=Tpst2 /FEA=FLmRNA /CNT=199 /TID=Mm.14239.1 /TIER=FL+Stack /STK=130 /UG=Mm.14239 /LL=22022 /DEF=Mus musculus protein-tyrosine sulfotransferase 2 (Tpst2), mRNA. /PROD=protein-tyrosine sulfotransferase 2 /FL=gb:AF049890.1 gb:BC003721.1 gb:NM_009419.1
1416087_at	870.6	P	0.000244	0.1	806.5	NC	0.5	965.9	P	0.000244	0.1	975	NC	0.5	1008.3	P	0.000244	0.2	912.4	NC	0.5	gb:NM_007457.1 /DB_XREF=gi:6671558 /GEN=Ap1s1 /FEA=FLmRNA /CNT=205 /TID=Mm.833.1 /TIER=FL+Stack /STK=130 /UG=Mm.833 /LL=11769 /DEF=Mus musculus adaptor protein complex AP-1, sigma 1 (Ap1s1), mRNA. /PROD=adaptor-related protein complex AP-1, sigma 1 /FL=gb:M62418.1 gb:NM_007457.1
1416088_a_at	8838.5	P	0.000244	-0.1	9761.5	NC	0.921063	9113	P	0.000244	-0.2	9679.3	NC	0.747149	8975.7	P	0.000244	-0.2	10251	D	0.999833	gb:NM_009091.1 /DB_XREF=gi:6677798 /GEN=Rps15 /FEA=FLmRNA /CNT=294 /TID=Mm.643.1 /TIER=FL+Stack /STK=129 /UG=Mm.643 /LL=20054 /DEF=Mus musculus ribosomal protein S15 (Rps15), mRNA. /PROD=ribosomal protein S15 /FL=gb:M33330.1 gb:NM_009091.1 gb:BC010763.1
1416089_at	11359.4	P	0.001953	-0.1	11434.8	NC	0.5	10980.3	P	0.000732	-0.3	13196.5	NC	0.961585	11430.7	P	0.00293	-0.2	12705.6	NC	0.98579	gb:NM_009091.1 /DB_XREF=gi:6677798 /GEN=Rps15 /FEA=FLmRNA /CNT=294 /TID=Mm.643.1 /TIER=FL+Stack /STK=129 /UG=Mm.643 /LL=20054 /DEF=Mus musculus ribosomal protein S15 (Rps15), mRNA. /PROD=ribosomal protein S15 /FL=gb:M33330.1 gb:NM_009091.1 gb:BC010763.1
1416090_at	5844.3	P	0.000244	0.1	6279.8	NC	0.5	5281	P	0.000244	0	6133.4	NC	0.5	4817.9	P	0.000732	-0.1	6410.5	NC	0.5	gb:BC019512.1 /DB_XREF=gi:18043469 /FEA=FLmRNA /CNT=259 /TID=Mm.22676.1 /TIER=FL+Stack /STK=129 /UG=Mm.22676 /LL=68263 /UG_GENE=Pdhb /DEF=Mus musculus, pyruvate dehydrogenase (lipoamide) beta, clone MGC:28576 IMAGE:4210204, mRNA, complete cds. /PROD=pyruvate dehydrogenase (lipoamide) beta /FL=gb:BC019512.1 gb:NM_024221.1
1416091_at	6858	P	0.000244	0.4	5822.6	I	2.3e-05	6821.7	P	0.000244	0.2	5777.6	I	6e-05	7185	P	0.000244	0.4	5715.4	I	0.000307	gb:NM_008633.1 /DB_XREF=gi:7106362 /GEN=Mtap4 /FEA=FLmRNA /CNT=221 /TID=Mm.12625.1 /TIER=FL+Stack /STK=129 /UG=Mm.12625 /LL=17758 /DEF=Mus musculus microtubule-associated protein 4 (Mtap4), mRNA. /PROD=microtubule-associated protein 4 /FL=gb:M72414.1 gb:NM_008633.1
1416092_a_at	4620.1	P	0.000244	0.3	4116.3	I	2e-05	5345	P	0.000244	0.5	3525.7	I	2e-05	4936.4	P	0.000244	0.5	3978.7	I	2e-05	gb:BB000894 /DB_XREF=gi:7840822 /DB_XREF=BB000894 /CLONE=2700052M21 /FEA=FLmRNA /CNT=221 /TID=Mm.12625.1 /TIER=Stack /STK=21 /UG=Mm.12625 /LL=17758 /UG_GENE=Mtap4 /UG_TITLE=microtubule-associated protein 4 /FL=gb:M72414.1 gb:NM_008633.1
1416093_a_at	1568	P	0.000244	-0.1	1944.1	NC	0.5	2137.8	P	0.000244	0.2	1879.2	NC	0.232549	1746.4	P	0.000244	0	1840.1	NC	0.5	gb:NM_025570.1 /DB_XREF=gi:20270193 /GEN=Mrpl20 /FEA=FLmRNA /CNT=181 /TID=Mm.23825.1 /TIER=FL+Stack /STK=128 /UG=Mm.23825 /LL=66448 /DEF=Mus musculus mitochondrial ribosomal protein L20 (Mrpl20), mRNA. /PROD=mitochondrial ribosomal protein L20 /FL=gb:AB049645.1 gb:BC016591.1 gb:NM_025570.1
1416094_at	3117.3	P	0.000244	-0.3	3644	D	0.999786	2736.5	P	0.000244	-0.3	3538.6	D	0.99998	2768.8	P	0.000244	-0.3	3563.4	MD	0.99751	gb:NM_007404.1 /DB_XREF=gi:6680643 /GEN=Adam9 /FEA=FLmRNA /CNT=195 /TID=Mm.28908.1 /TIER=FL+Stack /STK=128 /UG=Mm.28908 /LL=11502 /DEF=Mus musculus a disintegrin and metalloproteinase domain 9 (meltrin gamma) (Adam9), mRNA. /PROD=a disintegrin and metalloprotease domain 9(meltrin gamma) /FL=gb:U41765.1 gb:NM_007404.1
1416095_x_at	2215.2	P	0.000244	-0.2	2552.1	NC	0.925732	2395.9	P	0.000244	-0.1	2737.5	NC	0.5	2130.2	P	0.000732	-0.3	2772	D	0.999135	gb:NM_025364.1 /DB_XREF=gi:13384729 /GEN=1110005A23Rik /FEA=FLmRNA /CNT=211 /TID=Mm.10278.1 /TIER=FL+Stack /STK=128 /UG=Mm.10278 /LL=66118 /DEF=Mus musculus RIKEN cDNA 1110005A23 gene (1110005A23Rik), mRNA. /PROD=RIKEN cDNA 1110005A23 /FL=gb:NM_025364.1
1416096_at	1372.4	P	0.000244	0.1	1346.7	NC	0.5	1446.1	P	0.000244	0.1	1433.4	NC	0.5	1454.9	P	0.000244	-0.1	1354.2	NC	0.5	gb:NM_134044.1 /DB_XREF=gi:19527259 /GEN=AI413782 /FEA=FLmRNA /CNT=163 /TID=Mm.29034.1 /TIER=FL+Stack /STK=128 /UG=Mm.29034 /LL=104799 /DEF=Mus musculus expressed sequence AI413782 (AI413782), mRNA. /PROD=expressed sequence AI413782 /FL=gb:BC016646.1 gb:NM_134044.1
1416097_at	1248.5	P	0.000244	2.1	354.7	I	2e-05	1098.7	P	0.000244	1.9	319.6	I	2e-05	1251	P	0.000732	2.4	345	I	2e-05	gb:NM_138682.1 /DB_XREF=gi:20373168 /GEN=MBAG1 /FEA=FLmRNA /CNT=136 /TID=Mm.40158.1 /TIER=FL+Stack /STK=128 /UG=Mm.40158 /LL=192198 /DEF=Mus musculus LIBG-like protein (MBAG1), mRNA. /PROD=LIBG-like protein /FL=gb:AF300458.1 gb:NM_138682.1
1416098_at	903.4	P	0.000732	0.1	994	NC	0.5	1003.2	P	0.000732	-0.2	1184.7	NC	0.875448	1052.9	P	0.000732	0	1056.9	NC	0.5	gb:BC025022.1 /DB_XREF=gi:19263543 /FEA=FLmRNA /CNT=159 /TID=Mm.26032.1 /TIER=FL+Stack /STK=128 /UG=Mm.26032 /LL=20974 /UG_GENE=Syngr3 /DEF=Mus musculus, synaptogyrin 3, clone MGC:36037 IMAGE:5369651, mRNA, complete cds. /PROD=synaptogyrin 3 /FL=gb:AF117207.1 gb:NM_011522.1 gb:BC025022.1
1416099_at	10304.4	P	0.000732	0	9809.7	NC	0.5	9207.8	P	0.000244	-0.1	10357.3	NC	0.5	9243	P	0.000244	-0.1	10461.3	NC	0.558077	gb:NM_011289.1 /DB_XREF=gi:8567399 /GEN=Rpl27 /FEA=FLmRNA /CNT=260 /TID=Mm.28985.1 /TIER=FL+Stack /STK=127 /UG=Mm.28985 /LL=19942 /DEF=Mus musculus ribosomal protein L27 (Rpl27), mRNA. /PROD=ribosomal protein L27 /FL=gb:BC024366.1 gb:NM_011289.1 gb:AF214527.1
1416100_at	3691.9	P	0.000244	0.2	3309.4	NC	0.124552	3860.6	P	0.000244	0.2	3292.3	NC	0.021224	4116.7	P	0.000244	0.2	3354.1	NC	0.016731	gb:NM_018749.1 /DB_XREF=gi:9055213 /GEN=Eif3s7 /FEA=FLmRNA /CNT=273 /TID=Mm.3955.1 /TIER=FL+Stack /STK=127 /UG=Mm.3955 /LL=55944 /DEF=Mus musculus eukaryotic translation initiation factor 3, subunit 7 (zeta, 6667 kDa) (Eif3s7), mRNA. /PROD=eukaryotic translation initiation factor 3,subunit 7 (zeta, 66 /FL=gb:AB012580.1 gb:NM_018749.1
1416101_a_at	5539.1	P	0.000244	-0.9	9995.6	D	0.99998	3773.7	P	0.000244	-1.5	9982.6	D	0.99998	3460.5	P	0.000244	-1.7	11070	D	0.99998	gb:NM_015786.1 /DB_XREF=gi:9845256 /GEN=H1f2 /FEA=FLmRNA /CNT=188 /TID=Mm.193539.1 /TIER=FL+Stack /STK=127 /UG=Mm.193539 /LL=50708 /DEF=Mus musculus H1 histone family, member 2 (H1f2), mRNA. /PROD=H1 histone family, member 2 /FL=gb:NM_015786.1
1416102_at	6095.7	P	0.000244	0.3	5076.9	MI	0.002032	5225.2	P	0.000244	0.1	5022.6	NC	0.5	4883.9	P	0.000244	0	5207.1	NC	0.5	gb:AV027921 /DB_XREF=gi:16356502 /DB_XREF=AV027921 /CLONE=1300015C06 /FEA=FLmRNA /CNT=486 /TID=Mm.3360.1 /TIER=Stack /STK=68 /UG=Mm.3360 /LL=22631 /UG_GENE=Ywhaz /UG_TITLE=tyrosine 3-monooxygenasetryptophan 5-monooxygenase activation protein, zeta polypeptide /FL=gb:NM_011740.1 gb:U79231.1 gb:D78647.1 gb:D83037.1 gb:D87660.1
1416103_at	3377.2	P	0.000244	0.3	2838.6	I	3.5e-05	2983.8	P	0.000244	0.1	3000	NC	0.5	3118	P	0.000244	0.1	2897.8	NC	0.5	gb:BF608615 /DB_XREF=gi:13505107 /DB_XREF=MY1_001557 /CLONE=ICRFp522G2441 /FEA=FLmRNA /CNT=486 /TID=Mm.3360.1 /TIER=ConsEnd /STK=0 /UG=Mm.3360 /LL=22631 /UG_GENE=Ywhaz /UG_TITLE=tyrosine 3-monooxygenasetryptophan 5-monooxygenase activation protein, zeta polypeptide /FL=gb:NM_011740.1 gb:U79231.1 gb:D78647.1 gb:D83037.1 gb:D87660.1
1416104_at	1767.4	P	0.000244	0.2	1391.1	NC	0.441923	1660.5	P	0.000244	0.1	1531.7	NC	0.5	1706.1	P	0.000244	0.1	1461.5	NC	0.5	gb:NM_011900.1 /DB_XREF=gi:6755693 /GEN=Mpdu1 /FEA=FLmRNA /CNT=197 /TID=Mm.89579.1 /TIER=FL+Stack /STK=127 /UG=Mm.89579 /LL=24070 /DEF=Mus musculus mannose-P-dolichol utilization defect 1 (Mpdu1), mRNA. /PROD=mannose-P-dolichol utilization defect 1 /FL=gb:BC026776.1 gb:AB024713.1 gb:NM_011900.1
1416105_at	359.3	P	0.000244	0.3	305.3	I	0.000114	366.6	P	0.000244	0.2	349.8	NC	0.48058	564.9	P	0.000244	0.4	387.3	I	0.001201	gb:BC008518.1 /DB_XREF=gi:14250195 /FEA=FLmRNA /CNT=204 /TID=Mm.3842.1 /TIER=FL+Stack /STK=127 /UG=Mm.3842 /LL=18115 /UG_GENE=Nnt /DEF=Mus musculus, clone MGC:6038 IMAGE:3601702, mRNA, complete cds. /PROD=Unknown (protein for MGC:6038) /FL=gb:NM_008710.1 gb:BC008518.1
1416106_at	419.5	P	0.000244	0.2	404.5	NC	0.318909	524	P	0.000244	0.2	418.1	NC	0.028766	507.9	P	0.000244	0.4	408.1	NC	0.024755	gb:NM_029571.1 /DB_XREF=gi:20270209 /GEN=1110001A12Rik /FEA=FLmRNA /CNT=165 /TID=Mm.27771.1 /TIER=FL+Stack /STK=127 /UG=Mm.27771 /LL=100087 /DEF=Mus musculus RIKEN cDNA 1110001A12 gene (1110001A12Rik), mRNA. /PROD=RIKEN cDNA 1110001A12 /FL=gb:NM_029571.1 gb:BC021493.1
1416107_at	4111.6	P	0.000244	0	4024.6	NC	0.5	3947	P	0.000244	-0.1	4122.4	NC	0.5	4366	P	0.000244	-0.1	4189.6	NC	0.5	gb:NM_008741.1 /DB_XREF=gi:6679141 /GEN=Nsg2 /FEA=FLmRNA /CNT=204 /TID=Mm.3304.1 /TIER=FL+Stack /STK=127 /UG=Mm.3304 /LL=18197 /DEF=Mus musculus neuron specific gene family member 2 (Nsg2), mRNA. /PROD=neuron specific gene family member 2 /FL=gb:U17259.1 gb:BC018224.1 gb:NM_008741.1
1416108_a_at	1332.8	P	0.000244	0.2	1085.1	NC	0.030967	1165.7	P	0.000244	0.2	923.1	NC	0.094279	1044.5	P	0.000244	0.1	958.8	NC	0.5	gb:NM_025360.1 /DB_XREF=gi:13384723 /GEN=1200002G13Rik /FEA=FLmRNA /CNT=245 /TID=Mm.27606.1 /TIER=FL+Stack /STK=126 /UG=Mm.27606 /LL=66111 /DEF=Mus musculus RIKEN cDNA 1200002G13 gene (1200002G13Rik), mRNA. /PROD=RIKEN cDNA 1200002G13 /FL=gb:BC023338.1 gb:NM_025360.1
1416109_at	1675.2	P	0.000732	0.2	1464.1	NC	0.044149	1646.4	P	0.000732	0.2	1356.6	NC	0.124552	1528.3	P	0.000732	0.1	1408.2	NC	0.5	gb:NM_024243.1 /DB_XREF=gi:18859606 /GEN=0610006A03Rik /FEA=FLmRNA /CNT=204 /TID=Mm.21580.1 /TIER=FL+Stack /STK=126 /UG=Mm.21580 /LL=71665 /DEF=Mus musculus RIKEN cDNA 0610006A03 gene (0610006A03Rik), mRNA. /PROD=RIKEN cDNA 0610006A03 /FL=gb:NM_024243.1 gb:BC003235.1
1416110_at	999.3	P	0.000732	0.1	886.1	NC	0.5	1015.2	P	0.000732	0.2	893.9	NC	0.138386	1003.6	P	0.000244	0.2	896.9	NC	0.024755	gb:NM_026404.1 /DB_XREF=gi:13385893 /GEN=2610030J16Rik /FEA=FLmRNA /CNT=219 /TID=Mm.27170.1 /TIER=FL+Stack /STK=126 /UG=Mm.27170 /LL=67843 /DEF=Mus musculus RIKEN cDNA 2610030J16 gene (2610030J16Rik), mRNA. /PROD=RIKEN cDNA 2610030J16 /FL=gb:BC006050.1 gb:NM_026404.1
1416111_at	359.5	P	0.00293	0.2	260.6	NC	0.185981	252.1	P	0.005859	-0.1	258.7	NC	0.467656	242.8	P	0.005859	0.1	234.9	NC	0.5	gb:NM_009856.1 /DB_XREF=gi:6753355 /GEN=Cd83 /FEA=FLmRNA /CNT=159 /TID=Mm.57175.1 /TIER=FL+Stack /STK=126 /UG=Mm.57175 /LL=12522 /DEF=Mus musculus CD83 antigen (Cd83), mRNA. /PROD=CD83 antigen /FL=gb:NM_009856.1 gb:AF001036.1
1416112_at	8646.3	P	0.000244	0.4	6874.5	I	2.3e-05	8900.4	P	0.000244	0.2	7803.5	MI	0.002032	9954.6	P	0.000244	0.3	7993.8	I	0.000389	gb:NM_007750.1 /DB_XREF=gi:6680992 /GEN=Cox8a /FEA=FLmRNA /CNT=169 /TID=Mm.14022.1 /TIER=FL+Stack /STK=125 /UG=Mm.14022 /LL=12868 /DEF=Mus musculus cytochrome c oxidase, subunit VIIIa (Cox8a), mRNA. /PROD=cytochrome c oxidase, subunit VIIIa /FL=gb:U37721.1 gb:NM_007750.1
1416113_at	1779.7	P	0.000244	0.5	1225.1	I	0.000167	1379.5	P	0.000244	0	1271.8	NC	0.5	1816.9	P	0.001953	0.3	1251.6	NC	0.065566	gb:NM_010223.1 /DB_XREF=gi:6857786 /GEN=Fkbp8 /FEA=FLmRNA /CNT=247 /TID=Mm.6565.1 /TIER=FL+Stack /STK=125 /UG=Mm.6565 /LL=14232 /DEF=Mus musculus FK506 binding protein 8 (38 kDa) (Fkbp8), mRNA. /PROD=FK506 binding protein 8 (38 kDa) /FL=gb:NM_010223.1 gb:AF030635.1 gb:BC003739.1
1416114_at	4556.4	P	0.000244	-0.1	5328.2	NC	0.645558	4344.2	P	0.000244	-0.1	4700.6	NC	0.5	4162.4	P	0.000244	-0.2	5339.3	NC	0.989865	gb:NM_010097.1 /DB_XREF=gi:6753707 /GEN=Sparcl1 /FEA=FLmRNA /CNT=271 /TID=Mm.29027.1 /TIER=FL+Stack /STK=125 /UG=Mm.29027 /LL=13602 /DEF=Mus musculus SPARC-like 1 (mast9, hevin) (Sparcl1), mRNA. /PROD=extracellular matrix protein 2 /FL=gb:BC003759.1 gb:U64827.1 gb:U77330.1 gb:NM_010097.1
1416115_at	1114.3	P	0.000244	0.3	899.1	NC	0.013078	1146.5	P	0.000244	0.3	842.5	NC	0.005409	1139.2	P	0.000244	0.2	954.3	NC	0.5	gb:NM_015824.1 /DB_XREF=gi:7657424 /GEN=Orc3 /FEA=FLmRNA /CNT=216 /TID=Mm.29361.1 /TIER=FL+Stack /STK=125 /UG=Mm.29361 /LL=50793 /DEF=Mus musculus origin of replication 3 homolog (S. cerevisiae) (Orc3), mRNA. /PROD=origin of replication 3 homolog (S. cerevisiae) /FL=gb:NM_015824.1
1416116_at	304.6	P	0.000244	0.3	331.9	NC	0.088938	275.1	P	0.000244	0.3	218.3	I	0.001336	274.2	P	0.000244	0.1	291.4	NC	0.5	gb:AV275499 /DB_XREF=gi:15405628 /DB_XREF=AV275499 /CLONE=4932428I17 /FEA=FLmRNA /CNT=216 /TID=Mm.29361.1 /TIER=Stack /STK=16 /UG=Mm.29361 /LL=50793 /UG_GENE=Orc3 /UG_TITLE=origin of replication 3 homolog (S. cerevisiae) /FL=gb:NM_015824.1
1416117_at	274.1	P	0.018555	0.1	285.1	NC	0.5	251.2	P	0.010742	0.2	275.5	NC	0.153232	280.5	P	0.018555	0.3	291.1	NC	0.012024	gb:BF161073 /DB_XREF=gi:11041180 /DB_XREF=601768012F1 /CLONE=IMAGE:3987482 /FEA=FLmRNA /CNT=216 /TID=Mm.29361.1 /TIER=ConsEnd /STK=0 /UG=Mm.29361 /LL=50793 /UG_GENE=Orc3 /UG_TITLE=origin of replication 3 homolog (S. cerevisiae) /FL=gb:NM_015824.1
1416118_at	81.4	P	0.001953	-0.2	91.1	NC	0.669411	125.8	P	0.000732	0.5	57.2	NC	0.016731	94.2	P	0.030273	1	56.6	NC	0.138386	gb:NM_025863.1 /DB_XREF=gi:13385345 /GEN=2310035M22Rik /FEA=FLmRNA /CNT=194 /TID=Mm.41535.1 /TIER=FL+Stack /STK=125 /UG=Mm.41535 /LL=66949 /DEF=Mus musculus RIKEN cDNA 2310035M22 gene (2310035M22Rik), mRNA. /PROD=RIKEN cDNA 2310035M22 /FL=gb:BC006700.1 gb:BC025430.1 gb:NM_025863.1
1416119_at	3888	P	0.000244	0	3584.9	NC	0.5	3278	P	0.000244	0	3456.2	NC	0.5	3340.9	P	0.000244	-0.1	3546.5	NC	0.5	gb:NM_011660.1 /DB_XREF=gi:6755910 /GEN=Txn1 /FEA=FLmRNA /CNT=220 /TID=Mm.1275.1 /TIER=FL+Stack /STK=124 /UG=Mm.1275 /LL=22166 /DEF=Mus musculus thioredoxin 1 (Txn1), mRNA. /PROD=thioredoxin /FL=gb:BC010756.1 gb:NM_011660.1
1416120_at	12.4	A	0.74707	-3	37.9	NC	0.263341	24.6	A	0.696289	0.7	15	NC	0.038415	14.3	A	0.850342	-2	37	NC	0.5	gb:BF119714 /DB_XREF=gi:10958663 /DB_XREF=601758570F1 /CLONE=IMAGE:3992969 /FEA=FLmRNA /CNT=287 /TID=Mm.99.1 /TIER=Stack /STK=23 /UG=Mm.99 /LL=20135 /UG_GENE=Rrm2 /UG_TITLE=ribonucleotide reductase M2 /FL=gb:M14223.1 gb:NM_009104.1
1416121_at	64.6	A	0.219482	2.4	11.3	NC	0.274048	58.5	A	0.095215	-0.3	63.9	NC	0.5	73.6	P	0.030273	2.2	9.1	NC	0.033304	gb:NM_010728.1 /DB_XREF=gi:6754567 /GEN=Lox /FEA=FLmRNA /CNT=304 /TID=Mm.172.1 /TIER=FL+Stack /STK=124 /UG=Mm.172 /LL=16948 /DEF=Mus musculus lysyl oxidase (Lox), mRNA. /PROD=lysyl oxidase /FL=gb:BC018439.1 gb:NM_010728.1 gb:M65142.1
1416122_at	275.5	P	0.030273	0.2	286.8	NC	0.39129	282.3	P	0.018555	0.3	213.7	NC	0.213188	296.7	P	0.030273	0.3	284.2	NC	0.354442	gb:NM_009829.1 /DB_XREF=gi:6753309 /GEN=Ccnd2 /FEA=FLmRNA /CNT=267 /TID=Mm.3141.1 /TIER=FL+Stack /STK=124 /UG=Mm.3141 /LL=12444 /DEF=Mus musculus cyclin D2 (Ccnd2), mRNA. /PROD=cyclin D2 /FL=gb:M86182.1 gb:M83749.1 gb:NM_009829.1
1416123_at	19.5	A	0.334473	-0.7	27.6	NC	0.454766	18.8	A	0.129639	0.2	19.7	NC	0.633407	2.7	A	0.753906	-2.4	16.6	NC	0.757415	gb:BM118679 /DB_XREF=gi:17086705 /DB_XREF=L0914E12-3 /CLONE=L0914E12 /FEA=FLmRNA /CNT=267 /TID=Mm.3141.1 /TIER=Stack /STK=67 /UG=Mm.3141 /LL=12444 /UG_GENE=Ccnd2 /UG_TITLE=cyclin D2 /FL=gb:M86182.1 gb:M83749.1 gb:NM_009829.1
1416124_at	25.1	A	0.45752	-0.1	16.8	NC	0.5	15.8	A	0.303711	1.2	5.1	NC	0.208483	6.2	A	0.888428	0.5	4.3	NC	0.296089	gb:BB840359 /DB_XREF=gi:17041090 /DB_XREF=BB840359 /CLONE=E970007F13 /FEA=FLmRNA /CNT=267 /TID=Mm.3141.1 /TIER=ConsEnd /STK=0 /UG=Mm.3141 /LL=12444 /UG_GENE=Ccnd2 /UG_TITLE=cyclin D2 /FL=gb:M86182.1 gb:M83749.1 gb:NM_009829.1
1416125_at	2614.1	P	0.000244	2.6	462	I	2e-05	1091.8	P	0.000244	1.1	584.1	I	0.000101	1347.7	P	0.000244	1.4	640.9	I	2e-05	gb:BC015260.1 /DB_XREF=gi:15929656 /FEA=FLmRNA /CNT=212 /TID=Mm.154390.1 /TIER=FL+Stack /STK=124 /UG=Mm.154390 /LL=14229 /UG_GENE=Fkbp5 /DEF=Mus musculus, FK506 binding protein 5 (51 kDa), clone MGC:18417 IMAGE:4237766, mRNA, complete cds. /PROD=FK506 binding protein 5 (51 kDa) /FL=gb:BC015260.1 gb:U36220.1 gb:NM_010220.1 gb:U16959.1
1416126_at	144.7	P	0.000244	0	138.2	NC	0.5	226.4	P	0.001953	0.1	147.9	NC	0.5	216.6	P	0.000732	0	182.8	NC	0.5	gb:NM_009086.1 /DB_XREF=gi:6677788 /GEN=Rpo1-2 /FEA=FLmRNA /CNT=147 /TID=Mm.34589.1 /TIER=FL+Stack /STK=124 /UG=Mm.34589 /LL=20017 /DEF=Mus musculus RNA polymerase 1-2 (128 kDa subunit) (Rpo1-2), mRNA. /PROD=RNA polymerase 1-2 (128 kDa subunit) /FL=gb:U58280.1 gb:NM_009086.1
1416127_a_at	1911.3	P	0.000244	-0.1	2220.2	NC	0.5	1845.8	P	0.000244	-0.2	2135.2	NC	0.989865	1621.8	P	0.000244	-0.4	2201.4	D	0.99987	gb:NM_016878.1 /DB_XREF=gi:8393267 /GEN=Dnpep /FEA=FLmRNA /CNT=197 /TID=Mm.24680.1 /TIER=FL+Stack /STK=123 /UG=Mm.24680 /LL=13437 /DEF=Mus musculus aspartyl aminopeptidase (Dnpep), mRNA. /PROD=aspartyl aminopeptidase /FL=gb:AF005051.1 gb:NM_016878.1
1416128_at	176.9	P	0.008057	0.2	118.8	NC	0.252851	72.3	A	0.095215	-0.5	122.6	NC	0.958799	151.1	P	0.001221	0	130	NC	0.5	gb:NM_009448.1 /DB_XREF=gi:6678468 /GEN=Tuba6 /FEA=FLmRNA /CNT=287 /TID=Mm.88212.1 /TIER=FL+Stack /STK=123 /UG=Mm.88212 /LL=22146 /DEF=Mus musculus tubulin, alpha 6 (Tuba6), mRNA. /PROD=tubulin alpha 6 /FL=gb:NM_009448.1 gb:BC004745.1 gb:M13441.1 gb:BC026753.1 gb:BC022182.1
1416129_at	1534.3	P	0.000244	0.1	1354.9	NC	0.5	1494.2	P	0.000244	0	1434	NC	0.5	1399.8	P	0.000244	0	1393.5	NC	0.5	gb:NM_133753.1 /DB_XREF=gi:19526961 /GEN=1300002F13Rik /FEA=FLmRNA /CNT=270 /TID=Mm.21679.1 /TIER=FL+Stack /STK=123 /UG=Mm.21679 /LL=74155 /DEF=Mus musculus RIKEN cDNA 1300002F13 gene (1300002F13Rik), mRNA. /PROD=RIKEN cDNA 1300002F13 /FL=gb:BC005546.1 gb:NM_133753.1
1416130_at	11263.5	P	0.000244	0.5	7829.5	I	0.000101	11216.6	P	0.000244	0.5	8525	I	2e-05	11679.1	P	0.000244	0.4	8962.4	I	2e-05	gb:BE630020 /DB_XREF=gi:9912708 /DB_XREF=uu39c03.x1 /CLONE=IMAGE:3374308 /FEA=FLmRNA /CNT=297 /TID=Mm.648.1 /TIER=Stack /STK=11 /UG=Mm.648 /LL=19122 /UG_GENE=Prnp /UG_TITLE=prion protein /FL=gb:NM_011170.1 gb:BC006703.1 gb:M13685.1
1416131_s_at	1780.3	P	0.000244	-0.1	1998.3	NC	0.596188	1537.3	P	0.000244	-0.1	1658.7	NC	0.5	1496.7	P	0.000244	-0.2	1696.8	NC	0.942324	gb:NM_133766.1 /DB_XREF=gi:19526981 /GEN=C920006C10Rik /FEA=FLmRNA /CNT=354 /TID=Mm.29805.1 /TIER=FL+Stack /STK=123 /UG=Mm.29805 /LL=76740 /DEF=Mus musculus RIKEN cDNA C920006C10 gene (C920006C10Rik), mRNA. /PROD=RIKEN cDNA C920006C10 /FL=gb:BC007482.1 gb:NM_133766.1
1416132_at	1259.8	P	0.000244	-0.1	1413.1	NC	0.5	1217.2	P	0.000244	0	1405.9	NC	0.5	1225.4	P	0.000244	0	1242.9	NC	0.5	gb:AK018695.1 /DB_XREF=gi:12858531 /FEA=FLmRNA /CNT=354 /TID=Mm.29805.1 /TIER=Stack /STK=12 /UG=Mm.29805 /LL=76740 /UG_GENE=C920006C10Rik /UG_TITLE=RIKEN cDNA C920006C10 gene /DEF=Mus musculus 2 days neonate thymus thymic cells cDNA, RIKEN full-length enriched library, clone:C920006C10:homolog to HYPOTHETICAL PROTEIN KIAA0143 (FRAGMENT), full insert sequence. /FL=gb:BC007482.1 gb:NM_133766.1
1416133_at	2618.2	P	0.000244	-0.1	2734.1	NC	0.5	2508.1	P	0.000244	-0.2	3306.1	MD	0.99751	2615.3	P	0.000244	-0.1	2916.4	NC	0.5	gb:BB188557 /DB_XREF=gi:16270628 /DB_XREF=BB188557 /CLONE=A330049K02 /FEA=FLmRNA /CNT=354 /TID=Mm.29805.1 /TIER=Stack /STK=10 /UG=Mm.29805 /LL=76740 /UG_GENE=C920006C10Rik /UG_TITLE=RIKEN cDNA C920006C10 gene /FL=gb:BC007482.1 gb:NM_133766.1
1416134_at	1748.3	P	0.000244	0.1	1742.6	NC	0.5	1771.3	P	0.000244	-0.1	1822.4	NC	0.5	1975.7	P	0.000244	0.1	1651.9	NC	0.454766	gb:NM_007467.1 /DB_XREF=gi:6680699 /GEN=Aplp1 /FEA=FLmRNA /CNT=161 /TID=Mm.2381.1 /TIER=FL+Stack /STK=123 /UG=Mm.2381 /LL=11803 /DEF=Mus musculus amyloid beta (A4) precursor-like protein 1 (Aplp1), mRNA. /PROD=amyloid beta (A4) precursor-like protein 1 /FL=gb:L04538.1 gb:BC021877.1 gb:NM_007467.1
1416135_at	1472.1	P	0.000244	0.6	966.9	I	2e-05	1368.7	P	0.000244	0.3	1014.8	I	2e-05	1253.7	P	0.000244	0.3	1079.5	NC	0.011045	gb:NM_009687.1 /DB_XREF=gi:6753085 /GEN=Apex /FEA=FLmRNA /CNT=179 /TID=Mm.203.1 /TIER=FL+Stack /STK=122 /UG=Mm.203 /LL=11792 /DEF=Mus musculus apurinicapyrimidinic endonuclease (Apex), mRNA. /PROD=apurinicapyrimidinic endonuclease /FL=gb:NM_009687.1 gb:D90374.1
1416136_at	332.1	P	0.00293	1.5	127.6	NC	0.019624	330.2	P	0.000732	1.2	145.9	I	2e-05	384.9	P	0.00293	1.1	191.7	I	0.000692	gb:NM_008610.1 /DB_XREF=gi:6678901 /GEN=Mmp2 /FEA=FLmRNA /CNT=233 /TID=Mm.29564.1 /TIER=FL+Stack /STK=122 /UG=Mm.29564 /LL=17390 /DEF=Mus musculus matrix metalloproteinase 2 (Mmp2), mRNA. /PROD=matrix metalloproteinase 2 /FL=gb:M84324.1 gb:NM_008610.1
1416137_at	268.8	P	0.00415	0.1	302.3	NC	0.5	277.8	P	0.00415	-0.1	303.3	NC	0.5	302.2	P	0.00293	0	284.2	NC	0.5	gb:NM_009674.1 /DB_XREF=gi:6753061 /GEN=Anxa7 /FEA=FLmRNA /CNT=346 /TID=Mm.20794.1 /TIER=FL+Stack /STK=122 /UG=Mm.20794 /LL=11750 /DEF=Mus musculus annexin A7 (Anxa7), mRNA. /PROD=annexin A7 /FL=gb:NM_009674.1 gb:L13129.1 gb:BC008997.1
1416138_at	1191.9	P	0.000244	0.1	1141	NC	0.5	1180.4	P	0.000244	0	1229.2	NC	0.5	1261.5	P	0.000244	0	1139.3	NC	0.5	gb:BC008997.1 /DB_XREF=gi:14290463 /FEA=FLmRNA /CNT=346 /TID=Mm.20794.1 /TIER=FL+Stack /STK=81 /UG=Mm.20794 /LL=11750 /UG_GENE=Anxa7 /DEF=Mus musculus, annexin A7, clone MGC:6143 IMAGE:3157926, mRNA, complete cds. /PROD=annexin A7 /FL=gb:NM_009674.1 gb:L13129.1 gb:BC008997.1
1416139_at	77.4	A	0.095215	0	99.5	NC	0.5	41.6	A	0.219482	-0.4	62.2	NC	0.5	72	A	0.27417	-0.1	84	NC	0.5	gb:NM_009043.1 /DB_XREF=gi:6677704 /GEN=Reg2 /FEA=FLmRNA /CNT=143 /TID=Mm.46360.1 /TIER=FL+Stack /STK=122 /UG=Mm.46360 /LL=19693 /DEF=Mus musculus regenerating islet-derived 2 (Reg2), mRNA. /PROD=regenerating islet-derived 2 /FL=gb:NM_009043.1
1416140_a_at	2617.2	P	0.000244	-0.2	2846.4	NC	0.805199	2705.1	P	0.000244	0	2636.1	NC	0.5	3092.5	P	0.000244	0.2	2533.2	NC	0.5	gb:NM_133347.1 /DB_XREF=gi:19111155 /GEN=2810477H02Rik /FEA=FLmRNA /CNT=191 /TID=Mm.30243.1 /TIER=FL+Stack /STK=122 /UG=Mm.30243 /LL=72831 /DEF=Mus musculus RIKEN cDNA 2810477H02 gene (2810477H02Rik), mRNA. /PROD=HELG /FL=gb:NM_133347.1 gb:AB047557.1
1416141_a_at	21161.8	P	0.000244	0.1	20239	NC	0.5	22238.9	P	0.000244	-0.1	23739.4	NC	0.5	22486.3	P	0.000244	0	22945.7	NC	0.5	gb:NM_009096.1 /DB_XREF=gi:6677808 /GEN=Rps6 /FEA=FLmRNA /CNT=288 /TID=Mm.1139.1 /TIER=FL+Stack /STK=121 /UG=Mm.1139 /LL=20104 /DEF=Mus musculus ribosomal protein S6 (Rps6), mRNA. /PROD=ribosomal protein S6 /FL=gb:NM_009096.1 gb:BC010604.1
1416142_at	203.5	P	0.01416	0.4	208	NC	0.177412	289	P	0.01416	0.3	189.1	NC	0.454766	215.2	P	0.023926	0.6	249.2	NC	0.111714	gb:AA103697 /DB_XREF=gi:1649860 /DB_XREF=mo40d06.r1 /CLONE=IMAGE:556043 /FEA=FLmRNA /CNT=288 /TID=Mm.1139.1 /TIER=ConsEnd /STK=0 /UG=Mm.1139 /LL=20104 /UG_GENE=Rps6 /UG_TITLE=ribosomal protein S6 /FL=gb:NM_009096.1 gb:BC010604.1
1416143_at	7797.4	P	0.000244	0.1	7134.6	NC	0.5	7438.3	P	0.000244	0	7226	NC	0.5	6525.9	P	0.000244	0.1	6804.6	NC	0.5	gb:NM_016755.1 /DB_XREF=gi:7949004 /GEN=Atp5j /FEA=FLmRNA /CNT=248 /TID=Mm.353.1 /TIER=FL+Stack /STK=121 /UG=Mm.353 /LL=11957 /DEF=Mus musculus ATP synthase, H+ transporting, mitochondrial F0 complex subunit F (Atp5j), mRNA. /PROD=ATP synthase, H+ transporting. mitochondrial F0complex subunit F /FL=gb:NM_016755.1 gb:BC010766.1 gb:U77128.1
1416144_a_at	4729.7	P	0.000244	-0.2	5314.3	NC	0.736659	4827.5	P	0.000244	-0.1	4799.6	NC	0.5	4458.8	P	0.000244	-0.2	5333.6	NC	0.971234	gb:BC003745.1 /DB_XREF=gi:13277680 /FEA=FLmRNA /CNT=250 /TID=Mm.993.1 /TIER=FL+Stack /STK=121 /UG=Mm.993 /LL=13204 /UG_GENE=Ddx15 /DEF=Mus musculus, Similar to DEADH (Asp-Glu-Ala-AspHis) box polypeptide 15, clone MGC:5848 IMAGE:3489032, mRNA, complete cds. /PROD=Similar to DEADH (Asp-Glu-Ala-AspHis) boxpolypeptide 15 /FL=gb:NM_007839.1 gb:BC003745.1 gb:AF017153.1
1416145_at	6646.5	P	0.000244	0.1	6338.8	NC	0.5	6446	P	0.000244	0.1	6043.3	NC	0.5	5326.2	P	0.000244	-0.1	6060.8	NC	0.5	gb:BC003745.1 /DB_XREF=gi:13277680 /FEA=FLmRNA /CNT=250 /TID=Mm.993.1 /TIER=FL+Stack /STK=121 /UG=Mm.993 /LL=13204 /UG_GENE=Ddx15 /DEF=Mus musculus, Similar to DEADH (Asp-Glu-Ala-AspHis) box polypeptide 15, clone MGC:5848 IMAGE:3489032, mRNA, complete cds. /PROD=Similar to DEADH (Asp-Glu-Ala-AspHis) boxpolypeptide 15 /FL=gb:NM_007839.1 gb:BC003745.1 gb:AF017153.1
1416146_at	1601.8	P	0.000244	0.3	1292.1	NC	0.041201	1384.8	P	0.000244	0	1521.5	NC	0.5	1554.9	P	0.000244	0.1	1234.7	NC	0.5	gb:NM_008300.1 /DB_XREF=gi:6680300 /GEN=Hspa4 /FEA=FLmRNA /CNT=238 /TID=Mm.1032.1 /TIER=FL+Stack /STK=121 /UG=Mm.1032 /LL=15525 /DEF=Mus musculus heat shock 70 kDa protein 4 (Hspa4), mRNA. /PROD=heat shock 70 kDa protein 4 /FL=gb:BC003950.1 gb:NM_008300.1 gb:D85904.1 gb:BC003770.1
1416147_at	1683.3	P	0.001953	0.2	1295.4	NC	0.274048	1564.3	P	0.001953	0.1	1528	NC	0.5	2049.5	P	0.000732	0.7	1345.6	I	2e-05	gb:BE912771 /DB_XREF=gi:10409758 /DB_XREF=601664727F1 /CLONE=IMAGE:3964783 /FEA=FLmRNA /CNT=238 /TID=Mm.1032.1 /TIER=ConsEnd /STK=0 /UG=Mm.1032 /LL=15525 /UG_GENE=Hspa4 /UG_TITLE=heat shock 70 kDa protein 4 /FL=gb:BC003950.1 gb:NM_008300.1 gb:D85904.1 gb:BC003770.1
1416148_at	7491.2	P	0.000244	-0.8	12366.2	D	0.99998	5837	P	0.000244	-0.9	13319.7	D	0.99998	6539	P	0.000244	-1	13434.4	D	0.99998	gb:BC019120.1 /DB_XREF=gi:17512295 /FEA=FLmRNA /CNT=221 /TID=Mm.197518.1 /TIER=FL+Stack /STK=121 /UG=Mm.197518 /LL=114128 /UG_GENE=Laptm4b /DEF=Mus musculus, lysosomal-associated protein transmembrane 4B, clone MGC:29407 IMAGE:4507607, mRNA, complete cds. /PROD=lysosomal-associated protein transmembrane 4B /FL=gb:BC019120.1 gb:NM_033521.1 gb:AF317418.1
1416149_at	14.4	A	0.5	-0.3	24.3	NC	0.169098	63.8	P	0.018555	0.9	26.8	NC	0.005409	61.2	A	0.219482	0.6	32.6	NC	0.177412	gb:AB038696.1 /DB_XREF=gi:11602813 /GEN=Olig1 /FEA=FLmRNA /CNT=150 /TID=Mm.39300.1 /TIER=FL+Stack /STK=121 /UG=Mm.39300 /LL=50914 /DEF=Mus musculus mRNA for Olig1 bHLH protein, complete cds. /PROD=Olig1 bHLH protein /FL=gb:NM_016968.1 gb:AB038696.1
1416150_a_at	5011.7	P	0.000244	-0.2	5865.6	D	0.998799	5690.2	P	0.000244	0.2	5368.1	NC	0.054022	5884.3	P	0.000244	-0.1	5977	NC	0.5	gb:NM_013663.1 /DB_XREF=gi:8567401 /GEN=Sfrs3 /FEA=FLmRNA /CNT=470 /TID=Mm.6787.1 /TIER=FL+Stack /STK=120 /UG=Mm.6787 /LL=20383 /DEF=Mus musculus splicing factor, arginineserine-rich 3 (SRp20) (Sfrs3), mRNA. /PROD=splicing factor, arginineserine-rich 3 (SRp20) /FL=gb:NM_013663.1
1416151_at	1121.6	P	0.000244	-0.2	1280.5	NC	0.975245	1485.8	P	0.000244	0.4	988.2	I	0.000189	1272.5	P	0.000244	0.2	1020.5	NC	0.467656	gb:BB470806 /DB_XREF=gi:16427822 /DB_XREF=BB470806 /CLONE=D230035H06 /FEA=FLmRNA /CNT=470 /TID=Mm.6787.1 /TIER=Stack /STK=18 /UG=Mm.6787 /LL=20383 /UG_GENE=Sfrs3 /UG_TITLE=splicing factor, arginineserine-rich 3 (SRp20) /FL=gb:NM_013663.1
1416152_a_at	1957	P	0.000244	-0.2	2066.8	NC	0.992212	2344	P	0.000244	0.3	1832.7	I	0.000214	1926.6	P	0.000244	-0.1	2070.8	NC	0.5	gb:AV135383 /DB_XREF=gi:16382763 /DB_XREF=AV135383 /CLONE=2810017D11 /FEA=FLmRNA /CNT=470 /TID=Mm.6787.1 /TIER=Stack /STK=12 /UG=Mm.6787 /LL=20383 /UG_GENE=Sfrs3 /UG_TITLE=splicing factor, arginineserine-rich 3 (SRp20) /FL=gb:NM_013663.1
1416153_at	5918.8	P	0.000244	-0.3	8411	D	0.99998	6289.3	P	0.000244	-0.5	9000.4	D	0.99998	5243	P	0.000244	-0.5	7881.9	D	0.99998	gb:NM_011899.1 /DB_XREF=gi:6755659 /GEN=Srp54 /FEA=FLmRNA /CNT=250 /TID=Mm.12848.1 /TIER=FL+Stack /STK=120 /UG=Mm.12848 /LL=24067 /DEF=Mus musculus signal recognition particle 54 kDa (Srp54), mRNA. /PROD=signal recognition particle 54 kDa /FL=gb:BC019683.1 gb:NM_011899.1
1416154_at	91.7	P	0.018555	-0.2	95.4	NC	0.5	81.2	P	0.00293	-0.6	119.9	NC	0.996645	75	P	0.023926	-1.3	141.5	NC	0.875448	gb:BB463557 /DB_XREF=gi:16426909 /DB_XREF=BB463557 /CLONE=D130081I18 /FEA=FLmRNA /CNT=250 /TID=Mm.12848.1 /TIER=ConsEnd /STK=3 /UG=Mm.12848 /LL=24067 /UG_GENE=Srp54 /UG_TITLE=signal recognition particle 54 kDa /FL=gb:BC019683.1 gb:NM_011899.1
1416155_at	1492.7	P	0.000244	0.6	980.8	I	2e-05	1103.9	P	0.000244	0.3	954.9	NC	0.007788	1229.7	P	0.000244	0.1	1040	NC	0.5	gb:NM_008253.1 /DB_XREF=gi:6680230 /GEN=Hmgb3 /FEA=FLmRNA /CNT=213 /TID=Mm.340.1 /TIER=FL+Stack /STK=120 /UG=Mm.340 /LL=15354 /DEF=Mus musculus high mobility group box 3 (Hmgb3), mRNA. /PROD=high mobility group box 3 /FL=gb:NM_008253.1 gb:BC011276.1 gb:AF022465.1
1416156_at	878.4	P	0.000244	-0.3	1082.1	D	0.998664	858.3	P	0.000244	-0.2	1050.3	NC	0.767451	1019.6	P	0.000244	-0.1	1116.7	NC	0.692594	gb:BC008520.1 /DB_XREF=gi:14250199 /FEA=FLmRNA /CNT=194 /TID=Mm.12842.1 /TIER=FL+Stack /STK=120 /UG=Mm.12842 /LL=22330 /UG_GENE=Vcl /DEF=Mus musculus, vinculin, clone MGC:6134 IMAGE:3495710, mRNA, complete cds. /PROD=vinculin /FL=gb:NM_009502.1 gb:BC008520.1 gb:L18880.1
1416157_at	87.5	A	0.129639	-0.1	124.7	NC	0.838962	154.4	P	0.01416	-0.1	121.1	NC	0.5	89.2	A	0.080566	-0.4	149.1	NC	0.961585	gb:NM_009502.1 /DB_XREF=gi:6724322 /GEN=Vcl /FEA=FLmRNA /CNT=194 /TID=Mm.12842.1 /TIER=FL /STK=2 /UG=Mm.12842 /LL=22330 /DEF=Mus musculus vinculin (Vcl), mRNA. /PROD=vinculin /FL=gb:NM_009502.1 gb:BC008520.1 gb:L18880.1
1416158_at	354.4	P	0.00293	0.4	160	NC	0.011045	263	P	0.000244	0.3	165.5	NC	0.004925	241.9	P	0.000244	0.3	185	NC	0.011045	gb:NM_009697.1 /DB_XREF=gi:6753103 /GEN=Nr2f2 /FEA=FLmRNA /CNT=177 /TID=Mm.16519.1 /TIER=FL+Stack /STK=120 /UG=Mm.16519 /LL=11819 /DEF=Mus musculus nuclear receptor subfamily 2, group F, member 2 (Nr2f2), mRNA. /PROD=nuclear receptor subfamily 2, group F, member 2 /FL=gb:NM_009697.1 gb:U07635.1
1416159_at	616.9	P	0.00293	0.3	451.7	NC	0.003355	647.3	P	0.000732	0.5	493.7	I	0.000389	679.7	P	0.001953	0.4	492.6	I	0.000346	gb:U07635.1 /DB_XREF=gi:466469 /FEA=FLmRNA /CNT=177 /TID=Mm.16519.1 /TIER=FL /STK=1 /UG=Mm.16519 /LL=11819 /UG_GENE=Nr2f2 /DEF=Mus musculus ovalbumin upstream promoter transcription factor II COUP-TFII mRNA, complete cds. /PROD=COUP-TFII /FL=gb:NM_009697.1 gb:U07635.1
1416160_at	139.4	P	0.00293	0.6	89	NC	0.002753	115.6	P	0.00415	0.2	89.9	NC	0.012024	83.6	P	0.037598	-0.1	105.3	NC	0.5	gb:AI463873 /DB_XREF=gi:4317903 /DB_XREF=va66e02.y1 /CLONE=IMAGE:736346 /FEA=FLmRNA /CNT=177 /TID=Mm.16519.1 /TIER=ConsEnd /STK=0 /UG=Mm.16519 /LL=11819 /UG_GENE=Nr2f2 /UG_TITLE=nuclear receptor subfamily 2, group F, member 2 /FL=gb:NM_009697.1 gb:U07635.1
1416161_at	4689.2	P	0.000244	0	4970.8	NC	0.5	4982.5	P	0.000244	0	4357.7	NC	0.5	4107.1	P	0.000244	-0.2	4760.8	NC	0.5	gb:NM_009009.1 /DB_XREF=gi:6679602 /GEN=Rad21 /FEA=FLmRNA /CNT=282 /TID=Mm.182628.1 /TIER=FL+Stack /STK=120 /UG=Mm.182628 /LL=19357 /DEF=Mus musculus RAD21 homolog (S. pombe) (Rad21), mRNA. /PROD=RAD21 homolog (S. pombe) /FL=gb:AF332086.1 gb:AF332085.1 gb:NM_009009.1 gb:D49429.1
1416162_at	1613.2	P	0.000244	0.2	1449.7	NC	0.354442	1509.7	P	0.000244	0	1599.7	NC	0.5	1579.1	P	0.000244	0.1	1541.1	NC	0.5	gb:AF332085.1 /DB_XREF=gi:14193736 /GEN=Rad21 /FEA=FLmRNA /CNT=282 /TID=Mm.182628.1 /TIER=FL /STK=2 /UG=Mm.182628 /LL=19357 /DEF=Mus musculus strain ISS Rad21 (Rad21) mRNA, complete cds. /PROD=Rad21 /FL=gb:AF332086.1 gb:AF332085.1 gb:NM_009009.1 gb:D49429.1
1416163_at	1521.3	P	0.000732	0	1791.9	NC	0.5	1734.2	P	0.000732	0	1472.5	NC	0.5	1591.1	P	0.001221	-0.2	1628.5	NC	0.888286	gb:NM_012001.1 /DB_XREF=gi:6753489 /GEN=Cops4 /FEA=FLmRNA /CNT=223 /TID=Mm.957.1 /TIER=FL+Stack /STK=120 /UG=Mm.957 /LL=26891 /DEF=Mus musculus COP9 (constitutive photomorphogenic) homolog, subunit 4 (Arabidopsis thaliana) (Cops4), mRNA. /PROD=COP9 (constitutive photomorphogenic) homolog,subunit 4 (Arabidopsis thaliana) /FL=gb:AF071314.1 gb:NM_012001.1
1416164_at	148.2	P	0.005859	-0.5	159	NC	0.971234	139.3	P	0.000244	-0.2	165.6	NC	0.5	144.9	P	0.00415	-0.2	150.6	NC	0.5	gb:NM_011812.1 /DB_XREF=gi:6753823 /GEN=Fbln5 /FEA=FLmRNA /CNT=187 /TID=Mm.25347.1 /TIER=FL+Stack /STK=120 /UG=Mm.25347 /LL=23876 /DEF=Mus musculus fibulin 5 (Fbln5), mRNA. /PROD=fibulin 5 /FL=gb:NM_011812.1 gb:BC006636.1 gb:AF112151.1
1416165_at	331.1	P	0.000732	0.2	257.7	NC	0.010135	310.2	P	0.000244	0.4	214.9	MI	0.00225	246.2	P	0.001953	0.5	246.7	NC	0.138386	gb:NM_133685.1 /DB_XREF=gi:19526849 /GEN=AI415285 /FEA=FLmRNA /CNT=176 /TID=Mm.29274.1 /TIER=FL+Stack /STK=120 /UG=Mm.29274 /LL=106572 /DEF=Mus musculus expressed sequence AI415285 (AI415285), mRNA. /PROD=Rab31-like /FL=gb:NM_134121.1 gb:BC013063.1 gb:BC004852.1 gb:NM_133685.1
1416166_a_at	251.6	P	0.000244	0.6	167.7	MI	0.00225	147	P	0.000732	0	153.1	NC	0.366593	228.9	P	0.001221	0.5	171.9	NC	0.011045	gb:NM_016764.1 /DB_XREF=gi:7948998 /GEN=Prdx4 /FEA=FLmRNA /CNT=199 /TID=Mm.19127.1 /TIER=FL+Stack /STK=119 /UG=Mm.19127 /LL=53381 /DEF=Mus musculus peroxiredoxin 4 (Prdx4), mRNA. /PROD=peroxiredoxin 4 /FL=gb:BC019578.1 gb:NM_016764.1 gb:U96746.1 gb:BC003349.1
1416167_at	906.1	P	0.000244	0.6	571.8	I	2e-05	818.1	P	0.000244	0.4	737.8	I	5.2e-05	765.7	P	0.000244	0.2	715.1	NC	0.074268	gb:NM_016764.1 /DB_XREF=gi:7948998 /GEN=Prdx4 /FEA=FLmRNA /CNT=199 /TID=Mm.19127.1 /TIER=FL+Stack /STK=119 /UG=Mm.19127 /LL=53381 /DEF=Mus musculus peroxiredoxin 4 (Prdx4), mRNA. /PROD=peroxiredoxin 4 /FL=gb:BC019578.1 gb:NM_016764.1 gb:U96746.1 gb:BC003349.1
1416168_at	185.3	P	0.000244	0.4	153.9	NC	0.041201	178	P	0.000732	0.2	181.9	NC	0.5	223.9	P	0.000732	0.3	171.2	NC	0.5	gb:NM_011340.1 /DB_XREF=gi:6755443 /GEN=Serpinf1 /FEA=FLmRNA /CNT=296 /TID=Mm.2044.1 /TIER=FL+Stack /STK=119 /UG=Mm.2044 /LL=20317 /DEF=Mus musculus serine (or cysteine) proteinase inhibitor, clade F (alpha-2 antiplasmin, pigment epithelium derived factor), member 1 (Serpinf1), mRNA. /PROD=serine (or cysteine) proteinase inhibitor, cladeF (alpha-2 antiplasmin, pigment epithelium derivedfactor), m…
1416169_at	10.2	A	0.633789	-0.8	27.5	NC	0.307406	11.6	A	0.559082	-0.9	18.9	NC	0.5	10.8	A	0.466064	-1.8	29.1	NC	0.881991	gb:AY034576.1 /DB_XREF=gi:15418827 /GEN=Tpbpb /FEA=FLmRNA /CNT=136 /TID=Mm.140897.1 /TIER=FL+Stack /STK=119 /UG=Mm.140897 /LL=116913 /DEF=Mus musculus trophoblast specific protein beta precursor (Tpbpb) mRNA, complete cds. /PROD=trophoblast specific protein beta precursor /FL=gb:AY034576.1 gb:NM_026429.1
1416170_at	1123.3	P	0.023926	0	1011.6	NC	0.5	1154.9	P	0.01416	-0.1	1280	NC	0.5	1213.1	P	0.018555	0	1235.2	NC	0.5	gb:NM_026508.1 /DB_XREF=gi:13385997 /GEN=2410002K23Rik /FEA=FLmRNA /CNT=211 /TID=Mm.182051.1 /TIER=FL+Stack /STK=119 /UG=Mm.182051 /LL=68015 /DEF=Mus musculus RIKEN cDNA 2410002K23 gene (2410002K23Rik), mRNA. /PROD=RIKEN cDNA 2410002K23 /FL=gb:BC022912.1 gb:NM_026508.1
1416171_at	1413.7	P	0.000244	-0.2	1691	NC	0.988955	1543.2	P	0.000244	-0.1	1551.6	NC	0.5	1416.2	P	0.000244	-0.1	1552.3	NC	0.5	gb:NM_133714.1 /DB_XREF=gi:19526893 /GEN=2310037I24Rik /FEA=FLmRNA /CNT=177 /TID=Mm.27269.1 /TIER=FL+Stack /STK=119 /UG=Mm.27269 /LL=69612 /DEF=Mus musculus RIKEN cDNA 2310037I24 gene (2310037I24Rik), mRNA. /PROD=RIKEN cDNA 2310037I24 /FL=gb:BC003301.1 gb:NM_133714.1
1416172_at	657.4	P	0.000244	-0.4	857.5	D	0.999759	775.6	P	0.000244	-0.4	1011.5	D	0.99987	725	P	0.000244	-0.3	973.3	D	0.99998	gb:NM_022889.1 /DB_XREF=gi:12584983 /GEN=Pes1 /FEA=FLmRNA /CNT=184 /TID=Mm.28659.1 /TIER=FL+Stack /STK=119 /UG=Mm.28659 /LL=64934 /DEF=Mus musculus pescadillo homolog 1, containing BRCT domain (zebrafish) (Pes1), mRNA. /PROD=pescadillo homolog 1, containing BRCT domain(zebrafish) /FL=gb:NM_022889.1 gb:AF289539.1 gb:BC004844.1 gb:BC011142.1
1416173_at	272.2	P	0.018555	-0.2	369.8	NC	0.988955	461.5	P	0.008057	0.2	385	NC	0.5	266	P	0.030273	-0.2	482.7	NC	0.5	gb:BC004844.1 /DB_XREF=gi:13436028 /FEA=FLmRNA /CNT=184 /TID=Mm.28659.1 /TIER=FL /STK=7 /UG=Mm.28659 /LL=64934 /UG_GENE=Pes1 /DEF=Mus musculus, pescadillo homolog 1, containing BRCT domain (zebrafish), clone MGC:6292 IMAGE:2649598, mRNA, complete cds. /PROD=pescadillo homolog 1, containing BRCT domain(zebrafish) /FL=gb:NM_022889.1 gb:AF289539.1 gb:BC004844.1 gb:BC011142.1
1416174_at	631.1	P	0.001221	-0.2	475.6	NC	0.961585	745.4	P	0.000244	-0.2	525.4	NC	0.5	369.1	P	0.001221	-0.4	489	NC	0.900148	gb:BC011107.1 /DB_XREF=gi:15029773 /FEA=FLmRNA /CNT=163 /TID=Mm.24216.1 /TIER=FL+Stack /STK=119 /UG=Mm.24216 /LL=26450 /UG_GENE=Rbbp9 /DEF=Mus musculus, Similar to retinoblastoma-binding protein 9, clone MGC:19260 IMAGE:3982875, mRNA, complete cds. /PROD=Similar to retinoblastoma-binding protein 9 /FL=gb:NM_015754.1 gb:AF039563.1 gb:BC011107.1
1416175_a_at	6121.8	P	0.000244	0.1	5419.5	NC	0.5	6359.4	P	0.000244	0	5868	NC	0.5	5888.2	P	0.000244	0	5971.3	NC	0.5	gb:NM_011696.1 /DB_XREF=gi:6755966 /GEN=Vdac3 /FEA=FLmRNA /CNT=266 /TID=Mm.133962.1 /TIER=FL+Stack /STK=118 /UG=Mm.133962 /LL=22335 /DEF=Mus musculus voltage-dependent anion channel 3 (Vdac3), mRNA. /PROD=voltage-dependent anion channel 3 /FL=gb:U30839.1 gb:NM_011696.1 gb:BC004743.1
1416176_at	5546.1	P	0.000244	0.3	4587.4	MI	0.00225	5223.1	P	0.000244	0.2	4348.5	NC	0.124552	4657.2	P	0.000244	0.1	4421.8	NC	0.5	gb:NM_010439.1 /DB_XREF=gi:6754207 /GEN=Hmgb1 /FEA=FLmRNA /CNT=324 /TID=Mm.16421.1 /TIER=FL+Stack /STK=118 /UG=Mm.16421 /LL=15289 /DEF=Mus musculus high mobility group box 1 (Hmgb1), mRNA. /PROD=high mobility group protein 1 /FL=gb:NM_010439.1 gb:BC008565.1
1416177_at	2851.6	P	0.000244	-0.1	2936.7	NC	0.5	3147.9	P	0.000244	0	3152.9	NC	0.5	3219.5	P	0.000244	0	3223	NC	0.5	gb:NM_009033.1 /DB_XREF=gi:6677684 /GEN=Rbmxrt /FEA=FLmRNA /CNT=183 /TID=Mm.24718.1 /TIER=FL+Stack /STK=118 /UG=Mm.24718 /LL=19656 /DEF=Mus musculus RNA binding motif protein, X chromosome retrogene (Rbmxrt), mRNA. /PROD=RNA binding motif protein, X chromosomeretrogene /FL=gb:AF031568.1 gb:BC011441.1 gb:NM_009033.1
1416178_a_at	17407.5	P	0.000244	0.1	17017.8	NC	0.5	18222.7	P	0.000244	0	18231.6	NC	0.5	18809.2	P	0.000244	0	17728.8	NC	0.5	gb:NM_013746.1 /DB_XREF=gi:7305378 /GEN=Phret1 /FEA=FLmRNA /CNT=146 /TID=Mm.26633.1 /TIER=FL+Stack /STK=118 /UG=Mm.26633 /LL=27276 /DEF=Mus musculus PH domain containing protein in retina 1 (Phret1), mRNA. /PROD=PH domain containing protein in retina 1 /FL=gb:BC024756.1 gb:NM_013746.1 gb:AF000272.1
1416179_a_at	2314.8	P	0.000732	0	2366.8	NC	0.5	1897.3	P	0.000244	0	1767.5	NC	0.5	1720.3	P	0.000244	-0.2	2248.3	NC	0.506476	gb:NM_009041.1 /DB_XREF=gi:6677698 /GEN=Rdx /FEA=FLmRNA /CNT=284 /TID=Mm.7051.1 /TIER=FL+Stack /STK=118 /UG=Mm.7051 /LL=19684 /DEF=Mus musculus radixin (Rdx), mRNA. /PROD=radixin /FL=gb:NM_009041.1
1416180_a_at	786.2	P	0.000244	0.1	674.2	NC	0.5	646.6	P	0.000244	0	684.7	NC	0.5	612.4	P	0.000244	0	707	NC	0.5	gb:BI990563 /DB_XREF=gi:17961577 /DB_XREF=4072-68 /FEA=FLmRNA /CNT=284 /TID=Mm.7051.1 /TIER=Stack /STK=36 /UG=Mm.7051 /LL=19684 /UG_GENE=Rdx /UG_TITLE=radixin /FL=gb:NM_009041.1
1416181_at	2511	P	0.000244	0.2	2168	NC	0.161038	2526.4	P	0.000244	0.3	2288.3	NC	0.018128	2602.9	P	0.000244	0.1	2302.6	NC	0.5	gb:NM_023403.1 /DB_XREF=gi:12963664 /GEN=Mesdc2 /FEA=FLmRNA /CNT=206 /TID=Mm.24209.1 /TIER=FL+Stack /STK=118 /UG=Mm.24209 /LL=67943 /DEF=Mus musculus mesoderm development candiate 2 (Mesdc2), mRNA. /PROD=mesoderm development candiate 2 /FL=gb:NM_023403.1 gb:BC014742.1
1416182_at	305	P	0.023926	-0.8	606	NC	0.996645	298.4	P	0.008057	-0.6	488.4	D	0.999727	348.9	P	0.018555	-0.5	462.7	MD	0.99775	gb:NM_018758.1 /DB_XREF=gi:9055381 /GEN=Apba3 /FEA=FLmRNA /CNT=153 /TID=Mm.12909.1 /TIER=FL+Stack /STK=118 /UG=Mm.12909 /LL=57267 /DEF=Mus musculus amyloid beta (A4) precursor protein-binding, family A, member 3 (Apba3), mRNA. /PROD=X11gamma protein /FL=gb:BC009666.1 gb:BC005423.1 gb:AF070975.1 gb:NM_018758.1
1416183_a_at	4651.1	P	0.000244	0.2	4505.7	NC	0.030967	4224.4	P	0.000244	0	4448.5	NC	0.5	4210.4	P	0.000244	-0.2	4951.4	NC	0.5	gb:NM_008492.1 /DB_XREF=gi:6678673 /GEN=Ldh2 /FEA=FLmRNA /CNT=273 /TID=Mm.9745.1 /TIER=FL+Stack /STK=117 /UG=Mm.9745 /LL=16832 /DEF=Mus musculus lactate dehydrogenase 2, B chain (Ldh2), mRNA. /PROD=lactate dehydrogenase 2, B chain /FL=gb:NM_008492.1
1416184_s_at	1207.6	P	0.000732	-0.2	1398.8	NC	0.921063	1148.5	P	0.000732	-0.4	1468.9	D	0.999786	1220.5	P	0.000244	-0.4	1531.8	NC	0.989865	gb:NM_016660.1 /DB_XREF=gi:7710033 /GEN=Hmga1 /FEA=FLmRNA /CNT=184 /TID=Mm.4438.1 /TIER=FL+Stack /STK=117 /UG=Mm.4438 /LL=15361 /DEF=Mus musculus high mobility group AT-hook 1 (Hmga1), mRNA. /PROD=high mobility group AT-hook 1 /FL=gb:NM_016660.1 gb:J04179.1
1416185_a_at	3533.7	P	0.000244	0.1	3291.3	NC	0.5	3440.9	P	0.000244	0	3221.9	NC	0.5	3269.9	P	0.000244	-0.1	3323.5	NC	0.5	gb:NM_007410.1 /DB_XREF=gi:6680651 /GEN=Adh5 /FEA=FLmRNA /CNT=200 /TID=Mm.3874.1 /TIER=FL+Stack /STK=117 /UG=Mm.3874 /LL=11532 /DEF=Mus musculus alcohol dehydrogenase 5 (Adh5), mRNA. /PROD=alcohol dehydrogenase 5 /FL=gb:NM_007410.1
1416186_at	1790.2	P	0.000732	0.2	1647.9	NC	0.493524	1810.1	P	0.001221	0.2	1351.9	NC	0.035785	1477.7	P	0.000732	0.2	1428.1	NC	0.203871	gb:NM_026383.1 /DB_XREF=gi:13385875 /GEN=0610011E17Rik /FEA=FLmRNA /CNT=248 /TID=Mm.29159.1 /TIER=FL+Stack /STK=116 /UG=Mm.29159 /LL=67799 /DEF=Mus musculus RIKEN cDNA 0610011E17 gene (0610011E17Rik), mRNA. /PROD=RIKEN cDNA 0610011E17 /FL=gb:NM_026383.1 gb:BC006598.1
1416187_s_at	1683.4	P	0.000244	0	1807.1	NC	0.5	1831.8	P	0.000244	0.3	1445	I	0.001832	1575.3	P	0.000244	0.2	1586.9	NC	0.416433	gb:NM_026383.1 /DB_XREF=gi:13385875 /GEN=0610011E17Rik /FEA=FLmRNA /CNT=248 /TID=Mm.29159.1 /TIER=FL+Stack /STK=116 /UG=Mm.29159 /LL=67799 /DEF=Mus musculus RIKEN cDNA 0610011E17 gene (0610011E17Rik), mRNA. /PROD=RIKEN cDNA 0610011E17 /FL=gb:NM_026383.1 gb:BC006598.1
1416188_at	251.5	P	0.00293	0	299.2	NC	0.5	221.3	P	0.005859	0	286.6	NC	0.5	254	P	0.00415	0	262	NC	0.5	gb:NM_010299.1 /DB_XREF=gi:6806916 /GEN=Gm2a /FEA=FLmRNA /CNT=231 /TID=Mm.4140.1 /TIER=FL /STK=2 /UG=Mm.4140 /LL=14667 /DEF=Mus musculus GM2 ganglioside activator protein (Gm2a), mRNA. /PROD=GM2 ganglioside activator protein /FL=gb:U09816.1 gb:BC004651.1 gb:NM_010299.1 gb:L19526.1
1416189_a_at	1849.1	P	0.000732	0.4	1612.4	I	0.000241	2495.7	P	0.000732	0.4	1691.8	I	2e-05	2344.7	P	0.000732	0.3	1745.2	NC	0.008511	gb:BC003707.1 /DB_XREF=gi:13277593 /FEA=FLmRNA /CNT=335 /TID=Mm.28375.1 /TIER=FL+Stack /STK=115 /UG=Mm.28375 /LL=53421 /UG_GENE=Sec61a /DEF=Mus musculus, sec61 homolog, clone MGC:5676 IMAGE:3592772, mRNA, complete cds. /PROD=sec61 homolog /FL=gb:AB032902.1 gb:BC003707.1 gb:AF222743.1 gb:AF145253.1 gb:NM_016906.1
1416190_a_at	463.7	P	0.000244	0.3	414.2	I	0.001486	485.8	P	0.000244	0.3	424.5	NC	0.011045	473.4	P	0.000244	0.5	359.9	I	4.6e-05	gb:AF145253.1 /DB_XREF=gi:7673000 /FEA=FLmRNA /CNT=335 /TID=Mm.28375.1 /TIER=FL /STK=2 /UG=Mm.28375 /LL=53421 /UG_GENE=Sec61a /DEF=Mus musculus Sec61 alpha isoform 1 mRNA, complete cds. /PROD=Sec61 alpha isoform 1 /FL=gb:AB032902.1 gb:BC003707.1 gb:AF222743.1 gb:AF145253.1 gb:NM_016906.1
1416191_at	820.3	P	0.001953	0.3	707.5	NC	0.054022	964.4	P	0.00293	0.1	767.6	NC	0.252851	875.3	P	0.001953	0.4	725.3	NC	0.015426	gb:AF145253.1 /DB_XREF=gi:7673000 /FEA=FLmRNA /CNT=335 /TID=Mm.28375.1 /TIER=FL /STK=2 /UG=Mm.28375 /LL=53421 /UG_GENE=Sec61a /DEF=Mus musculus Sec61 alpha isoform 1 mRNA, complete cds. /PROD=Sec61 alpha isoform 1 /FL=gb:AB032902.1 gb:BC003707.1 gb:AF222743.1 gb:AF145253.1 gb:NM_016906.1
1416192_at	710.8	P	0.000244	-0.1	739.2	NC	0.506476	713.9	P	0.000244	-0.1	805.2	NC	0.532344	752.4	P	0.000244	-0.2	850.3	NC	0.757415	gb:NM_025898.1 /DB_XREF=gi:13385391 /GEN=Napa /FEA=FLmRNA /CNT=277 /TID=Mm.104540.1 /TIER=FL+Stack /STK=21 /UG=Mm.104540 /LL=108124 /DEF=Mus musculus N-ethylmaleimide sensitive fusion protein attachment protein alpha (Napa), mRNA. /PROD=N-ethylmaleimide sensitive fusion proteinattachment protein alpha /FL=gb:NM_025898.1 gb:BC004804.1
1416193_at	30.1	A	0.398926	0.4	35.7	NC	0.022932	59.8	A	0.432373	2.4	11.4	NC	0.5	34.9	A	0.432373	-0.4	85.3	NC	0.5	gb:BC011223.1 /DB_XREF=gi:15029974 /FEA=FLmRNA /CNT=209 /TID=Mm.3471.1 /TIER=FL+Stack /STK=115 /UG=Mm.3471 /LL=12346 /UG_GENE=Car1 /DEF=Mus musculus, carbonic anhydrase 1, clone MGC:18584 IMAGE:4208180, mRNA, complete cds. /PROD=carbonic anhydrase 1 /FL=gb:NM_009799.1 gb:M32452.1 gb:BC011223.1
1416194_at	54.9	P	0.00293	-0.5	64.1	NC	0.5	68.6	P	0.018555	-0.2	66.7	NC	0.5	40.2	A	0.149658	-0.7	63.4	NC	0.050553	gb:NM_007823.1 /DB_XREF=gi:6681122 /GEN=Cyp4b1 /FEA=FLmRNA /CNT=269 /TID=Mm.1840.1 /TIER=FL+Stack /STK=115 /UG=Mm.1840 /LL=13120 /DEF=Mus musculus cytochrome P450, subfamily IV B, polypeptide 1 (Cyp4b1), mRNA. /PROD=cytochrome P450, subfamily IV B, polypeptide 1 /FL=gb:D50834.1 gb:BC008996.1 gb:NM_007823.1
1416195_at	2090.1	P	0.000244	-0.1	1977	NC	0.5	2045.5	P	0.000732	-0.2	2055	NC	0.62112	1797.9	P	0.000732	-0.2	2242.5	NC	0.997247	gb:NM_008916.1 /DB_XREF=gi:6679448 /GEN=Pps /FEA=FLmRNA /CNT=174 /TID=Mm.1458.1 /TIER=FL+Stack /STK=115 /UG=Mm.1458 /LL=19062 /DEF=Mus musculus putative phosphatase (Pps), mRNA. /PROD=putative phosphatase /FL=gb:AF483523.1 gb:AF483522.1 gb:NM_008916.1 gb:U96724.1
1416196_at	7.5	A	0.753906	-1.5	15	NC	0.5	9.3	A	0.601074	-1.3	5.6	NC	0.881991	9.7	A	0.219482	-1.8	34.7	NC	0.194801	gb:BB416054 /DB_XREF=gi:16423342 /DB_XREF=BB416054 /CLONE=C430045D17 /FEA=FLmRNA /CNT=295 /TID=Mm.4071.1 /TIER=ConsEnd /STK=1 /UG=Mm.4071 /LL=16785 /UG_GENE=Lamr1 /UG_TITLE=laminin receptor 1 (67kD, ribosomal protein SA) /FL=gb:BC003829.1 gb:AF140348.1 gb:J02870.1 gb:NM_011029.1
1416197_at	1990.2	P	0.000244	-0.1	2113.6	NC	0.5	2085.7	P	0.000244	0	2105.4	NC	0.5	1835.4	P	0.000244	-0.3	2163.6	NC	0.980376	gb:NM_011432.1 /DB_XREF=gi:6755595 /GEN=Snrp1c /FEA=FLmRNA /CNT=189 /TID=Mm.2265.1 /TIER=FL+Stack /STK=114 /UG=Mm.2265 /LL=20630 /DEF=Mus musculus U1 small nuclear ribonucleoprotein 1C (Snrp1c), mRNA. /PROD=U1 small nuclear ribonucleoprotein 1C /FL=gb:BC008243.1 gb:NM_011432.1 gb:U70315.1
1416198_at	1385.5	P	0.000244	0.1	1395.4	NC	0.5	1515.7	P	0.000732	0.1	1451.8	NC	0.161038	1139	P	0.000244	0	1285.8	NC	0.5	gb:NM_020580.1 /DB_XREF=gi:10181119 /GEN=Th1l /FEA=FLmRNA /CNT=175 /TID=Mm.182439.1 /TIER=FL+Stack /STK=114 /UG=Mm.182439 /LL=57314 /DEF=Mus musculus TH1-like homolog (Drosophila) (Th1l), mRNA. /PROD=TH1 homolog (Drosophila) /FL=gb:NM_020580.1 gb:BC006959.1
1416199_at	187.2	P	0.001953	-0.8	314.9	D	0.999965	153.3	P	0.000244	-0.9	368.4	D	0.99997	175.3	P	0.000244	-0.6	340.5	D	0.999135	gb:NM_010631.1 /DB_XREF=gi:12597626 /GEN=Kifc3 /FEA=FLmRNA /CNT=157 /TID=Mm.22513.1 /TIER=FL+Stack /STK=114 /UG=Mm.22513 /LL=16582 /DEF=Mus musculus kinesin family member C3 (Kifc3), mRNA. /PROD=kinesin family member C3 /FL=gb:AF013118.2 gb:NM_010631.1
1416200_at	1128.1	P	0.000244	0.3	813.8	NC	0.018128	939.3	P	0.000244	0.2	900.4	NC	0.016731	893.5	P	0.000244	0	911.3	NC	0.5	gb:NM_133775.1 /DB_XREF=gi:19526999 /GEN=9230117N10Rik /FEA=FLmRNA /CNT=149 /TID=Mm.182359.1 /TIER=FL+Stack /STK=114 /UG=Mm.182359 /LL=77125 /DEF=Mus musculus RIKEN cDNA 9230117N10 gene (9230117N10Rik), mRNA. /PROD=RIKEN cDNA 9230117N10 /FL=gb:NM_133775.1 gb:BC003847.1
1416201_at	1456.2	P	0.000732	0	1598.6	NC	0.5	1935	P	0.000732	0.3	1566.8	NC	0.057676	1714.7	P	0.001221	0.1	1594.2	NC	0.5	gb:NM_133656.1 /DB_XREF=gi:19526795 /GEN=Crko /FEA=FLmRNA /CNT=507 /TID=Mm.22073.1 /TIER=FL+Stack /STK=113 /UG=Mm.22073 /LL=12928 /DEF=Mus musculus avian sarcoma virus CT10 (v-crk) oncogene homolog (Crko), mRNA. /PROD=avian sarcoma virus CT10 (v-crk) oncogenehomolog /FL=gb:BC012216.1 gb:NM_133656.1
1416202_at	1644.5	P	0.000732	-0.1	1846.2	NC	0.5	1746.6	P	0.000732	0	1865.1	NC	0.5	1921.3	P	0.000732	0.1	1863.5	NC	0.5	gb:NM_007531.1 /DB_XREF=gi:6671621 /GEN=Bcap37 /FEA=FLmRNA /CNT=270 /TID=Mm.36241.1 /TIER=FL+Stack /STK=113 /UG=Mm.36241 /LL=12034 /DEF=Mus musculus B-cell receptor-associated protein 37 (Bcap37), mRNA. /PROD=B-cell receptor-associated protein 37 /FL=gb:NM_007531.1
1416203_at	85.5	P	0.023926	-5.1	2552.3	D	0.99998	49.4	P	0.01416	-6.1	2773.6	D	0.99998	62.5	A	0.129639	-5.4	3099.1	D	0.99998	gb:NM_007472.1 /DB_XREF=gi:6680709 /GEN=Aqp1 /FEA=FLmRNA /CNT=262 /TID=Mm.18625.1 /TIER=FL+Stack /STK=113 /UG=Mm.18625 /LL=11826 /DEF=Mus musculus aquaporin 1 (Aqp1), mRNA. /PROD=aquaporin 1 /FL=gb:NM_007472.1 gb:BC007125.1 gb:L02914.1
1416204_at	105.7	A	0.067627	0.7	47.2	NC	0.022932	91.1	P	0.046143	0.2	61.1	NC	0.330589	127.6	A	0.149658	2.3	20.9	NC	0.050553	gb:NM_010271.1 /DB_XREF=gi:6753965 /GEN=Gdc1 /FEA=FLmRNA /CNT=232 /TID=Mm.10669.1 /TIER=FL /STK=2 /UG=Mm.10669 /LL=14555 /DEF=Mus musculus glycerol phosphate dehydrogenase 1, cytoplasmic adult (Gdc1), mRNA. /PROD=glycerolphosphate dehydrogenase 1, cytoplasmicadult /FL=gb:BC019391.1 gb:NM_010271.1 gb:J02655.1
1416205_at	305.2	P	0.000244	0.1	260.2	NC	0.5	327.5	P	0.000732	0.2	261.9	NC	0.5	263.9	P	0.001221	-0.1	304	NC	0.5	gb:NM_009752.1 /DB_XREF=gi:6753189 /GEN=Glb1 /FEA=FLmRNA /CNT=180 /TID=Mm.2040.1 /TIER=FL+Stack /STK=113 /UG=Mm.2040 /LL=12091 /DEF=Mus musculus galactosidase, beta 1 (Glb1), mRNA. /PROD=galactosidase, beta 1 /FL=gb:NM_009752.1 gb:M57734.1
1416206_at	128.1	M	0.056152	-0.3	160.1	NC	0.5	151.6	P	0.01416	0.1	142.3	NC	0.307406	93.1	A	0.129639	-0.1	142.4	NC	0.5	gb:D11374.1 /DB_XREF=gi:641938 /GEN=SPA-1 /FEA=FLmRNA /CNT=166 /TID=Mm.3072.1 /TIER=FL+Stack /STK=113 /UG=Mm.3072 /LL=20469 /DEF=Mus musculus mRNA for GTPase-activating protein, complete cds. /PROD=GTPase-activating protein /FL=gb:NM_011379.1 gb:D11374.1
1416207_at	2197.4	P	0.000244	0.1	1963.8	NC	0.5	2350.3	P	0.000244	0.3	1774.4	I	2e-05	2257.2	P	0.000244	0.3	1759.9	I	0.000167	gb:NM_133682.1 /DB_XREF=gi:19526843 /GEN=9130012G04Rik /FEA=FLmRNA /CNT=170 /TID=Mm.27367.1 /TIER=FL+Stack /STK=113 /UG=Mm.27367 /LL=66826 /DEF=Mus musculus RIKEN cDNA 9130012G04 gene (9130012G04Rik), mRNA. /PROD=RIKEN cDNA 9130012G04 /FL=gb:BC015305.1 gb:NM_133682.1
1416208_at	2466	P	0.000732	0.1	2211	NC	0.5	2477.9	P	0.000244	0.1	2159.7	NC	0.467656	2142.7	P	0.001221	-0.1	2189.1	NC	0.5	gb:BC005571.1 /DB_XREF=gi:14919407 /FEA=FLmRNA /CNT=274 /TID=Mm.25149.1 /TIER=FL+Stack /STK=112 /UG=Mm.25149 /LL=59025 /UG_GENE=Usp14 /DEF=Mus musculus, ubiquitin specific protease 14, clone MGC:7106 IMAGE:3157723, mRNA, complete cds. /PROD=ubiquitin specific protease 14 /FL=gb:AB034633.1 gb:BC005571.1 gb:NM_021522.1
1416209_at	1739.8	P	0.000244	0.3	1415.7	I	0.000189	1729.6	P	0.000244	0.2	1559.7	NC	0.028766	1734.6	P	0.000244	0.2	1423.8	NC	0.074268	gb:BI329832 /DB_XREF=gi:15014489 /DB_XREF=602984989F1 /CLONE=IMAGE:5137463 /FEA=FLmRNA /CNT=323 /TID=Mm.10600.1 /TIER=Stack /STK=19 /UG=Mm.10600 /LL=14661 /UG_GENE=Glud /UG_TITLE=glutamate dehydrogenase /FL=gb:NM_008133.1
1416210_at	1544.5	P	0.000244	0.2	1381.5	NC	0.416433	1625.2	P	0.000244	0	1407.3	NC	0.5	1789.8	P	0.000244	0.2	1537.7	NC	0.5	gb:NM_133976.1 /DB_XREF=gi:19527195 /GEN=1190002L16Rik /FEA=FLmRNA /CNT=235 /TID=Mm.12864.1 /TIER=FL+Stack /STK=112 /UG=Mm.12864 /LL=102462 /DEF=Mus musculus RIKEN cDNA 1190002L16 gene (1190002L16Rik), mRNA. /PROD=RIKEN cDNA 1190002L16 /FL=gb:NM_133976.1 gb:BC009145.1
1416211_a_at	813.9	P	0.008057	0.1	753.8	NC	0.5	1071.7	P	0.00293	0.3	815.6	I	0.001201	859.5	P	0.008057	0.2	784	NC	0.263341	gb:BF178348 /DB_XREF=gi:11056490 /DB_XREF=601808588F1 /CLONE=IMAGE:4039533 /FEA=FLmRNA /CNT=242 /TID=Mm.3063.1 /TIER=Stack /STK=8 /UG=Mm.3063 /LL=19242 /UG_GENE=Ptn /UG_TITLE=pleiotrophin /FL=gb:NM_008973.1 gb:BC002064.1
1416212_at	3467.2	P	0.000244	0.3	2794.4	I	0.000273	2993.6	P	0.000244	0	2982.5	NC	0.5	2780.2	P	0.000244	-0.1	2956.2	NC	0.5	gb:NM_010760.1 /DB_XREF=gi:6754615 /GEN=Magoh /FEA=FLmRNA /CNT=152 /TID=Mm.808.1 /TIER=FL+Stack /STK=112 /UG=Mm.808 /LL=17149 /DEF=Mus musculus mago-nashi homolog, proliferation-associated (Drosophila) (Magoh), mRNA. /PROD=mago-nashi homolog, proliferation-associated(Drosophila) /FL=gb:AF035939.1 gb:BC018176.1 gb:NM_010760.1 gb:AF007862.1
1416213_x_at	759.7	P	0.000732	0.2	488.1	NC	0.366593	576.5	P	0.000244	0.3	489.5	NC	0.118009	515.7	P	0.000244	0.1	523.6	NC	0.354442	gb:BF122782 /DB_XREF=gi:10961822 /DB_XREF=601759914F1 /CLONE=IMAGE:4022930 /FEA=FLmRNA /CNT=351 /TID=Mm.2795.1 /TIER=Stack /STK=15 /UG=Mm.2795 /LL=20932 /UG_GENE=Surf4 /UG_TITLE=surfeit gene 4 /FL=gb:BC027352.1 gb:BC003280.1 gb:M63114.1 gb:NM_011512.1
1416214_at	288	P	0.000732	-0.2	356.3	NC	0.5	388.6	P	0.001221	0.2	314.2	NC	0.5	294.5	P	0.000244	0	399.8	NC	0.5	gb:BC013094.1 /DB_XREF=gi:15341836 /FEA=FLmRNA /CNT=198 /TID=Mm.1500.1 /TIER=FL+Stack /STK=112 /UG=Mm.1500 /LL=17217 /UG_GENE=Mcmd4 /DEF=Mus musculus, Similar to mini chromosome maintenance deficient 4 homolog (S. cerevisiae), clone MGC:6023 IMAGE:3584640, mRNA, complete cds. /PROD=Similar to mini chromosome maintenance deficient4 homolog (S. cerevisiae) /FL=gb:D26089.1 gb:NM_008565.1 gb:BC013094…
1416215_at	747.3	P	0.000732	0	742.3	NC	0.5	762.5	P	0.000244	0	747.1	NC	0.5	887	P	0.001221	0.2	646.1	NC	0.284967	gb:BC008542.1 /DB_XREF=gi:14250238 /FEA=FLmRNA /CNT=170 /TID=Mm.20931.1 /TIER=FL+Stack /STK=112 /UG=Mm.20931 /LL=53334 /UG_GENE=Gosr1 /DEF=Mus musculus, golgi SNAP receptor complex member 1, clone MGC:7654 IMAGE:3495882, mRNA, complete cds. /PROD=golgi SNAP receptor complex member 1 /FL=gb:BC008542.1 gb:NM_016810.1 gb:AF079901.1
1416216_at	1117.1	P	0.000244	0.3	859.6	NC	0.094279	1118.7	P	0.000244	0.1	1067.8	NC	0.5	1083.5	P	0.000244	0.2	866.5	NC	0.296089	gb:NM_009048.1 /DB_XREF=gi:6677714 /GEN=Reps1 /FEA=FLmRNA /CNT=149 /TID=Mm.4479.1 /TIER=FL+Stack /STK=112 /UG=Mm.4479 /LL=19707 /DEF=Mus musculus RalBP1 associated Eps domain containing protein (Reps1), mRNA. /PROD=RalBP1 associated Eps domain containing protein /FL=gb:AF031939.1 gb:NM_009048.1
1416217_a_at	15747.5	P	0.000244	0.1	15043.4	NC	0.5	14987.4	P	0.000244	-0.1	16425.9	NC	0.5	15354	P	0.000244	-0.1	15853.6	NC	0.5	gb:NM_009084.1 /DB_XREF=gi:6677784 /GEN=Rpl37a /FEA=FLmRNA /CNT=184 /TID=Mm.21529.1 /TIER=FL+Stack /STK=111 /UG=Mm.21529 /LL=19981 /DEF=Mus musculus ribosomal protein L37a (Rpl37a), mRNA. /PROD=ribosomal protein L37a /FL=gb:NM_009084.1
1416218_x_at	928.2	P	0.000732	0.2	738.1	NC	0.161038	1097.3	P	0.000732	-0.1	693.2	NC	0.5	1130.8	P	0.000732	0	952	NC	0.5	gb:NM_009084.1 /DB_XREF=gi:6677784 /GEN=Rpl37a /FEA=FLmRNA /CNT=184 /TID=Mm.21529.1 /TIER=FL+Stack /STK=111 /UG=Mm.21529 /LL=19981 /DEF=Mus musculus ribosomal protein L37a (Rpl37a), mRNA. /PROD=ribosomal protein L37a /FL=gb:NM_009084.1
1416219_at	13104.9	P	0.000244	0.2	11172.4	NC	0.252851	11976.7	P	0.000244	0	10881.3	NC	0.5	12543	P	0.000244	0	12322.2	NC	0.5	gb:NM_009078.1 /DB_XREF=gi:6677772 /GEN=Rpl19 /FEA=FLmRNA /CNT=202 /TID=Mm.30806.1 /TIER=FL+Stack /STK=111 /UG=Mm.30806 /LL=19921 /DEF=Mus musculus ribosomal protein L19 (Rpl19), mRNA. /PROD=ribosomal protein L19 /FL=gb:BC010710.1 gb:M62952.1 gb:NM_009078.1
1416220_at	4128.4	P	0.000244	0.2	3532.5	NC	0.074268	4188.6	P	0.000244	0.2	3507.6	NC	0.026698	3913	P	0.000244	0.1	3528.5	NC	0.5	gb:NM_026911.1 /DB_XREF=gi:16975491 /GEN=1810004F21Rik /FEA=FLmRNA /CNT=218 /TID=Mm.28852.1 /TIER=FL+Stack /STK=111 /UG=Mm.28852 /LL=69019 /DEF=Mus musculus RIKEN cDNA 1810004F21 gene (1810004F21Rik), mRNA. /PROD=similar to signal peptidase 12kDa /FL=gb:NM_026911.1
1416221_at	1008.4	P	0.000244	0.1	871.9	NC	0.5	842.2	P	0.000244	0	852.4	NC	0.5	825.7	P	0.000244	-0.1	810.2	NC	0.5	gb:NM_008047.1 /DB_XREF=gi:6679870 /GEN=Fstl /FEA=FLmRNA /CNT=393 /TID=Mm.22763.1 /TIER=FL+Stack /STK=111 /UG=Mm.22763 /LL=14314 /DEF=Mus musculus follistatin-like (Fstl), mRNA. /PROD=follistatin-like /FL=gb:M91380.1 gb:NM_008047.1
1416222_at	1065	P	0.000732	0.1	962.6	NC	0.5	906.8	P	0.000732	-0.3	1067	NC	0.703911	868.3	P	0.001221	-0.3	1058.8	NC	0.99288	gb:BC019945.1 /DB_XREF=gi:18043285 /FEA=FLmRNA /CNT=181 /TID=Mm.38792.1 /TIER=FL+Stack /STK=111 /UG=Mm.38792 /LL=18194 /UG_GENE=Nsdhl /DEF=Mus musculus, NAD(P) dependent steroid dehydrogenase-like, clone MGC:28204 IMAGE:3989811, mRNA, complete cds. /PROD=NAD(P) dependent steroid dehydrogenase-like /FL=gb:BC019945.1 gb:NM_010941.1 gb:AF100198.1
1416223_at	682.3	P	0.000732	-0.3	861.8	NC	0.868657	913.3	P	0.000244	0.2	925.4	NC	0.026698	1054.9	P	0.000244	0.5	788.4	I	0.000346	gb:NM_024480.1 /DB_XREF=gi:13277397 /GEN=BC003251 /FEA=FLmRNA /CNT=180 /TID=Mm.29614.1 /TIER=FL+Stack /STK=111 /UG=Mm.29614 /LL=79566 /DEF=Mus musculus hypothetical protein, MGC:7813 (BC003251), mRNA. /PROD=hypothetical protein, MGC:7813 /FL=gb:BC003251.1 gb:NM_024480.1
1416224_at	288.7	P	0.00293	0.2	224.1	NC	0.296089	186	P	0.000732	0.1	172.3	NC	0.094279	189.8	P	0.00293	-0.1	187	NC	0.5	gb:NM_009541.1 /DB_XREF=gi:6678626 /GEN=Zfp100 /FEA=FLmRNA /CNT=152 /TID=Mm.4340.1 /TIER=FL+Stack /STK=111 /UG=Mm.4340 /LL=22642 /DEF=Mus musculus zinc finger protein 100 (Zfp100), mRNA. /PROD=zinc finger protein 100 /FL=gb:U14556.1 gb:U22396.1 gb:NM_009541.1
1416225_at	51.4	P	0.037598	1.2	24.3	NC	0.078937	16.4	A	0.533936	-0.5	38.4	NC	0.105663	62.5	A	0.171387	0	99.6	NC	0.5	gb:BC013477.1 /DB_XREF=gi:15488661 /FEA=FLmRNA /CNT=321 /TID=Mm.2409.1 /TIER=FL+Stack /STK=110 /UG=Mm.2409 /LL=11522 /UG_GENE=Adh1 /DEF=Mus musculus, alcohol dehydrogenase 1, complex, clone MGC:18885 IMAGE:4238555, mRNA, complete cds. /PROD=alcohol dehydrogenase 1, complex /FL=gb:NM_007409.1 gb:BC013477.1
1416226_at	277.9	P	0.008057	0.5	164.2	NC	0.002753	294.8	P	0.008057	0.5	192.6	NC	0.004481	318.9	P	0.01416	0.8	182	NC	0.118009	gb:BC010275.1 /DB_XREF=gi:16307454 /FEA=FLmRNA /CNT=277 /TID=Mm.30010.1 /TIER=FL+Stack /STK=110 /UG=Mm.30010 /LL=11867 /UG_GENE=Arpc1b /DEF=Mus musculus, Similar to actin related protein 23 complex, subunit 1B (41 kDa), clone MGC:8155 IMAGE:3589768, mRNA, complete cds. /PROD=Similar to actin related protein 23 complex,subunit 1B (41 kDa) /FL=gb:BC010275.1 gb:BC003441.1 gb:AF162768.1 gb:NM_023142.1
1416227_at	10.1	A	0.991943	0.5	7.6	NC	0.213188	8.4	A	0.994141	-0.3	9.7	NC	0.814019	13.8	A	0.980469	0.3	8.5	NC	0.284967	gb:BE979985 /DB_XREF=gi:10647491 /DB_XREF=UI-M-BG2-bcp-g-09-0-UI.s1 /CLONE=UI-M-BG2-bcp-g-09-0-UI /FEA=FLmRNA /CNT=277 /TID=Mm.30010.1 /TIER=Stack /STK=8 /UG=Mm.30010 /LL=11867 /UG_GENE=Arpc1b /UG_TITLE=actin related protein 23 complex, subunit 1B (41 kDa) /FL=gb:BC010275.1 gb:BC003441.1 gb:AF162768.1 gb:NM_023142.1
1416228_at	2700.3	P	0.000244	0.2	2691	NC	0.5	2834.6	P	0.000244	0.1	2739.7	NC	0.5	3272.7	P	0.000244	0.2	2805.1	NC	0.354442	gb:NM_023371.1 /DB_XREF=gi:12963652 /GEN=Pin1 /FEA=FLmRNA /CNT=173 /TID=Mm.7906.1 /TIER=FL+Stack /STK=110 /UG=Mm.7906 /LL=23988 /DEF=Mus musculus protein (peptidyl-prolyl cistrans isomerase) NIMA-interacting 1 (Pin1), mRNA. /PROD=protein (peptidyl-prolyl cistrans isomerase)NIMA-interacting 1 /FL=gb:NM_023371.1
1416229_at	1319.1	P	0.000244	0.1	1136	NC	0.5	1438.6	P	0.000244	0.1	1312.3	NC	0.5	1451.8	P	0.000244	0.1	1351.6	NC	0.5	gb:AK008352.1 /DB_XREF=gi:12842487 /FEA=FLmRNA /CNT=253 /TID=Mm.7013.1 /TIER=Stack /STK=20 /UG=Mm.7013 /LL=54391 /UG_GENE=0610038L10Rik /UG_TITLE=RIKEN cDNA 0610038L10 gene /DEF=Mus musculus adult male small intestine cDNA, RIKEN full-length enriched library, clone:2010107M09:homolog to CDNA FLJ11149 FIS, CLONE PLACE1006731, WEAKLY SIMILAR TO RIBOFLAVIN KINASE (EC 2.7.1.26) FMN ADENYLYLTRANSFERAS…
1416230_at	1194.8	P	0.000244	0.1	1118.5	NC	0.5	1491.6	P	0.000244	0.2	1137	NC	0.177412	1221.5	P	0.000244	0.1	1209.5	NC	0.5	gb:BB772441 /DB_XREF=gi:16214132 /DB_XREF=BB772441 /CLONE=G370142L13 /FEA=FLmRNA /CNT=253 /TID=Mm.7013.1 /TIER=Stack /STK=14 /UG=Mm.7013 /LL=54391 /UG_GENE=0610038L10Rik /UG_TITLE=RIKEN cDNA 0610038L10 gene /FL=gb:NM_019437.1
1416231_at	181.8	A	0.067627	-0.5	183.7	NC	0.5	160.2	P	0.008057	0	181.3	NC	0.5	234.7	P	0.030273	-0.3	169.1	NC	0.657563	gb:NM_138588.1 /DB_XREF=gi:20070395 /GEN=D8Wsu151e /FEA=FLmRNA /CNT=116 /TID=Mm.183117.1 /TIER=FL+Stack /STK=110 /UG=Mm.183117 /LL=28016 /DEF=Mus musculus DNA segment, Chr 8, Wayne State University 151, expressed (D8Wsu151e), mRNA. /PROD=DNA segment, Chr 8, Wayne State University 151,expressed /FL=gb:NM_138588.1
1416232_at	29	A	0.432373	3	6.1	NC	0.5	9.6	A	0.533936	2	0.9	NC	0.232549	27.7	P	0.046143	2.8	2.9	NC	0.028766	gb:AB038697.1 /DB_XREF=gi:11602815 /GEN=Olig2 /FEA=FLmRNA /CNT=126 /TID=Mm.37289.1 /TIER=FL+Stack /STK=110 /UG=Mm.37289 /LL=50913 /DEF=Mus musculus mRNA for Olig2 bHLH protein, complete cds. /PROD=Olig2 bHLH protein /FL=gb:NM_016967.1 gb:AB038697.1
1416233_at	6278.8	P	0.000244	0.3	5013.5	I	4.6e-05	6101.1	P	0.000244	0.3	4814.2	I	0.000692	6153.2	P	0.000244	0.3	5276.5	NC	0.021224	gb:NM_018799.1 /DB_XREF=gi:9055369 /GEN=Eif3s2 /FEA=FLmRNA /CNT=255 /TID=Mm.104828.1 /TIER=FL+Stack /STK=109 /UG=Mm.104828 /LL=54709 /DEF=Mus musculus eukaryotic translation initiation factor 3, subunit 2 (beta, 36kD) (Eif3s2), mRNA. /PROD=eukaryotic translation initiation factor 3,subunit 2 (beta, 36kD) /FL=gb:AF188297.1 gb:AF271072.1 gb:NM_018799.1
1416234_at	2912.3	P	0.000244	0.4	2494.4	I	0.000438	2949	P	0.000244	0.4	2093.5	I	2.7e-05	2998.7	P	0.000244	0.3	2556	I	0.001077	gb:NM_133807.1 /DB_XREF=gi:19527025 /GEN=AA959742 /FEA=FLmRNA /CNT=266 /TID=Mm.28892.1 /TIER=FL+Stack /STK=109 /UG=Mm.28892 /LL=98238 /DEF=Mus musculus expressed sequence AA959742 (AA959742), mRNA. /PROD=expressed sequence AA959742 /FL=gb:NM_133807.1 gb:BC006877.1
1416235_at	1023.5	P	0.001221	0.4	824.3	NC	0.004073	1145	P	0.000732	0.4	887.5	I	5.2e-05	1087.7	P	0.000732	0.4	817.5	NC	0.012024	gb:AW476171 /DB_XREF=gi:7046277 /DB_XREF=uq79e09.x1 /CLONE=IMAGE:2937352 /FEA=FLmRNA /CNT=266 /TID=Mm.28892.1 /TIER=Stack /STK=9 /UG=Mm.28892 /LL=98238 /UG_GENE=AA959742 /UG_TITLE=expressed sequence AA959742 /FL=gb:NM_133807.1 gb:BC006877.1
1416236_a_at	18.8	A	0.111572	-1.7	55.4	NC	0.992212	33.1	P	0.005859	-0.3	53.6	NC	0.5	52.7	P	0.000732	0.7	38.9	NC	0.37888	gb:BC015076.1 /DB_XREF=gi:15929264 /FEA=FLmRNA /CNT=154 /TID=Mm.33240.1 /TIER=FL+Stack /STK=109 /UG=Mm.33240 /LL=14012 /UG_GENE=Eva /DEF=Mus musculus, epithelial V-like antigen, clone MGC:13828 IMAGE:4188907, mRNA, complete cds. /PROD=epithelial V-like antigen /FL=gb:AF030454.1 gb:NM_007962.1 gb:BC015076.1
1416237_at	9.3	A	0.601074	-3.4	75.1	NC	0.921063	51.8	A	0.19458	1.4	24.1	NC	0.5	38.4	A	0.567627	0.8	24.1	NC	0.583567	gb:NM_007962.1 /DB_XREF=gi:7106306 /GEN=Eva /FEA=FLmRNA /CNT=154 /TID=Mm.33240.1 /TIER=FL /STK=2 /UG=Mm.33240 /LL=14012 /DEF=Mus musculus epithelial V-like antigen (Eva), mRNA. /PROD=epithelial V-like antigen /FL=gb:AF030454.1 gb:NM_007962.1 gb:BC015076.1
1416238_at	35.8	A	0.303711	-0.2	20.9	NC	0.657563	33.4	A	0.129639	-1	62.3	NC	0.5	3.2	A	0.567627	-2.2	42.6	NC	0.715033	gb:NM_011587.1 /DB_XREF=gi:6755784 /GEN=Tie1 /FEA=FLmRNA /CNT=137 /TID=Mm.4345.1 /TIER=FL+Stack /STK=109 /UG=Mm.4345 /LL=21846 /DEF=Mus musculus tyrosine kinase receptor 1 (Tie1), mRNA. /PROD=tyrosine kinase receptor 1 /FL=gb:NM_011587.1
1416239_at	548.7	P	0.000244	-0.1	555.9	NC	0.5	544	P	0.000244	-0.1	631.8	NC	0.5	646.9	P	0.000244	0.3	518.4	I	0.000865	gb:NM_007494.1 /DB_XREF=gi:6996910 /GEN=Ass1 /FEA=FLmRNA /CNT=282 /TID=Mm.3217.1 /TIER=FL+Stack /STK=108 /UG=Mm.3217 /LL=11898 /DEF=Mus musculus argininosuccinate synthetase 1 (Ass1), mRNA. /PROD=arginosuccinate synthetase 1 /FL=gb:M31690.1 gb:NM_007494.1 gb:BC002074.1
1416240_at	9988.8	P	0.000244	0	9547.5	NC	0.5	10035.1	P	0.000244	0	9972.7	NC	0.5	10230.3	P	0.000244	0	9980.3	NC	0.5	gb:NM_011187.1 /DB_XREF=gi:6755205 /GEN=Psmb7 /FEA=FLmRNA /CNT=260 /TID=Mm.2246.1 /TIER=FL+Stack /STK=108 /UG=Mm.2246 /LL=19177 /DEF=Mus musculus proteasome (prosome, macropain) subunit, beta type 7 (Psmb7), mRNA. /PROD=proteasome (prosome, macropain) subunit, betatype 7 /FL=gb:D83585.1 gb:NM_011187.1
1416241_at	1579.8	P	0.000244	0.1	1433.9	NC	0.354442	1765.6	P	0.000244	0.3	1408.4	I	0.000273	1738.4	P	0.000732	0.2	1427.7	NC	0.203871	gb:NM_024206.1 /DB_XREF=gi:13195635 /GEN=1110003H02Rik /FEA=FLmRNA /CNT=196 /TID=Mm.29296.1 /TIER=FL+Stack /STK=108 /UG=Mm.29296 /LL=67817 /DEF=Mus musculus RIKEN cDNA 1110003H02 gene (1110003H02Rik), mRNA. /PROD=RIKEN cDNA 1110003H02 /FL=gb:NM_024206.1 gb:BC002128.1
1416242_at	379.4	P	0.001953	0.1	330.9	NC	0.354442	339.4	P	0.005859	0.2	317.6	NC	0.403812	246.7	P	0.00415	-0.1	302.5	NC	0.5	gb:NM_026167.1 /DB_XREF=gi:13385673 /GEN=1200009K10Rik /FEA=FLmRNA /CNT=144 /TID=Mm.26546.1 /TIER=FL+Stack /STK=108 /UG=Mm.26546 /LL=67455 /DEF=Mus musculus RIKEN cDNA 1200009K10 gene (1200009K10Rik), mRNA. /PROD=RIKEN cDNA 1200009K10 /FL=gb:NM_026167.1
1416243_a_at	7578.2	P	0.000244	0.1	7547.6	NC	0.5	7142.8	P	0.000244	-0.1	7705.8	NC	0.5	6958.9	P	0.000244	-0.2	7708.2	NC	0.900148	gb:NM_025592.1 /DB_XREF=gi:13385043 /GEN=Rpl35 /FEA=FLmRNA /CNT=254 /TID=Mm.16423.1 /TIER=FL+Stack /STK=107 /UG=Mm.16423 /LL=66489 /DEF=Mus musculus ribosomal protein L35 (Rpl35), mRNA. /PROD=ribosomal protein L35 /FL=gb:BC025884.1 gb:NM_025592.1
1416244_a_at	13374.6	P	0.000244	0	11510.9	NC	0.5	12638.6	P	0.000244	0	10631.1	NC	0.5	12525.9	P	0.000244	-0.2	12433.2	NC	0.757415	gb:NM_013493.1 /DB_XREF=gi:7304968 /GEN=Cnbp /FEA=FLmRNA /CNT=402 /TID=Mm.7335.1 /TIER=FL+Stack /STK=107 /UG=Mm.7335 /LL=12785 /DEF=Mus musculus cellular nucleic acid binding protein (Cnbp), mRNA. /PROD=cellular nucleic acid binding protein /FL=gb:NM_013493.1 gb:U20326.1
1416245_at	2884.1	P	0.000244	0.2	2519.3	NC	0.296089	2951	P	0.000244	0.2	2741.3	NC	0.007788	3040.6	P	0.000244	0.1	2757.9	NC	0.5	gb:NM_025338.1 /DB_XREF=gi:13384705 /GEN=0610033H09Rik /FEA=FLmRNA /CNT=182 /TID=Mm.28999.1 /TIER=FL+Stack /STK=107 /UG=Mm.28999 /LL=66077 /DEF=Mus musculus RIKEN cDNA 0610033H09 gene (0610033H09Rik), mRNA. /PROD=RIKEN cDNA 0610033H09 /FL=gb:NM_025338.1 gb:BC011245.1
1416246_a_at	420.6	P	0.000244	0.2	354.8	NC	0.296089	432.2	P	0.000732	0.2	328.2	NC	0.263341	408.1	P	0.000732	0.1	336.5	NC	0.5	gb:BC002136.1 /DB_XREF=gi:12805334 /FEA=FLmRNA /CNT=197 /TID=Mm.27317.1 /TIER=FL+Stack /STK=107 /UG=Mm.27317 /LL=12721 /UG_GENE=Coro1a /DEF=Mus musculus, Similar to coronin, actin binding protein 1A, clone MGC:7245 IMAGE:3484185, mRNA, complete cds. /PROD=Similar to coronin, actin binding protein 1A /FL=gb:BC002136.1 gb:NM_009898.1 gb:AF047388.1
1416247_at	3625.1	P	0.000244	0.2	3240.1	NC	0.5	3951.7	P	0.000244	0.1	3401.3	NC	0.5	3557.9	P	0.000244	0.1	3295.5	NC	0.5	gb:NM_016890.1 /DB_XREF=gi:8393726 /GEN=Dctn3 /FEA=FLmRNA /CNT=179 /TID=Mm.29025.1 /TIER=FL+Stack /STK=107 /UG=Mm.29025 /LL=53598 /DEF=Mus musculus dynactin 3 (Dctn3), mRNA. /PROD=dynactin 3 /FL=gb:NM_016890.1 gb:AF098508.1
1416248_at	765	P	0.000244	0.1	764.9	NC	0.5	801.8	P	0.000244	0.3	813.1	I	0.001651	931.8	P	0.000732	0.4	798.4	MI	0.002032	gb:NM_138671.1 /DB_XREF=gi:20149759 /GEN=MGC7589 /FEA=FLmRNA /CNT=278 /TID=Mm.28347.1 /TIER=FL+Stack /STK=107 /UG=Mm.28347 /LL=192185 /DEF=Mus musculus putative inorganic polyphosphateATP-NAD kinase (MGC7589), mRNA. /PROD=putative inorganic polyphosphateATP-NAD kinase /FL=gb:BC004012.1 gb:NM_138671.1
1416249_at	393.4	A	0.129639	0.3	298.2	NC	0.307406	382.2	A	0.080566	0	377.9	NC	0.169098	414.1	A	0.111572	0.3	366.6	NC	0.01421	gb:AW538068 /DB_XREF=gi:7180485 /DB_XREF=C0102G10-3 /CLONE=C0102G10 /FEA=FLmRNA /CNT=278 /TID=Mm.28347.1 /TIER=Stack /STK=19 /UG=Mm.28347 /LL=192185 /UG_GENE=MGC7589 /UG_TITLE=putative inorganic polyphosphateATP-NAD kinase /FL=gb:BC004012.1 gb:NM_138671.1
1416250_at	6305.1	P	0.000244	1.1	2778.2	I	2e-05	5547.9	P	0.000244	0.9	2919	I	2e-05	5451.3	P	0.000244	1	2865.2	I	2e-05	gb:BG965405 /DB_XREF=gi:14353042 /DB_XREF=602830441F1 /CLONE=IMAGE:4984979 /FEA=FLmRNA /CNT=229 /TID=Mm.903.1 /TIER=Stack /STK=23 /UG=Mm.903 /LL=12227 /UG_GENE=Btg2 /UG_TITLE=B-cell translocation gene 2, anti-proliferative /FL=gb:NM_007570.1
1416251_at	98.8	A	0.165527	0.3	81.7	NC	0.213188	68.8	A	0.303711	-0.1	63.5	NC	0.5	40.1	A	0.601074	-0.4	54.6	NC	0.5	gb:NM_008567.1 /DB_XREF=gi:6678831 /GEN=Mcmd6 /FEA=FLmRNA /CNT=220 /TID=Mm.4933.1 /TIER=FL+Stack /STK=107 /UG=Mm.4933 /LL=17219 /DEF=Mus musculus mini chromosome maintenance deficient 6 (S. cerevisiae) (Mcmd6), mRNA. /PROD=mini chromosome maintenance deficient 6 (S.cerevisiae) /FL=gb:D86726.1 gb:NM_008567.1
1416252_at	1421.6	P	0.000244	0	1648	NC	0.5	1646	P	0.000244	0.2	1420.3	NC	0.013078	1505.3	P	0.000244	0.1	1381.9	NC	0.5	gb:NM_134115.1 /DB_XREF=gi:19527343 /GEN=AA617404 /FEA=FLmRNA /CNT=179 /TID=Mm.183034.1 /TIER=FL+Stack /STK=107 /UG=Mm.183034 /LL=106504 /DEF=Mus musculus expressed sequence AA617404 (AA617404), mRNA. /PROD=expressed sequence AA617404 /FL=gb:NM_134115.1 gb:BC009658.1
1416253_at	1596.6	P	0.000244	0.4	1342.6	NC	0.003041	1289.8	P	0.000244	0.1	1315.9	NC	0.5	1354.5	P	0.000244	0.1	1434.8	NC	0.5	gb:BC013898.1 /DB_XREF=gi:15530233 /FEA=FLmRNA /CNT=152 /TID=Mm.29020.1 /TIER=FL+Stack /STK=107 /UG=Mm.29020 /LL=12581 /UG_GENE=Cdkn2d /DEF=Mus musculus, Similar to cyclin-dependent kinase inhibitor 2D (p19, inhibits CDK4), clone MGC:14043 IMAGE:4020283, mRNA, complete cds. /PROD=Similar to cyclin-dependent kinase inhibitor 2D(p19, inhibits CDK4) /FL=gb:BC013898.1 gb:U19597.1 gb:U20497.1 gb:NM_00…
1416254_a_at	849.8	P	0.000244	0.2	737.3	NC	0.5	847.2	P	0.000244	0.1	682.8	NC	0.5	778	P	0.000244	-0.1	789.3	NC	0.5	gb:NM_030559.1 /DB_XREF=gi:13385359 /GEN=Vps16 /FEA=FLmRNA /CNT=124 /TID=Mm.31353.1 /TIER=FL+Stack /STK=107 /UG=Mm.31353 /LL=80743 /DEF=Mus musculus vacuolar protein sorting 16 (yeast homolog) (Vps16), mRNA. /PROD=hypothetical protein MGC7352 /FL=gb:NM_030559.1 gb:BC003944.1
1416255_at	138.8	P	0.018555	-0.3	97.8	NC	0.203871	47.9	A	0.366211	-0.7	91	NC	0.911062	122.6	A	0.366211	0.8	72.2	NC	0.5	gb:AF216832.1 /DB_XREF=gi:9651630 /GEN=Gja4 /FEA=FLmRNA /CNT=129 /TID=Mm.24615.1 /TIER=FL+Stack /STK=107 /UG=Mm.24615 /LL=14612 /DEF=Mus musculus gap junction channel subunit protein connexin37 (Gja4) mRNA, complete cds. /PROD=gap junction channel subunit protein connexin37 /FL=gb:AF216832.1 gb:NM_008120.1
1416256_a_at	12105.2	P	0.000244	0.3	9603.2	I	3e-05	12394.1	P	0.000244	0.3	9879.4	I	2e-05	12611.2	P	0.000244	0.3	9763.8	I	2.3e-05	gb:NM_011655.1 /DB_XREF=gi:7106438 /GEN=Tubb5 /FEA=FLmRNA /CNT=378 /TID=Mm.1703.1 /TIER=FL+Stack /STK=106 /UG=Mm.1703 /LL=22154 /DEF=Mus musculus tubulin, beta 5 (Tubb5), mRNA. /PROD=tubulin, beta 5 /FL=gb:BC003825.1 gb:NM_011655.1
1416257_at	556.3	P	0.000244	0.3	510.1	NC	0.003041	536.9	P	0.000244	0.2	551.8	NC	0.028766	427	P	0.000244	0.2	484.1	NC	0.37888	gb:NM_009794.1 /DB_XREF=gi:6753253 /GEN=Capn2 /FEA=FLmRNA /CNT=210 /TID=Mm.6958.1 /TIER=FL+Stack /STK=106 /UG=Mm.6958 /LL=12334 /DEF=Mus musculus calpain 2 (Capn2), mRNA. /PROD=calpain 2 /FL=gb:D38117.1 gb:AF015038.1 gb:NM_009794.1
1416258_at	35.4	A	0.466064	1.5	2.4	NC	0.047264	29.4	A	0.432373	-0.5	40.8	NC	0.805199	47.9	A	0.334473	1.6	7.7	NC	0.009292	gb:NM_009387.1 /DB_XREF=gi:6678356 /GEN=Tk1 /FEA=FLmRNA /CNT=166 /TID=Mm.2661.1 /TIER=FL+Stack /STK=106 /UG=Mm.2661 /LL=21877 /DEF=Mus musculus thymidine kinase 1 (Tk1), mRNA. /PROD=thymidine kinase 1 /FL=gb:BC012215.1 gb:M19438.1 gb:M11945.1 gb:NM_009387.1
1416259_at	632.5	P	0.000244	0.1	573.5	NC	0.242585	595.7	P	0.000244	0.2	503.7	NC	0.111714	640.2	P	0.000244	0	513.5	NC	0.5	gb:NM_134025.1 /DB_XREF=gi:19527243 /GEN=AI451906 /FEA=FLmRNA /CNT=149 /TID=Mm.30664.1 /TIER=FL+Stack /STK=106 /UG=Mm.30664 /LL=103737 /DEF=Mus musculus expressed sequence AI451906 (AI451906), mRNA. /PROD=expressed sequence AI451906 /FL=gb:NM_134025.1 gb:BC021800.1
1416260_a_at	1056.7	P	0.000244	-0.2	1112.3	NC	0.5	1267.3	P	0.000244	0.5	1006.6	NC	0.013078	1183.2	P	0.000244	0.1	843	NC	0.429141	gb:NM_019727.1 /DB_XREF=gi:9790238 /GEN=Snx1 /FEA=FLmRNA /CNT=210 /TID=Mm.29079.1 /TIER=FL+Stack /STK=106 /UG=Mm.29079 /LL=56440 /DEF=Mus musculus sorting nexin 1 (Snx1), mRNA. /PROD=sorting nexin 1 /FL=gb:AF154120.1 gb:AB019214.1 gb:NM_019727.1
1416261_at	638.2	P	0.001221	0.1	539.3	NC	0.5	644.8	P	0.000732	0	683.4	NC	0.5	662.9	P	0.001221	-0.1	676.7	NC	0.5	gb:NM_133683.1 /DB_XREF=gi:19526845 /GEN=2810428F02Rik /FEA=FLmRNA /CNT=199 /TID=Mm.29647.1 /TIER=FL+Stack /STK=106 /UG=Mm.29647 /LL=67226 /DEF=Mus musculus RIKEN cDNA 2810428F02 gene (2810428F02Rik), mRNA. /PROD=RIKEN cDNA 2810428F02 /FL=gb:BC016895.1 gb:NM_133683.1
1416262_at	558	P	0.000244	0	509.7	NC	0.5	572.1	P	0.000244	0.2	546.8	NC	0.153232	475.8	P	0.000732	-0.1	542.9	NC	0.5	gb:AV143015 /DB_XREF=gi:16382956 /DB_XREF=AV143015 /CLONE=2810428F02 /FEA=FLmRNA /CNT=199 /TID=Mm.29647.1 /TIER=Stack /STK=21 /UG=Mm.29647 /LL=67226 /UG_GENE=2810428F02Rik /UG_TITLE=RIKEN cDNA 2810428F02 gene /FL=gb:BC016895.1 gb:NM_133683.1
1416263_at	244.7	P	0.008057	-0.1	273.6	NC	0.5	315.1	P	0.01416	-0.2	257.3	NC	0.692594	250.6	P	0.010742	-0.1	301.3	NC	0.5	gb:NM_019875.1 /DB_XREF=gi:9845229 /GEN=Abcb9 /FEA=FLmRNA /CNT=124 /TID=Mm.41213.1 /TIER=FL+Stack /STK=106 /UG=Mm.41213 /LL=56325 /DEF=Mus musculus ATP-binding cassette, sub-family B (MDRTAP), member 9 (Abcb9), mRNA. /PROD=ATP-binding cassette, sub-family B, member 9 /FL=gb:AB045382.2 gb:NM_019875.1 gb:AF216495.1
1416264_at	176.9	P	0.046143	-0.2	217.3	NC	0.5	243.1	P	0.01416	0.2	212.4	NC	0.48058	178.8	A	0.095215	0	211.1	NC	0.5	gb:AB045382.2 /DB_XREF=gi:9588086 /GEN=TAPL /FEA=FLmRNA /CNT=124 /TID=Mm.41213.1 /TIER=FL /STK=1 /UG=Mm.41213 /LL=56325 /DEF=Mus musculus mRNA for TAPL, complete cds. /PROD=TAPL /FL=gb:AB045382.2 gb:NM_019875.1 gb:AF216495.1
1416265_at	176.2	P	0.00415	-0.8	346.3	D	0.998168	255.4	P	0.001953	-0.4	370.8	NC	0.983269	366.3	P	0.008057	-0.1	382.6	NC	0.570859	gb:NM_011796.1 /DB_XREF=gi:6753259 /GEN=Capn10 /FEA=FLmRNA /CNT=148 /TID=Mm.29544.1 /TIER=FL+Stack /STK=106 /UG=Mm.29544 /LL=23830 /DEF=Mus musculus calpain 10 (Capn10), mRNA. /PROD=calpain 8 /FL=gb:AF126867.1 gb:BC005681.1 gb:BC010969.1 gb:AF089089.1 gb:NM_011796.1
1416266_at	128	P	0.037598	0	86.9	NC	0.118009	71.3	A	0.080566	-0.6	82.5	NC	0.5	97.6	A	0.067627	1.4	40.5	NC	0.069813	gb:AF026537.1 /DB_XREF=gi:2582527 /FEA=FLmRNA /CNT=110 /TID=Mm.6239.1 /TIER=FL+Stack /STK=106 /UG=Mm.6239 /LL=18610 /UG_GENE=Pdyn /DEF=Mus musculus prodynorphin mRNA, complete cds. /PROD=prodynorphin /FL=gb:AF026537.1 gb:NM_018863.1 gb:AF483511.1 gb:AF483510.1
1416267_at	2057.3	P	0.000732	-0.2	2211.9	NC	0.925732	1775.7	P	0.000244	0	1782.3	NC	0.5	1517.8	P	0.000244	-0.2	2105.3	NC	0.854318	gb:NM_019708.1 /DB_XREF=gi:9790206 /GEN=Scoc /FEA=FLmRNA /CNT=167 /TID=Mm.24763.1 /TIER=FL+Stack /STK=105 /UG=Mm.24763 /LL=56367 /DEF=Mus musculus short coiled coil protein (Scoc), mRNA. /PROD=short coiled coil protein /FL=gb:AF115778.1 gb:BC017629.1 gb:NM_019708.1
1416268_at	623	P	0.000244	0.4	486.5	I	0.000241	748.8	P	0.000244	0.6	524.8	I	2e-05	659.3	P	0.000244	0.8	425.4	I	2e-05	gb:BC005486.1 /DB_XREF=gi:13529535 /FEA=FLmRNA /CNT=210 /TID=Mm.22365.1 /TIER=FL+Stack /STK=105 /UG=Mm.22365 /LL=23872 /UG_GENE=Ets2 /DEF=Mus musculus, E26 avian leukemia oncogene 2, 3 domain, clone MGC:7318 IMAGE:3486021, mRNA, complete cds. /PROD=E26 avian leukemia oncogene 2, 3 domain /FL=gb:NM_011809.1 gb:BC005504.1 gb:J04103.1 gb:BC005486.1
1416269_at	7673.1	P	0.000244	0	7777.8	NC	0.5	7624.1	P	0.000244	-0.1	7928.3	NC	0.5	7473.4	P	0.000244	-0.1	8266.7	NC	0.532344	gb:NM_020582.1 /DB_XREF=gi:10181183 /GEN=Atp5j2 /FEA=FLmRNA /CNT=198 /TID=Mm.1674.1 /TIER=FL+Stack /STK=104 /UG=Mm.1674 /LL=57423 /DEF=Mus musculus ATP synthase, H+ transporting, mitochondrial F0 complex, subunit f, isoform 2 (Atp5j2), mRNA. /PROD=ATP synthase, H+ transporting, mitochondrial F0complex, subunit f, isoform 2 /FL=gb:AB030192.1 gb:NM_020582.1
1416270_at	3743.4	P	0.000244	0.2	3262.9	NC	0.105663	3612	P	0.000244	0.3	2990.2	I	0.000147	3568.9	P	0.000244	0.1	3599.3	NC	0.5	gb:NM_026329.1 /DB_XREF=gi:13385825 /GEN=Polr2g /FEA=FLmRNA /CNT=153 /TID=Mm.22117.1 /TIER=FL+Stack /STK=104 /UG=Mm.22117 /LL=67710 /DEF=Mus musculus polymerase (RNA) II (DNA directed) polypeptide G (Polr2g), mRNA. /PROD=polymerase (RNA) II (DNA directed) polypeptideG /FL=gb:NM_026329.1 gb:BC005580.1
1416271_at	81.8	P	0.046143	0	77.1	NC	0.5	41.1	P	0.037598	-0.7	50.1	NC	0.881991	57.4	A	0.067627	-0.5	123.2	NC	0.60871	gb:NM_022032.1 /DB_XREF=gi:11528519 /GEN=Perp-pending /FEA=FLmRNA /CNT=250 /TID=Mm.28209.1 /TIER=FL+Stack /STK=103 /UG=Mm.28209 /LL=64058 /DEF=Mus musculus p53 apoptosis effector related to Pmp22 (Perp-pending), mRNA. /PROD=p53 apoptosis effector related to Pmp22 /FL=gb:NM_022032.1 gb:AF249870.1 gb:BC021772.1
1416272_at	4160.6	P	0.000244	0.1	3864.8	NC	0.5	4478.8	P	0.000244	0.1	4005.1	NC	0.366593	4847.5	P	0.000244	0.3	3838.9	NC	0.069813	gb:NM_019920.1 /DB_XREF=gi:9910451 /GEN=Map2k1ip1 /FEA=FLmRNA /CNT=172 /TID=Mm.20922.1 /TIER=FL+Stack /STK=103 /UG=Mm.20922 /LL=56692 /DEF=Mus musculus mitogen-activated protein kinase kinase 1 interacting protein 1 (Map2k1ip1), mRNA. /PROD=mitogen-activated protein kinase kinase 1interacting protein 1 /FL=gb:AF082526.1 gb:BC016417.1 gb:NM_019920.1
1416273_at	22.6	A	0.466064	-2.1	100.5	NC	0.5	90.7	A	0.111572	-0.4	126.4	NC	0.5	75.2	A	0.246094	0.7	39.7	NC	0.138386	gb:NM_009396.1 /DB_XREF=gi:6678374 /GEN=Tnfaip2 /FEA=FLmRNA /CNT=180 /TID=Mm.4348.1 /TIER=FL+Stack /STK=103 /UG=Mm.4348 /LL=21928 /DEF=Mus musculus tumor necrosis factor, alpha-induced protein 2 (Tnfaip2), mRNA. /PROD=tumor necrosis factor induced protein 2 /FL=gb:NM_009396.1
1416274_at	270.4	P	0.00293	0.1	189.8	NC	0.5	182.9	P	0.00293	-0.3	262.8	NC	0.977068	156.3	P	0.001953	-0.1	226.4	NC	0.5	gb:NM_031251.1 /DB_XREF=gi:13752576 /GEN=Ctns /FEA=FLmRNA /CNT=129 /TID=Mm.28306.1 /TIER=FL+Stack /STK=103 /UG=Mm.28306 /LL=83429 /DEF=Mus musculus cystinosis, nephropathic (Ctns), mRNA. /PROD=cystinosis, nephropathic /FL=gb:NM_031251.1 gb:BC005479.1
1416275_at	271.9	P	0.001221	-0.8	459	D	0.998514	290.1	P	0.000244	-0.7	436.3	D	0.999899	300.9	P	0.000244	-0.4	458	NC	0.987976	gb:NM_134420.1 /DB_XREF=gi:19705560 /GEN=Slc26a6 /FEA=FLmRNA /CNT=124 /TID=Mm.45201.1 /TIER=FL+Stack /STK=103 /UG=Mm.45201 /LL=171429 /DEF=Mus musculus solute carrier family 26, member 6 (Slc26a6), mRNA. /PROD=solute carrier family 26, member 6 /FL=gb:AY032863.1 gb:NM_134420.1
1416276_a_at	14968	P	0.000244	0.1	13916.2	NC	0.5	14412.9	P	0.000244	0	14292.4	NC	0.5	14664.3	P	0.000244	0	14405	NC	0.5	gb:NM_009094.1 /DB_XREF=gi:6677804 /GEN=Rps4x /FEA=FLmRNA /CNT=245 /TID=Mm.66.1 /TIER=FL+Stack /STK=102 /UG=Mm.66 /LL=20102 /DEF=Mus musculus ribosomal protein S4, X-linked (Rps4x), mRNA. /PROD=ribosomal protein S4, X-linked /FL=gb:BC009100.1 gb:M73436.1 gb:NM_009094.1
1416277_a_at	18896.6	P	0.000244	0	18638.7	NC	0.5	17765.6	P	0.000244	-0.2	19967.4	NC	0.5	18838.3	P	0.000244	-0.1	20197.4	NC	0.854318	gb:NM_018853.1 /DB_XREF=gi:9256518 /GEN=Rplp1 /FEA=FLmRNA /CNT=193 /TID=Mm.3158.1 /TIER=FL+Stack /STK=102 /UG=Mm.3158 /LL=56040 /DEF=Mus musculus ribosomal protein, large, P1 (Rplp1), mRNA. /PROD=ribosomal protein, large, P1 /FL=gb:NM_018853.1 gb:U29402.1
1416278_a_at	8373.9	P	0.000244	0.2	7995	I	0.001077	8803.8	P	0.000244	0.1	7561.6	NC	0.5	7301.1	P	0.000244	-0.1	9348.3	NC	0.5	gb:NM_138597.1 /DB_XREF=gi:20070411 /GEN=Atp5o /FEA=FLmRNA /CNT=206 /TID=Mm.41.1 /TIER=FL+Stack /STK=102 /UG=Mm.41 /LL=28080 /DEF=Mus musculus ATP synthase, H+ transporting, mitochondrial F1 complex, O subunit (Atp5o), mRNA. /PROD=ATP synthase, H+ transporting, mitochondrial F1complex, O subunit /FL=gb:BC012241.1 gb:NM_138597.1
1416279_at	3754.6	P	0.000244	0.5	2573.9	I	2.7e-05	2980.8	P	0.000244	0.2	2686	NC	0.094279	3351.4	P	0.000244	0.3	2576.4	I	0.000552	gb:BC008513.1 /DB_XREF=gi:14250185 /FEA=FLmRNA /CNT=225 /TID=Mm.29699.1 /TIER=FL+Stack /STK=102 /UG=Mm.29699 /LL=11764 /UG_GENE=Ap1b1 /DEF=Mus musculus, adaptor protein complex AP-1, beta 1 subunit, clone MGC:5850 IMAGE:3601435, mRNA, complete cds. /PROD=adaptor protein complex AP-1, beta 1 subunit /FL=gb:NM_007454.1 gb:BC008513.1
1416280_at	4934.9	P	0.000244	0	5130	NC	0.5	4739.5	P	0.000244	0	5082.7	NC	0.5	4394	P	0.000244	0	5096.8	NC	0.5	gb:NM_016682.1 /DB_XREF=gi:7709985 /GEN=Uble1b /FEA=FLmRNA /CNT=221 /TID=Mm.27560.1 /TIER=FL+Stack /STK=102 /UG=Mm.27560 /LL=50995 /DEF=Mus musculus ubiquitin-like 1 (sentrin) activating enzyme E1B (Uble1b), mRNA. /PROD=ubiquitin-like 1 (sentrin) activating enzymeE1B /FL=gb:U35833.1 gb:NM_016682.1
1416281_at	1759.3	P	0.000244	0.4	1258.7	NC	0.138386	1593.1	P	0.000244	0.1	1387.9	NC	0.5	1347.6	P	0.000732	-0.1	1547.7	NC	0.5	gb:BC004595.1 /DB_XREF=gi:13435451 /FEA=FLmRNA /CNT=190 /TID=Mm.29834.1 /TIER=FL+Stack /STK=102 /UG=Mm.29834 /LL=66840 /UG_GENE=0610008N23Rik /DEF=Mus musculus, RIKEN cDNA 0610008N23 gene, clone MGC:6706 IMAGE:3584839, mRNA, complete cds. /PROD=RIKEN cDNA 0610008N23 gene /FL=gb:BC004595.1 gb:NM_025793.1
1416282_at	4181.6	P	0.000244	0.1	4004.3	NC	0.5	4251.9	P	0.000244	0	4038.7	NC	0.5	3731.4	P	0.000244	-0.1	3877.9	NC	0.5	gb:NM_008948.1 /DB_XREF=gi:6679502 /GEN=Psmc3 /FEA=FLmRNA /CNT=225 /TID=Mm.20946.1 /TIER=FL+Stack /STK=102 /UG=Mm.20946 /LL=19182 /DEF=Mus musculus proteasome (prosome, macropain) 26S subunit, ATPase 3 (Psmc3), mRNA. /PROD=proteasome (prosome, macropain) 26S subunit,ATPase 3 /FL=gb:BC005783.1 gb:D49686.1 gb:NM_008948.1
1416283_at	644.7	P	0.000244	-0.1	707.4	NC	0.596188	720.4	P	0.000244	0	762.6	NC	0.5	720	P	0.000244	0.1	738.8	NC	0.5	gb:NM_010256.1 /DB_XREF=gi:6857792 /GEN=Gart /FEA=FLmRNA /CNT=155 /TID=Mm.4505.1 /TIER=FL+Stack /STK=102 /UG=Mm.4505 /LL=14450 /DEF=Mus musculus phosphoribosylglycinamide formyltransferase (Gart), mRNA. /PROD=phosphoribosylglycinamide formyltransferase /FL=gb:NM_010256.1 gb:U01024.1
1416284_at	1275.9	P	0.000244	-0.3	1527.4	D	0.998168	1488.8	P	0.000244	-0.1	1593.3	NC	0.5	1459.9	P	0.000244	0	1451	NC	0.5	gb:NM_024227.1 /DB_XREF=gi:13195649 /GEN=1110015G04Rik /FEA=FLmRNA /CNT=160 /TID=Mm.27332.1 /TIER=FL+Stack /STK=102 /UG=Mm.27332 /LL=68611 /DEF=Mus musculus RIKEN cDNA 1110015G04 gene (1110015G04Rik), mRNA. /PROD=RIKEN cDNA 1110015G04 /FL=gb:NM_024227.1 gb:BC002293.1 gb:BC005797.1
1416285_at	3651.5	P	0.000244	0.1	3793.1	NC	0.5	3964.1	P	0.000244	-0.1	4467.6	NC	0.5	4088.1	P	0.000244	0	4057.5	NC	0.5	gb:NM_025523.1 /DB_XREF=gi:13384945 /GEN=Ndufc1 /FEA=FLmRNA /CNT=149 /TID=Mm.666.1 /TIER=FL+Stack /STK=101 /UG=Mm.666 /LL=66377 /DEF=Mus musculus NADH dehydrogenase (ubiquinone) 1, subcomplex unknown, 1 (Ndufc1), mRNA. /PROD=RIKEN cDNA 2310016K22 /FL=gb:NM_025523.1
1416286_at	1147.8	P	0.000244	0	1052.8	NC	0.5	1116.9	P	0.000244	-0.1	1207.8	NC	0.5	1107.7	P	0.000244	0	1017.5	NC	0.5	gb:BC003882.1 /DB_XREF=gi:13278051 /FEA=FLmRNA /CNT=198 /TID=Mm.41642.1 /TIER=FL+Stack /STK=101 /UG=Mm.41642 /LL=19736 /UG_GENE=Rgs4 /DEF=Mus musculus, regulator of G-protein signaling 4, clone MGC:6650 IMAGE:3496887, mRNA, complete cds. /PROD=regulator of G-protein signaling 4 /FL=gb:AB004315.1 gb:BC003882.1 gb:NM_009062.1
1416287_at	698	P	0.000732	0	678.6	NC	0.5	764.3	P	0.000732	0	786.8	NC	0.5	608.8	P	0.000732	-0.1	752.9	NC	0.5	gb:BB025471 /DB_XREF=gi:15403460 /DB_XREF=BB025471 /CLONE=5330428J18 /FEA=FLmRNA /CNT=198 /TID=Mm.41642.1 /TIER=Stack /STK=17 /UG=Mm.41642 /LL=19736 /UG_GENE=Rgs4 /UG_TITLE=regulator of G-protein signaling 4 /FL=gb:AB004315.1 gb:BC003882.1 gb:NM_009062.1
1416288_at	5215.7	P	0.000244	0	4924.3	NC	0.5	5913	P	0.000244	0.2	4893.3	NC	0.003699	5535.3	P	0.000244	0.1	4862.3	NC	0.5	gb:BF141076 /DB_XREF=gi:10980116 /DB_XREF=601786161F1 /CLONE=IMAGE:4014039 /FEA=FLmRNA /CNT=343 /TID=Mm.27897.1 /TIER=Stack /STK=73 /UG=Mm.27897 /LL=15502 /UG_GENE=Dnaja1 /UG_TITLE=DnaJ (Hsp40) homolog, subfamily A, member 1 /FL=gb:NM_008298.1 gb:AF055664.1
1416289_at	374	P	0.005859	-0.3	448	NC	0.805199	348.9	P	0.00415	-0.3	443.4	D	0.998664	340.4	P	0.00293	0.1	333.8	NC	0.5	gb:NM_011122.1 /DB_XREF=gi:6755105 /GEN=Plod1 /FEA=FLmRNA /CNT=198 /TID=Mm.37371.1 /TIER=FL+Stack /STK=101 /UG=Mm.37371 /LL=18822 /DEF=Mus musculus procollagen-lysine, 2-oxoglutarate 5-dioxygenase 1 (Plod1), mRNA. /PROD=procollagen-lysine, 2-oxoglutarate 5-dioxygenase1 /FL=gb:BC010268.1 gb:BC006599.1 gb:AF046782.1 gb:NM_011122.1
1416290_a_at	5211.5	P	0.000244	0	5267.5	NC	0.5	5052.4	P	0.000244	0	5218.3	NC	0.5	4924.2	P	0.000244	-0.3	5487.9	NC	0.964215	gb:NM_011874.1 /DB_XREF=gi:7110700 /GEN=Psmc4 /FEA=FLmRNA /CNT=215 /TID=Mm.29582.1 /TIER=FL+Stack /STK=101 /UG=Mm.29582 /LL=23996 /DEF=Mus musculus proteasome (prosome, macropain) 26S subunit, ATPase, 4 (Psmc4), mRNA. /PROD=proteasome (prosome, macropain) 26S subunit,ATPase, 4 /FL=gb:NM_011874.1 gb:BC012708.1 gb:L76223.1
1416291_at	2466.3	P	0.000244	0.2	2528.2	NC	0.5	2993.5	P	0.000244	0.2	2529.8	I	0.000692	2846.7	P	0.000244	0.2	2490.4	NC	0.169098	gb:NM_011874.1 /DB_XREF=gi:7110700 /GEN=Psmc4 /FEA=FLmRNA /CNT=215 /TID=Mm.29582.1 /TIER=FL+Stack /STK=101 /UG=Mm.29582 /LL=23996 /DEF=Mus musculus proteasome (prosome, macropain) 26S subunit, ATPase, 4 (Psmc4), mRNA. /PROD=proteasome (prosome, macropain) 26S subunit,ATPase, 4 /FL=gb:NM_011874.1 gb:BC012708.1 gb:L76223.1
1416292_at	3061.3	P	0.001221	0.3	2290.3	I	0.000438	3094	P	0.000732	0.2	2662.1	NC	0.030967	2575.7	P	0.000732	0.1	2559.2	NC	0.5	gb:NM_007452.1 /DB_XREF=gi:6680689 /GEN=Prdx3 /FEA=FLmRNA /CNT=199 /TID=Mm.29821.1 /TIER=FL+Stack /STK=101 /UG=Mm.29821 /LL=11757 /DEF=Mus musculus peroxiredoxin 3 (Prdx3), mRNA. /PROD=anti-oxidant protein 1 /FL=gb:BC005626.1 gb:M28723.1 gb:NM_007452.1
1416293_at	65.4	A	0.095215	-0.1	91.7	NC	0.5	97.2	A	0.171387	0.3	59.4	NC	0.62112	113	A	0.067627	0.1	122.9	NC	0.5	gb:BI143771 /DB_XREF=gi:14603772 /DB_XREF=602907235F1 /CLONE=IMAGE:5064177 /FEA=FLmRNA /CNT=189 /TID=Mm.4025.1 /TIER=ConsEnd /STK=0 /UG=Mm.4025 /LL=18028 /UG_GENE=Nfib /UG_TITLE=nuclear factor IB /FL=gb:U57634.1 gb:NM_008687.1
1416294_at	813.6	P	0.000244	0.1	795.9	NC	0.5	845.1	P	0.000244	0.2	748.5	NC	0.296089	926.6	P	0.000244	0.1	862.7	NC	0.454766	gb:NM_011886.1 /DB_XREF=gi:6755403 /GEN=Scamp3 /FEA=FLmRNA /CNT=159 /TID=Mm.3230.1 /TIER=FL+Stack /STK=101 /UG=Mm.3230 /LL=24045 /DEF=Mus musculus secretory carrier membrane protein 3 (Scamp3), mRNA. /PROD=secretory carrier membrane protein 3 /FL=gb:BC002021.1 gb:AF005036.1 gb:AF295403.1 gb:NM_011886.1
1416295_a_at	75.1	P	0.023926	0.3	64.6	NC	0.5	68.6	P	0.01416	0.5	64.2	NC	0.5	74.4	P	0.00293	0.6	51.8	NC	0.403812	gb:L20048.1 /DB_XREF=gi:404067 /FEA=FLmRNA /CNT=137 /TID=Mm.2923.1 /TIER=FL+Stack /STK=101 /UG=Mm.2923 /LL=16186 /UG_GENE=Il2rg /DEF=Mouse interleukin 2 receptor gamma chain mRNA, complete cds. /PROD=interleukin 2 receptor gamma chain /FL=gb:D13821.1 gb:NM_013563.1 gb:L20048.1 gb:D13565.1 gb:BC014720.1
1416296_at	18.3	A	0.533936	-1.9	81.1	NC	0.5	83.7	A	0.19458	-0.1	104.6	NC	0.5	61.5	A	0.246094	0.2	71.4	NC	0.5	gb:L20048.1 /DB_XREF=gi:404067 /FEA=FLmRNA /CNT=137 /TID=Mm.2923.1 /TIER=FL+Stack /STK=101 /UG=Mm.2923 /LL=16186 /UG_GENE=Il2rg /DEF=Mouse interleukin 2 receptor gamma chain mRNA, complete cds. /PROD=interleukin 2 receptor gamma chain /FL=gb:D13821.1 gb:NM_013563.1 gb:L20048.1 gb:D13565.1 gb:BC014720.1
1416297_s_at	100.8	A	0.366211	0.2	77.7	NC	0.5	54.3	A	0.219482	0	66	NC	0.5	77.4	A	0.432373	0	74.7	NC	0.5	gb:NM_011036.1 /DB_XREF=gi:6754979 /GEN=Pap /FEA=FLmRNA /CNT=137 /TID=Mm.2553.1 /TIER=FL+Stack /STK=101 /UG=Mm.2553 /LL=18489 /DEF=Mus musculus pancreatitis-associated protein (Pap), mRNA. /PROD=pancreatitis-associated protein /FL=gb:NM_011036.1 gb:D63359.1
1416298_at	672.4	P	0.000732	0.3	476.1	NC	0.416433	627	P	0.000732	0.1	590.4	NC	0.5	650.2	P	0.000732	0	590.4	NC	0.5	gb:D12712.1 /DB_XREF=gi:286079 /GEN=gelatinase /FEA=FLmRNA /CNT=152 /TID=Mm.4406.1 /TIER=FL+Stack /STK=101 /UG=Mm.4406 /LL=17395 /DEF=Mouse mRNA for gelatinase, complete cds. /PROD=gelatinase /FL=gb:D12712.1 gb:NM_013599.1
1416299_at	17.9	A	0.219482	-1.1	40.1	NC	0.153232	90.5	A	0.111572	1.2	30.9	NC	0.5	77.2	P	0.046143	2.1	10.3	NC	0.48058	gb:NM_011369.1 /DB_XREF=gi:6755507 /GEN=Shcbp1 /FEA=FLmRNA /CNT=126 /TID=Mm.37801.1 /TIER=FL+Stack /STK=101 /UG=Mm.37801 /LL=20419 /DEF=Mus musculus Shc SH2-domain binding protein 1 (Shcbp1), mRNA. /PROD=Shc SH2-domain binding protein 1 /FL=gb:AF017152.1 gb:NM_011369.1
1416300_a_at	16170.9	P	0.000244	0	15840.8	NC	0.5	16348.3	P	0.000244	0	15958.3	NC	0.5	15873.3	P	0.000244	0	15964	NC	0.5	gb:NM_133668.1 /DB_XREF=gi:19526817 /GEN=Slc25a3 /FEA=FLmRNA /CNT=341 /TID=Mm.298.1 /TIER=FL+Stack /STK=100 /UG=Mm.298 /LL=18674 /DEF=Mus musculus solute carrier family 25 (mitochondrial carrier; adenine nucleotide translocator), member 3 (Slc25a3), mRNA. /PROD=solute carrier family 25 (mitochondrial carrier;adenine nucleotide translocator), member 3 /FL=gb:NM_133668.1 gb:BC018161.1
1416301_a_at	374.3	P	0.000244	0.1	372.9	NC	0.5	332	P	0.000244	-0.5	526.2	NC	0.986922	363.9	P	0.000732	-0.1	466.8	NC	0.796129	gb:NM_007897.1 /DB_XREF=gi:6681252 /GEN=Ebf /FEA=FLmRNA /CNT=236 /TID=Mm.4366.1 /TIER=FL+Stack /STK=100 /UG=Mm.4366 /LL=13591 /DEF=Mus musculus early B-cell factor (Ebf), mRNA. /PROD=early B-cell factor /FL=gb:NM_007897.1 gb:L12147.1
1416302_at	278.4	P	0.000732	0.1	222.7	NC	0.318909	163.7	P	0.000244	-0.2	263.4	NC	0.5	232.2	P	0.00293	-0.2	264.9	NC	0.633407	gb:NM_007897.1 /DB_XREF=gi:6681252 /GEN=Ebf /FEA=FLmRNA /CNT=236 /TID=Mm.4366.1 /TIER=FL+Stack /STK=100 /UG=Mm.4366 /LL=13591 /DEF=Mus musculus early B-cell factor (Ebf), mRNA. /PROD=early B-cell factor /FL=gb:NM_007897.1 gb:L12147.1
1416303_at	511.6	P	0.000732	0.9	255.7	I	3e-05	436.5	P	0.000732	0.6	242	NC	0.003355	517.7	P	0.00293	0.5	297.2	I	4.6e-05	gb:BC018559.1 /DB_XREF=gi:17391331 /FEA=FLmRNA /CNT=260 /TID=Mm.21119.1 /TIER=FL+Stack /STK=100 /UG=Mm.21119 /LL=56722 /UG_GENE=Litaf-pending /DEF=Mus musculus, LPS-induced TNF-alpha factor, clone MGC:6569 IMAGE:2812674, mRNA, complete cds. /PROD=LPS-induced TNF-alpha factor /FL=gb:AF171100.1 gb:BC018559.1 gb:NM_019980.1
1416304_at	227.5	P	0.018555	0.9	87.2	I	0.000618	189	P	0.030273	1.4	52	I	0.000552	106	A	0.111572	1.4	33.8	NC	0.01421	gb:BG072227 /DB_XREF=gi:12554796 /DB_XREF=H3108B10-3 /CLONE=H3108B10 /FEA=FLmRNA /CNT=260 /TID=Mm.21119.1 /TIER=Stack /STK=24 /UG=Mm.21119 /LL=56722 /UG_GENE=Litaf-pending /UG_TITLE=LPS-induced TNF-alpha factor /FL=gb:AF171100.1 gb:BC018559.1 gb:NM_019980.1
1416305_at	465	P	0.001953	1.6	180.5	I	6e-05	551.9	P	0.001953	1.8	195.9	I	3e-05	557.2	P	0.001953	1.5	192.6	I	2e-05	gb:NM_133816.1 /DB_XREF=gi:19527035 /GEN=AI594717 /FEA=FLmRNA /CNT=184 /TID=Mm.65881.1 /TIER=FL+Stack /STK=100 /UG=Mm.65881 /LL=98402 /DEF=Mus musculus expressed sequence AI594717 (AI594717), mRNA. /PROD=expressed sequence AI594717 /FL=gb:NM_133816.1 gb:BC012284.1
1416306_at	74.8	P	0.008057	-0.4	87.3	NC	0.545234	77.5	P	0.030273	-0.9	195.1	D	0.999954	74.3	P	0.005859	-0.7	117.7	NC	0.977068	gb:NM_017474.1 /DB_XREF=gi:8567335 /GEN=Clca3 /FEA=FLmRNA /CNT=164 /TID=Mm.6594.1 /TIER=FL+Stack /STK=100 /UG=Mm.6594 /LL=23844 /DEF=Mus musculus chloride channel calcium activated 3 (Clca3), mRNA. /PROD=chloride channel calcium activated 3 /FL=gb:NM_017474.1 gb:AB017156.1
1416307_at	1425.5	P	0.00415	0.2	1286.5	NC	0.5	1489.7	P	0.00415	0	1367.3	NC	0.5	1545.4	P	0.00415	0.2	1386.7	NC	0.012024	gb:NM_007456.1 /DB_XREF=gi:6671556 /GEN=Ap1m1 /FEA=FLmRNA /CNT=180 /TID=Mm.2237.1 /TIER=FL+Stack /STK=100 /UG=Mm.2237 /LL=11767 /DEF=Mus musculus adaptor-related protein complex AP-1, mu subunit 1 (Ap1m1), mRNA. /PROD=adaptor-related protein complex AP-1, mu subunit1 /FL=gb:M62419.1 gb:NM_007456.1 gb:BC003823.1
1416308_at	1106	P	0.000244	-0.3	1572.5	D	0.999977	1340.7	P	0.000244	-0.2	1482.1	NC	0.830902	1303.8	P	0.000244	-0.3	1497.9	NC	0.996301	gb:NM_009466.1 /DB_XREF=gi:6678498 /GEN=Ugdh /FEA=FLmRNA /CNT=166 /TID=Mm.10709.1 /TIER=FL+Stack /STK=100 /UG=Mm.10709 /LL=22235 /DEF=Mus musculus UDP-glucose dehydrogenase (Ugdh), mRNA. /PROD=UDP-glucose dehydrogenase /FL=gb:AF061017.1 gb:NM_009466.1 gb:BC006749.1
1416309_at	61.7	A	0.149658	0.7	39.9	NC	0.005409	44.6	A	0.219482	-0.5	54.5	NC	0.532344	50.4	A	0.27417	0.2	42.5	NC	0.274048	gb:NM_133851.1 /DB_XREF=gi:19527067 /GEN=AW547774 /FEA=FLmRNA /CNT=136 /TID=Mm.27584.1 /TIER=FL+Stack /STK=100 /UG=Mm.27584 /LL=99396 /DEF=Mus musculus expressed sequence AW547774 (AW547774), mRNA. /PROD=expressed sequence AW547774 /FL=gb:AF305710.1 gb:BC004787.1 gb:NM_133851.1
1416310_at	64.3	A	0.095215	0.3	49.9	NC	0.153232	43.7	A	0.334473	0.5	19.6	NC	0.232549	49.1	A	0.171387	3.4	4.4	NC	0.044149	gb:BC009096.1 /DB_XREF=gi:14318597 /FEA=FLmRNA /CNT=136 /TID=Mm.27584.1 /TIER=ConsEnd /STK=5 /UG=Mm.27584 /LL=99396 /UG_GENE=AW547774 /DEF=Mus musculus, clone IMAGE:3158247, mRNA, partial cds. /PROD=Unknown (protein for IMAGE:3158247) /FL=gb:AF305710.1 gb:BC004787.1 gb:NM_133851.1
1416311_s_at	620.9	P	0.030273	0.3	685.5	NC	0.057676	874.5	P	0.030273	0.3	664.6	NC	0.044149	796.7	P	0.018555	0.3	752.5	NC	0.003041	gb:NM_009446.1 /DB_XREF=gi:6678464 /GEN=Tuba3 /FEA=FLmRNA /CNT=142 /TID=Mm.34312.1 /TIER=FL+Stack /STK=100 /UG=Mm.34312 /LL=22144 /DEF=Mus musculus tubulin, alpha 3 (Tuba3), mRNA. /PROD=tubulin, alpha 3 /FL=gb:NM_009446.1 gb:M13442.1
1416312_at	1498.1	P	0.000244	0.2	1459.8	NC	0.5	1893.1	P	0.000244	0.4	1375.9	I	0.00013	1619.1	P	0.000244	0.2	1330	NC	0.021224	gb:NM_025936.1 /DB_XREF=gi:19882224 /GEN=2610011N19Rik /FEA=FLmRNA /CNT=187 /TID=Mm.27526.1 /TIER=FL+Stack /STK=99 /UG=Mm.27526 /LL=104458 /DEF=Mus musculus RIKEN cDNA 2610011N19 gene (2610011N19Rik), mRNA. /PROD=arginyl-tRNA synthetase /FL=gb:NM_025936.1 gb:BC020132.1
1416313_at	5501.4	P	0.000244	-0.1	5993.8	NC	0.5	5332.9	P	0.000244	0.1	4864.4	NC	0.5	4780.1	P	0.000244	-0.1	5482.9	NC	0.715033	gb:NM_019914.1 /DB_XREF=gi:9910123 /GEN=Af1q-pending /FEA=FLmRNA /CNT=164 /TID=Mm.25165.1 /TIER=FL+Stack /STK=99 /UG=Mm.25165 /LL=56772 /DEF=Mus musculus ALL1-fused gene from chromosome 1q (Af1q-pending), mRNA. /PROD=ALL1-fused gene from chromosome 1q /FL=gb:AB000733.1 gb:U95498.1 gb:BC022963.1 gb:NM_019914.1
1416314_at	105.9	A	0.171387	0.2	82.5	NC	0.37888	47.4	A	0.366211	0.1	49.4	NC	0.5	40.8	A	0.5	0.1	60.7	NC	0.330589	gb:NM_019914.1 /DB_XREF=gi:9910123 /GEN=Af1q-pending /FEA=FLmRNA /CNT=164 /TID=Mm.25165.1 /TIER=ConsEnd /STK=0 /UG=Mm.25165 /LL=56772 /DEF=Mus musculus ALL1-fused gene from chromosome 1q (Af1q-pending), mRNA. /PROD=ALL1-fused gene from chromosome 1q /FL=gb:AB000733.1 gb:U95498.1 gb:BC022963.1 gb:NM_019914.1
1416315_at	1043.5	P	0.000244	-0.2	1159	NC	0.767451	1155.5	P	0.000244	-0.1	1146.1	NC	0.5	1179.9	P	0.000244	0	1148.5	NC	0.5	gb:NM_134076.1 /DB_XREF=gi:19527301 /GEN=1110035H23Rik /FEA=FLmRNA /CNT=177 /TID=Mm.28771.1 /TIER=FL+Stack /STK=99 /UG=Mm.28771 /LL=105501 /DEF=Mus musculus RIKEN cDNA 1110035H23 gene (1110035H23Rik), mRNA. /PROD=RIKEN cDNA 1110035H23 /FL=gb:NM_134076.1 gb:BC017532.1
1416316_at	3.6	A	0.976074	0.5	4.6	NC	0.5	3.3	A	0.943848	-0.8	10.5	NC	0.681091	3.3	A	0.696289	0.1	9.7	NC	0.441923	gb:BC013442.1 /DB_XREF=gi:15488596 /FEA=FLmRNA /CNT=235 /TID=Mm.6611.1 /TIER=FL+Stack /STK=99 /UG=Mm.6611 /LL=26458 /UG_GENE=Slc27a2 /DEF=Mus musculus, solute carrier family 27 (fatty acid transporter), member 2, clone MGC:18372 IMAGE:4236616, mRNA, complete cds. /PROD=solute carrier family 27 (fatty acidtransporter), member 2 /FL=gb:AF033031.1 gb:BC022170.1 gb:BC024735.1 gb:AF072757.1 gb:BC01344…
1416317_a_at	706.9	P	0.000244	0.2	584.1	NC	0.065566	693.3	P	0.000244	0	629.2	NC	0.5	670.4	P	0.000244	0	694.4	NC	0.5	gb:AA289490 /DB_XREF=gi:1937016 /DB_XREF=vb36a01.r1 /CLONE=IMAGE:750984 /FEA=FLmRNA /CNT=151 /TID=Mm.32801.1 /TIER=Stack /STK=10 /UG=Mm.32801 /LL=70527 /UG_GENE=Amsh-pending /UG_TITLE=associated molecule with the SH3 domain of STAM /FL=gb:AB010123.1 gb:BC006939.1 gb:NM_024239.1 gb:BC003497.1 gb:BC025111.1
1416318_at	3.6	A	0.991943	-0.7	4.8	NC	0.583567	4.4	A	0.953857	-0.2	3.4	NC	0.429141	4.2	A	0.870361	0.7	1.9	NC	0.047264	gb:AF426024.1 /DB_XREF=gi:18034363 /GEN=Serpinb1 /FEA=FLmRNA /CNT=180 /TID=Mm.46316.1 /TIER=FL+Stack /STK=98 /UG=Mm.46316 /LL=66222 /DEF=Mus musculus EIA (Serpinb1) mRNA, complete cds. /PROD=EIA /FL=gb:NM_025429.1 gb:BC011140.1 gb:AF426024.1
1416319_at	984	P	0.001221	0.3	726.6	NC	0.038415	682.5	P	0.000244	0.4	819.4	NC	0.030967	700.1	P	0.000732	0	758.6	NC	0.5	gb:NM_134079.1 /DB_XREF=gi:19527305 /GEN=AI987814 /FEA=FLmRNA /CNT=186 /TID=Mm.19352.1 /TIER=FL+Stack /STK=98 /UG=Mm.19352 /LL=105572 /DEF=Mus musculus expressed sequence AI987814 (AI987814), mRNA. /PROD=expressed sequence AI255373 /FL=gb:BC009659.1 gb:NM_134079.1
1416320_at	649.1	P	0.000244	-0.7	1064.7	D	0.99998	583.2	P	0.000244	-0.9	1113.6	D	0.99998	512.1	P	0.000244	-1.1	1138.2	D	0.99998	gb:NM_133704.1 /DB_XREF=gi:19526875 /GEN=1810005C06Rik /FEA=FLmRNA /CNT=138 /TID=Mm.46676.1 /TIER=FL+Stack /STK=98 /UG=Mm.46676 /LL=69021 /DEF=Mus musculus RIKEN cDNA 1810005C06 gene (1810005C06Rik), mRNA. /PROD=RIKEN cDNA 1810005C06 /FL=gb:NM_133704.1 gb:BC010189.1
1416321_s_at	558.1	P	0.000244	0.2	515.1	NC	0.099852	664.9	P	0.000244	0.5	492.9	I	0.000307	858.5	P	0.000244	0.8	463.3	I	0.000147	gb:BC019775.1 /DB_XREF=gi:18043602 /FEA=FLmRNA /CNT=156 /TID=Mm.214514.1 /TIER=FL+Stack /STK=98 /UG=Mm.214514 /LL=116847 /UG_GENE=Prelp /DEF=Mus musculus, proline arginine-rich end leucine-rich repeat, clone MGC:25825 IMAGE:4165772, mRNA, complete cds. /PROD=proline arginine-rich end leucine-rich repeat /FL=gb:BC019775.1 gb:NM_054077.1
1416322_at	149.7	A	0.171387	0.8	80.1	NC	0.069813	96.1	A	0.095215	0	63.1	NC	0.088938	187	A	0.27417	2.6	37.5	NC	0.035785	gb:NM_054077.1 /DB_XREF=gi:16905108 /GEN=Prelp /FEA=FLmRNA /CNT=156 /TID=Mm.214514.1 /TIER=FL+Stack /STK=9 /UG=Mm.214514 /LL=116847 /DEF=Mus musculus proline arginine-rich end leucine-rich repeat (Prelp), mRNA. /PROD=proline arginine-rich end leucine-rich repeat /FL=gb:BC019775.1 gb:NM_054077.1
1416323_at	568.4	P	0.000244	-0.1	644.7	NC	0.5	676.5	P	0.000244	0.1	646.7	NC	0.5	621.1	P	0.000244	0.2	610.9	NC	0.5	gb:NM_025888.1 /DB_XREF=gi:13385375 /GEN=2410004N11Rik /FEA=FLmRNA /CNT=238 /TID=Mm.435.1 /TIER=FL+Stack /STK=98 /UG=Mm.435 /LL=66989 /DEF=Mus musculus RIKEN cDNA 2410004N11 gene (2410004N11Rik), mRNA. /PROD=RIKEN cDNA 2410004N11 /FL=gb:NM_025888.1
1416324_s_at	645.6	P	0.000244	0	583.5	NC	0.5	853.7	P	0.000244	0.2	685.1	NC	0.030967	709.6	P	0.000244	0.3	474.1	NC	0.354442	gb:NM_025888.1 /DB_XREF=gi:13385375 /GEN=2410004N11Rik /FEA=FLmRNA /CNT=238 /TID=Mm.435.1 /TIER=FL+Stack /STK=98 /UG=Mm.435 /LL=66989 /DEF=Mus musculus RIKEN cDNA 2410004N11 gene (2410004N11Rik), mRNA. /PROD=RIKEN cDNA 2410004N11 /FL=gb:NM_025888.1
1416325_at	8.7	A	0.366211	-0.5	21.5	NC	0.868657	21.8	A	0.111572	1.6	5.2	NC	0.284967	26.5	A	0.27417	0.8	13.2	NC	0.5	gb:NM_009638.1 /DB_XREF=gi:6753001 /GEN=Aeg1 /FEA=FLmRNA /CNT=115 /TID=Mm.16781.1 /TIER=FL+Stack /STK=98 /UG=Mm.16781 /LL=11571 /DEF=Mus musculus acidic epididymal glycoprotein 1 (Aeg1), mRNA. /PROD=acidic epididymal glycoprotein 1 /FL=gb:M92849.1 gb:BC011150.1 gb:L05559.1 gb:NM_009638.1
1416326_at	259.4	A	0.080566	0	354.7	NC	0.5	218.9	P	0.037598	-0.4	237.3	NC	0.822588	291.3	P	0.046143	0.4	235.6	NC	0.5	gb:NM_007763.1 /DB_XREF=gi:6681014 /GEN=Crip /FEA=FLmRNA /CNT=167 /TID=Mm.22049.1 /TIER=FL+Stack /STK=97 /UG=Mm.22049 /LL=12925 /DEF=Mus musculus cysteine rich intestinal protein (Crip), mRNA. /PROD=cysteine rich intestinal protein /FL=gb:NM_007763.1 gb:M13018.1
1416327_at	3444.7	P	0.000244	0.3	2693.7	I	2e-05	3239.4	P	0.000244	0.2	2789.2	NC	0.330589	3396.2	P	0.000244	0.1	2949.5	NC	0.5	gb:NM_025388.1 /DB_XREF=gi:13384767 /GEN=1110021H02Rik /FEA=FLmRNA /CNT=182 /TID=Mm.2815.1 /TIER=FL+Stack /STK=97 /UG=Mm.2815 /LL=66155 /DEF=Mus musculus RIKEN cDNA 1110021H02 gene (1110021H02Rik), mRNA. /PROD=RIKEN cDNA 1110021H02 /FL=gb:NM_025388.1 gb:BC021936.1
1416328_a_at	1107	P	0.000244	0.2	953.1	NC	0.5	1084.2	P	0.000244	0	1043.7	NC	0.5	1135.5	P	0.000244	0.1	1030.2	NC	0.5	gb:NM_025272.1 /DB_XREF=gi:13384605 /GEN=Atp6v0e /FEA=FLmRNA /CNT=165 /TID=Mm.22602.1 /TIER=FL+Stack /STK=97 /UG=Mm.22602 /LL=11974 /DEF=Mus musculus ATPase, H+ transporting, lysosomal 9kD V0 subunit E (Atp6v0e), mRNA. /PROD=ATPase, H+ transporting, lysosomal 9kD V0subunit E /FL=gb:BC024733.1 gb:NM_025272.1
1416329_at	792.9	P	0.000244	0.6	505.8	I	8.8e-05	726	P	0.000244	0.2	476.4	MI	0.00249	695.7	P	0.000244	0.5	514.2	I	0.000618	gb:NM_011370.1 /DB_XREF=gi:7242204 /GEN=Shyc /FEA=FLmRNA /CNT=227 /TID=Mm.12912.1 /TIER=FL+Stack /STK=97 /UG=Mm.12912 /LL=20430 /DEF=Mus musculus selective hybridizing clone (Shyc), mRNA. /PROD=selective hybridizing clone /FL=gb:NM_011370.1 gb:AF072697.1
1416330_at	8915.8	P	0.000244	0.3	7312.8	NC	0.004481	8198	P	0.000244	0.1	7905.5	NC	0.5	8776.8	P	0.000244	0.3	7303.5	MI	0.00225	gb:NM_133655.1 /DB_XREF=gi:19526793 /GEN=Cd81 /FEA=FLmRNA /CNT=200 /TID=Mm.806.1 /TIER=FL+Stack /STK=97 /UG=Mm.806 /LL=12520 /DEF=Mus musculus CD 81 antigen (Cd81), mRNA. /PROD=CD 81 antigen /FL=gb:NM_133655.1 gb:BC011433.1
1416331_a_at	1822.4	P	0.000244	0.3	1621.8	NC	0.124552	2040.6	P	0.000244	0.3	1921.6	NC	0.099852	2309.5	P	0.000244	0.4	1910.8	MI	0.002032	gb:NM_008686.1 /DB_XREF=gi:6679037 /GEN=Nfe2l1 /FEA=FLmRNA /CNT=207 /TID=Mm.6743.1 /TIER=FL+Stack /STK=97 /UG=Mm.6743 /LL=18023 /DEF=Mus musculus nuclear factor, erythroid derived 2,-like 1 (Nfe2l1), mRNA. /PROD=nuclear factor, erythroid derived 2,-like 1 /FL=gb:NM_008686.1
1416332_at	5413.4	P	0.000244	0.4	4040.2	I	3e-05	2902.9	P	0.000244	-0.4	3710.8	D	0.99998	3098.1	P	0.000244	-0.5	4494.8	D	0.99998	gb:NM_007705.1 /DB_XREF=gi:6680945 /GEN=Cirbp /FEA=FLmRNA /CNT=142 /TID=Mm.17898.1 /TIER=FL+Stack /STK=97 /UG=Mm.17898 /LL=12696 /DEF=Mus musculus cold inducible RNA binding protein (Cirbp), mRNA. /PROD=cold inducible RNA binding protein /FL=gb:NM_007705.1 gb:D78135.1
1416333_at	26.3	A	0.303711	-0.6	63	NC	0.441923	66.1	A	0.067627	0.3	42.7	NC	0.5	64.2	A	0.080566	0.4	29.4	NC	0.274048	gb:NM_010071.1 /DB_XREF=gi:6753667 /GEN=Dok2 /FEA=FLmRNA /CNT=111 /TID=Mm.10761.1 /TIER=FL+Stack /STK=97 /UG=Mm.10761 /LL=13449 /DEF=Mus musculus downstream of tyrosine kinase 2 (Dok2), mRNA. /PROD=downstream of tyrosine kinase 2 /FL=gb:AF030627.1 gb:AF035117.1 gb:BC004590.1 gb:NM_010071.1 gb:AF059583.1
1416334_at	481.4	P	0.000244	0.8	273.4	I	2e-05	376.7	P	0.000244	0.5	306.4	I	7.8e-05	503.2	P	0.000732	0.7	273	I	5.2e-05	gb:NM_019573.1 /DB_XREF=gi:9625011 /GEN=Wwox /FEA=FLmRNA /CNT=107 /TID=Mm.33369.1 /TIER=FL+Stack /STK=97 /UG=Mm.33369 /LL=80707 /DEF=Mus musculus WW domain-containing oxidoreductase (Wwox), mRNA. /PROD=WW-domain oxidoreductase /FL=gb:NM_019573.1 gb:BC014716.1 gb:AF187014.1
1416335_at	11976	P	0.000244	-0.1	12854.8	NC	0.888286	12201.9	P	0.000244	-0.2	14630.8	NC	0.986922	12757	P	0.000244	-0.2	14507.9	NC	0.868657	gb:NM_010798.1 /DB_XREF=gi:6754695 /GEN=Mif /FEA=FLmRNA /CNT=216 /TID=Mm.2326.1 /TIER=FL+Stack /STK=96 /UG=Mm.2326 /LL=17319 /DEF=Mus musculus macrophage migration inhibitory factor (Mif), mRNA. /PROD=macrophage migration inhibitory factor /FL=gb:NM_010798.1 gb:L10613.1 gb:BC024895.1
1416336_s_at	993.8	P	0.000244	0	985.4	NC	0.5	956	P	0.000244	0.1	944.6	NC	0.5	920.6	P	0.000244	-0.1	958.1	NC	0.5	gb:NM_009226.1 /DB_XREF=gi:6678054 /GEN=Snrpd1 /FEA=FLmRNA /CNT=182 /TID=Mm.603.1 /TIER=FL+Stack /STK=96 /UG=Mm.603 /LL=20641 /DEF=Mus musculus small nuclear ribonucleoprotein D1 (Snrpd1), mRNA. /PROD=small nuclear ribonucleoprotein D1 /FL=gb:M58558.1 gb:NM_009226.1 gb:BC024875.1
1416337_at	4145.2	P	0.000244	-0.1	4553.6	NC	0.5	3823.2	P	0.000244	0	4021.9	NC	0.5	3319.3	P	0.000244	-0.3	4348.9	NC	0.99288	gb:NM_026219.1 /DB_XREF=gi:13385725 /GEN=2210415M14Rik /FEA=FLmRNA /CNT=134 /TID=Mm.24805.1 /TIER=FL+Stack /STK=96 /UG=Mm.24805 /LL=67530 /DEF=Mus musculus RIKEN cDNA 2210415M14 gene (2210415M14Rik), mRNA. /PROD=RIKEN cDNA 2210415M14 /FL=gb:NM_026219.1
1416338_at	847.7	P	0.001953	-0.1	848.8	NC	0.5	885.3	P	0.001953	-0.1	888.9	NC	0.5	812	P	0.00293	0	836.5	NC	0.5	gb:NM_013664.1 /DB_XREF=gi:7305484 /GEN=Sh3d2b /FEA=FLmRNA /CNT=177 /TID=Mm.1773.1 /TIER=FL+Stack /STK=96 /UG=Mm.1773 /LL=20405 /DEF=Mus musculus SH3 domain protein 2B (Sh3d2b), mRNA. /PROD=SH3 domain protein 2B /FL=gb:NM_013664.1 gb:U58885.1
1416339_a_at	1587.3	P	0.000244	0.1	1407.5	NC	0.5	1621.8	P	0.000244	0.3	1628.5	I	3.5e-05	1791.4	P	0.000244	0.3	1702.3	I	0.000865	gb:NM_008925.1 /DB_XREF=gi:6679464 /GEN=Prkcsh /FEA=FLmRNA /CNT=226 /TID=Mm.214593.1 /TIER=FL+Stack /STK=96 /UG=Mm.214593 /LL=19089 /DEF=Mus musculus protein kinase C substrate 80K-H (Prkcsh), mRNA. /PROD=protein kinase C substrate 80K-H /FL=gb:BC009816.1 gb:NM_008925.1 gb:U92794.1
1416340_a_at	846.6	P	0.000244	-0.1	834.9	NC	0.5	789	P	0.000244	-0.3	853	NC	0.938478	796.6	P	0.000244	-0.2	957.6	NC	0.692594	gb:BC005430.1 /DB_XREF=gi:13529373 /FEA=FLmRNA /CNT=203 /TID=Mm.4219.1 /TIER=FL+Stack /STK=96 /UG=Mm.4219 /LL=17159 /UG_GENE=Man2b1 /DEF=Mus musculus, mannosidase 2, alpha B1, clone MGC:5884 IMAGE:3488681, mRNA, complete cds. /PROD=mannosidase 2, alpha B1 /FL=gb:BC005430.1 gb:U87240.1 gb:NM_010764.1 gb:U29947.1
1416341_at	2308	P	0.000244	0	2328.4	NC	0.5	2590.1	P	0.000244	0.1	2658.2	NC	0.5	2831.1	P	0.000244	0.2	2502.7	NC	0.5	gb:NM_009090.1 /DB_XREF=gi:6677796 /GEN=Rpo2-3 /FEA=FLmRNA /CNT=154 /TID=Mm.2186.1 /TIER=FL+Stack /STK=96 /UG=Mm.2186 /LL=20021 /DEF=Mus musculus RNA polymerase II 3 (Rpo2-3), mRNA. /PROD=RNA polymerase II 3 /FL=gb:NM_009090.1 gb:D83999.1 gb:BC002023.1
1416342_at	405.4	P	0.000244	0.5	318.7	I	4.6e-05	498.7	P	0.000244	0.5	345.1	I	0.000774	604.2	P	0.000244	0.9	320.9	I	2e-05	gb:NM_011607.1 /DB_XREF=gi:7106434 /GEN=Tnc /FEA=FLmRNA /CNT=183 /TID=Mm.980.1 /TIER=FL+Stack /STK=96 /UG=Mm.980 /LL=21923 /DEF=Mus musculus tenascin C (Tnc), mRNA. /PROD=tenascin C /FL=gb:D90343.1 gb:NM_011607.1
1416343_a_at	621.3	P	0.000244	0.3	494.8	NC	0.002753	547.9	P	0.000244	-0.1	524.7	NC	0.5	464.6	P	0.000244	-0.1	525.2	NC	0.830902	gb:NM_010685.1 /DB_XREF=gi:6754501 /GEN=Lamp2 /FEA=FLmRNA /CNT=151 /TID=Mm.486.1 /TIER=FL+Stack /STK=96 /UG=Mm.486 /LL=16784 /DEF=Mus musculus lysosomal membrane glycoprotein 2 (Lamp2), mRNA. /PROD=lysosomal membrane glycoprotein 2 /FL=gb:NM_010685.1 gb:J05287.1
1416344_at	819.8	P	0.000244	0.5	561.5	I	0.000241	571.6	P	0.000244	0.1	509.4	NC	0.5	559.3	P	0.000244	-0.3	504.4	NC	0.5	gb:NM_010685.1 /DB_XREF=gi:6754501 /GEN=Lamp2 /FEA=FLmRNA /CNT=151 /TID=Mm.486.1 /TIER=FL+Stack /STK=96 /UG=Mm.486 /LL=16784 /DEF=Mus musculus lysosomal membrane glycoprotein 2 (Lamp2), mRNA. /PROD=lysosomal membrane glycoprotein 2 /FL=gb:NM_010685.1 gb:J05287.1
1416345_at	803.3	P	0.000244	0	716.3	NC	0.5	822.7	P	0.000244	0	839.5	NC	0.5	628	P	0.000244	-0.2	770.7	NC	0.633407	gb:NM_013898.1 /DB_XREF=gi:7305576 /GEN=Timm8a /FEA=FLmRNA /CNT=168 /TID=Mm.30034.1 /TIER=FL+Stack /STK=96 /UG=Mm.30034 /LL=30058 /DEF=Mus musculus translocase of inner mitochondrial membrane 8 homolog a (yeast) (Timm8a), mRNA. /PROD=translocase of inner mitochondrial membrane 8homolog a (yeast) /FL=gb:AF150081.1 gb:BC004796.1 gb:AB031055.1 gb:NM_013898.1
1416346_at	326.9	P	0.000244	0.3	312.4	NC	0.222749	279.8	P	0.000244	-0.1	400.7	NC	0.51942	228.1	P	0.000244	-0.3	270.7	NC	0.703911	gb:W82151 /DB_XREF=gi:1539831 /DB_XREF=mf02d04.r1 /CLONE=IMAGE:403879 /FEA=FLmRNA /CNT=168 /TID=Mm.30034.1 /TIER=Stack /STK=13 /UG=Mm.30034 /LL=30058 /UG_GENE=Timm8a /UG_TITLE=translocase of inner mitochondrial membrane 8 homolog a (yeast) /FL=gb:AF150081.1 gb:BC004796.1 gb:AB031055.1 gb:NM_013898.1
1416347_at	1095.6	P	0.000244	0	1098.3	NC	0.5	1121.6	P	0.000244	0.1	1059	NC	0.5	1087.7	P	0.000244	0	1117.5	NC	0.5	gb:NM_008583.1 /DB_XREF=gi:6678857 /GEN=Men1 /FEA=FLmRNA /CNT=165 /TID=Mm.12917.1 /TIER=FL+Stack /STK=96 /UG=Mm.12917 /LL=17283 /DEF=Mus musculus multiple endocrine neoplasia 1 (Men1), mRNA. /PROD=multiple endocrine neoplasia 1 /FL=gb:AF109389.1 gb:AF016398.1 gb:AF130368.1 gb:AF072755.1 gb:AB023401.1 gb:NM_008583.1
1416348_at	275.5	P	0.037598	-0.1	207.2	NC	0.62112	293.4	P	0.01416	0.3	256.4	NC	0.145682	299.6	P	0.023926	0.1	219	NC	0.5	gb:AB023401.1 /DB_XREF=gi:4512318 /GEN=MEN1 /FEA=FLmRNA /CNT=165 /TID=Mm.12917.1 /TIER=FL /STK=1 /UG=Mm.12917 /LL=17283 /DEF=Mus musculus MEN1 mRNA for menin, complete cds. /PROD=menin /FL=gb:AF109389.1 gb:AF016398.1 gb:AF130368.1 gb:AF072755.1 gb:AB023401.1 gb:NM_008583.1
1416349_at	1417.1	P	0.000244	0	1649.6	NC	0.5	1749.8	P	0.000244	-0.1	1630.1	NC	0.5	1633.5	P	0.000244	-0.1	1687.5	NC	0.5	gb:NM_053162.1 /DB_XREF=gi:16716448 /GEN=Mrpl34 /FEA=FLmRNA /CNT=111 /TID=Mm.29489.1 /TIER=FL+Stack /STK=96 /UG=Mm.29489 /LL=94065 /DEF=Mus musculus mitochondrial ribosomal protein L34 (Mrpl34), mRNA. /PROD=mitochondrial ribosomal protein L34 /FL=gb:NM_053162.1 gb:AB049653.1
1416350_at	137.7	P	0.001221	-0.2	158.9	NC	0.60871	216.2	P	0.000244	-0.1	225.9	NC	0.5	191.2	P	0.001221	-0.1	144.2	NC	0.5	gb:NM_078477.1 /DB_XREF=gi:17505215 /GEN=Klf16 /FEA=FLmRNA /CNT=113 /TID=Mm.41513.1 /TIER=FL+Stack /STK=96 /UG=Mm.41513 /LL=118445 /DEF=Mus musculus Kruppel-like factor 16 (Klf16), mRNA. /PROD=Kruppel-like factor 16 /FL=gb:NM_078477.1 gb:AF283891.1
1416351_at	2964.5	P	0.000244	-0.2	3551.6	NC	0.949447	2951.9	P	0.000244	-0.1	3258.4	NC	0.5	3463.9	P	0.000244	-0.1	3303	NC	0.5	gb:NM_008927.1 /DB_XREF=gi:6678793 /GEN=Map2k1 /FEA=FLmRNA /CNT=190 /TID=Mm.1059.1 /TIER=FL+Stack /STK=95 /UG=Mm.1059 /LL=26395 /DEF=Mus musculus mitogen activated protein kinase kinase 1 (Map2k1), mRNA. /PROD=mitogen activated protein kinase kinase 1 /FL=gb:NM_008927.1 gb:L02526.1
1416352_s_at	6839.2	P	0.000732	0	6485.4	NC	0.5	6388.3	P	0.000732	-0.2	7081.6	NC	0.875448	6475.4	P	0.001221	-0.1	6955.8	NC	0.822588	gb:NM_134118.1 /DB_XREF=gi:19923069 /GEN=AI173355 /FEA=FLmRNA /CNT=229 /TID=Mm.142511.1 /TIER=FL+Stack /STK=95 /UG=Mm.142511 /LL=106529 /DEF=Mus musculus expressed sequence AI173355 (AI173355), mRNA. /PROD=synaptic glycoprotein SC2 /FL=gb:NM_134118.1 gb:BC019984.1
1416353_at	1163	P	0.000244	-0.2	1248.9	NC	0.5	1316.2	P	0.000244	0.2	1091.6	NC	0.5	1303.8	P	0.000732	0.2	1048.8	NC	0.5	gb:NM_009473.1 /DB_XREF=gi:6678506 /GEN=Nr1h2 /FEA=FLmRNA /CNT=145 /TID=Mm.968.1 /TIER=FL+Stack /STK=95 /UG=Mm.968 /LL=22260 /DEF=Mus musculus nuclear receptor subfamily 1, group H, member 2 (Nr1h2), mRNA. /PROD=nuclear receptor subfamily 1, group H, member 2 /FL=gb:U09419.1 gb:NM_009473.1
1416354_at	911.5	P	0.000244	0.1	912.4	NC	0.5	857.9	P	0.001953	-0.3	905.9	NC	0.916174	900.1	P	0.000244	0	905.3	NC	0.5	gb:NM_011252.1 /DB_XREF=gi:6755295 /GEN=Rbmx /FEA=FLmRNA /CNT=184 /TID=Mm.28275.1 /TIER=FL+Stack /STK=95 /UG=Mm.28275 /LL=19655 /DEF=Mus musculus RNA binding motif protein, X chromosome (Rbmx), mRNA. /PROD=RNA binding motif protein, X chromosome /FL=gb:NM_011252.1 gb:BC003710.1
1416355_at	122.5	P	0.000732	0.3	175.1	NC	0.736659	241.6	P	0.000244	-0.1	208.8	NC	0.5	220	P	0.000244	0.5	159.3	NC	0.047264	gb:AI021543 /DB_XREF=gi:3235879 /DB_XREF=ub09c08.r1 /CLONE=IMAGE:1366478 /FEA=FLmRNA /CNT=184 /TID=Mm.28275.1 /TIER=ConsEnd /STK=0 /UG=Mm.28275 /LL=19655 /UG_GENE=Rbmx /UG_TITLE=RNA binding motif protein, X chromosome /FL=gb:NM_011252.1 gb:BC003710.1
1416356_at	613.7	P	0.000244	-0.1	700	NC	0.5	790.3	P	0.000244	0.1	728.7	NC	0.5	707.1	P	0.000244	0	685.3	NC	0.5	gb:NM_134075.1 /DB_XREF=gi:19527299 /GEN=AA959850 /FEA=FLmRNA /CNT=129 /TID=Mm.29346.1 /TIER=FL+Stack /STK=95 /UG=Mm.29346 /LL=105446 /DEF=Mus musculus expressed sequence AA959850 (AA959850), mRNA. /PROD=expressed sequence AA959850 /FL=gb:BC003886.1 gb:NM_134075.1 gb:BC024109.1
1416357_a_at	67.6	A	0.27417	-0.5	91.9	NC	0.5	97.6	A	0.171387	0	97.7	NC	0.088938	54.6	A	0.334473	-0.9	98.3	NC	0.5	gb:NM_023061.1 /DB_XREF=gi:12746443 /GEN=Mcam /FEA=FLmRNA /CNT=152 /TID=Mm.39103.1 /TIER=FL+Stack /STK=95 /UG=Mm.39103 /LL=84004 /DEF=Mus musculus melanoma cell adhesion molecule (Mcam), mRNA. /PROD=melanoma cell adhesion molecule /FL=gb:AB035508.1 gb:NM_023061.1 gb:BC026985.1
1416358_at	252	P	0.00293	-0.1	314	NC	0.5	275.8	P	0.005859	0.2	273.3	NC	0.5	332.1	P	0.001953	0.3	237.6	NC	0.194801	gb:NM_026660.1 /DB_XREF=gi:13386143 /GEN=0610009O03Rik /FEA=FLmRNA /CNT=142 /TID=Mm.34564.1 /TIER=FL+Stack /STK=95 /UG=Mm.34564 /LL=68294 /DEF=Mus musculus RIKEN cDNA 0610009O03 gene (0610009O03Rik), mRNA. /PROD=RIKEN cDNA 0610009O03 /FL=gb:BC023012.1 gb:NM_026660.1
1416359_at	388.6	P	0.000244	-0.3	476.7	NC	0.975245	423.8	P	0.000244	-0.1	372.8	NC	0.5	465	P	0.000244	-0.2	469	NC	0.925732	gb:NM_130796.1 /DB_XREF=gi:18644889 /GEN=Snag1 /FEA=FLmRNA /CNT=140 /TID=Mm.33721.1 /TIER=FL+Stack /STK=95 /UG=Mm.33721 /LL=170625 /DEF=Mus musculus sorting nexin associated golgi protein 1 (Snag1), mRNA. /PROD=sorting nexin associated golgi protein 1 /FL=gb:NM_130796.1 gb:AF408408.1
1416360_at	245.8	P	0.000732	0.1	297.1	NC	0.5	223.5	P	0.000732	-0.4	293.1	NC	0.725952	218.9	P	0.010742	-0.1	256	NC	0.916174	gb:AV344473 /DB_XREF=gi:15406593 /DB_XREF=AV344473 /CLONE=6430545C14 /FEA=FLmRNA /CNT=140 /TID=Mm.33721.1 /TIER=Stack /STK=9 /UG=Mm.33721 /LL=170625 /UG_GENE=Snag1 /UG_TITLE=sorting nexin associated golgi protein 1 /FL=gb:NM_130796.1 gb:AF408408.1
1416361_a_at	1374.4	P	0.000244	-0.1	1368.2	NC	0.5	1301.4	P	0.000244	0	1180.4	NC	0.5	1446.6	P	0.000244	0	1298.3	NC	0.5	gb:NM_010063.1 /DB_XREF=gi:6753655 /GEN=Dncic1 /FEA=FLmRNA /CNT=110 /TID=Mm.20893.1 /TIER=FL+Stack /STK=95 /UG=Mm.20893 /LL=13426 /DEF=Mus musculus dynein, cytoplasmic, intermediate chain 1 (Dncic1), mRNA. /PROD=dynein, cytoplasmic, intermediate chain 1 /FL=gb:NM_010063.1 gb:AF063229.1
1416362_a_at	1773.2	P	0.000244	0	1595.6	NC	0.5	2073.5	P	0.000244	0	1974.1	NC	0.5	1951	P	0.000244	0	1733.5	NC	0.5	gb:BC003447.1 /DB_XREF=gi:13097416 /FEA=FLmRNA /CNT=395 /TID=Mm.12758.1 /TIER=FL+Stack /STK=94 /UG=Mm.12758 /LL=14228 /UG_GENE=Fkbp4 /DEF=Mus musculus, FK506 binding protein 4 (59 kDa), clone MGC:6528 IMAGE:2651490, mRNA, complete cds. /PROD=FK506 binding protein 4 (59 kDa) /FL=gb:NM_010219.1 gb:BC003447.1
1416363_at	218.6	P	0.00415	0	185.7	NC	0.493524	100	P	0.01416	-0.5	175.5	D	0.999611	130.3	P	0.00293	-0.4	155.4	NC	0.583567	gb:BB456860 /DB_XREF=gi:16426092 /DB_XREF=BB456860 /CLONE=D130048N01 /FEA=FLmRNA /CNT=395 /TID=Mm.12758.1 /TIER=ConsEnd /STK=1 /UG=Mm.12758 /LL=14228 /UG_GENE=Fkbp4 /UG_TITLE=FK506 binding protein 4 (59 kDa) /FL=gb:NM_010219.1 gb:BC003447.1
1416364_at	7030.8	P	0.000244	0.2	5842.8	NC	0.124552	7177.7	P	0.000244	0.2	5881.1	NC	0.019624	7152.4	P	0.000244	0.2	5792.6	NC	0.012024	gb:NM_008302.1 /DB_XREF=gi:6680304 /GEN=Hsp84-1 /FEA=FLmRNA /CNT=391 /TID=Mm.2180.1 /TIER=FL+Stack /STK=94 /UG=Mm.2180 /LL=15516 /DEF=Mus musculus heat shock protein, 84 kDa 1 (Hsp84-1), mRNA. /PROD=heat shock protein, 84 kDa 1 /FL=gb:NM_008302.1 gb:M18186.1
1416365_at	4154.5	P	0.000244	0.2	3554.8	NC	0.094279	4868.7	P	0.000244	0.5	3450.1	I	2e-05	5035.7	P	0.000244	0.4	3783.5	I	2e-05	gb:BI154147 /DB_XREF=gi:14614148 /DB_XREF=602902640F1 /CLONE=IMAGE:5032545 /FEA=FLmRNA /CNT=391 /TID=Mm.2180.1 /TIER=Stack /STK=11 /UG=Mm.2180 /LL=15516 /UG_GENE=Hsp84-1 /UG_TITLE=heat shock protein, 84 kDa 1 /FL=gb:NM_008302.1 gb:M18186.1
1416366_at	7600.3	P	0.000244	0.1	7212.2	NC	0.5	6494	P	0.000244	0	6419.4	NC	0.5	5395.4	P	0.000244	-0.1	6799.3	NC	0.5	gb:NM_024220.1 /DB_XREF=gi:18859596 /GEN=1810004I06Rik /FEA=FLmRNA /CNT=152 /TID=Mm.1893.1 /TIER=FL+Stack /STK=94 /UG=Mm.1893 /LL=68197 /DEF=Mus musculus RIKEN cDNA 1810004I06 gene (1810004I06Rik), mRNA. /PROD=RIKEN cDNA 1810004I06 /FL=gb:BC002097.1 gb:NM_024220.1
1416367_at	1521.8	P	0.000732	0	1717.6	NC	0.5	1750.4	P	0.000732	0	1797.8	NC	0.5	1530.7	P	0.000732	-0.1	1616.7	NC	0.5	gb:NM_025363.1 /DB_XREF=gi:13384727 /GEN=1110001J03Rik /FEA=FLmRNA /CNT=124 /TID=Mm.24091.1 /TIER=FL+Stack /STK=94 /UG=Mm.24091 /LL=66117 /DEF=Mus musculus RIKEN cDNA 1110001J03 gene (1110001J03Rik), mRNA. /PROD=RIKEN cDNA 1110001J03 /FL=gb:NM_025363.1
1416368_at	1478.2	P	0.000244	0.1	1479.6	NC	0.5	1454.1	P	0.000244	0	1491.2	NC	0.5	1499	P	0.000244	0	1509.7	NC	0.5	gb:NM_010357.1 /DB_XREF=gi:6754081 /GEN=Gsta4 /FEA=FLmRNA /CNT=158 /TID=Mm.2662.1 /TIER=FL+Stack /STK=94 /UG=Mm.2662 /LL=14860 /DEF=Mus musculus glutathione S-transferase, alpha 4 (Gsta4), mRNA. /PROD=glutathione-S-transferase, alpha 4 /FL=gb:NM_010357.1 gb:L06047.1 gb:BC012639.1
1416369_at	1859.3	P	0.000244	0.1	1712.4	NC	0.5	1798.2	P	0.000244	0	1651.5	NC	0.5	1728	P	0.000244	-0.1	1538.6	NC	0.5	gb:NM_133680.1 /DB_XREF=gi:19526837 /GEN=5730414C17Rik /FEA=FLmRNA /CNT=154 /TID=Mm.2862.1 /TIER=FL+Stack /STK=94 /UG=Mm.2862 /LL=66631 /DEF=Mus musculus RIKEN cDNA 5730414C17 gene (5730414C17Rik), mRNA. /PROD=RIKEN cDNA 5730414C17 /FL=gb:NM_133680.1 gb:BC018395.1
1416370_at	724.1	P	0.000244	-0.1	804.6	NC	0.5	797	P	0.000732	0.1	732.6	NC	0.5	780.4	P	0.000244	0.4	651.3	NC	0.263341	gb:NM_011757.1 /DB_XREF=gi:6756060 /GEN=Zipro1 /FEA=FLmRNA /CNT=140 /TID=Mm.2760.1 /TIER=FL+Stack /STK=94 /UG=Mm.2760 /LL=22697 /DEF=Mus musculus zinc finger proliferation 1 (Zipro1), mRNA. /PROD=zinc finger proliferation 1 /FL=gb:U41671.1 gb:D10630.1 gb:BC010591.1 gb:NM_011757.1
1416371_at	7.9	A	0.633789	-2.4	153.5	NC	0.900148	57.2	A	0.246094	-0.6	88.4	NC	0.5	44	A	0.432373	-0.2	68.7	NC	0.242585	gb:NM_007470.1 /DB_XREF=gi:6680705 /GEN=Apod /FEA=FLmRNA /CNT=186 /TID=Mm.2082.1 /TIER=FL+Stack /STK=94 /UG=Mm.2082 /LL=11815 /DEF=Mus musculus apolipoprotein D (Apod), mRNA. /PROD=apolipoprotein D /FL=gb:NM_007470.1
1416372_at	1753.9	P	0.000244	0.1	1643.7	NC	0.5	1784.8	P	0.000244	0.2	1591.2	NC	0.213188	1633	P	0.000244	0.1	1695.8	NC	0.5	gb:NM_008959.1 /DB_XREF=gi:6679520 /GEN=Ptdss1 /FEA=FLmRNA /CNT=158 /TID=Mm.9440.1 /TIER=FL+Stack /STK=94 /UG=Mm.9440 /LL=19210 /DEF=Mus musculus phosphatidylserine synthase 1 (Ptdss1), mRNA. /PROD=phosphatidylserine synthase 1 /FL=gb:AF042731.1 gb:BC003260.1 gb:NM_008959.1
1416373_at	1287.5	P	0.000244	0.1	1246	NC	0.5	1241.4	P	0.000732	0.2	1039.6	NC	0.033304	1454.2	P	0.000732	0.3	1071.5	NC	0.069813	gb:NM_010911.1 /DB_XREF=gi:6754845 /GEN=Nfs1 /FEA=FLmRNA /CNT=149 /TID=Mm.29169.1 /TIER=FL+Stack /STK=94 /UG=Mm.29169 /LL=18041 /DEF=Mus musculus nitrogen fixation gene 1 (S. cerevisiae) (Nfs1), mRNA. /PROD=nitrogen fixation gene, yeast homolog 1 (S.cerevisiae) /FL=gb:NM_010911.1 gb:BC010586.1
1416374_at	497.2	P	0.000244	0.2	354.1	NC	0.330589	461	P	0.000244	0	411.9	NC	0.5	383.2	P	0.000244	-0.2	314.8	NC	0.5	gb:BC024595.1 /DB_XREF=gi:19353280 /FEA=FLmRNA /CNT=223 /TID=Mm.3256.1 /TIER=FL+Stack /STK=32 /UG=Mm.3256 /LL=55946 /UG_GENE=Ap3m1 /DEF=Mus musculus, adaptor-related protein complex AP-3, mu 1 subunit, clone MGC:30415 IMAGE:5026206, mRNA, complete cds. /PROD=adaptor-related protein complex AP-3, mu 1subunit /FL=gb:BC024595.1 gb:NM_018829.2 gb:AF242857.1
1416375_at	285	P	0.023926	-0.2	360.6	NC	0.5	368.7	P	0.005859	0.4	316.5	NC	0.026698	429.5	P	0.00415	0.5	273.4	NC	0.026698	gb:BI664885 /DB_XREF=gi:15579118 /DB_XREF=603290334F1 /CLONE=IMAGE:5324120 /FEA=FLmRNA /CNT=223 /TID=Mm.3256.1 /TIER=ConsEnd /STK=0 /UG=Mm.3256 /LL=55946 /UG_GENE=Ap3m1 /UG_TITLE=adaptor-related protein complex AP-3, mu 1 subunit /FL=gb:BC024595.1 gb:NM_018829.2 gb:AF242857.1
1416376_at	240.5	P	0.00415	-0.4	267.1	NC	0.977068	263.4	P	0.00293	0.1	292.2	NC	0.5	344	P	0.00293	-0.3	311.8	NC	0.725952	gb:NM_133706.1 /DB_XREF=gi:19526879 /GEN=1810014L12Rik /FEA=FLmRNA /CNT=165 /TID=Mm.29431.1 /TIER=FL+Stack /STK=94 /UG=Mm.29431 /LL=69071 /DEF=Mus musculus RIKEN cDNA 1810014L12 gene (1810014L12Rik), mRNA. /PROD=RIKEN cDNA 1810014L12 /FL=gb:NM_133706.1 gb:BC018156.1
1416377_at	710.4	P	0.000244	0.3	555.1	I	6e-05	567.1	P	0.000244	0.2	502.7	NC	0.307406	603.3	P	0.000244	0.2	539.6	NC	0.403812	gb:NM_016688.1 /DB_XREF=gi:7710019 /GEN=Pdcd7 /FEA=FLmRNA /CNT=127 /TID=Mm.29193.1 /TIER=FL+Stack /STK=94 /UG=Mm.29193 /LL=50996 /DEF=Mus musculus programmed cell death protein 7 (Pdcd7), mRNA. /PROD=programmed cell death protein 7 /FL=gb:AF083929.1 gb:BC022772.1 gb:NM_016688.1
1416378_at	500.9	P	0.000244	0.3	432.5	NC	0.099852	481.9	P	0.000244	0.3	440.4	NC	0.252851	492.5	P	0.000244	0.1	408.7	NC	0.5	gb:NM_021549.1 /DB_XREF=gi:10946987 /GEN=Pnkp /FEA=FLmRNA /CNT=118 /TID=Mm.29545.1 /TIER=FL+Stack /STK=94 /UG=Mm.29545 /LL=59047 /DEF=Mus musculus polynucleotide kinase 3- phosphatase (Pnkp), mRNA. /PROD=polynucleotide kinase 3- phosphatase /FL=gb:AF129451.1 gb:NM_021549.1
1416379_at	269.4	A	0.095215	-0.2	236.4	NC	0.5	242.6	P	0.023926	-0.7	259.5	NC	0.5	342.9	A	0.080566	0	282.3	NC	0.5	gb:NM_019482.1 /DB_XREF=gi:9506950 /GEN=Panx1 /FEA=FLmRNA /CNT=115 /TID=Mm.142253.1 /TIER=FL+Stack /STK=94 /UG=Mm.142253 /LL=55991 /DEF=Mus musculus pannexin 1 (Panx1), mRNA. /PROD=pannexin 1 /FL=gb:NM_019482.1 gb:AF207817.1
1416380_at	25.1	A	0.5	-1.4	57.1	NC	0.5	69.3	A	0.432373	-0.2	44.5	NC	0.961585	25.8	A	0.366211	-0.4	61.8	NC	0.570859	gb:NM_008619.1 /DB_XREF=gi:6678919 /GEN=Mov10 /FEA=FLmRNA /CNT=137 /TID=Mm.1597.1 /TIER=FL+Stack /STK=94 /UG=Mm.1597 /LL=17454 /DEF=Mus musculus Moloney leukemia virus 10 (Mov10), mRNA. /PROD=Moloney leukemia virus 10 /FL=gb:NM_008619.1
1416381_a_at	3457.4	P	0.000244	0.1	3203.6	NC	0.5	3212.8	P	0.000244	0.3	2669	NC	0.003355	3141.9	P	0.000244	0.1	3275.4	NC	0.5	gb:BC008174.1 /DB_XREF=gi:14198230 /FEA=FLmRNA /CNT=239 /TID=Mm.193042.1 /TIER=FL+Stack /STK=93 /UG=Mm.193042 /LL=54683 /UG_GENE=Prdx6 /DEF=Mus musculus, clone MGC:5643 IMAGE:3481713, mRNA, complete cds. /PROD=Unknown (protein for MGC:5643) /FL=gb:AF110733.1 gb:AF197951.1 gb:AF124994.1 gb:BC008174.1 gb:NM_012021.1
1416382_at	1648.9	P	0.000244	0.6	1288.6	I	2e-05	1551.6	P	0.000244	0.5	1241.9	I	2e-05	1425.6	P	0.000244	0.4	1282.1	I	0.000618	gb:NM_009982.1 /DB_XREF=gi:6753553 /GEN=Ctsc /FEA=FLmRNA /CNT=280 /TID=Mm.684.1 /TIER=FL+Stack /STK=93 /UG=Mm.684 /LL=13032 /DEF=Mus musculus cathepsin C (Ctsc), mRNA. /PROD=cathepsin C /FL=gb:U74683.3 gb:NM_009982.1 gb:U89269.1
1416383_a_at	549.5	P	0.005859	0.1	536.2	NC	0.5	511.8	P	0.005859	-0.1	607.3	NC	0.5	582.8	P	0.010742	0.1	498.8	NC	0.5	gb:NM_008797.1 /DB_XREF=gi:6679236 /GEN=Pcx /FEA=FLmRNA /CNT=164 /TID=Mm.1845.1 /TIER=FL+Stack /STK=93 /UG=Mm.1845 /LL=18563 /DEF=Mus musculus pyruvate decarboxylase (Pcx), mRNA. /PROD=pyruvate decarboxylase /FL=gb:L09192.1 gb:NM_008797.1
1416384_a_at	4218.4	P	0.000244	0.3	3441.2	MI	0.00249	4049.8	P	0.000244	0.2	3461.1	NC	0.003355	4091.5	P	0.000244	0.3	3378.7	NC	0.074268	gb:NM_021538.1 /DB_XREF=gi:10946971 /GEN=Cope /FEA=FLmRNA /CNT=222 /TID=Mm.28668.1 /TIER=FL+Stack /STK=93 /UG=Mm.28668 /LL=59042 /DEF=Mus musculus coatomer protein complex, subunit epsilon (Cope), mRNA. /PROD=coatomer protein complex, subunit epsilon /FL=gb:AB039837.1 gb:BC009170.1 gb:NM_021538.1
1416385_a_at	2253.9	P	0.000244	0.1	2080.8	NC	0.5	2232.2	P	0.000244	0.1	1955.5	NC	0.5	2398.1	P	0.000244	0.1	1935.8	NC	0.5	gb:BC027210.1 /DB_XREF=gi:20073090 /FEA=FLmRNA /CNT=221 /TID=Mm.1358.1 /TIER=FL+Stack /STK=93 /UG=Mm.1358 /LL=17113 /UG_GENE=M6pr /DEF=Mus musculus, mannose-6-phosphate receptor, cation dependent, clone MGC:25426 IMAGE:3709412, mRNA, complete cds. /PROD=mannose-6-phosphate receptor, cation dependent /FL=gb:BC027210.1 gb:M63286.1 gb:NM_010749.2
1416386_a_at	1199.2	P	0.000732	0.2	1224	NC	0.5	1682.7	P	0.000732	0.3	1264.4	I	0.000273	1552	P	0.000244	0.2	1338.7	NC	0.074268	gb:NM_010749.2 /DB_XREF=gi:14916478 /GEN=M6pr /FEA=FLmRNA /CNT=221 /TID=Mm.1358.1 /TIER=FL+Stack /STK=15 /UG=Mm.1358 /LL=17113 /DEF=Mus musculus mannose-6-phosphate receptor, cation dependent (M6pr), mRNA. /PROD=mannose-6-phosphate receptor, cation dependent /FL=gb:BC027210.1 gb:M63286.1 gb:NM_010749.2
1416387_at	1324.6	P	0.000244	-0.9	2221.5	D	0.99998	1117.8	P	0.000244	-1.1	2292.3	D	0.99998	1244.2	P	0.000244	-1	2359.5	D	0.99998	gb:BC021383.1 /DB_XREF=gi:18204067 /FEA=FLmRNA /CNT=181 /TID=Mm.22682.1 /TIER=FL+Stack /STK=93 /UG=Mm.22682 /LL=117150 /UG_GENE=Pip5k2c /DEF=Mus musculus, phosphatidylinositol-4-phosphate 5-kinase, type II, gamma, clone MGC:29371 IMAGE:5042933, mRNA, complete cds. /PROD=phosphatidylinositol-4-phosphate 5-kinase, typeII, gamma /FL=gb:AB054591.1 gb:BC021383.1 gb:NM_054097.1
1416388_at	369.9	P	0.000244	-1.1	844	D	0.99998	414.2	P	0.000244	-0.8	953.7	D	0.99998	445.7	P	0.001953	-0.9	894.8	D	0.999911	gb:NM_054097.1 /DB_XREF=gi:17298685 /GEN=Pip5k2c /FEA=FLmRNA /CNT=181 /TID=Mm.22682.1 /TIER=FL /STK=2 /UG=Mm.22682 /LL=117150 /DEF=Mus musculus phosphatidylinositol-4-phosphate 5-kinase, type II, gamma (Pip5k2c), mRNA. /PROD=phosphatidylinositol-4-phosphate 5-kinase, typeII, gamma /FL=gb:AB054591.1 gb:BC021383.1 gb:NM_054097.1
1416389_a_at	510.6	P	0.000732	0.3	345.5	I	0.001201	470.4	P	0.001953	0.4	382.4	NC	0.003355	499.7	P	0.000244	0.2	399.6	NC	0.094279	gb:NM_134083.1 /DB_XREF=gi:19527307 /GEN=AW240694 /FEA=FLmRNA /CNT=131 /TID=Mm.33954.1 /TIER=FL+Stack /STK=93 /UG=Mm.33954 /LL=105670 /DEF=Mus musculus expressed sequence AW240694 (AW240694), mRNA. /PROD=expressed sequence AW240694 /FL=gb:BC003224.1 gb:NM_134083.1
1416390_at	306.1	P	0.000732	0.3	257.7	NC	0.203871	277.5	P	0.000244	0.4	232.8	I	0.000189	300.6	P	0.001221	0.4	206	NC	0.131343	gb:AW551470 /DB_XREF=gi:7196898 /DB_XREF=L0079D03-3 /CLONE=L0079D03 /FEA=FLmRNA /CNT=131 /TID=Mm.33954.1 /TIER=Stack /STK=19 /UG=Mm.33954 /LL=105670 /UG_GENE=AW240694 /UG_TITLE=expressed sequence AW240694 /FL=gb:BC003224.1 gb:NM_134083.1
1416391_at	207.7	P	0.00293	0	205.3	NC	0.5	264.2	P	0.001221	-0.1	226.2	NC	0.5	265.7	P	0.001953	0.2	217.8	NC	0.5	gb:NM_133735.1 /DB_XREF=gi:19526931 /GEN=1110069M14Rik /FEA=FLmRNA /CNT=122 /TID=Mm.176845.1 /TIER=FL+Stack /STK=93 /UG=Mm.176845 /LL=71799 /DEF=Mus musculus RIKEN cDNA 1110069M14 gene (1110069M14Rik), mRNA. /PROD=RIKEN cDNA 1110069M14 /FL=gb:NM_133735.1 gb:BC004766.1
1416392_a_at	16061.4	P	0.000244	0	16253.9	NC	0.5	16047.8	P	0.000244	0	16002.6	NC	0.5	15776.5	P	0.000244	0	16469.1	NC	0.5	gb:NM_009729.1 /DB_XREF=gi:6753143 /GEN=Atp6v0c /FEA=FLmRNA /CNT=320 /TID=Mm.30155.1 /TIER=FL+Stack /STK=92 /UG=Mm.30155 /LL=11984 /DEF=Mus musculus ATPase, H+ transporting, lysosomal 16kD, V0 subunit C (Atp6v0c), mRNA. /PROD=ATPase, H+ transporting, lysosomal (vacuolarproton pump)6kD /FL=gb:M64298.1 gb:NM_009729.1
1416393_at	2738.5	P	0.000244	-0.1	3037.8	NC	0.692594	2879.1	P	0.000244	0	3231.1	NC	0.5	2909.2	P	0.000244	-0.2	3414	NC	0.894337	gb:NM_013536.1 /DB_XREF=gi:7305108 /GEN=Grcc2f /FEA=FLmRNA /CNT=185 /TID=Mm.6390.1 /TIER=FL+Stack /STK=92 /UG=Mm.6390 /LL=14791 /DEF=Mus musculus gene rich cluster, C2f gene (Grcc2f), mRNA. /PROD=gene rich cluster, C2f gene /FL=gb:NM_013536.1 gb:BC002004.1
1416394_at	1505	P	0.000244	-0.2	1580.7	NC	0.777251	1359.9	P	0.000244	-0.1	1556.3	NC	0.5	1518.9	P	0.000244	0	1710.3	NC	0.5	gb:NM_009736.1 /DB_XREF=gi:6753159 /GEN=Bag1 /FEA=FLmRNA /CNT=184 /TID=Mm.688.1 /TIER=FL+Stack /STK=92 /UG=Mm.688 /LL=12017 /DEF=Mus musculus Bcl2-associated athanogene 1 (Bag1), mRNA. /PROD=Bcl2-associated athanogene 1 /FL=gb:AF022223.1 gb:BC003722.1 gb:NM_009736.1
1416395_at	3218.6	P	0.000244	-1	6067.2	D	0.99998	3495.9	P	0.000244	-0.9	6298.8	D	0.99998	3644.6	P	0.000244	-1	6548.4	D	0.99998	gb:BC024625.1 /DB_XREF=gi:19354249 /FEA=FLmRNA /CNT=148 /TID=Mm.3624.1 /TIER=FL+Stack /STK=92 /UG=Mm.3624 /LL=14923 /UG_GENE=Guk1 /DEF=Mus musculus, guanylate kinase 1, clone MGC:25313 IMAGE:4485215, mRNA, complete cds. /PROD=guanylate kinase 1 /FL=gb:U53514.1 gb:NM_008193.1 gb:BC024625.1
1416396_at	100.6	P	0.023926	-0.2	111.6	NC	0.5	39.8	P	0.030273	-0.9	94.6	NC	0.98579	112.2	P	0.008057	0.3	86.2	NC	0.274048	gb:AV319909 /DB_XREF=gi:16394914 /DB_XREF=AV319909 /CLONE=6030413P10 /FEA=FLmRNA /CNT=184 /TID=Mm.28196.1 /TIER=ConsEnd /STK=1 /UG=Mm.28196 /LL=69150 /UG_GENE=Snx4 /UG_TITLE=sorting nexin 4 /FL=gb:NM_080557.1 gb:BC016599.1
1416397_at	233.6	P	0.000244	-0.5	211.6	NC	0.506476	236.2	P	0.001221	-0.2	255.1	NC	0.942324	279	P	0.000732	-0.2	254.2	NC	0.62112	gb:BC018326.1 /DB_XREF=gi:17390764 /FEA=FLmRNA /CNT=171 /TID=Mm.41654.1 /TIER=FL+Stack /STK=92 /UG=Mm.41654 /LL=80889 /UG_GENE=Mesdc1 /DEF=Mus musculus, mesoderm development candidate 1, clone MGC:19286 IMAGE:4018100, mRNA, complete cds. /PROD=mesoderm development candidate 1 /FL=gb:NM_030705.1 gb:BC018326.1
1416398_at	145.4	P	0.046143	-0.3	161	NC	0.981872	109.8	P	0.046143	-0.4	194.3	NC	0.981872	128.7	P	0.037598	0	181.7	NC	0.5	gb:BB474887 /DB_XREF=gi:16439930 /DB_XREF=BB474887 /CLONE=D330010D18 /FEA=FLmRNA /CNT=171 /TID=Mm.41654.1 /TIER=ConsEnd /STK=1 /UG=Mm.41654 /LL=80889 /UG_GENE=Mesdc1 /UG_TITLE=mesoderm development candidate 1 /FL=gb:NM_030705.1 gb:BC018326.1
1416399_a_at	1676	P	0.000244	0	1791.1	NC	0.5	1769.2	P	0.000244	0.1	1943.7	NC	0.5	2012.8	P	0.000244	0.1	1702.7	NC	0.5	gb:NM_010443.1 /DB_XREF=gi:6754213 /GEN=Hmox2 /FEA=FLmRNA /CNT=148 /TID=Mm.710.1 /TIER=FL+Stack /STK=92 /UG=Mm.710 /LL=15369 /DEF=Mus musculus heme oxygenase (decycling) 2 (Hmox2), mRNA. /PROD=heme oxygenase (decycling) 2 /FL=gb:AF029874.1 gb:NM_010443.1 gb:AF054669.1
1416400_at	361.1	P	0.000244	-0.4	466.5	D	0.998923	444.9	P	0.000244	-0.1	521	NC	0.5	418.2	P	0.000244	0	488.9	NC	0.5	gb:NM_025412.1 /DB_XREF=gi:13384799 /GEN=1110058B13Rik /FEA=FLmRNA /CNT=148 /TID=Mm.24883.1 /TIER=FL+Stack /STK=92 /UG=Mm.24883 /LL=66194 /DEF=Mus musculus RIKEN cDNA 1110058B13 gene (1110058B13Rik), mRNA. /PROD=RIKEN cDNA 1110058B13 /FL=gb:BC026536.1 gb:NM_025412.1
1416401_at	343.8	P	0.046143	0	369.8	NC	0.5	317.5	P	0.037598	-0.1	354.4	NC	0.5	390.2	P	0.046143	0.1	327.8	NC	0.5	gb:NM_007656.1 /DB_XREF=gi:6671717 /GEN=Kai1 /FEA=FLmRNA /CNT=154 /TID=Mm.4261.1 /TIER=FL+Stack /STK=92 /UG=Mm.4261 /LL=12521 /DEF=Mus musculus kangai 1 (suppression of tumorigenicity 6, prostate) (Kai1), mRNA. /PROD=kangai 1 (suppression of tumorigenicity 6,prostate) /FL=gb:D14883.1 gb:NM_007656.1
1416402_at	521.3	P	0.00415	-0.4	523.1	NC	0.60871	386.6	P	0.008057	-0.4	547.8	D	0.999611	456.8	P	0.005859	-0.3	575.8	NC	0.669411	gb:NM_019552.1 /DB_XREF=gi:9506366 /GEN=Abcb10 /FEA=FLmRNA /CNT=161 /TID=Mm.143731.1 /TIER=FL+Stack /STK=92 /UG=Mm.143731 /LL=56199 /DEF=Mus musculus ATP-binding cassette, sub-family B (MDRTAP), member 10 (Abcb10), nuclear gene encoding mitochondrial protein, mRNA. /PROD=ATP-binding cassette, sub-family B, member 10 /FL=gb:AF266284.1 gb:NM_019552.1
1416403_at	124.5	P	0.00293	-0.4	174	NC	0.868657	113.5	P	0.000244	-0.4	159.7	NC	0.911062	124.9	P	0.000732	-0.3	182.4	NC	0.703911	gb:AV382118 /DB_XREF=gi:16398373 /DB_XREF=AV382118 /CLONE=9330103I03 /FEA=FLmRNA /CNT=161 /TID=Mm.143731.1 /TIER=Stack /STK=18 /UG=Mm.143731 /LL=56199 /UG_GENE=Abcb10 /UG_TITLE=ATP-binding cassette, sub-family B (MDRTAP), member 10 /FL=gb:AF266284.1 gb:NM_019552.1
1416404_s_at	12547.2	P	0.000244	0.1	11849.8	NC	0.5	11761.5	P	0.000244	-0.1	13328.9	NC	0.5	10986.1	P	0.000244	-0.2	13225.4	NC	0.995075	gb:NM_013647.1 /DB_XREF=gi:7305444 /GEN=Rps16 /FEA=FLmRNA /CNT=201 /TID=Mm.702.1 /TIER=FL+Stack /STK=91 /UG=Mm.702 /LL=20055 /DEF=Mus musculus ribosomal protein S16 (Rps16), mRNA. /PROD=ribosomal protein S16 /FL=gb:NM_013647.1
1416405_at	130.4	P	0.046143	0.3	114.3	NC	0.39129	134.5	A	0.149658	0	132.4	NC	0.5	115.5	A	0.095215	-0.3	127.4	NC	0.692594	gb:BC019502.1 /DB_XREF=gi:18044514 /FEA=FLmRNA /CNT=224 /TID=Mm.2608.1 /TIER=FL+Stack /STK=91 /UG=Mm.2608 /LL=12111 /UG_GENE=Bgn /DEF=Mus musculus, biglycan, clone MGC:28669 IMAGE:4237268, mRNA, complete cds. /PROD=biglycan /FL=gb:BC005452.1 gb:NM_007542.2 gb:L20276.1 gb:BC019502.1
1416406_at	5134.3	P	0.000244	0.2	4221.1	NC	0.203871	5357.9	P	0.000244	0.2	4363.3	NC	0.263341	5268.8	P	0.000244	0.1	4813.2	NC	0.5	gb:NM_008556.1 /DB_XREF=gi:6678811 /GEN=Pea15 /FEA=FLmRNA /CNT=266 /TID=Mm.544.1 /TIER=FL+Stack /STK=91 /UG=Mm.544 /LL=18611 /DEF=Mus musculus phosphoprotein enriched in astrocytes 15 (Pea15), mRNA. /PROD=phosphoprotein enriched in astrocytes 15 /FL=gb:NM_008556.1 gb:L31958.1
1416407_at	10000.8	P	0.000244	0.1	8733.2	NC	0.5	10905.4	P	0.000244	0.3	9134	I	0.000966	10706.3	P	0.000244	0.2	9500.1	NC	0.047264	gb:AI323543 /DB_XREF=gi:4057972 /DB_XREF=mp28b03.x1 /CLONE=IMAGE:570509 /FEA=FLmRNA /CNT=266 /TID=Mm.544.1 /TIER=Stack /STK=38 /UG=Mm.544 /LL=18611 /UG_GENE=Pea15 /UG_TITLE=phosphoprotein enriched in astrocytes 15 /FL=gb:NM_008556.1 gb:L31958.1
1416408_at	3710.8	P	0.000244	0.2	3113.9	NC	0.047264	3486.5	P	0.000244	0.2	2995.9	NC	0.069813	3045.1	P	0.000732	0.2	3111.5	NC	0.330589	gb:NM_015729.1 /DB_XREF=gi:7656854 /GEN=Acox1 /FEA=FLmRNA /CNT=263 /TID=Mm.8403.1 /TIER=FL+Stack /STK=91 /UG=Mm.8403 /LL=11430 /DEF=Mus musculus acyl-Coenzyme A oxidase 1, palmitoyl (Acox1), mRNA. /PROD=acyl-Coenzyme A oxidase 1, palmitoyl /FL=gb:NM_015729.1 gb:AB034914.1 gb:AF006688.1
1416409_at	2137.9	P	0.000244	0.4	1558	I	0.000692	2042.6	P	0.000244	0.3	1610.2	NC	0.004073	2119	P	0.000244	0.5	1572.8	I	5.2e-05	gb:AB034914.1 /DB_XREF=gi:6429155 /GEN=muspaox /FEA=FLmRNA /CNT=263 /TID=Mm.8403.1 /TIER=FL+Stack /STK=25 /UG=Mm.8403 /LL=11430 /DEF=Mus musculus muspaox mRNA for peroxisomal acyl-CoA oxidase, complete cds. /PROD=peroxisomal acyl-CoA oxidase /FL=gb:NM_015729.1 gb:AB034914.1 gb:AF006688.1
1416410_at	1181.1	P	0.000244	0.3	1145.7	NC	0.5	982.6	P	0.000244	0.3	954.6	NC	0.105663	1155.4	P	0.000732	0.2	1162.5	NC	0.318909	gb:NM_008776.1 /DB_XREF=gi:6679200 /GEN=Pafah1b3 /FEA=FLmRNA /CNT=103 /TID=Mm.597.1 /TIER=FL+Stack /STK=91 /UG=Mm.597 /LL=18476 /DEF=Mus musculus platelet-activating factor acetylhydrolase, isoform 1b, alpha1 subunit (Pafah1b3), mRNA. /PROD=platelet-activating factor acetylhydrolase,isoform 1b, alpha1 subunit /FL=gb:U57746.1 gb:NM_008776.1
1416411_at	58.8	A	0.149658	0.2	51.7	NC	0.044149	4.8	A	0.398926	-2.4	40	NC	0.596188	18.2	A	0.432373	-0.1	23.8	NC	0.307406	gb:NM_008183.1 /DB_XREF=gi:6680120 /GEN=Gstm2 /FEA=FLmRNA /CNT=135 /TID=Mm.14601.1 /TIER=FL+Stack /STK=91 /UG=Mm.14601 /LL=14863 /DEF=Mus musculus glutathione S-transferase, mu 2 (Gstm2), mRNA. /PROD=glutathione-S-transferase, mu 2 /FL=gb:J04696.1 gb:NM_008183.1
1416412_at	817.7	P	0.000244	0.2	557.3	NC	0.038415	840.7	P	0.000244	0.5	641.5	I	0.000241	877.3	P	0.000244	0.2	647.1	NC	0.008511	gb:NM_010945.1 /DB_XREF=gi:6754897 /GEN=Nsmaf /FEA=FLmRNA /CNT=165 /TID=Mm.3059.1 /TIER=FL+Stack /STK=91 /UG=Mm.3059 /LL=18201 /DEF=Mus musculus neutral sphingomyelinase (N-SMase) activation associated factor (Nsmaf), mRNA. /PROD=neutral sphingomyelinase (N-SMase) activationassociated factor /FL=gb:AF013632.1 gb:NM_010945.1
1416413_at	44.8	A	0.432373	4	1.4	NC	0.035785	5.5	A	0.665527	-1.8	19.5	NC	0.545234	24.7	A	0.601074	2.6	9.9	NC	0.318909	gb:NM_012007.1 /DB_XREF=gi:7770061 /GEN=Ctsj /FEA=FLmRNA /CNT=102 /TID=Mm.31948.1 /TIER=FL+Stack /STK=91 /UG=Mm.31948 /LL=26898 /DEF=Mus musculus cathepsin J (Ctsj), mRNA. /PROD=cathepsin J /FL=gb:AF136272.1 gb:NM_012007.1 gb:AF158182.1
1416414_at	133	A	0.246094	0.7	56.7	NC	0.028766	85.2	A	0.219482	-0.1	108.4	NC	0.296089	40.1	A	0.398926	-0.6	103.9	NC	0.5	gb:NM_133918.1 /DB_XREF=gi:19527129 /GEN=AW229038 /FEA=FLmRNA /CNT=160 /TID=Mm.46229.1 /TIER=FL+Stack /STK=91 /UG=Mm.46229 /LL=100952 /DEF=Mus musculus expressed sequence AW229038 (AW229038), mRNA. /PROD=RIKEN cDNA 5830419M17 /FL=gb:NM_133918.1 gb:BC005481.1
1416415_a_at	10466.6	P	0.000244	0	10232.5	NC	0.5	10823.2	P	0.000244	0	10286.6	NC	0.5	10207.7	P	0.000244	0	10647.1	NC	0.5	gb:AY074806.1 /DB_XREF=gi:18535650 /FEA=FLmRNA /CNT=245 /TID=Mm.916.1 /TIER=FL+Stack /STK=90 /UG=Mm.916 /LL=51788 /UG_GENE=H2afz /DEF=Mus musculus histone H2A.Z mRNA, complete cds. /PROD=histone H2A.Z /FL=gb:U70494.1 gb:NM_016750.1 gb:AY074806.1
1416416_x_at	543.7	P	0.000244	0.7	298.7	I	0.00013	544.7	P	0.000244	0.6	359.8	I	2.7e-05	692.7	P	0.000244	0.6	431.8	I	3e-05	gb:NM_010358.1 /DB_XREF=gi:6754083 /GEN=Gstm1 /FEA=FLmRNA /CNT=297 /TID=Mm.2011.1 /TIER=FL+Stack /STK=90 /UG=Mm.2011 /LL=14862 /DEF=Mus musculus glutathione S-transferase, mu 1 (Gstm1), mRNA. /PROD=glutathione-S-transferase, mu 1 /FL=gb:NM_010358.1 gb:J04632.1 gb:BC003822.1
1416417_a_at	5560.1	P	0.000244	0.2	4604.2	NC	0.153232	5509.9	P	0.000244	0.1	5250.3	NC	0.252851	5642	P	0.000244	0.1	5596.7	NC	0.5	gb:NM_025843.1 /DB_XREF=gi:13385321 /GEN=1110002H15Rik /FEA=FLmRNA /CNT=177 /TID=Mm.29683.1 /TIER=FL+Stack /STK=90 /UG=Mm.29683 /LL=66916 /DEF=Mus musculus RIKEN cDNA 1110002H15 gene (1110002H15Rik), mRNA. /PROD=RIKEN cDNA 1110002H15 /FL=gb:NM_025843.1
1416418_at	2845	P	0.000244	-0.5	4256.5	D	0.99998	3278.7	P	0.000244	-0.4	4209.1	D	0.999954	2764.2	P	0.000244	-0.5	4288.2	D	0.99998	gb:AF180518.1 /DB_XREF=gi:13241281 /FEA=FLmRNA /CNT=303 /TID=Mm.14638.1 /TIER=FL+Stack /STK=90 /UG=Mm.14638 /LL=57436 /UG_GENE=Gabarapl1 /DEF=Mus musculus GABA-A receptor-associated protein-like protein 1 mRNA, complete cds. /PROD=GABA-A receptor-associated protein-like protein1 /FL=gb:BC004602.1 gb:AF180518.1 gb:NM_020590.2 gb:BC024706.1
1416419_s_at	6060.3	P	0.000244	-0.4	8772.3	D	0.99998	6804.3	P	0.000244	-0.4	9543.3	D	0.99998	6529.4	P	0.000244	-0.4	9182.4	D	0.999973	gb:AF180518.1 /DB_XREF=gi:13241281 /FEA=FLmRNA /CNT=303 /TID=Mm.14638.1 /TIER=FL+Stack /STK=90 /UG=Mm.14638 /LL=57436 /UG_GENE=Gabarapl1 /DEF=Mus musculus GABA-A receptor-associated protein-like protein 1 mRNA, complete cds. /PROD=GABA-A receptor-associated protein-like protein1 /FL=gb:BC004602.1 gb:AF180518.1 gb:NM_020590.2 gb:BC024706.1
1416420_a_at	20796.4	P	0.000244	-0.1	22973.1	NC	0.5	22273.8	P	0.000244	-0.1	24026.6	NC	0.5	21689.2	P	0.000244	-0.2	24707.4	NC	0.952736	gb:NM_011292.1 /DB_XREF=gi:14149646 /GEN=Rpl9 /FEA=FLmRNA /CNT=141 /TID=Mm.14244.1 /TIER=FL+Stack /STK=90 /UG=Mm.14244 /LL=20005 /DEF=Mus musculus ribosomal protein L9 (Rpl9), mRNA. /PROD=ribosomal protein L9 /FL=gb:BC013165.1 gb:AF260271.1 gb:NM_011292.1
1416421_a_at	1027.4	P	0.000244	0	1110.7	NC	0.5	1133.6	P	0.000244	0.2	1057.6	NC	0.145682	983.3	P	0.000244	-0.1	1172.3	NC	0.558077	gb:BG796845 /DB_XREF=gi:14132415 /DB_XREF=UTSW_SM6A5 /CLONE=UTSW_SM6A5 /FEA=FLmRNA /CNT=172 /TID=Mm.10508.1 /TIER=Stack /STK=12 /UG=Mm.10508 /LL=20823 /UG_GENE=Ssb /UG_TITLE=Sjogren syndrome antigen B /FL=gb:L00993.1 gb:NM_009278.1 gb:BC003820.1
1416422_a_at	778	P	0.000244	0.1	735.1	NC	0.5	653.4	P	0.000244	-0.1	882	NC	0.506476	593.3	P	0.000244	0	745.9	NC	0.5	gb:BM208153 /DB_XREF=gi:17764250 /DB_XREF=C0623C01-3 /CLONE=C0623C01 /FEA=FLmRNA /CNT=172 /TID=Mm.10508.1 /TIER=ConsEnd /STK=2 /UG=Mm.10508 /LL=20823 /UG_GENE=Ssb /UG_TITLE=Sjogren syndrome antigen B /FL=gb:L00993.1 gb:NM_009278.1 gb:BC003820.1
1416423_x_at	530.4	P	0.000244	0.2	562.6	NC	0.111714	488.4	P	0.000244	0.1	363.2	NC	0.5	477.7	P	0.005859	-0.2	585.6	NC	0.925732	gb:BM208153 /DB_XREF=gi:17764250 /DB_XREF=C0623C01-3 /CLONE=C0623C01 /FEA=FLmRNA /CNT=172 /TID=Mm.10508.1 /TIER=ConsEnd /STK=2 /UG=Mm.10508 /LL=20823 /UG_GENE=Ssb /UG_TITLE=Sjogren syndrome antigen B /FL=gb:L00993.1 gb:NM_009278.1 gb:BC003820.1
1416424_at	319	A	0.067627	0.2	252.7	NC	0.065566	335.6	P	0.018555	0.2	255.4	NC	0.057676	424	P	0.030273	0.4	277.5	NC	0.030967	gb:BC011116.1 /DB_XREF=gi:15029789 /FEA=FLmRNA /CNT=246 /TID=Mm.104975.1 /TIER=FL+Stack /STK=90 /UG=Mm.104975 /LL=66905 /UG_GENE=1300012C15Rik /DEF=Mus musculus, RIKEN cDNA 1300012C15 gene, clone MGC:19018 IMAGE:4023354, mRNA, complete cds. /PROD=RIKEN cDNA 1300012C15 gene /FL=gb:NM_025836.1 gb:BC011116.1
1416425_at	1147.3	P	0.000244	0	917.4	NC	0.5	1464.4	P	0.000244	0.2	979	NC	0.124552	1170.1	P	0.000244	0.1	919.1	NC	0.5	gb:BC019767.1 /DB_XREF=gi:18043901 /FEA=FLmRNA /CNT=210 /TID=Mm.144235.1 /TIER=FL+Stack /STK=90 /UG=Mm.144235 /LL=19298 /UG_GENE=Pxf /DEF=Mus musculus, peroxisomal farnesylated protein, clone MGC:30402 IMAGE:4502819, mRNA, complete cds. /PROD=peroxisomal farnesylated protein /FL=gb:NM_023041.1 gb:BC019767.1
1416426_at	4937.7	P	0.000244	0.3	4082.3	NC	0.009292	4875.6	P	0.000732	0.4	3790.6	I	8.8e-05	4282	P	0.000244	0.1	4265	NC	0.5	gb:NM_025887.1 /DB_XREF=gi:13385373 /GEN=Rab5a /FEA=FLmRNA /CNT=179 /TID=Mm.28872.1 /TIER=FL+Stack /STK=90 /UG=Mm.28872 /LL=110332 /DEF=Mus musculus RAB5A, member RAS oncogene family (Rab5a), mRNA. /PROD=RAB5A, member RAS oncogene family /FL=gb:NM_025887.1 gb:BC004842.1
1416427_at	11286.2	P	0.000244	0	11274.7	NC	0.5	10695.4	P	0.000244	-0.1	11542.7	NC	0.5	11105.5	P	0.000244	0	11047.2	NC	0.5	gb:NM_017367.1 /DB_XREF=gi:8393062 /GEN=Ccni /FEA=FLmRNA /CNT=309 /TID=Mm.22711.1 /TIER=FL+Stack /STK=9 /UG=Mm.22711 /LL=12453 /DEF=Mus musculus cyclin I (Ccni), mRNA. /PROD=cyclin I /FL=gb:NM_017367.1 gb:BC003290.1 gb:AF005886.2
1416428_at	1273.5	P	0.000244	0	1223.1	NC	0.5	1321.1	P	0.000244	0	1198.9	NC	0.5	1312.6	P	0.000244	0	1145.5	NC	0.5	gb:NM_021513.1 /DB_XREF=gi:10946933 /GEN=AB041579 /FEA=FLmRNA /CNT=145 /TID=Mm.29459.1 /TIER=FL+Stack /STK=90 /UG=Mm.29459 /LL=59016 /DEF=Mus musculus hypothetical protein, MNCb-2032 (AB041579), mRNA. /PROD=hypothetical protein, MNCb-2032 /FL=gb:NM_021513.1
1416429_a_at	836.7	P	0.000244	-0.1	828.9	NC	0.681091	925.6	P	0.001221	0.1	681	NC	0.5	586.1	P	0.000244	0	805.3	NC	0.5	gb:NM_009804.1 /DB_XREF=gi:6753271 /GEN=Cas1 /FEA=FLmRNA /CNT=256 /TID=Mm.4215.1 /TIER=FL+Stack /STK=90 /UG=Mm.4215 /LL=12359 /DEF=Mus musculus catalase 1 (Cas1), mRNA. /PROD=catalase 1 /FL=gb:BC013447.1 gb:M62897.1 gb:NM_009804.1 gb:L25069.1 gb:AY040626.1
1416430_at	701.5	P	0.000732	0	664	NC	0.5	658.8	P	0.000732	0.1	752	NC	0.416433	678	P	0.000244	-0.1	787.4	NC	0.5	gb:NM_009804.1 /DB_XREF=gi:6753271 /GEN=Cas1 /FEA=FLmRNA /CNT=256 /TID=Mm.4215.1 /TIER=FL+Stack /STK=90 /UG=Mm.4215 /LL=12359 /DEF=Mus musculus catalase 1 (Cas1), mRNA. /PROD=catalase 1 /FL=gb:BC013447.1 gb:M62897.1 gb:NM_009804.1 gb:L25069.1 gb:AY040626.1
1416431_at	384	P	0.000244	2.2	73.2	I	0.000618	450.1	P	0.000244	4.8	15.9	I	2e-05	334.6	P	0.000244	5.2	6.7	I	7.8e-05	gb:NM_026473.1 /DB_XREF=gi:13385963 /GEN=2310057H16Rik /FEA=FLmRNA /CNT=173 /TID=Mm.181860.1 /TIER=FL+Stack /STK=90 /UG=Mm.181860 /LL=67951 /DEF=Mus musculus RIKEN cDNA 2310057H16 gene (2310057H16Rik), mRNA. /PROD=RIKEN cDNA 2310057H16 /FL=gb:NM_026473.1 gb:BC008225.1
1416432_at	195.3	P	0.000732	-0.8	421.6	D	0.99998	314.2	P	0.000244	-0.1	350.3	NC	0.5	415.3	P	0.000244	0.2	344.8	NC	0.5	gb:NM_133232.1 /DB_XREF=gi:18875393 /GEN=Pfkfb3 /FEA=FLmRNA /CNT=148 /TID=Mm.19669.1 /TIER=FL+Stack /STK=90 /UG=Mm.19669 /LL=170768 /DEF=Mus musculus inducible 6-phosphofructo-2-kinase (Pfkfb3), mRNA. /PROD=inducible 6-phosphofructo-2-kinase /FL=gb:AF294617.1 gb:NM_133232.1
1416433_at	465.5	P	0.000732	-0.3	464.1	NC	0.846768	499.3	P	0.000244	-0.1	501.6	NC	0.5	339.9	P	0.000732	-0.3	514.1	NC	0.971234	gb:BC004578.1 /DB_XREF=gi:13435423 /FEA=FLmRNA /CNT=145 /TID=Mm.2870.1 /TIER=FL+Stack /STK=90 /UG=Mm.2870 /LL=19891 /UG_GENE=Rpa2 /DEF=Mus musculus, Similar to replication protein A2, clone MGC:6146 IMAGE:3586727, mRNA, complete cds. /PROD=Similar to replication protein A2 /FL=gb:BC004578.1 gb:D00812.1 gb:NM_011284.1
1416434_at	45.8	P	0.01416	-0.8	86.7	NC	0.715033	66.5	P	0.023926	-0.1	80.7	NC	0.888286	35.8	A	0.171387	-1.1	77.3	NC	0.986922	gb:NM_013479.1 /DB_XREF=gi:7304926 /GEN=Bcl2l10 /FEA=FLmRNA /CNT=107 /TID=Mm.25988.1 /TIER=FL+Stack /STK=90 /UG=Mm.25988 /LL=12049 /DEF=Mus musculus Bcl2-like 10 (Bcl2l10), mRNA. /PROD=Bcl2-like 10 /FL=gb:AF102501.1 gb:NM_013479.1 gb:AF067660.1
1416435_at	402.4	P	0.000732	1	219.4	I	2e-05	405.6	P	0.000732	0.7	246.7	I	0.000865	358.3	P	0.001221	0.9	218.4	MI	0.002032	gb:NM_010736.1 /DB_XREF=gi:7549774 /GEN=Ltbr /FEA=FLmRNA /CNT=161 /TID=Mm.3122.1 /TIER=FL+Stack /STK=90 /UG=Mm.3122 /LL=17000 /DEF=Mus musculus lymphotoxin B receptor (Ltbr), mRNA. /PROD=lymphotoxin B receptor /FL=gb:U29173.1 gb:NM_010736.1 gb:L38423.1
1416436_a_at	696.4	P	0.001221	0.2	655.1	NC	0.342437	754.4	P	0.001221	0.2	684.7	NC	0.318909	642.1	P	0.001221	0.1	632.9	NC	0.5	gb:AK011152.1 /DB_XREF=gi:12847090 /FEA=FLmRNA /CNT=202 /TID=Mm.17392.1 /TIER=Stack /STK=16 /UG=Mm.17392 /LL=56046 /UG_GENE=Bfzb-pending /UG_TITLE=basic FGF repressed, Zic binding protein /DEF=Mus musculus 10 days embryo whole body cDNA, RIKEN full-length enriched library, clone:2600003C05:basic FGF repressed, Zic binding protein, full insert sequence. /FL=gb:AF253516.1 gb:NM_018888.1
1416437_a_at	641.3	P	0.000244	0.3	512.5	NC	0.138386	523.2	P	0.000244	-0.2	609.6	NC	0.681091	558	P	0.000244	0.2	512.8	NC	0.5	gb:AF262046.1 /DB_XREF=gi:11527194 /GEN=Syd2 /FEA=FLmRNA /CNT=159 /TID=Mm.43081.1 /TIER=FL /STK=1 /UG=Mm.43081 /LL=30957 /DEF=Mus musculus sunday driver 2 (Syd2) mRNA, complete cds. /PROD=sunday driver 2 /FL=gb:NM_013931.1 gb:AF262046.1 gb:AB043125.1 gb:AB043124.1 gb:AF178637.1
1416438_at	3944.5	P	0.000244	0	3908.7	NC	0.5	4142.4	P	0.000244	0	4148.9	NC	0.5	4420.9	P	0.000244	0.1	4247	NC	0.5	gb:NM_133691.1 /DB_XREF=gi:19526861 /GEN=2410104I19Rik /FEA=FLmRNA /CNT=197 /TID=Mm.29965.1 /TIER=FL+Stack /STK=89 /UG=Mm.29965 /LL=67959 /DEF=Mus musculus RIKEN cDNA 2410104I19 gene (2410104I19Rik), mRNA. /PROD=RIKEN cDNA 2410104I19 /FL=gb:BC010601.1 gb:NM_133691.1
1416439_at	447.4	P	0.000244	-0.3	484.3	NC	0.978776	473.3	P	0.000244	-0.2	646.9	NC	0.583567	605.6	P	0.000732	-0.3	595.9	NC	0.854318	gb:NM_023203.1 /DB_XREF=gi:12963572 /GEN=2410015N17Rik /FEA=FLmRNA /CNT=144 /TID=Mm.29898.1 /TIER=FL+Stack /STK=89 /UG=Mm.29898 /LL=66422 /DEF=Mus musculus RIKEN cDNA 2410015N17 gene (2410015N17Rik), mRNA. /PROD=RIKEN cDNA 2410015N17 /FL=gb:AF110764.1 gb:NM_023203.1 gb:BC004623.1
1416440_at	4037	P	0.000244	0.3	3046.8	NC	0.004073	3367.5	P	0.000244	0	3208.3	NC	0.5	2987.6	P	0.000244	-0.1	3293.9	NC	0.5	gb:NM_016898.1 /DB_XREF=gi:8393786 /GEN=Cd164 /FEA=FLmRNA /CNT=307 /TID=Mm.28083.1 /TIER=FL+Stack /STK=89 /UG=Mm.28083 /LL=53599 /DEF=Mus musculus CD164 antigen (Cd164), mRNA. /PROD=CD164 antigen /FL=gb:NM_016898.1 gb:AF299345.1 gb:AB028895.1 gb:AB014464.1 gb:BC005414.1
1416441_at	459.2	P	0.000244	0.8	244.3	I	2e-05	439.6	P	0.000244	0.4	314.7	I	0.001832	366.2	P	0.000244	0.5	274.5	NC	0.105663	gb:NM_018755.1 /DB_XREF=gi:9055233 /GEN=Pgcp-pending /FEA=FLmRNA /CNT=151 /TID=Mm.14894.1 /TIER=FL+Stack /STK=89 /UG=Mm.14894 /LL=54381 /DEF=Mus musculus plasma glutamate carboxypeptidase (Pgcp-pending), mRNA. /PROD=plasma glutamate carboxypeptidase /FL=gb:AF009513.1 gb:NM_018755.1 gb:AF107835.1
1416442_at	973.8	P	0.000244	0.7	549.1	I	2.3e-05	954.7	P	0.000244	0.7	489.8	I	0.000114	1039.4	P	0.000244	0.7	624.6	I	4.6e-05	gb:NM_010499.1 /DB_XREF=gi:6754281 /GEN=Ier2 /FEA=FLmRNA /CNT=176 /TID=Mm.399.1 /TIER=FL+Stack /STK=89 /UG=Mm.399 /LL=15936 /DEF=Mus musculus immediate early response 2 (Ier2), mRNA. /PROD=immediate early response 2 /FL=gb:M59821.1 gb:NM_010499.1 gb:BC002067.1
1416443_a_at	2698.2	P	0.000732	0	2672.1	NC	0.5	2938.4	P	0.000732	0	2893	NC	0.5	2944.5	P	0.000732	0.1	2933.2	NC	0.5	gb:NM_019748.1 /DB_XREF=gi:9790246 /GEN=Uble1a /FEA=FLmRNA /CNT=164 /TID=Mm.29698.1 /TIER=FL+Stack /STK=89 /UG=Mm.29698 /LL=56459 /DEF=Mus musculus ubiquitin-like 1 (sentrin) activating enzyme E1A (Uble1a), mRNA. /PROD=ubiquitin-like 1 (sentrin) activating enzymesubunit 1 /FL=gb:AB024303.1 gb:NM_019748.1
1416444_at	1597.5	P	0.000244	0.5	1029.3	I	2e-05	1497.4	P	0.000244	0.3	1108.4	I	0.000552	1356.7	P	0.000244	0.4	1025	I	0.00013	gb:NM_019423.1 /DB_XREF=gi:9507146 /GEN=Elovl2 /FEA=FLmRNA /CNT=140 /TID=Mm.2567.1 /TIER=FL+Stack /STK=89 /UG=Mm.2567 /LL=54326 /DEF=Mus musculus elongation of very long chain fatty acids (FEN1Elo2, SUR4Elo3, yeast)-like 2 (Elovl2), mRNA. /PROD=sequence similarity to Cig30 2 /FL=gb:NM_019423.1 gb:AF170908.1
1416445_at	1734.2	P	0.000732	-0.1	1871.9	NC	0.830902	1922.9	P	0.000244	0.2	2045.5	NC	0.004073	2218.5	P	0.000732	0.1	2098.8	NC	0.5	gb:NM_133747.1 /DB_XREF=gi:19526951 /GEN=2810405J04Rik /FEA=FLmRNA /CNT=163 /TID=Mm.24641.1 /TIER=FL+Stack /STK=89 /UG=Mm.24641 /LL=72722 /DEF=Mus musculus RIKEN cDNA 2810405J04 gene (2810405J04Rik), mRNA. /PROD=RIKEN cDNA 2810405J04 /FL=gb:NM_133747.1 gb:BC004626.1
1416446_at	1619.8	P	0.000732	-0.3	3078.8	D	0.999693	1877.5	P	0.001221	-0.2	2252.3	NC	0.983269	1923.9	P	0.000244	-0.4	2567.5	D	0.999562	gb:NM_133718.1 /DB_XREF=gi:19526899 /GEN=2010200I23Rik /FEA=FLmRNA /CNT=309 /TID=Mm.171292.1 /TIER=FL+Stack /STK=89 /UG=Mm.171292 /LL=69981 /DEF=Mus musculus RIKEN cDNA 2010200I23 gene (2010200I23Rik), mRNA. /PROD=RIKEN cDNA 2010200I23 /FL=gb:BC018491.1 gb:BC018367.1 gb:NM_133718.1
1416447_at	2324.1	P	0.000244	-0.4	2966.8	D	0.99998	2399.1	P	0.000244	-0.1	2424.1	NC	0.5	2194.7	P	0.000244	-0.3	2630.1	D	0.999226	gb:BB769202 /DB_XREF=gi:16211744 /DB_XREF=BB769202 /CLONE=G370093H11 /FEA=FLmRNA /CNT=309 /TID=Mm.171292.1 /TIER=Stack /STK=26 /UG=Mm.171292 /LL=69981 /UG_GENE=2010200I23Rik /UG_TITLE=RIKEN cDNA 2010200I23 gene /FL=gb:BC018491.1 gb:BC018367.1 gb:NM_133718.1
1416448_at	811.2	P	0.000244	-0.1	842.1	NC	0.5	1001.9	P	0.000244	0.3	868.8	NC	0.263341	891.7	P	0.001221	0.1	858.9	NC	0.5	gb:NM_025922.1 /DB_XREF=gi:13385413 /GEN=2010016I08Rik /FEA=FLmRNA /CNT=127 /TID=Mm.21399.1 /TIER=FL+Stack /STK=89 /UG=Mm.21399 /LL=67029 /DEF=Mus musculus RIKEN cDNA 2010016I08 gene (2010016I08Rik), mRNA. /PROD=RIKEN cDNA 2010016I08 /FL=gb:BC026508.1 gb:NM_025922.1
1416449_x_at	178.4	P	0.023926	0.2	137.7	NC	0.035785	161.8	P	0.023926	0.6	111.8	NC	0.263341	118.3	A	0.19458	0	155.1	NC	0.5	gb:BC008102.1 /DB_XREF=gi:14198070 /FEA=FLmRNA /CNT=130 /TID=Mm.7247.1 /TIER=FL+Stack /STK=89 /UG=Mm.7247 /LL=20911 /UG_GENE=Stxbp2 /DEF=Mus musculus, syntaxin binding protein 2, clone MGC:11508 IMAGE:3966319, mRNA, complete cds. /PROD=syntaxin binding protein 2 /FL=gb:BC008102.1 gb:D42068.1 gb:U19520.1 gb:AF263345.1 gb:NM_011503.1
1416450_at	262.4	P	0.005371	0.2	195.1	NC	0.5	236	P	0.005859	0.2	163.8	NC	0.5	246.9	P	0.005859	0	286.6	NC	0.5	gb:NM_022015.1 /DB_XREF=gi:11528497 /GEN=Tbn /FEA=FLmRNA /CNT=137 /TID=Mm.18513.1 /TIER=FL+Stack /STK=89 /UG=Mm.18513 /LL=63856 /DEF=Mus musculus taube nuss (Tbn), mRNA. /PROD=taube nuss /FL=gb:NM_022015.1 gb:AF222802.1
1416451_s_at	412.7	P	0.000244	-0.2	531.4	NC	0.703911	540.1	P	0.000244	-0.1	556.4	NC	0.5	485.2	P	0.000244	0.1	566.9	NC	0.5	gb:NM_022015.1 /DB_XREF=gi:11528497 /GEN=Tbn /FEA=FLmRNA /CNT=137 /TID=Mm.18513.1 /TIER=FL+Stack /STK=89 /UG=Mm.18513 /LL=63856 /DEF=Mus musculus taube nuss (Tbn), mRNA. /PROD=taube nuss /FL=gb:NM_022015.1 gb:AF222802.1
1416452_at	2936.5	P	0.000244	-0.4	4044.9	D	0.999611	3278.5	P	0.000244	-0.3	3960.8	MD	0.99751	2925.2	P	0.000244	-0.4	4069.1	D	0.999977	gb:BC008119.1 /DB_XREF=gi:14198115 /FEA=FLmRNA /CNT=373 /TID=Mm.13694.1 /TIER=FL+Stack /STK=88 /UG=Mm.13694 /LL=18242 /UG_GENE=Oat /DEF=Mus musculus, ornithine aminotransferase, clone MGC:6239 IMAGE:3498240, mRNA, complete cds. /PROD=ornithine aminotransferase /FL=gb:NM_016978.1 gb:BC008119.1
1416453_x_at	6209.9	P	0.00415	0.1	5894.4	NC	0.5	5789.8	P	0.00415	-0.1	6383.9	NC	0.5	6006.8	P	0.00415	0	6304	NC	0.747149	gb:NM_011295.1 /DB_XREF=gi:6755365 /GEN=Rps12 /FEA=FLmRNA /CNT=156 /TID=Mm.21289.1 /TIER=FL+Stack /STK=88 /UG=Mm.21289 /LL=20042 /DEF=Mus musculus ribosomal protein S12 (Rps12), mRNA. /PROD=ribosomal protein S12 /FL=gb:BC002079.1 gb:BC018362.1 gb:NM_011295.1
1416454_s_at	338	A	0.095215	-0.4	511.2	NC	0.725952	304.2	A	0.080566	-0.3	435.2	NC	0.645558	426.6	A	0.149658	-0.3	513.9	NC	0.905721	gb:NM_007392.1 /DB_XREF=gi:6671506 /GEN=Acta2 /FEA=FLmRNA /CNT=294 /TID=Mm.16537.1 /TIER=FL+Stack /STK=88 /UG=Mm.16537 /LL=11475 /DEF=Mus musculus actin, alpha 2, smooth muscle, aorta (Acta2), mRNA. /PROD=actin, alpha 2, smooth muscle, aorta /FL=gb:NM_007392.1
1416455_a_at	1406.2	P	0.000244	0.5	913.2	I	2e-05	1058.8	P	0.000244	0.2	808.3	NC	0.232549	981.5	P	0.000244	0	882.5	NC	0.5	gb:NM_009964.1 /DB_XREF=gi:6753529 /GEN=Cryab /FEA=FLmRNA /CNT=171 /TID=Mm.178.1 /TIER=FL+Stack /STK=88 /UG=Mm.178 /LL=12955 /DEF=Mus musculus crystallin, alpha B (Cryab), mRNA. /PROD=crystallin, alpha 2 /FL=gb:NM_009964.1
1416456_a_at	9.6	A	0.665527	0.5	14.9	NC	0.252851	5.5	A	0.828613	-0.3	7.1	NC	0.177412	16.9	A	0.80542	0	9.1	NC	0.5	gb:BC011134.1 /DB_XREF=gi:15029821 /FEA=FLmRNA /CNT=151 /TID=Mm.46418.1 /TIER=FL+Stack /STK=88 /UG=Mm.46418 /LL=81600 /UG_GENE=Chia-pending /DEF=Mus musculus, Similar to eosinophil chemotactic cytokine, clone MGC:18771 IMAGE:4165150, mRNA, complete cds. /PROD=Similar to eosinophil chemotactic cytokine /FL=gb:NM_023186.1 gb:AF290003.1 gb:BC011134.1
1416457_at	730.5	P	0.000244	0.2	830.8	NC	0.009292	792.5	P	0.000732	0.4	795.4	NC	0.094279	751.5	P	0.000244	0.3	713.4	NC	0.024755	gb:NM_016765.1 /DB_XREF=gi:7949034 /GEN=Ddah2 /FEA=FLmRNA /CNT=195 /TID=Mm.1457.1 /TIER=FL+Stack /STK=88 /UG=Mm.1457 /LL=51793 /DEF=Mus musculus dimethylarginine dimethylaminohydrolase 2 (Ddah2), mRNA. /PROD=dimethylarginine dimethylaminohydrolase 2 /FL=gb:AF004106.1 gb:NM_016765.1 gb:BC003328.1
1416458_at	707.4	P	0.005859	-0.2	748	NC	0.989865	749.4	P	0.00415	0	736.1	NC	0.5	876.3	P	0.005859	0.1	721.3	NC	0.5	gb:BC010487.1 /DB_XREF=gi:14714691 /FEA=FLmRNA /CNT=134 /TID=Mm.5061.1 /TIER=FL+Stack /STK=88 /UG=Mm.5061 /LL=11841 /UG_GENE=Arf2 /DEF=Mus musculus, Similar to ADP-ribosylation factor 2, clone MGC:5937 IMAGE:3483748, mRNA, complete cds. /PROD=Similar to ADP-ribosylation factor 2 /FL=gb:BC010487.1 gb:D87899.1 gb:NM_007477.1
1416459_at	417.1	P	0.000244	-0.4	576.6	D	0.999977	551.4	P	0.000244	-0.1	614	NC	0.5	687.9	P	0.000244	-0.2	583.5	NC	0.888286	gb:NM_007477.1 /DB_XREF=gi:6671570 /GEN=Arf2 /FEA=FLmRNA /CNT=134 /TID=Mm.5061.1 /TIER=FL /STK=2 /UG=Mm.5061 /LL=11841 /DEF=Mus musculus ADP-ribosylation factor 2 (Arf2), mRNA. /PROD=ADP-ribosylation factor 2 /FL=gb:BC010487.1 gb:D87899.1 gb:NM_007477.1
1416460_at	6.3	A	0.601074	-1.8	54	NC	0.296089	4.2	A	0.633789	-0.2	5.6	NC	0.5	78.8	A	0.334473	0.9	27.9	NC	0.318909	gb:NM_019977.1 /DB_XREF=gi:9910317 /GEN=Aldrl6 /FEA=FLmRNA /CNT=212 /TID=Mm.158200.1 /TIER=FL+Stack /STK=87 /UG=Mm.158200 /LL=56727 /DEF=Mus musculus aldehyde reductase (aldose reductase)-like 6 (Aldrl6), mRNA. /PROD=aldehyde reductase (aldose reductase)-like 6 /FL=gb:NM_019977.1 gb:BC013543.1
1416461_at	3725.5	P	0.000244	-0.1	4024.5	NC	0.725952	4475.4	P	0.000244	0.2	4193.6	NC	0.274048	4234.5	P	0.000244	0.1	3821.5	NC	0.5	gb:NM_016739.1 /DB_XREF=gi:7949102 /GEN=Gpiap1 /FEA=FLmRNA /CNT=427 /TID=Mm.1098.1 /TIER=FL+Stack /STK=87 /UG=Mm.1098 /LL=53872 /DEF=Mus musculus GPI-anchored membrane protein 1 (Gpiap1), mRNA. /PROD=GPI-anchored membrane protein 1 /FL=gb:NM_016739.1 gb:U27838.1
1416462_at	3545.1	P	0.000244	-0.1	3651.6	NC	0.5	4320.7	P	0.000244	0.1	4068.1	NC	0.5	4859.2	P	0.000244	0.2	3719.5	NC	0.194801	gb:AK011150.1 /DB_XREF=gi:12847088 /FEA=FLmRNA /CNT=427 /TID=Mm.1098.1 /TIER=Stack /STK=44 /UG=Mm.1098 /LL=53872 /UG_GENE=Gpiap1 /UG_TITLE=GPI-anchored membrane protein 1 /DEF=Mus musculus 10 days embryo whole body cDNA, RIKEN full-length enriched library, clone:2600002M13:GPI-anchored membrane protein 1, full insert sequence. /FL=gb:NM_016739.1 gb:U27838.1
1416463_at	680	P	0.001221	0	509.9	NC	0.5	522.7	P	0.000732	0.2	569	NC	0.131343	515.3	P	0.00293	0.1	584.1	NC	0.5	gb:BE534618 /DB_XREF=gi:9763172 /DB_XREF=601233558F1 /CLONE=IMAGE:3597255 /FEA=FLmRNA /CNT=427 /TID=Mm.1098.1 /TIER=ConsEnd /STK=0 /UG=Mm.1098 /LL=53872 /UG_GENE=Gpiap1 /UG_TITLE=GPI-anchored membrane protein 1 /FL=gb:NM_016739.1 gb:U27838.1
1416464_at	67.7	A	0.095215	-0.2	66.4	NC	0.5	36.7	A	0.171387	1.4	6.5	NC	0.033304	6.9	A	0.398926	0.1	4.4	NC	0.5	gb:NM_011403.1 /DB_XREF=gi:6755559 /GEN=Slc4a1 /FEA=FLmRNA /CNT=265 /TID=Mm.7248.1 /TIER=FL+Stack /STK=87 /UG=Mm.7248 /LL=20533 /DEF=Mus musculus solute carrier family 4 (anion exchanger), member 1 (Slc4a1), mRNA. /PROD=solute carrier family 4 (anion exchanger),member 1 /FL=gb:M29379.1 gb:NM_011403.1
1416465_a_at	6224.4	P	0.000244	0.2	5556.9	NC	0.263341	5606	P	0.000244	0	5428.5	NC	0.5	5244.6	P	0.000244	0	5046.8	NC	0.5	gb:NM_013933.1 /DB_XREF=gi:7305622 /GEN=Vapa /FEA=FLmRNA /CNT=182 /TID=Mm.23943.1 /TIER=FL+Stack /STK=87 /UG=Mm.23943 /LL=30960 /DEF=Mus musculus vesicle-associated membrane protein, associated protein A (33 kDa) (Vapa), mRNA. /PROD=vesicle-associated membrane protein, associatedprotein A (33 kDa) /FL=gb:NM_013933.1 gb:BC003866.1 gb:AF115503.1
1416466_at	7648.9	P	0.000244	0.1	7363.5	NC	0.5	7248	P	0.000244	0.1	6993.4	NC	0.5	6920.1	P	0.000244	0	7211.5	NC	0.5	gb:NM_013933.1 /DB_XREF=gi:7305622 /GEN=Vapa /FEA=FLmRNA /CNT=182 /TID=Mm.23943.1 /TIER=FL+Stack /STK=87 /UG=Mm.23943 /LL=30960 /DEF=Mus musculus vesicle-associated membrane protein, associated protein A (33 kDa) (Vapa), mRNA. /PROD=vesicle-associated membrane protein, associatedprotein A (33 kDa) /FL=gb:NM_013933.1 gb:BC003866.1 gb:AF115503.1
1416467_at	3668.2	P	0.000244	0.1	3307.6	NC	0.5	2839.7	P	0.000244	-0.4	3600.8	D	0.99998	2777.5	P	0.000244	-0.6	3893.8	D	0.99998	gb:L25126.1 /DB_XREF=gi:407995 /FEA=FLmRNA /CNT=262 /TID=Mm.88188.1 /TIER=FL+Stack /STK=8 /UG=Mm.88188 /LL=13205 /UG_GENE=Ddx3 /DEF=Mus musculus RNA helicase mRNA, complete cds. /PROD=RNA helicase /FL=gb:L25126.1 gb:NM_010028.1
1416468_at	779.1	P	0.001953	-0.1	943.2	NC	0.5	865.4	P	0.00293	0.1	750.6	NC	0.5	849.6	P	0.001953	0.2	642.5	NC	0.5	gb:NM_013467.1 /DB_XREF=gi:7304880 /GEN=Aldh1a1 /FEA=FLmRNA /CNT=197 /TID=Mm.4514.1 /TIER=FL+Stack /STK=87 /UG=Mm.4514 /LL=11668 /DEF=Mus musculus aldehyde dehydrogenase family 1, subfamily A1 (Aldh1a1), mRNA. /PROD=alcohol dehydrogenase family 1, subfamily A1 /FL=gb:NM_013467.1 gb:M74570.1
1416469_at	592.3	P	0.000732	-0.1	655.6	NC	0.5	403.5	P	0.000244	-0.2	450.2	NC	0.5	408.5	P	0.000732	-0.4	518.7	NC	0.814019	gb:NM_024452.1 /DB_XREF=gi:19387849 /GEN=Luzp1 /FEA=FLmRNA /CNT=162 /TID=Mm.92659.1 /TIER=FL+Stack /STK=87 /UG=Mm.92659 /LL=17024 /DEF=Mus musculus leucine zipper protein 1 (Luzp1), mRNA. /PROD=leucine zipper protein 1 /FL=gb:L49344.1 gb:NM_024452.1
1416470_a_at	1906.4	P	0.000244	0	2332.3	NC	0.5	2469.4	P	0.000244	0.1	2193.5	NC	0.5	2415.7	P	0.000244	0.1	2256.6	NC	0.5	gb:NM_133933.1 /DB_XREF=gi:19527151 /GEN=AU018702 /FEA=FLmRNA /CNT=253 /TID=Mm.22333.1 /TIER=FL+Stack /STK=87 /UG=Mm.22333 /LL=101241 /DEF=Mus musculus expressed sequence AU018702 (AU018702), mRNA. /PROD=expressed sequence AU018702 /FL=gb:BC016080.1 gb:NM_133933.1
1416471_at	1628.4	P	0.001221	0	1578.5	NC	0.5	1566.5	P	0.000732	0.1	1382.6	NC	0.5	1593.7	P	0.001953	0	1612.2	NC	0.5	gb:NM_133869.1 /DB_XREF=gi:19527083 /GEN=AI788721 /FEA=FLmRNA /CNT=126 /TID=Mm.14816.1 /TIER=FL+Stack /STK=87 /UG=Mm.14816 /LL=99712 /DEF=Mus musculus expressed sequence AI788721 (AI788721), mRNA. /PROD=expressed sequence AI788721 /FL=gb:NM_133869.1 gb:BC021753.1
1416472_at	2398.2	P	0.000244	0	2324.5	NC	0.5	2335.1	P	0.000244	0	2035.3	NC	0.5	2102.7	P	0.000244	0.1	1947.6	NC	0.5	gb:NM_025932.1 /DB_XREF=gi:13385423 /GEN=Syap1 /FEA=FLmRNA /CNT=158 /TID=Mm.44207.1 /TIER=FL+Stack /STK=87 /UG=Mm.44207 /LL=67043 /DEF=Mus musculus synapse associated protein 1 (Syap1), mRNA. /PROD=synapse associated protein 1 /FL=gb:BC021373.1 gb:NM_025932.1
1416473_a_at	698.8	P	0.000244	0.2	527.9	NC	0.5	666	P	0.000244	0.5	437.7	I	0.001832	631.4	P	0.000244	0.4	698.3	I	0.001651	gb:NM_020043.1 /DB_XREF=gi:9910463 /GEN=Nope /FEA=FLmRNA /CNT=107 /TID=Mm.143741.1 /TIER=FL+Stack /STK=87 /UG=Mm.143741 /LL=56741 /DEF=Mus musculus neighbor of Punc E11 (Nope), mRNA. /PROD=neighbor of Punc e11 protein /FL=gb:AF176694.1 gb:AB052621.1 gb:AB052620.1 gb:NM_020043.1
1416474_at	348.7	P	0.000244	0	356.5	NC	0.5	424.3	P	0.000244	0.1	379.2	NC	0.5	475.3	P	0.001221	0.3	393.7	NC	0.105663	gb:NM_020043.1 /DB_XREF=gi:9910463 /GEN=Nope /FEA=FLmRNA /CNT=107 /TID=Mm.143741.1 /TIER=FL+Stack /STK=87 /UG=Mm.143741 /LL=56741 /DEF=Mus musculus neighbor of Punc E11 (Nope), mRNA. /PROD=neighbor of Punc e11 protein /FL=gb:AF176694.1 gb:AB052621.1 gb:AB052620.1 gb:NM_020043.1
1416475_at	1174.8	P	0.000244	-0.1	1128.9	NC	0.5	1193.2	P	0.000244	-0.1	1144.8	NC	0.5	982.7	P	0.000244	-0.3	1141.7	D	0.998799	gb:BC003923.1 /DB_XREF=gi:13278159 /FEA=FLmRNA /CNT=414 /TID=Mm.180052.1 /TIER=FL+Stack /STK=8 /UG=Mm.180052 /LL=56550 /UG_GENE=Ube2d2 /DEF=Mus musculus, ubiquitin-conjugating enzyme E2D 2 (homologous to yeast UBC45), clone MGC:7285 IMAGE:3485259, mRNA, complete cds. /PROD=ubiquitin-conjugating enzyme E2D 2 (homologousto yeast UBC45) /FL=gb:U62483.1 gb:NM_019912.1 gb:BC003923.1
1416476_a_at	3989.9	P	0.000244	-0.1	4657.1	NC	0.5	2967.8	P	0.000244	0.1	3793.6	NC	0.5	2647.6	P	0.000244	-0.2	5304.7	NC	0.900148	gb:AK005355.1 /DB_XREF=gi:12837842 /GEN=Ube2d2 /FEA=FLmRNA /CNT=414 /TID=Mm.180052.1 /TIER=Stack /STK=103 /UG=Mm.180052 /LL=56550 /UG_TITLE=ubiquitin-conjugating enzyme E2D 2 /DEF=Mus musculus adult male cerebellum cDNA, RIKEN full-length enriched library, clone:1500034D03:ubiquitin-conjugating enzyme E2D 2, full insert sequence. /FL=gb:U62483.1 gb:NM_019912.1 gb:BC003923.1
1416477_at	3280.3	P	0.000244	0	3200.1	NC	0.5	3386.5	P	0.000244	0.1	3104.7	NC	0.5	3426.4	P	0.000244	0	3003.9	NC	0.5	gb:AK005355.1 /DB_XREF=gi:12837842 /GEN=Ube2d2 /FEA=FLmRNA /CNT=414 /TID=Mm.180052.1 /TIER=Stack /STK=103 /UG=Mm.180052 /LL=56550 /UG_TITLE=ubiquitin-conjugating enzyme E2D 2 /DEF=Mus musculus adult male cerebellum cDNA, RIKEN full-length enriched library, clone:1500034D03:ubiquitin-conjugating enzyme E2D 2, full insert sequence. /FL=gb:U62483.1 gb:NM_019912.1 gb:BC003923.1
1416478_a_at	10332.7	P	0.000244	0	10595	NC	0.5	10227.9	P	0.000244	0	10910.7	NC	0.5	10470.1	P	0.000244	0	10526.4	NC	0.5	gb:NM_008617.1 /DB_XREF=gi:6678915 /GEN=Mor1 /FEA=FLmRNA /CNT=266 /TID=Mm.21743.1 /TIER=FL+Stack /STK=86 /UG=Mm.21743 /LL=17448 /DEF=Mus musculus malate dehydrogenase, mitochondrial (Mor1), mRNA. /PROD=malate dehydrogenase, mitochondrial /FL=gb:M16229.1 gb:BC023482.1 gb:NM_008617.1
1416479_a_at	830.1	P	0.000244	0	915.8	NC	0.5	1070.2	P	0.000244	0.1	884.7	NC	0.354442	910.5	P	0.000244	0.2	797.4	NC	0.5	gb:NM_025387.1 /DB_XREF=gi:13384765 /GEN=1110021D01Rik /FEA=FLmRNA /CNT=192 /TID=Mm.30005.1 /TIER=FL+Stack /STK=86 /UG=Mm.30005 /LL=66154 /DEF=Mus musculus RIKEN cDNA 1110021D01 gene (1110021D01Rik), mRNA. /PROD=RIKEN cDNA 1110021D01 /FL=gb:BC025854.1 gb:NM_025387.1
1416480_a_at	3297.6	P	0.000244	-0.1	3727.9	NC	0.949447	3168.8	P	0.000244	-0.1	3494.5	NC	0.5	3338.1	P	0.000244	-0.1	3750.4	NC	0.861614	gb:NM_019814.1 /DB_XREF=gi:9789976 /GEN=Hig1-pending /FEA=FLmRNA /CNT=108 /TID=Mm.7381.1 /TIER=FL+Stack /STK=86 /UG=Mm.7381 /LL=56295 /DEF=Mus musculus hypoxia induced gene 1 (Hig1-pending), mRNA. /PROD=hypoxia induced gene 1 /FL=gb:BC021594.1 gb:NM_019814.1 gb:AF141312.1
1416481_s_at	2724.7	P	0.000244	-0.1	2813.2	NC	0.5	2860.4	P	0.000244	0.1	2597.9	NC	0.5	2695.2	P	0.000244	0.1	2581.4	NC	0.5	gb:AK008756.1 /DB_XREF=gi:12843146 /FEA=FLmRNA /CNT=108 /TID=Mm.7381.1 /TIER=ConsEnd /STK=0 /UG=Mm.7381 /LL=56295 /UG_GENE=Hig1-pending /UG_TITLE=hypoxia induced gene 1 /DEF=Mus musculus adult male stomach cDNA, RIKEN full-length enriched library, clone:2210020B17:hypoxia induced gene 1, full insert sequence. /FL=gb:BC021594.1 gb:NM_019814.1 gb:AF141312.1
1416482_at	1519.2	P	0.000244	0.2	1474.4	NC	0.169098	1384.5	P	0.000244	0	1377.2	NC	0.5	1460.6	P	0.000732	0.2	1171.9	NC	0.138386	gb:BQ257627 /DB_XREF=gi:20458380 /DB_XREF=NISC_kp04c07.q2 /CLONE=IMAGE:5408269 /FEA=FLmRNA /CNT=416 /TID=Mm.3679.1 /TIER=Stack /STK=9 /UG=Mm.3679 /LL=22129 /UG_GENE=Ttc3 /UG_TITLE=tetratricopeptide repeat domain /FL=gb:NM_009441.1 gb:AB008516.1
1416483_at	6625	P	0.000244	0	6599.1	NC	0.5	6724.1	P	0.000244	0.1	6326.1	NC	0.145682	7356.9	P	0.000244	0.1	6461.7	NC	0.5	gb:BF021329 /DB_XREF=gi:10752742 /DB_XREF=ux57e01.x1 /CLONE=IMAGE:3514392 /FEA=FLmRNA /CNT=416 /TID=Mm.3679.1 /TIER=Stack /STK=46 /UG=Mm.3679 /LL=22129 /UG_GENE=Ttc3 /UG_TITLE=tetratricopeptide repeat domain /FL=gb:NM_009441.1 gb:AB008516.1
1416484_at	4334.4	P	0.000244	0	4069.6	NC	0.5	4657.8	P	0.000244	0.1	3837	NC	0.48058	4038.7	P	0.000244	0	3861.2	NC	0.5	gb:BB833716 /DB_XREF=gi:17011959 /DB_XREF=BB833716 /CLONE=G930027I09 /FEA=FLmRNA /CNT=416 /TID=Mm.3679.1 /TIER=Stack /STK=31 /UG=Mm.3679 /LL=22129 /UG_GENE=Ttc3 /UG_TITLE=tetratricopeptide repeat domain /FL=gb:NM_009441.1 gb:AB008516.1
1416485_at	3630.6	P	0.000244	0.1	3147.3	NC	0.5	3717.3	P	0.000244	0.1	3519	NC	0.5	3742.2	P	0.000244	0.1	3531.1	NC	0.5	gb:NM_016897.1 /DB_XREF=gi:12025535 /GEN=Timm23 /FEA=FLmRNA /CNT=164 /TID=Mm.24565.1 /TIER=FL+Stack /STK=86 /UG=Mm.24565 /LL=53600 /DEF=Mus musculus translocase of inner mitochondrial membrane 23 homolog (yeast) (Timm23), mRNA. /PROD=translocase of inner mitochondrial membrane 23homolog (yeast) /FL=gb:NM_016897.1 gb:AB021122.1
1416486_at	1442.2	P	0.000244	0	1305.9	NC	0.5	1503.8	P	0.000244	0.2	1300.1	NC	0.099852	1487.4	P	0.000244	0	1457.1	NC	0.5	gb:NM_007926.1 /DB_XREF=gi:6679638 /GEN=Emap2 /FEA=FLmRNA /CNT=146 /TID=Mm.10507.1 /TIER=FL+Stack /STK=86 /UG=Mm.10507 /LL=13722 /DEF=Mus musculus endothelial monocyte activating polypeptide 2 (Emap2), mRNA. /PROD=endothelial monocyte activating polypeptide 2 /FL=gb:U10118.1 gb:BC002054.1 gb:NM_007926.1
1416487_a_at	102	A	0.080566	0.4	75.6	NC	0.48058	92.3	A	0.095215	0.4	73	NC	0.366593	151.1	A	0.067627	1.1	78.6	I	0.001651	gb:BG070675 /DB_XREF=gi:12553244 /DB_XREF=H3089H07-3 /CLONE=H3089H07 /FEA=FLmRNA /CNT=187 /TID=Mm.4885.1 /TIER=Stack /STK=8 /UG=Mm.4885 /LL=22601 /UG_GENE=Yap /UG_TITLE=yes-associated protein, 65 kDa /FL=gb:NM_009534.1
1416488_at	981	P	0.000244	-0.6	1615.9	D	0.99998	1242.7	P	0.000244	-0.1	1537	NC	0.5	1252.9	P	0.000244	-0.3	1506.3	MD	0.99751	gb:NM_007635.1 /DB_XREF=gi:6680871 /GEN=Ccng2 /FEA=FLmRNA /CNT=148 /TID=Mm.3527.1 /TIER=FL+Stack /STK=86 /UG=Mm.3527 /LL=12452 /DEF=Mus musculus cyclin G2 (Ccng2), mRNA. /PROD=cyclin G2 /FL=gb:NM_007635.1 gb:AF005885.1 gb:U95826.1
1416489_at	200.4	P	0.000244	0.3	172.5	NC	0.083826	231.8	P	0.000244	0.4	166.1	NC	0.074268	268.7	P	0.000244	0.3	199	NC	0.138386	gb:NM_025951.1 /DB_XREF=gi:13385441 /GEN=Pi4k2b-pending /FEA=FLmRNA /CNT=114 /TID=Mm.74642.1 /TIER=FL+Stack /STK=86 /UG=Mm.74642 /LL=67073 /DEF=Mus musculus phosphatidylinositol 4-kinase type 2 beta (Pi4k2b-pending), mRNA. /PROD=type II phosphatidylinositol 4-kinase beta /FL=gb:AF411321.1 gb:NM_025951.1
1416490_at	3.9	A	0.904785	-1.9	22.9	NC	0.570859	2.2	A	0.870361	-2.5	17.5	NC	0.846768	3	A	0.904785	-0.2	9.5	NC	0.633407	gb:NM_025458.1 /DB_XREF=gi:13384863 /GEN=1810015P03Rik /FEA=FLmRNA /CNT=102 /TID=Mm.23032.1 /TIER=FL+Stack /STK=86 /UG=Mm.23032 /LL=66269 /DEF=Mus musculus RIKEN cDNA 1810015P03 gene (1810015P03Rik), mRNA. /PROD=RIKEN cDNA 1810015P03 /FL=gb:NM_025458.1
1416491_at	349.2	P	0.001953	0.2	492.8	NC	0.00712	254.9	P	0.000732	0.3	312.3	NC	0.138386	393.5	P	0.000732	0.6	460	I	0.000189	gb:NM_010950.1 /DB_XREF=gi:6754913 /GEN=Numbl /FEA=FLmRNA /CNT=106 /TID=Mm.49224.1 /TIER=FL+Stack /STK=86 /UG=Mm.49224 /LL=18223 /DEF=Mus musculus numb-like (Numbl), mRNA. /PROD=numb-like /FL=gb:NM_010950.1 gb:U96441.1
1416492_at	186.7	A	0.111572	0.6	108.6	NC	0.118009	134	A	0.171387	-0.1	129.7	NC	0.633407	148.8	A	0.19458	-0.1	217.9	NC	0.5	gb:NM_007633.1 /DB_XREF=gi:6671697 /GEN=Ccne1 /FEA=FLmRNA /CNT=106 /TID=Mm.16110.1 /TIER=FL+Stack /STK=86 /UG=Mm.16110 /LL=12447 /DEF=Mus musculus cyclin E1 (Ccne1), mRNA. /PROD=cyclin E /FL=gb:NM_007633.1
1416493_at	2621.9	P	0.000244	0.3	2065.5	I	0.000147	2857.7	P	0.000244	0.3	2239.1	NC	0.004925	2904.2	P	0.000244	0.3	2111	I	0.000189	gb:NM_007838.1 /DB_XREF=gi:6681152 /GEN=Ddost /FEA=FLmRNA /CNT=309 /TID=Mm.7236.1 /TIER=FL+Stack /STK=85 /UG=Mm.7236 /LL=13200 /DEF=Mus musculus dolichyl-di-phosphooligosaccharide-protein glycotransferase (Ddost), mRNA. /PROD=dolichyl-di-phosphooligosaccharide-proteinglycotransferase /FL=gb:D89063.1 gb:NM_007838.1
1416494_at	3210.8	P	0.000732	0	3140.6	NC	0.5	3240.6	P	0.000244	0	3292.5	NC	0.5	2838.5	P	0.001953	-0.2	3399.6	NC	0.570859	gb:NM_134104.1 /DB_XREF=gi:19527333 /GEN=AI256693 /FEA=FLmRNA /CNT=117 /TID=Mm.42805.1 /TIER=FL+Stack /STK=85 /UG=Mm.42805 /LL=106171 /DEF=Mus musculus expressed sequence AI256693 (AI256693), mRNA. /PROD=expressed sequence AI256693 /FL=gb:NM_134104.1 gb:BC002163.1
1416495_s_at	3772.1	P	0.000244	0.1	3734.1	NC	0.5	3887.1	P	0.000244	0.1	3671.8	NC	0.5	3343.1	P	0.000244	0	3741.2	NC	0.5	gb:NM_134104.1 /DB_XREF=gi:19527333 /GEN=AI256693 /FEA=FLmRNA /CNT=117 /TID=Mm.42805.1 /TIER=FL+Stack /STK=85 /UG=Mm.42805 /LL=106171 /DEF=Mus musculus expressed sequence AI256693 (AI256693), mRNA. /PROD=expressed sequence AI256693 /FL=gb:NM_134104.1 gb:BC002163.1
1416496_at	11617.9	P	0.000244	0	10857.7	NC	0.5	11964.7	P	0.000244	0.1	10361.1	NC	0.296089	11743.9	P	0.000244	0.1	10920.6	NC	0.5	gb:BC010209.1 /DB_XREF=gi:16307340 /FEA=FLmRNA /CNT=190 /TID=Mm.391.1 /TIER=FL+Stack /STK=85 /UG=Mm.391 /LL=67568 /UG_GENE=9130413I22Rik /DEF=Mus musculus, RIKEN cDNA 9130413I22 gene, clone MGC:7196 IMAGE:3482091, mRNA, complete cds. /PROD=RIKEN cDNA 9130413I22 gene /FL=gb:NM_026242.1 gb:BC010209.1
1416497_at	580.3	P	0.00415	-0.4	799	D	0.999135	665.5	P	0.005859	-0.3	869.6	NC	0.945978	750.2	P	0.00415	-0.1	842.2	NC	0.888286	gb:J05186.1 /DB_XREF=gi:200282 /FEA=FLmRNA /CNT=198 /TID=Mm.2442.1 /TIER=FL+Stack /STK=85 /UG=Mm.2442 /LL=12304 /UG_GENE=Cai /DEF=Mouse protein disulfide isomerase-related protein (ERp72) mRNA, complete cds. /PROD=protein disulfide isomerase-related protein /FL=gb:J05186.1 gb:NM_009787.1
1416498_at	110.7	M	0.056152	-0.2	131.6	NC	0.5	127.7	P	0.046143	0	151.9	NC	0.5	165.9	P	0.037598	0.4	133.8	NC	0.5	gb:NM_008908.1 /DB_XREF=gi:6679440 /GEN=Ppic /FEA=FLmRNA /CNT=140 /TID=Mm.4587.1 /TIER=FL+Stack /STK=85 /UG=Mm.4587 /LL=19038 /DEF=Mus musculus peptidylprolyl isomerase C (Ppic), mRNA. /PROD=peptidylprolyl isomerase C /FL=gb:BC025861.1 gb:M74227.1 gb:NM_008908.1
1416499_a_at	1950.7	P	0.001953	0	1538.5	NC	0.354442	1660.2	P	0.000732	0.3	1540.3	NC	0.015426	1668.2	P	0.001953	0	2003.8	NC	0.5	gb:NM_011722.1 /DB_XREF=gi:6756008 /GEN=Dctn6 /FEA=FLmRNA /CNT=129 /TID=Mm.90496.1 /TIER=FL+Stack /STK=85 /UG=Mm.90496 /LL=22428 /DEF=Mus musculus dynactin 6 (Dctn6), mRNA. /PROD=dynactin 6 /FL=gb:AF124788.1 gb:NM_011722.1 gb:AF190796.1
1416500_at	2201	P	0.000244	0	2151.1	NC	0.5	2154.2	P	0.000244	0.1	2138	NC	0.5	2095	P	0.000244	0	2170.9	NC	0.5	gb:NM_030692.1 /DB_XREF=gi:13507621 /GEN=Sacm1l /FEA=FLmRNA /CNT=173 /TID=Mm.796.1 /TIER=FL+Stack /STK=85 /UG=Mm.796 /LL=83493 /DEF=Mus musculus SAC1 (supressor of actin mutations 1, homolog)-like (S. cerevisiae) (Sacm1l), mRNA. /PROD=SAC1 (supressor of actin mutations 1,homolog)-like (S. cerevisiae) /FL=gb:NM_030692.1
1416501_at	773.9	P	0.000244	-0.1	959	NC	0.5	1182.5	P	0.000244	0.7	790	I	2.3e-05	1093.8	P	0.000244	0.6	772.4	I	2.3e-05	gb:NM_011062.1 /DB_XREF=gi:6755019 /GEN=Pdpk1 /FEA=FLmRNA /CNT=124 /TID=Mm.10504.1 /TIER=FL+Stack /STK=85 /UG=Mm.10504 /LL=18607 /DEF=Mus musculus 3-phosphoinositide dependent protein kinase-1 (Pdpk1), mRNA. /PROD=3-phosphoinositide dependent protein kinase-1 /FL=gb:AF126294.1 gb:AF086625.1 gb:NM_011062.1 gb:AF079535.1
1416502_a_at	1439.2	P	0.000244	0.2	1383.5	NC	0.5	1561.7	P	0.000244	0.2	1385.5	NC	0.5	1579.4	P	0.000244	0.1	1339.9	NC	0.5	gb:NM_016703.1 /DB_XREF=gi:7710083 /GEN=Preb /FEA=FLmRNA /CNT=156 /TID=Mm.15928.1 /TIER=FL+Stack /STK=85 /UG=Mm.15928 /LL=50907 /DEF=Mus musculus prolactin regulatory element binding (Preb), mRNA. /PROD=prolactin regulatory element binding /FL=gb:BC017527.1 gb:AF193017.1 gb:NM_016703.1 gb:AF150808.1
1416503_at	743.3	P	0.000244	2.1	149.5	I	2e-05	794.1	P	0.000244	1.7	230.8	I	2e-05	752.4	P	0.000244	2.3	227.3	I	2e-05	gb:NM_016753.1 /DB_XREF=gi:7949071 /GEN=Lxn /FEA=FLmRNA /CNT=140 /TID=Mm.2632.1 /TIER=FL+Stack /STK=85 /UG=Mm.2632 /LL=17035 /DEF=Mus musculus latexin (Lxn), mRNA. /PROD=latexin /FL=gb:NM_016753.1 gb:D88769.1
1416504_at	273.8	P	0.000244	-0.2	329.2	NC	0.5	372.3	P	0.000244	0.3	287.4	NC	0.252851	348	P	0.000732	0.2	257	NC	0.5	gb:NM_009469.1 /DB_XREF=gi:6678502 /GEN=Ulk1 /FEA=FLmRNA /CNT=148 /TID=Mm.34216.1 /TIER=FL /STK=2 /UG=Mm.34216 /LL=22241 /DEF=Mus musculus Unc-51 like kinase 1 (C. elegans) (Ulk1), mRNA. /PROD=Unc-51 like kinase 1 (C. elegans) /FL=gb:AF072370.1 gb:AF053756.1 gb:NM_009469.1
1416505_at	1992.3	P	0.000244	0.5	1332.2	I	0.000167	1869.9	P	0.000244	0.4	1411.3	NC	0.018128	1896.7	P	0.000244	0.4	1452	I	0.000966	gb:NM_010444.1 /DB_XREF=gi:6754215 /GEN=Nr4a1 /FEA=FLmRNA /CNT=128 /TID=Mm.119.1 /TIER=FL+Stack /STK=85 /UG=Mm.119 /LL=15370 /DEF=Mus musculus nuclear receptor subfamily 4, group A, member 1 (Nr4a1), mRNA. /PROD=nuclear receptor subfamily 4, group A, member 1 /FL=gb:NM_010444.1 gb:BC004770.1 gb:J04113.1
1416506_at	3627	P	0.000244	0.3	3244.3	I	0.000189	3652.4	P	0.000244	0.3	3072.3	I	0.000389	3357.5	P	0.000244	0.1	3244.1	NC	0.48058	gb:NM_011968.1 /DB_XREF=gi:6755197 /GEN=Psma6 /FEA=FLmRNA /CNT=222 /TID=Mm.30210.1 /TIER=FL+Stack /STK=84 /UG=Mm.30210 /LL=26443 /DEF=Mus musculus proteasome (prosome, macropain) subunit, alpha type 6 (Psma6), mRNA. /PROD=proteasome (prosome, macropain) subunit, alphatype 6 /FL=gb:AF060087.1 gb:U60288.1 gb:NM_011968.1
1416507_at	96.5	P	0.001953	-0.1	133.7	NC	0.5	157.9	P	0.00293	0	157.5	NC	0.5	96.5	P	0.000244	0.1	132.9	NC	0.330589	gb:AW551139 /DB_XREF=gi:7196567 /DB_XREF=L0074B02-3 /CLONE=L0074B02 /FEA=FLmRNA /CNT=157 /TID=Mm.44220.1 /TIER=ConsEnd /STK=2 /UG=Mm.44220 /LL=56530 /UG_GENE=Tmem4 /UG_TITLE=transmembrane protein 4 /FL=gb:NM_019953.1 gb:BC008261.1 gb:AF186115.1
1416508_at	3715.4	P	0.000244	0.2	3084.8	NC	0.213188	3857.7	P	0.000244	0.1	3696.5	NC	0.5	3893.2	P	0.000244	0.1	3778.5	NC	0.5	gb:NM_025895.1 /DB_XREF=gi:13385387 /GEN=Eg1-pending /FEA=FLmRNA /CNT=169 /TID=Mm.30624.1 /TIER=FL+Stack /STK=84 /UG=Mm.30624 /LL=66999 /DEF=Mus musculus endothelial-derived gene (Eg1-pending), mRNA. /PROD=endothelial-derived gene /FL=gb:NM_025895.1 gb:BC024941.1
1416509_at	2305.1	P	0.000244	0.2	2071.6	NC	0.5	2552.6	P	0.000244	0.2	2312.1	NC	0.018128	2585.8	P	0.000244	0.2	2240.2	NC	0.028766	gb:NM_133352.1 /DB_XREF=gi:19111161 /GEN=AW146116 /FEA=FLmRNA /CNT=224 /TID=Mm.2986.1 /TIER=FL+Stack /STK=84 /UG=Mm.2986 /LL=107358 /DEF=Mus musculus expressed sequence AW146116 (AW146116), mRNA. /PROD=transmembrane protein 9 superfamily member 3 /FL=gb:NM_133352.1 gb:BC004799.1 gb:AF269151.1
1416510_at	1386.6	P	0.000244	0.2	1280.9	NC	0.5	1349.1	P	0.000244	0.1	1285.3	NC	0.39129	1431.8	P	0.000244	0.1	1342.7	NC	0.5	gb:NM_023167.1 /DB_XREF=gi:12963548 /GEN=Mrpl4 /FEA=FLmRNA /CNT=140 /TID=Mm.155033.1 /TIER=FL+Stack /STK=84 /UG=Mm.155033 /LL=66163 /DEF=Mus musculus mitochondrial ribosomal protein L4 (Mrpl4), mRNA. /PROD=RIKEN cDNA 1110017G11 /FL=gb:NM_023167.1 gb:AB049634.1
1416511_a_at	598.6	P	0.000732	-0.1	545	NC	0.5	571.1	P	0.000244	-0.1	677.5	NC	0.5	778	P	0.000244	0.2	638.5	NC	0.5	gb:NM_020006.1 /DB_XREF=gi:9910141 /GEN=Borg4-pending /FEA=FLmRNA /CNT=174 /TID=Mm.21921.1 /TIER=FL+Stack /STK=84 /UG=Mm.21921 /LL=56699 /DEF=Mus musculus binder of Rho GTPase 4 (Borg4-pending), mRNA. /PROD=binder of Rho GTPase 4 /FL=gb:AB035088.1 gb:NM_020006.1
1416512_at	1353.9	P	0.001953	0.4	1097.5	I	0.000492	1307.1	P	0.001221	0.4	896.4	I	0.000346	1332.4	P	0.001221	0.3	1040	I	0.000167	gb:NM_011956.1 /DB_XREF=gi:6754907 /GEN=Nubp2 /FEA=FLmRNA /CNT=128 /TID=Mm.36718.1 /TIER=FL+Stack /STK=84 /UG=Mm.36718 /LL=26426 /DEF=Mus musculus nucleotide binding protein 2 (Nubp2), mRNA. /PROD=nucleotide binding protein 2 /FL=gb:NM_011956.1 gb:BC012635.1 gb:AF114169.1
1416513_at	94.6	P	0.030273	-0.3	124.6	NC	0.5	106.6	P	0.008057	-0.3	152.7	NC	0.5	113.7	P	0.010742	-0.4	123.8	NC	0.5	gb:BC026051.1 /DB_XREF=gi:19913503 /FEA=FLmRNA /CNT=157 /TID=Mm.68887.1 /TIER=FL+Stack /STK=84 /UG=Mm.68887 /LL=16779 /UG_GENE=Lamb2 /DEF=Mus musculus, laminin, beta 2, clone MGC:13735 IMAGE:4036357, mRNA, complete cds. /PROD=laminin, beta 2 /FL=gb:NM_008483.1 gb:BC026051.1
1416514_a_at	6350.5	P	0.000244	0	6185.8	NC	0.5	6350.7	P	0.000244	0.1	6200.4	NC	0.5	6839.3	P	0.000244	0.1	6253.9	NC	0.5	gb:NM_007984.1 /DB_XREF=gi:6679744 /GEN=Fscn1 /FEA=FLmRNA /CNT=205 /TID=Mm.13194.1 /TIER=FL+Stack /STK=84 /UG=Mm.13194 /LL=14086 /DEF=Mus musculus fascin homolog 1 (actin bundling protein, Strongylocentrotus purpuratus) (Fscn1), mRNA. /PROD=fascin homolog 1 (actin bundling protein,Strongylocentrotus purpuratus) /FL=gb:NM_007984.1 gb:L33726.1
1416515_at	491.8	P	0.000244	-0.1	486.2	NC	0.5	428.1	P	0.000244	-0.2	471	NC	0.5	593.6	P	0.001953	0.3	354.9	NC	0.467656	gb:BE952057 /DB_XREF=gi:10592039 /DB_XREF=UI-M-CD0-ayi-c-03-0-UI.s1 /CLONE=UI-M-CD0-ayi-c-03-0-UI /FEA=FLmRNA /CNT=205 /TID=Mm.13194.1 /TIER=Stack /STK=22 /UG=Mm.13194 /LL=14086 /UG_GENE=Fscn1 /UG_TITLE=fascin homolog 1 (actin bundling protein, Strongylocentrotus purpuratus) /FL=gb:NM_007984.1 gb:L33726.1
1416516_at	129.9	A	0.398926	0.2	120.7	NC	0.5	195.1	A	0.246094	-0.4	281.4	NC	0.131343	216.4	A	0.334473	1.2	70.7	NC	0.009292	gb:AV123230 /DB_XREF=gi:5309464 /DB_XREF=AV123230 /CLONE=2700003K02 /FEA=FLmRNA /CNT=205 /TID=Mm.13194.1 /TIER=Stack /STK=11 /UG=Mm.13194 /LL=14086 /UG_GENE=Fscn1 /UG_TITLE=fascin homolog 1 (actin bundling protein, Strongylocentrotus purpuratus) /FL=gb:NM_007984.1 gb:L33726.1
1416517_at	848.2	P	0.000244	0	806.5	NC	0.5	888.4	P	0.000244	0	920.7	NC	0.5	896.5	P	0.000244	-0.1	950.6	NC	0.5	gb:NM_015801.1 /DB_XREF=gi:7657400 /GEN=Nte-pending /FEA=FLmRNA /CNT=109 /TID=Mm.23085.1 /TIER=FL+Stack /STK=84 /UG=Mm.23085 /LL=50767 /DEF=Mus musculus neuropathy target esterase (Nte-pending), mRNA. /PROD=neuropathy target esterase /FL=gb:NM_015801.1 gb:AF173829.1
1416518_at	4.2	A	0.870361	0.7	2.6	NC	0.105663	4	A	0.80542	-0.9	7.8	NC	0.987976	4.5	A	0.870361	-1.4	21.9	NC	0.5	gb:NM_138311.1 /DB_XREF=gi:19923864 /GEN=H1fo-pending /FEA=FLmRNA /CNT=85 /TID=Mm.21899.1 /TIER=FL+Stack /STK=84 /UG=Mm.21899 /LL=171506 /DEF=Mus musculus H1 histone family, member O (oocyte-specific) (H1fo-pending), mRNA. /PROD=H1 histone family, member O (oocyte-specific) /FL=gb:AY007195.1 gb:NM_138311.1
1416519_at	10562.2	P	0.000732	0.1	10060.3	NC	0.5	10147	P	0.000732	-0.1	9913.8	NC	0.5	9934.4	P	0.000732	-0.2	10611.8	NC	0.838962	gb:NM_018730.1 /DB_XREF=gi:9055321 /GEN=Rpl36 /FEA=FLmRNA /CNT=174 /TID=Mm.11376.1 /TIER=FL+Stack /STK=83 /UG=Mm.11376 /LL=54217 /DEF=Mus musculus ribosomal protein L36 (Rpl36), mRNA. /PROD=ribosomal protein L36 /FL=gb:NM_018730.1 gb:BC021595.1
1416520_x_at	4308.6	P	0.000244	0.2	3812.8	NC	0.5	4077.4	P	0.000244	-0.1	4184.5	NC	0.5	3795.1	P	0.000244	-0.1	4225.2	NC	0.777251	gb:NM_018730.1 /DB_XREF=gi:9055321 /GEN=Rpl36 /FEA=FLmRNA /CNT=174 /TID=Mm.11376.1 /TIER=FL+Stack /STK=83 /UG=Mm.11376 /LL=54217 /DEF=Mus musculus ribosomal protein L36 (Rpl36), mRNA. /PROD=ribosomal protein L36 /FL=gb:NM_018730.1 gb:BC021595.1
1416521_at	5767.7	P	0.000244	0.1	4841.9	NC	0.5	5028.1	P	0.000244	0	5127.1	NC	0.5	5478.7	P	0.000244	0.1	4793.7	NC	0.5	gb:NM_009156.1 /DB_XREF=gi:6677916 /GEN=Sepw1 /FEA=FLmRNA /CNT=217 /TID=Mm.42829.1 /TIER=FL+Stack /STK=83 /UG=Mm.42829 /LL=20364 /DEF=Mus musculus selenoprotein W, muscle 1 (Sepw1), mRNA. /PROD=selenoprotein W, muscle 1 /FL=gb:U67890.1 gb:AF241527.2 gb:AF015284.1 gb:NM_009156.1
1416522_a_at	5132.2	P	0.000244	0	4879.6	NC	0.5	5265.4	P	0.000244	0	5162.8	NC	0.5	5437.3	P	0.000244	0	5505.8	NC	0.5	gb:NM_013535.1 /DB_XREF=gi:7305106 /GEN=Grcc10 /FEA=FLmRNA /CNT=157 /TID=Mm.22195.1 /TIER=FL+Stack /STK=83 /UG=Mm.22195 /LL=14790 /DEF=Mus musculus gene rich cluster, C10 gene (Grcc10), mRNA. /PROD=C10 /FL=gb:BC005683.1 gb:NM_013535.1
1416523_at	10.7	A	0.633789	0.5	8.3	NC	0.48058	36.3	A	0.567627	2.7	6.3	NC	0.5	8.5	A	0.665527	0.5	7.5	NC	0.342437	gb:NM_011271.1 /DB_XREF=gi:6755327 /GEN=Rib1 /FEA=FLmRNA /CNT=210 /TID=Mm.3412.1 /TIER=FL+Stack /STK=83 /UG=Mm.3412 /LL=19752 /DEF=Mus musculus ribonuclease 1, pancreatic (Rib1), mRNA. /PROD=ribonuclease 1, pancreatic /FL=gb:M27814.1 gb:NM_011271.1
1416524_at	4858.5	P	0.000244	0	5624.9	NC	0.5	5520.9	P	0.000244	-0.1	6268.1	NC	0.5	4871.7	P	0.000244	0	5859.2	NC	0.5	gb:NM_025287.1 /DB_XREF=gi:13384633 /GEN=Spop /FEA=FLmRNA /CNT=255 /TID=Mm.17224.1 /TIER=FL+Stack /STK=83 /UG=Mm.17224 /LL=20747 /DEF=Mus musculus speckle-type POZ protein (Spop), mRNA. /PROD=speckle-type POZ protein /FL=gb:NM_025287.1
1416525_at	3667.5	P	0.000244	-0.1	3664.9	NC	0.5	3700	P	0.000244	0.1	3343.3	NC	0.5	3526.6	P	0.000244	0	3767.7	NC	0.5	gb:BB815380 /DB_XREF=gi:16988009 /DB_XREF=BB815380 /CLONE=G730028K24 /FEA=FLmRNA /CNT=255 /TID=Mm.17224.1 /TIER=Stack /STK=15 /UG=Mm.17224 /LL=20747 /UG_GENE=Spop /UG_TITLE=speckle-type POZ protein /FL=gb:NM_025287.1
1416526_a_at	6125.6	P	0.000244	0.1	5925.8	NC	0.5	6290.5	P	0.000244	0	6465	NC	0.5	6092.7	P	0.000244	-0.1	6409.5	NC	0.5	gb:BC002187.1 /DB_XREF=gi:12805428 /FEA=FLmRNA /CNT=158 /TID=Mm.2507.1 /TIER=FL+Stack /STK=83 /UG=Mm.2507 /LL=57320 /UG_GENE=Dj1-pending /DEF=Mus musculus, Similar to DJ-1 protein, clone MGC:7381 IMAGE:3487763, mRNA, complete cds. /PROD=Similar to DJ-1 protein /FL=gb:AB015652.1 gb:NM_020569.1 gb:BC002187.1
1416527_at	75.2	P	0.046143	0.1	56.5	NC	0.232549	56.9	A	0.095215	0.2	90.1	NC	0.307406	82.7	P	0.037598	0.3	87.7	NC	0.319453	gb:NM_026405.1 /DB_XREF=gi:13385895 /GEN=2810011A17Rik /FEA=FLmRNA /CNT=134 /TID=Mm.31486.1 /TIER=FL+Stack /STK=83 /UG=Mm.31486 /LL=67844 /DEF=Mus musculus RIKEN cDNA 2810011A17 gene (2810011A17Rik), mRNA. /PROD=RIKEN cDNA 2810011A17 /FL=gb:NM_026405.1 gb:BC016409.1
1416528_at	1532.4	P	0.000244	0.2	1250.6	NC	0.012024	1534.8	P	0.000244	0.1	1348.4	NC	0.185981	1714.2	P	0.000244	0.2	1394.4	NC	0.013078	gb:NM_080559.1 /DB_XREF=gi:18017601 /GEN=Sh3bgrl3 /FEA=FLmRNA /CNT=146 /TID=Mm.22240.1 /TIER=FL+Stack /STK=83 /UG=Mm.22240 /LL=73723 /DEF=Mus musculus SH3 domain binding glutamic acid-rich protein-like 3 (Sh3bgrl3), mRNA. /PROD=SH3 domain binding glutamic acid-richprotein-like 3 /FL=gb:BC008110.1 gb:NM_080559.1
1416529_at	195.6	P	0.001953	0.4	139.3	NC	0.004925	157.1	P	0.030273	0.2	140	NC	0.5	101.1	A	0.111572	-0.3	134	NC	0.964215	gb:U25633.1 /DB_XREF=gi:1628496 /GEN=TMP /FEA=FLmRNA /CNT=216 /TID=Mm.30024.1 /TIER=FL+Stack /STK=83 /UG=Mm.30024 /LL=13730 /DEF=Mus musculus tumor-associated membrane protein (TMP) mRNA, complete cds. /PROD=tumor-associated membrane protein /FL=gb:U25633.1 gb:NM_010128.1
1416530_a_at	1755.3	P	0.000244	0.2	1409.2	NC	0.00712	2275.5	P	0.000244	0.5	1590.8	I	2.3e-05	2251.5	P	0.000244	0.6	1490.1	I	2e-05	gb:BC003788.1 /DB_XREF=gi:13277800 /FEA=FLmRNA /CNT=135 /TID=Mm.17932.1 /TIER=FL+Stack /STK=83 /UG=Mm.17932 /LL=18950 /UG_GENE=Pnp /DEF=Mus musculus, purine-nucleoside phosphorylase, clone MGC:6018 IMAGE:3600212, mRNA, complete cds. /PROD=purine-nucleoside phosphorylase /FL=gb:L11291.1 gb:L11290.1 gb:NM_013632.1 gb:U35374.1 gb:BC003788.1
1416531_at	936.8	P	0.000732	0.2	801.8	NC	0.232549	881.3	P	0.001221	0.1	736	NC	0.5	935.4	P	0.001953	-0.1	844.1	NC	0.5	gb:NM_010362.1 /DB_XREF=gi:6754089 /GEN=Gsto1 /FEA=FLmRNA /CNT=182 /TID=Mm.282.1 /TIER=FL+Stack /STK=83 /UG=Mm.282 /LL=14873 /DEF=Mus musculus glutathione S-transferase omega 1 (Gsto1), mRNA. /PROD=glutathione S-transferase omega 1 /FL=gb:NM_010362.1 gb:U80819.1
1416532_at	1178.7	P	0.000244	-0.5	1771.8	D	0.999922	1379.4	P	0.000244	-0.3	1746.2	NC	0.961585	1536.6	P	0.000244	-0.2	1724.2	NC	0.977068	gb:NM_133901.1 /DB_XREF=gi:19527117 /GEN=AI481500 /FEA=FLmRNA /CNT=148 /TID=Mm.33838.1 /TIER=FL+Stack /STK=83 /UG=Mm.33838 /LL=100683 /DEF=Mus musculus expressed sequence AI481500 (AI481500), mRNA. /PROD=expressed sequence AI481500 /FL=gb:NM_133901.1 gb:BC008264.1
1416533_at	942.2	P	0.000732	0.3	803.3	NC	0.007788	1038	P	0.000244	0.2	778.6	NC	0.021224	1130.7	P	0.000732	0.4	736.2	NC	0.007788	gb:NM_053208.1 /DB_XREF=gi:16716514 /GEN=Egln2 /FEA=FLmRNA /CNT=160 /TID=Mm.29978.1 /TIER=FL+Stack /STK=83 /UG=Mm.29978 /LL=112406 /DEF=Mus musculus EGL nine homolog 2 (C. elegans) (Egln2), mRNA. /PROD=EGL nine homolog 2 (C. elegans) /FL=gb:AF340231.1 gb:AF453879.1 gb:NM_053208.1
1416534_at	1497.3	P	0.000244	-0.2	1833.6	NC	0.925732	1850.4	P	0.000244	0.1	1915.8	NC	0.5	1688.8	P	0.000244	0	1695.4	NC	0.5	gb:NM_011262.1 /DB_XREF=gi:6755313 /GEN=Req /FEA=FLmRNA /CNT=158 /TID=Mm.2651.1 /TIER=FL+Stack /STK=83 /UG=Mm.2651 /LL=19708 /DEF=Mus musculus requiem (Req), mRNA. /PROD=requiem /FL=gb:NM_011262.1 gb:U10435.1 gb:BC012709.1 gb:U43921.1
1416535_at	1741.6	P	0.000732	0	1694.7	NC	0.5	1678.4	P	0.000244	0	1817	NC	0.5	1595.4	P	0.000244	0	1800.8	NC	0.5	gb:BC003746.1 /DB_XREF=gi:13277683 /FEA=FLmRNA /CNT=153 /TID=Mm.3716.1 /TIER=FL+Stack /STK=83 /UG=Mm.3716 /LL=51812 /UG_GENE=Mcrs1 /DEF=Mus musculus, Similar to microspherule protein 1, clone MGC:5852 IMAGE:3486681, mRNA, complete cds. /PROD=Similar to microspherule protein 1 /FL=gb:NM_016766.1 gb:BC003746.1 gb:AF015309.1
1416536_at	595.7	P	0.000732	0.1	620.7	NC	0.5	544.8	P	0.000244	0.1	544.3	NC	0.5	632.4	P	0.000732	0.3	520.4	NC	0.39129	gb:NM_023431.2 /DB_XREF=gi:19482169 /GEN=9430059D04Rik /FEA=FLmRNA /CNT=126 /TID=Mm.154580.1 /TIER=FL+Stack /STK=83 /UG=Mm.154580 /LL=68114 /DEF=Mus musculus RIKEN cDNA 9430059D04 gene (9430059D04Rik), mRNA. /PROD=UBE-1C2 protein /FL=gb:NM_023431.2 gb:BC023031.1
1416537_at	1075.9	P	0.005859	-0.1	1102.6	NC	0.5	1379.4	P	0.00293	0.2	1132.7	NC	0.222749	1425.7	P	0.00415	0.1	1203.5	NC	0.5	gb:NM_133930.1 /DB_XREF=gi:19527147 /GEN=AI843811 /FEA=FLmRNA /CNT=148 /TID=Mm.41593.1 /TIER=FL+Stack /STK=83 /UG=Mm.41593 /LL=101172 /DEF=Mus musculus expressed sequence AI843811 (AI843811), mRNA. /PROD=expressed sequence AI843811 /FL=gb:BC010804.1 gb:NM_133930.1 gb:BC025932.1
1416538_at	118.3	P	0.023926	-0.1	104.9	NC	0.5	130.6	P	0.003906	0.1	122.8	NC	0.5	130.4	P	0.001953	0.5	120.1	NC	0.185981	gb:BM248160 /DB_XREF=gi:17883430 /DB_XREF=K0812E02-3 /CLONE=K0812E02 /FEA=FLmRNA /CNT=190 /TID=Mm.196345.1 /TIER=Stack /STK=34 /UG=Mm.196345 /LL=22619 /UG_GENE=Ysg2 /UG_TITLE=yolk sac gene 2 /FL=gb:NM_011734.1 gb:U61183.1 gb:U40408.1 gb:BC007136.1
1416539_at	56.1	A	0.171387	0	70.4	NC	0.493524	105.8	P	0.01416	0.6	37.8	NC	0.118009	85.7	P	0.030273	0.5	100.5	NC	0.242585	gb:AW412150 /DB_XREF=gi:6938005 /DB_XREF=uq46h04.y1 /CLONE=IMAGE:2812471 /FEA=FLmRNA /CNT=190 /TID=Mm.196345.1 /TIER=ConsEnd /STK=0 /UG=Mm.196345 /LL=22619 /UG_GENE=Ysg2 /UG_TITLE=yolk sac gene 2 /FL=gb:NM_011734.1 gb:U61183.1 gb:U40408.1 gb:BC007136.1
1416540_at	1032.3	P	0.000244	0.3	865.7	NC	0.342437	1056.8	P	0.000244	0	1089.8	NC	0.5	1302.3	P	0.000244	0.5	889	NC	0.011045	gb:BC003239.1 /DB_XREF=gi:13096877 /FEA=FLmRNA /CNT=163 /TID=Mm.7919.1 /TIER=FL+Stack /STK=83 /UG=Mm.7919 /LL=15239 /UG_GENE=Hgs /DEF=Mus musculus, HGF-regulated tyrosine kinase substrate, clone MGC:5999 IMAGE:3497966, mRNA, complete cds. /PROD=HGF-regulated tyrosine kinase substrate /FL=gb:BC003239.1 gb:D50050.1 gb:NM_008244.1
1416541_at	513.5	P	0.000244	0.2	477.4	NC	0.39129	730.1	P	0.000244	0.4	483.6	NC	0.054022	711.3	P	0.000732	0.5	486.7	I	0.001486	gb:NM_009191.1 /DB_XREF=gi:6677982 /GEN=Skd3 /FEA=FLmRNA /CNT=120 /TID=Mm.3990.1 /TIER=FL+Stack /STK=83 /UG=Mm.3990 /LL=20480 /DEF=Mus musculus suppressor of K+ transport defect 3 (Skd3), mRNA. /PROD=suppressor of K+ transport defect 3 /FL=gb:NM_009191.1 gb:U09874.1
1416542_at	585.8	P	0.000244	0	575.6	NC	0.5	660.4	P	0.000244	0	563.9	NC	0.5	671.1	P	0.000244	-0.2	689	NC	0.5	gb:NM_009343.1 /DB_XREF=gi:6678266 /GEN=Tctex3 /FEA=FLmRNA /CNT=118 /TID=Mm.18643.1 /TIER=FL+Stack /STK=83 /UG=Mm.18643 /LL=21652 /DEF=Mus musculus t-complex testis-expressed 3 (Tctex3), mRNA. /PROD=t-complex testis-expressed 3 /FL=gb:BC015077.1 gb:NM_009343.1 gb:AB011550.1 gb:U81490.1
1416543_at	664.6	P	0.000244	-0.1	701.1	NC	0.5	652.3	P	0.000244	0.1	634.3	NC	0.454766	633.3	P	0.000244	0	649.8	NC	0.5	gb:NM_010902.1 /DB_XREF=gi:6754831 /GEN=Nfe2l2 /FEA=FLmRNA /CNT=173 /TID=Mm.1025.1 /TIER=FL+Stack /STK=83 /UG=Mm.1025 /LL=18024 /DEF=Mus musculus nuclear, factor, erythroid derived 2, like 2 (Nfe2l2), mRNA. /PROD=nuclear, factor, erythroid derived 2, like 2 /FL=gb:U20532.1 gb:BC026943.1 gb:NM_010902.1
1416544_at	415.7	P	0.000244	-0.2	456.2	NC	0.5	470.6	P	0.000244	0	442.7	NC	0.5	524.9	P	0.000244	-0.1	505.2	NC	0.506476	gb:NM_007971.1 /DB_XREF=gi:6679720 /GEN=Ezh2 /FEA=FLmRNA /CNT=136 /TID=Mm.4303.1 /TIER=FL+Stack /STK=83 /UG=Mm.4303 /LL=14056 /DEF=Mus musculus enhancer of zeste homolog 2 (Drosophila) (Ezh2), mRNA. /PROD=enhancer of zeste homolog 2 (Drosophila) /FL=gb:U52951.1 gb:BC016391.1 gb:BC003772.1 gb:NM_007971.1
1416545_at	659.9	P	0.001953	-0.7	1079.3	D	0.999932	619.8	P	0.001953	-0.8	909.4	D	0.99998	710.4	P	0.001221	-0.7	879.6	D	0.999973	gb:NM_133967.1 /DB_XREF=gi:19527185 /GEN=Zdhhc7 /FEA=FLmRNA /CNT=118 /TID=Mm.129529.1 /TIER=FL+Stack /STK=83 /UG=Mm.129529 /LL=102193 /DEF=Mus musculus zinc finger, DHHC domain containing 7 (Zdhhc7), mRNA. /PROD=zinc finger, DHHC domain containing 7 /FL=gb:BC013467.1 gb:NM_133967.1
1416546_a_at	11792.8	P	0.000244	0.2	10519.6	NC	0.5	11126.3	P	0.000244	0	10598.4	NC	0.5	10379.4	P	0.000244	0	10845.4	NC	0.5	gb:NM_011290.1 /DB_XREF=gi:6755353 /GEN=Rpl6 /FEA=FLmRNA /CNT=311 /TID=Mm.588.1 /TIER=FL+Stack /STK=82 /UG=Mm.588 /LL=19988 /DEF=Mus musculus ribosomal protein L6 (Rpl6), mRNA. /PROD=ribosomal protein L6 /FL=gb:NM_011290.1
1416547_at	3015.7	P	0.000244	-0.2	3648.7	MD	0.997968	3309.2	P	0.000244	-0.2	3947.7	NC	0.995075	3115.9	P	0.000244	-0.3	3847.9	D	0.999932	gb:NM_025597.1 /DB_XREF=gi:13385053 /GEN=2700033I16Rik /FEA=FLmRNA /CNT=140 /TID=Mm.2033.1 /TIER=FL+Stack /STK=82 /UG=Mm.2033 /LL=66495 /DEF=Mus musculus RIKEN cDNA 2700033I16 gene (2700033I16Rik), mRNA. /PROD=RIKEN cDNA 2700033I16 /FL=gb:NM_025597.1
1416548_at	656.4	P	0.001953	0.3	543.2	NC	0.035785	638.3	P	0.001953	0	624.9	NC	0.5	695.8	P	0.001953	0.2	586.6	NC	0.213188	gb:NM_021435.1 /DB_XREF=gi:10946803 /GEN=AB041549 /FEA=FLmRNA /CNT=236 /TID=Mm.142812.1 /TIER=FL+Stack /STK=82 /UG=Mm.142812 /LL=58246 /DEF=Mus musculus hypothetical protein, MNCb-4414 (AB041549), mRNA. /PROD=hypothetical protein, MNCb-4414 /FL=gb:NM_021435.1
1416549_at	610.5	P	0.000244	0.3	560.6	NC	0.061522	667.5	P	0.000244	0.3	524.2	NC	0.009292	662.8	P	0.000244	0.4	538.6	NC	0.019624	gb:BQ175095 /DB_XREF=gi:20350587 /DB_XREF=UI-M-DJ2-bwd-c-06-0-UI.s1 /CLONE=UI-M-DJ2-bwd-c-06-0-UI /FEA=FLmRNA /CNT=236 /TID=Mm.142812.1 /TIER=Stack /STK=53 /UG=Mm.142812 /LL=58246 /UG_GENE=AB041549 /UG_TITLE=hypothetical protein, MNCb-4414 /FL=gb:NM_021435.1
1416550_at	469.4	P	0.001953	0.1	474.2	NC	0.39129	620.2	P	0.001221	0.3	467.5	NC	0.006503	503.7	P	0.001953	0.2	568.1	NC	0.035785	gb:BB320416 /DB_XREF=gi:16403307 /DB_XREF=BB320416 /CLONE=B230385L08 /FEA=FLmRNA /CNT=236 /TID=Mm.142812.1 /TIER=Stack /STK=14 /UG=Mm.142812 /LL=58246 /UG_GENE=AB041549 /UG_TITLE=hypothetical protein, MNCb-4414 /FL=gb:NM_021435.1
1416551_at	8111.7	P	0.000244	0.1	7537.8	NC	0.5	8411.1	P	0.000244	0.1	7708	NC	0.48058	8397.2	P	0.000244	0.2	6890.7	NC	0.008511	gb:NM_009722.1 /DB_XREF=gi:6806902 /GEN=Atp2a2 /FEA=FLmRNA /CNT=184 /TID=Mm.42255.1 /TIER=FL+Stack /STK=82 /UG=Mm.42255 /LL=11938 /DEF=Mus musculus ATPase, Ca++ transporting, cardiac muscle, slow twitch 2 (Atp2a2), mRNA. /PROD=ATPase, Ca++ transporting, cardiac muscle, slowtwitch 2 /FL=gb:NM_009722.1
1416552_at	133.3	P	0.00415	0.2	130.7	NC	0.441923	146.6	P	0.001221	0.3	96.4	NC	0.145682	155.8	P	0.008057	0.4	128.2	NC	0.37888	gb:NM_025274.1 /DB_XREF=gi:13384609 /GEN=Esg1 /FEA=FLmRNA /CNT=123 /TID=Mm.139314.1 /TIER=FL+Stack /STK=82 /UG=Mm.139314 /LL=13915 /DEF=Mus musculus embryonal stem cell specific gene 1 (Esg1), mRNA. /PROD=embryonal stem cell specific gene 1 /FL=gb:NM_025274.1
1416553_at	624.7	P	0.001953	-0.3	491.3	NC	0.868657	607.7	P	0.000244	-0.2	570.4	NC	0.692594	535.1	P	0.000244	-0.1	568.7	NC	0.558077	gb:NM_016665.1 /DB_XREF=gi:12025529 /GEN=Stra13 /FEA=FLmRNA /CNT=118 /TID=Mm.73550.1 /TIER=FL+Stack /STK=82 /UG=Mm.73550 /LL=20892 /DEF=Mus musculus stimulated by retinoic acid 13 (Stra13), mRNA. /PROD=stimulated by retinoic acid 13 /FL=gb:NM_016665.1 gb:U95005.1 gb:U95004.1 gb:U95003.1
1416554_at	127.6	A	0.095215	0.4	83.4	NC	0.5	57.9	A	0.080566	-1.6	178	NC	0.633407	129.3	P	0.018555	0.2	92.9	NC	0.5	gb:NM_016861.1 /DB_XREF=gi:8393149 /GEN=Pdlim1 /FEA=FLmRNA /CNT=163 /TID=Mm.5567.1 /TIER=FL+Stack /STK=82 /UG=Mm.5567 /LL=54132 /DEF=Mus musculus PDZ and LIM domain 1 (elfin) (Pdlim1), mRNA. /PROD=carboxyl terminal LIM domain protein 1 /FL=gb:NM_016861.1 gb:AF053367.2 gb:BC004809.1
1416555_at	3567.5	P	0.000244	0.1	3211.5	NC	0.5	3225.2	P	0.000244	0	3253.3	NC	0.5	3073.3	P	0.000244	0.1	3093.2	NC	0.5	gb:NM_007915.1 /DB_XREF=gi:6681288 /GEN=Ei24 /FEA=FLmRNA /CNT=167 /TID=Mm.4337.1 /TIER=FL+Stack /STK=82 /UG=Mm.4337 /LL=13663 /DEF=Mus musculus etoposide induced 2.4 mRNA (Ei24), mRNA. /PROD=etoposide induced 2.4 mRNA /FL=gb:U41751.2 gb:NM_007915.1
1416556_at	3292.2	P	0.000244	0	3369.8	NC	0.5	3484.8	P	0.000244	0	3516.2	NC	0.5	3486.8	P	0.000244	0	3523.9	NC	0.5	gb:NM_025982.1 /DB_XREF=gi:13385481 /GEN=2700085A14Rik /FEA=FLmRNA /CNT=141 /TID=Mm.35650.1 /TIER=FL+Stack /STK=82 /UG=Mm.35650 /LL=67125 /DEF=Mus musculus RIKEN cDNA 2700085A14 gene (2700085A14Rik), mRNA. /PROD=RIKEN cDNA 2700085A14 /FL=gb:NM_025982.1
1416557_a_at	1393.1	P	0.000244	0.1	1310.9	NC	0.5	1491.6	P	0.000244	0	1504.1	NC	0.5	1418.4	P	0.000244	0.1	1398	NC	0.5	gb:U97079.1 /DB_XREF=gi:2276461 /FEA=FLmRNA /CNT=185 /TID=Mm.873.1 /TIER=FL+Stack /STK=82 /UG=Mm.873 /LL=20624 /UG_GENE=Snrp116-pending /DEF=Mus musculus U5-116kD mRNA, complete cds. /PROD=U5-116kD /FL=gb:NM_011431.1 gb:U97079.1
1416558_at	27.2	A	0.466064	2.6	3.7	NC	0.099852	3.5	A	0.870361	-0.2	5.8	NC	0.5	1.5	A	0.981445	0.2	5.6	NC	0.786812	gb:NM_010790.1 /DB_XREF=gi:6754677 /GEN=Melk /FEA=FLmRNA /CNT=133 /TID=Mm.4674.1 /TIER=FL+Stack /STK=82 /UG=Mm.4674 /LL=17279 /DEF=Mus musculus maternal embryonic leucine zipper kinase (Melk), mRNA. /PROD=maternal embryonic leucine zipper kinase /FL=gb:L76158.1 gb:NM_010790.1
1416559_at	448.9	P	0.000244	0.1	430	NC	0.5	489	P	0.000732	0.2	425.7	NC	0.429141	415.1	P	0.001221	-0.1	478.8	NC	0.5	gb:NM_025897.1 /DB_XREF=gi:20270197 /GEN=1500003O22Rik /FEA=FLmRNA /CNT=132 /TID=Mm.36766.1 /TIER=FL+Stack /STK=82 /UG=Mm.36766 /LL=101867 /DEF=Mus musculus RIKEN cDNA 1500003O22 gene (1500003O22Rik), mRNA. /PROD=RIKEN cDNA 1500003O22 /FL=gb:NM_025897.1 gb:BC022923.1
1416560_at	20.2	A	0.432373	-1.2	38.1	NC	0.692594	54.7	A	0.27417	-0.2	54.3	NC	0.868657	89.3	A	0.27417	1.2	24.7	NC	0.725952	gb:NM_054055.1 /DB_XREF=gi:16905090 /GEN=Slc13a3 /FEA=FLmRNA /CNT=122 /TID=Mm.27473.1 /TIER=FL+Stack /STK=82 /UG=Mm.27473 /LL=114644 /DEF=Mus musculus solute carrier family 13 (sodium-dependent dicarboxylate transporter), member 3 (Slc13a3), mRNA. /PROD=solute carrier family 13 (sodium-dependentdicarboxylate transporter), member 3 /FL=gb:NM_054055.1 gb:AF306491.1 gb:BC026803.1
1416561_at	9037.9	P	0.000244	-0.2	10833.7	NC	0.977068	8409.8	P	0.000244	-0.2	9469.7	NC	0.934434	8587.4	P	0.000244	-0.2	10009.5	NC	0.934434	gb:NM_008077.1 /DB_XREF=gi:6679922 /GEN=Gad1 /FEA=FLmRNA /CNT=127 /TID=Mm.16620.1 /TIER=FL+Stack /STK=82 /UG=Mm.16620 /LL=14415 /DEF=Mus musculus glutamic acid decarboxylase 1 (Gad1), mRNA. /PROD=glutamic acid decarboxylase 1 /FL=gb:AF326548.1 gb:AF326547.1 gb:BC027059.1 gb:AF483493.1 gb:AF483492.1 gb:NM_008077.1
1416562_at	3617.1	P	0.000244	-0.1	3996.7	NC	0.62112	3636.7	P	0.000244	-0.1	3923.6	NC	0.5	3463.8	P	0.000244	-0.2	4163.9	NC	0.934434	gb:AF326547.1 /DB_XREF=gi:17225420 /GEN=Gad1 /FEA=FLmRNA /CNT=127 /TID=Mm.16620.1 /TIER=FL /STK=2 /UG=Mm.16620 /LL=14415 /DEF=Mus musculus C57BL6J glutamic acid decarboxylase 1 (Gad1) mRNA, complete cds. /PROD=glutamic acid decarboxylase 1 /FL=gb:AF326548.1 gb:AF326547.1 gb:BC027059.1 gb:AF483493.1 gb:AF483492.1 gb:NM_008077.1
1416563_at	860.4	P	0.000244	0.1	984.2	NC	0.354442	933.5	P	0.000732	0	824.5	NC	0.5	850	P	0.000244	0.1	773	NC	0.5	gb:NM_016748.1 /DB_XREF=gi:7949028 /GEN=Ctps /FEA=FLmRNA /CNT=126 /TID=Mm.1815.1 /TIER=FL+Stack /STK=82 /UG=Mm.1815 /LL=51797 /DEF=Mus musculus cytidine 5-triphosphate synthase (Ctps), mRNA. /PROD=CTP synthase /FL=gb:BC006698.1 gb:U49350.1 gb:NM_016748.1
1416564_at	41.4	P	0.046143	0.3	53.3	NC	0.169098	42.5	P	0.000732	0.1	51.6	NC	0.51942	68	P	0.037598	0	49.6	NC	0.5	gb:NM_011446.1 /DB_XREF=gi:6755611 /GEN=Sox7 /FEA=FLmRNA /CNT=83 /TID=Mm.42162.1 /TIER=FL+Stack /STK=82 /UG=Mm.42162 /LL=20680 /DEF=Mus musculus SRY-box containing gene 7 (Sox7), mRNA. /PROD=SRY-box containing gene 7 /FL=gb:AB023419.1 gb:NM_011446.1
1416565_at	9028.9	P	0.000244	0.1	8041.5	NC	0.5	8494.7	P	0.000244	0	8765.9	NC	0.5	9229.9	P	0.000244	0	8768.6	NC	0.5	gb:NM_025628.1 /DB_XREF=gi:13385089 /GEN=2010000G05Rik /FEA=FLmRNA /CNT=179 /TID=Mm.400.1 /TIER=FL+Stack /STK=81 /UG=Mm.400 /LL=66542 /DEF=Mus musculus RIKEN cDNA 2010000G05 gene (2010000G05Rik), mRNA. /PROD=RIKEN cDNA 2010000G05 /FL=gb:NM_025628.1 gb:BC024343.1
1416566_at	2529.4	P	0.000244	0.1	2350.6	NC	0.5	2621.7	P	0.000244	0.1	2357.8	NC	0.5	2594.2	P	0.000244	0.1	2456	NC	0.5	gb:NM_011499.1 /DB_XREF=gi:6755681 /GEN=Strap /FEA=FLmRNA /CNT=294 /TID=Mm.22584.1 /TIER=FL+Stack /STK=81 /UG=Mm.22584 /LL=20901 /DEF=Mus musculus serinethreonine kinase receptor associated protein (Strap), mRNA. /PROD=serinethreonine kinase receptor associatedprotein /FL=gb:NM_011499.1 gb:AF096285.1
1416567_s_at	3640.7	P	0.000244	0.1	3711.4	NC	0.5	3391.4	P	0.000244	0	3643.2	NC	0.5	3208.1	P	0.000244	-0.1	3778.5	NC	0.62112	gb:NM_025983.1 /DB_XREF=gi:13385483 /GEN=2410043G19Rik /FEA=FLmRNA /CNT=132 /TID=Mm.20841.1 /TIER=FL+Stack /STK=81 /UG=Mm.20841 /LL=67126 /DEF=Mus musculus RIKEN cDNA 2410043G19 gene (2410043G19Rik), mRNA. /PROD=RIKEN cDNA 2410043G19 /FL=gb:BC024339.1 gb:NM_025983.1
1416568_a_at	543.8	P	0.000244	-0.4	691.3	NC	0.992212	650	P	0.000244	-0.1	690.8	NC	0.5	638.5	P	0.000244	0	593.9	NC	0.5	gb:AW228855 /DB_XREF=gi:6558151 /DB_XREF=up22h08.x1 /CLONE=IMAGE:2655135 /FEA=FLmRNA /CNT=187 /TID=Mm.30236.1 /TIER=Stack /STK=26 /UG=Mm.30236 /LL=56215 /UG_GENE=Acinus-pending /UG_TITLE=apoptotic chromatin condensation inducer in the nucleus /FL=gb:NM_019567.1 gb:AF124725.1
1416569_at	944.2	P	0.000244	-0.2	989.5	MD	0.99775	782.2	P	0.000244	-0.3	1018.6	MD	0.997968	913.7	P	0.000244	-0.3	1033	D	0.998664	gb:NM_019673.1 /DB_XREF=gi:9789892 /GEN=Baf53a-pending /FEA=FLmRNA /CNT=159 /TID=Mm.29546.1 /TIER=FL+Stack /STK=81 /UG=Mm.29546 /LL=56456 /DEF=Mus musculus BRG1brm-associated factor 53A (Baf53a-pending), mRNA. /PROD=BRG1brm-associated factor 53A /FL=gb:NM_019673.1 gb:AF041476.1 gb:BC001994.1
1416570_s_at	952.5	P	0.000732	-0.1	1025.8	NC	0.5	985.5	P	0.000244	0.1	1030.5	NC	0.37888	901.9	P	0.000732	0.2	816.7	NC	0.177412	gb:NM_138591.1 /DB_XREF=gi:20070401 /GEN=Gfm /FEA=FLmRNA /CNT=167 /TID=Mm.27288.1 /TIER=FL+Stack /STK=81 /UG=Mm.27288 /LL=28030 /DEF=Mus musculus G elongation factor (Gfm), mRNA. /PROD=G elongation factor /FL=gb:NM_138591.1 gb:AF315511.1 gb:BC013093.1
1416571_at	57.6	A	0.398926	3.9	7.7	NC	0.022932	65.4	A	0.19458	0.2	47.3	NC	0.5	47.3	A	0.246094	0.8	18.3	NC	0.5	gb:BB547640 /DB_XREF=gi:16447589 /DB_XREF=BB547640 /CLONE=E130319H06 /FEA=FLmRNA /CNT=169 /TID=Mm.4521.1 /TIER=ConsEnd /STK=4 /UG=Mm.4521 /LL=22032 /UG_GENE=Traf4 /UG_TITLE=Tnf receptor associated factor 4 /FL=gb:NM_009423.1 gb:AF233449.1
1416572_at	162.4	P	0.001221	0.2	132.4	NC	0.213188	160.9	P	0.00293	0.3	136.5	NC	0.39129	177.6	P	0.008057	-0.1	130.4	NC	0.5	gb:AI325305 /DB_XREF=gi:4059734 /DB_XREF=ms52h12.x1 /CLONE=IMAGE:615239 /FEA=FLmRNA /CNT=233 /TID=Mm.19945.1 /TIER=Stack /STK=30 /UG=Mm.19945 /LL=17387 /UG_GENE=Mmp14 /UG_TITLE=matrix metalloproteinase 14 (membrane-inserted) /FL=gb:U54984.1 gb:NM_008608.1
1416573_at	259.4	P	0.005859	-0.2	346.1	NC	0.894337	286.5	P	0.001221	-0.1	359.6	NC	0.5	326.3	P	0.010742	0.2	292.7	NC	0.5	gb:NM_030262.2 /DB_XREF=gi:19525730 /GEN=BC003494 /FEA=FLmRNA /CNT=148 /TID=Mm.203556.1 /TIER=FL /STK=2 /UG=Mm.203556 /LL=80294 /DEF=Mus musculus hypothetical protein, MGC:6943 (BC003494), mRNA. /PROD=similar to human C21orf80 protein /FL=gb:AF455270.1 gb:NM_030262.2 gb:BC018194.1 gb:BC003494.1
1416574_at	824.8	P	0.005859	-0.1	820	NC	0.5	816.1	P	0.005859	0.1	691	NC	0.467656	809.6	P	0.00293	-0.1	756.5	NC	0.5	gb:NM_023434.1 /DB_XREF=gi:12963678 /GEN=5730589K01Rik /FEA=FLmRNA /CNT=146 /TID=Mm.28553.1 /TIER=FL+Stack /STK=81 /UG=Mm.28553 /LL=68139 /DEF=Mus musculus RIKEN cDNA 5730589K01 gene (5730589K01Rik), mRNA. /PROD=epidermal Langerhans cell protein LCP1 /FL=gb:AF228408.1 gb:NM_023434.1
1416575_at	95.4	P	0.008057	-0.6	145.1	NC	0.633407	161.9	P	0.00415	-0.3	165.8	NC	0.5	225	P	0.00415	0.4	208.2	NC	0.5	gb:NM_009862.1 /DB_XREF=gi:6753365 /GEN=Cdc45l /FEA=FLmRNA /CNT=110 /TID=Mm.1248.1 /TIER=FL+Stack /STK=81 /UG=Mm.1248 /LL=12544 /DEF=Mus musculus cell division cycle 45 homolog (S. cerevisiae)-like (Cdc45l), mRNA. /PROD=cell division cycle 45 homolog (S.cerevisiae)-like /FL=gb:AF081536.1 gb:AF098068.1 gb:AF081538.1 gb:AF081537.1 gb:NM_009862.1
1416576_at	588.4	P	0.023926	2.5	102.7	I	2.3e-05	372.1	A	0.111572	2.2	66.7	I	6e-05	386.9	M	0.056152	3.3	49	I	2e-05	gb:NM_007707.1 /DB_XREF=gi:6671757 /GEN=Cish3 /FEA=FLmRNA /CNT=114 /TID=Mm.3468.1 /TIER=FL+Stack /STK=81 /UG=Mm.3468 /LL=12702 /DEF=Mus musculus cytokine inducible SH2-containing protein 3 (Cish3), mRNA. /PROD=cytokine inducible SH2-containing protein 3 /FL=gb:U88328.1 gb:NM_007707.1
1416577_a_at	7018.2	P	0.000732	0	6469.9	NC	0.5	6918.1	P	0.000732	-0.2	7714.8	NC	0.5	7706.4	P	0.000244	0.1	7047.3	NC	0.5	gb:NM_019712.1 /DB_XREF=gi:9790190 /GEN=Rbx1 /FEA=FLmRNA /CNT=242 /TID=Mm.29405.1 /TIER=FL+Stack /STK=80 /UG=Mm.29405 /LL=56438 /DEF=Mus musculus ring-box 1 (Rbx1), mRNA. /PROD=ring-box 1 /FL=gb:BC027396.1 gb:AF140599.1 gb:NM_019712.1
1416578_at	4032.9	P	0.000244	0	4382.5	NC	0.5	4030.6	P	0.000244	-0.1	4227.4	NC	0.62112	4259.8	P	0.000244	-0.1	4549.7	NC	0.5	gb:BC027396.1 /DB_XREF=gi:20072075 /FEA=FLmRNA /CNT=242 /TID=Mm.29405.1 /TIER=FL+Stack /STK=44 /UG=Mm.29405 /LL=56438 /UG_GENE=Rbx1 /DEF=Mus musculus, ring-box 1, clone MGC:35907 IMAGE:4952242, mRNA, complete cds. /PROD=ring-box 1 /FL=gb:BC027396.1 gb:AF140599.1 gb:NM_019712.1
1416579_a_at	19.2	A	0.633789	-0.5	22.6	NC	0.5	49.9	A	0.303711	2.5	6	NC	0.035785	79.2	A	0.303711	0.3	77.6	NC	0.37888	gb:BC005618.1 /DB_XREF=gi:13542837 /FEA=FLmRNA /CNT=179 /TID=Mm.4259.1 /TIER=FL+Stack /STK=80 /UG=Mm.4259 /LL=17075 /UG_GENE=Tacstd1 /DEF=Mus musculus, tumor-associated calcium signal transducer 1, clone MGC:11680 IMAGE:3711069, mRNA, complete cds. /PROD=tumor-associated calcium signal transducer 1 /FL=gb:NM_008532.1 gb:M76124.1 gb:BC005618.1
1416580_a_at	3854	P	0.000244	0.1	3542.3	NC	0.5	3734.1	P	0.000244	0	3715.6	NC	0.5	3939.2	P	0.000244	0.1	3688.4	NC	0.5	gb:NM_019719.1 /DB_XREF=gi:9789906 /GEN=Stub1 /FEA=FLmRNA /CNT=166 /TID=Mm.29000.1 /TIER=FL+Stack /STK=80 /UG=Mm.29000 /LL=56424 /DEF=Mus musculus STIP1 homology and U-Box containing protein 1 (Stub1), mRNA. /PROD=STIP1 homology and U-Box containing protein 1 /FL=gb:NM_019719.1 gb:AF129086.1
1416581_at	787.7	P	0.000244	-0.2	840.8	NC	0.5	900.3	P	0.000244	0.1	804.6	NC	0.5	933.4	P	0.000732	0	916.8	NC	0.5	gb:NM_080848.1 /DB_XREF=gi:18252789 /GEN=Big-pending /FEA=FLmRNA /CNT=179 /TID=Mm.28265.1 /TIER=FL+Stack /STK=80 /UG=Mm.28265 /LL=140858 /DEF=Mus musculus Bmp2-induced gene (Big-pending), mRNA. /PROD=Bmp2-induced gene /FL=gb:BC025801.1 gb:NM_080848.1 gb:BC016103.1 gb:AF416510.1
1416582_a_at	309.4	P	0.010742	-0.5	511.6	NC	0.633407	356.5	P	0.005859	-0.2	369	NC	0.5	454.7	P	0.008057	0	454.9	NC	0.5	gb:NM_007522.1 /DB_XREF=gi:6671609 /GEN=Bad /FEA=FLmRNA /CNT=118 /TID=Mm.4387.1 /TIER=FL+Stack /STK=80 /UG=Mm.4387 /LL=12015 /DEF=Mus musculus Bcl-associated death promoter (Bad), mRNA. /PROD=Bcl-associated death promoter /FL=gb:L37296.1 gb:BC006762.1 gb:NM_007522.1
1416583_at	487.1	P	0.008057	0	483.7	NC	0.5	540.3	P	0.00293	0.2	478.6	NC	0.5	466.1	P	0.00293	0	471	NC	0.5	gb:NM_007522.1 /DB_XREF=gi:6671609 /GEN=Bad /FEA=FLmRNA /CNT=118 /TID=Mm.4387.1 /TIER=FL+Stack /STK=80 /UG=Mm.4387 /LL=12015 /DEF=Mus musculus Bcl-associated death promoter (Bad), mRNA. /PROD=Bcl-associated death promoter /FL=gb:L37296.1 gb:BC006762.1 gb:NM_007522.1
1416584_at	210.8	P	0.001221	-0.2	161.1	NC	0.5	198.7	P	0.000244	0.2	146.2	NC	0.5	296.7	P	0.00415	0.5	200.8	NC	0.169098	gb:NM_008550.1 /DB_XREF=gi:6678791 /GEN=Man2b2 /FEA=FLmRNA /CNT=111 /TID=Mm.761.1 /TIER=FL+Stack /STK=80 /UG=Mm.761 /LL=17160 /DEF=Mus musculus mannosidase 2, alpha B2 (Man2b2), mRNA. /PROD=mannosidase 2, alpha B2 /FL=gb:NM_008550.1 gb:AB006458.1
1416585_at	708.9	P	0.000244	0	710.2	NC	0.5	894.3	P	0.000244	0.1	821.8	NC	0.5	853.3	P	0.000244	0	881.9	NC	0.5	gb:NM_019685.1 /DB_XREF=gi:9790082 /GEN=Ruvbl1 /FEA=FLmRNA /CNT=122 /TID=Mm.42195.1 /TIER=FL+Stack /STK=80 /UG=Mm.42195 /LL=56505 /DEF=Mus musculus RuvB-like protein 1 (Ruvbl1), mRNA. /PROD=RuvB-like protein 1 /FL=gb:NM_019685.1 gb:BC004718.1 gb:AF100694.1
1416586_at	297.2	P	0.001953	0	347.1	NC	0.5	362.5	P	0.001221	-0.1	395.3	NC	0.5	442.3	P	0.00293	0.1	385.8	NC	0.5	gb:NM_008616.1 /DB_XREF=gi:6678913 /GEN=Zfp239 /FEA=FLmRNA /CNT=112 /TID=Mm.1256.1 /TIER=FL+Stack /STK=80 /UG=Mm.1256 /LL=22685 /DEF=Mus musculus zinc finger protein 239 (Zfp239), mRNA. /PROD=Kruppel zinc finger protein 2 /FL=gb:M32057.1 gb:NM_008616.1 gb:BC003315.1
1416587_a_at	464.7	P	0.018555	-0.2	391.2	NC	0.62112	505	P	0.01416	-0.1	449	NC	0.5	497.1	P	0.01416	0	496.6	NC	0.5	gb:NM_009532.1 /DB_XREF=gi:6678612 /GEN=Xrcc1 /FEA=FLmRNA /CNT=108 /TID=Mm.4347.1 /TIER=FL+Stack /STK=80 /UG=Mm.4347 /LL=22594 /DEF=Mus musculus X-ray repair complementing defective repair in Chinese hamster cells 1 (Xrcc1), mRNA. /PROD=X-ray repair complementing defective repair inChinese hamster cells 1 /FL=gb:U02887.1 gb:NM_009532.1
1416588_at	1055.5	P	0.000732	0.2	951.3	NC	0.5	748.9	P	0.000732	0	979.3	NC	0.5	1196	P	0.000732	0.4	945.4	I	0.001486	gb:NM_008985.1 /DB_XREF=gi:6679564 /GEN=Ptprn /FEA=FLmRNA /CNT=116 /TID=Mm.2902.1 /TIER=FL+Stack /STK=80 /UG=Mm.2902 /LL=19275 /DEF=Mus musculus protein tyrosine phosphatase, receptor-type, N (Ptprn), mRNA. /PROD=protein tyrosine phosphatase, receptor-type, N /FL=gb:U11812.1 gb:NM_008985.1
1416589_at	8859.2	P	0.000244	0.5	6056.6	I	2e-05	10090	P	0.000244	0.3	6985.8	I	6e-05	10838.6	P	0.000244	0.5	6161	I	2e-05	gb:BC004638.1 /DB_XREF=gi:13435523 /FEA=FLmRNA /CNT=413 /TID=Mm.35439.1 /TIER=FL+Stack /STK=79 /UG=Mm.35439 /LL=20692 /UG_GENE=Sparc /DEF=Mus musculus, secreted acidic cysteine rich glycoprotein, clone MGC:6232 IMAGE:3586402, mRNA, complete cds. /PROD=secreted acidic cysteine rich glycoprotein /FL=gb:NM_009242.1 gb:BC004638.1
1416590_a_at	919.3	P	0.000244	0.6	636	I	3.5e-05	802.3	P	0.000244	0.3	526.9	I	0.000692	839.1	P	0.000732	0.4	612.3	I	3e-05	gb:AF327929.1 /DB_XREF=gi:12963386 /FEA=FLmRNA /CNT=193 /TID=Mm.28941.1 /TIER=FL+Stack /STK=79 /UG=Mm.28941 /LL=19376 /UG_GENE=Rab34 /DEF=Mus musculus small GTPase Rah mRNA, complete cds. /PROD=small GTPase Rah /FL=gb:AF322068.1 gb:NM_033475.1 gb:AF327929.1
1416591_at	1264.1	P	0.000244	0.6	820.5	I	2e-05	959.2	P	0.000244	0.3	671.1	I	0.000492	1003.8	P	0.000244	0.3	767.8	NC	0.047264	gb:AF327929.1 /DB_XREF=gi:12963386 /FEA=FLmRNA /CNT=193 /TID=Mm.28941.1 /TIER=FL+Stack /STK=79 /UG=Mm.28941 /LL=19376 /UG_GENE=Rab34 /DEF=Mus musculus small GTPase Rah mRNA, complete cds. /PROD=small GTPase Rah /FL=gb:AF322068.1 gb:NM_033475.1 gb:AF327929.1
1416592_at	527.2	P	0.008057	-0.3	595.8	D	0.999034	375.8	P	0.001953	-0.3	511	NC	0.964215	331.3	P	0.005859	-0.5	591.1	D	0.999965	gb:BC012642.1 /DB_XREF=gi:15215038 /FEA=FLmRNA /CNT=159 /TID=Mm.29728.1 /TIER=FL+Stack /STK=79 /UG=Mm.29728 /LL=93692 /UG_GENE=Glrx1 /DEF=Mus musculus, clone MGC:13744 IMAGE:4206114, mRNA, complete cds. /PROD=Unknown (protein for MGC:13744) /FL=gb:AF109314.1 gb:AB013137.1 gb:NM_053108.1 gb:AF276917.1 gb:BC012642.1
1416593_at	485.4	P	0.010742	-0.2	469.7	NC	0.988955	490.4	P	0.010742	-0.3	384.9	NC	0.993497	455.9	P	0.008057	-0.5	516.4	D	0.99998	gb:AF276917.1 /DB_XREF=gi:9280546 /GEN=Grx1 /FEA=FLmRNA /CNT=159 /TID=Mm.29728.1 /TIER=FL /STK=1 /UG=Mm.29728 /LL=93692 /DEF=Mus musculus glutaredoxin 1 (Grx1) mRNA, complete cds. /PROD=glutaredoxin 1 /FL=gb:AF109314.1 gb:AB013137.1 gb:NM_053108.1 gb:AF276917.1 gb:BC012642.1
1416594_at	7.3	A	0.533936	-1.9	71	NC	0.5	49.7	A	0.149658	1.9	8.9	NC	0.5	23.4	A	0.366211	-2.5	83.6	NC	0.657563	gb:BC024495.1 /DB_XREF=gi:19353577 /FEA=FLmRNA /CNT=135 /TID=Mm.3171.1 /TIER=FL /STK=1 /UG=Mm.3171 /LL=20377 /UG_GENE=Sfrp1 /DEF=Mus musculus, secreted frizzled-related sequence protein 1, clone MGC:37430 IMAGE:4982195, mRNA, complete cds. /PROD=secreted frizzled-related sequence protein 1 /FL=gb:NM_013834.1 gb:U88566.1 gb:BC024495.1
1416595_at	1328.9	P	0.000244	0.3	1047.1	I	0.000438	1615.9	P	0.000244	0.5	1060.9	I	2e-05	1447.7	P	0.000244	0.5	1024.4	I	0.000438	gb:NM_025485.1 /DB_XREF=gi:13384903 /GEN=Mrps22 /FEA=FLmRNA /CNT=119 /TID=Mm.17949.1 /TIER=FL+Stack /STK=79 /UG=Mm.17949 /LL=64655 /DEF=Mus musculus mitochondrial ribosomal protein S22 (Mrps22), mRNA. /PROD=ribosomal protein, mitochondrial, S22 /FL=gb:NM_025485.1
1416596_at	17.5	A	0.780518	0.4	18.5	NC	0.596188	22.7	A	0.780518	0.3	16	NC	0.5	18.8	A	0.72583	-1.6	51.9	NC	0.5	gb:BC010808.1 /DB_XREF=gi:14789856 /FEA=FLmRNA /CNT=111 /TID=Mm.183126.1 /TIER=FL+Stack /STK=79 /UG=Mm.183126 /LL=70129 /UG_GENE=2210409B01Rik /DEF=Mus musculus, RIKEN cDNA 2210409B01 gene, clone MGC:18903 IMAGE:4240658, mRNA, complete cds. /PROD=RIKEN cDNA 2210409B01 gene /FL=gb:NM_023557.1 gb:BC010808.1
1416597_at	349.7	P	0.000732	-0.3	463.5	NC	0.861614	421.1	P	0.001221	-0.3	398	NC	0.5	413.1	P	0.001221	-0.1	426.5	NC	0.5	gb:NM_008233.1 /DB_XREF=gi:6680200 /GEN=Hdgfrp2 /FEA=FLmRNA /CNT=123 /TID=Mm.38268.1 /TIER=FL+Stack /STK=79 /UG=Mm.38268 /LL=15193 /DEF=Mus musculus hepatoma-derived growth factor, related protein 2 (Hdgfrp2), mRNA. /PROD=hepatoma-derived growth factor, related protein2 /FL=gb:NM_008233.1 gb:D63850.1 gb:BC003741.1
1416598_at	706.4	P	0.000732	0.5	541.7	I	0.000241	576.3	P	0.000732	0.3	579.4	NC	0.007788	813.3	P	0.000732	0.5	479.7	I	0.000389	gb:BC021517.1 /DB_XREF=gi:18204445 /FEA=FLmRNA /CNT=123 /TID=Mm.28087.1 /TIER=FL+Stack /STK=79 /UG=Mm.28087 /LL=83396 /UG_GENE=Gli5 /DEF=Mus musculus, GLI-Kruppel family member GLI5, clone MGC:36775 IMAGE:5352352, mRNA, complete cds. /PROD=GLI-Kruppel family member GLI5 /FL=gb:NM_031184.1 gb:AF325913.1 gb:AF249340.1 gb:BC021517.1
1416599_at	257.1	P	0.010742	0.2	215.8	NC	0.019624	270.2	P	0.046143	0.2	163.4	NC	0.5	182.2	A	0.080566	0.2	195.7	NC	0.5	gb:NM_031184.1 /DB_XREF=gi:13626037 /GEN=Gli5 /FEA=FLmRNA /CNT=123 /TID=Mm.28087.1 /TIER=FL /STK=2 /UG=Mm.28087 /LL=83396 /DEF=Mus musculus GLI-Kruppel family member GLI5 (Gli5), mRNA. /PROD=GLI-Kruppel family member GLI5 /FL=gb:NM_031184.1 gb:AF325913.1 gb:AF249340.1 gb:BC021517.1
1416600_a_at	1031.1	P	0.000244	-0.1	1120	NC	0.5	1157.4	P	0.000244	-0.1	1122.3	NC	0.5	1070.5	P	0.000244	0	1109.1	NC	0.5	gb:AF260717.1 /DB_XREF=gi:7839596 /GEN=Dscr1 /FEA=FLmRNA /CNT=119 /TID=Mm.56.1 /TIER=FL+Stack /STK=79 /UG=Mm.56 /LL=54720 /DEF=Mus musculus Down syndrome candiate region 1 (Dscr1) mRNA, complete cds. /PROD=Down syndrome candiate region 1 /FL=gb:AF260717.1 gb:AF282255.1 gb:AF237789.1 gb:NM_019466.1
1416601_a_at	473.6	P	0.000244	0	464.9	NC	0.5	486.5	P	0.000244	0	492.6	NC	0.5	510.5	P	0.000244	-0.2	583.8	NC	0.715033	gb:AF282255.1 /DB_XREF=gi:9652249 /GEN=Dscr1 /FEA=FLmRNA /CNT=119 /TID=Mm.56.1 /TIER=FL /STK=1 /UG=Mm.56 /LL=54720 /DEF=Mus musculus Down syndrome candidate region 1 protein (Dscr1) mRNA, complete cds. /PROD=Down syndrome candidate region 1 protein /FL=gb:AF260717.1 gb:AF282255.1 gb:AF237789.1 gb:NM_019466.1
1416602_a_at	234.3	P	0.00415	0.4	211.3	NC	0.006503	193.7	P	0.000732	0	204	NC	0.5	208.2	P	0.005859	0	228.5	NC	0.5	gb:NM_011236.1 /DB_XREF=gi:6755279 /GEN=Rad52 /FEA=FLmRNA /CNT=90 /TID=Mm.149.1 /TIER=FL+Stack /STK=79 /UG=Mm.149 /LL=19365 /DEF=Mus musculus RAD52 homolog, (S. cerevisiae) (Rad52), mRNA. /PROD=RAD52 homolog, (S. cerevisiae) /FL=gb:U12135.1 gb:NM_011236.1 gb:U06837.1
1416603_at	1999.1	P	0.00293	0.2	2114.5	NC	0.354442	1480.8	P	0.00293	-0.1	1551.9	NC	0.5	1381	P	0.00415	-0.1	1756.9	NC	0.5	gb:NM_009079.1 /DB_XREF=gi:6677774 /GEN=Rpl22 /FEA=FLmRNA /CNT=217 /TID=Mm.13917.1 /TIER=FL+Stack /STK=57 /UG=Mm.13917 /LL=19934 /DEF=Mus musculus ribosomal protein L22 (Rpl22), mRNA. /PROD=ribosomal protein L22 /FL=gb:D17653.1 gb:BC007139.1 gb:BC021344.1 gb:NM_009079.1
[truncated: 44,103 more rows]
