# Supplementary material for: The Cis-regulatory Logic of the Mammalian Photoreceptor Transcriptional Network
Source: PLoS One. 2007 Jul 25;2(7):e643. doi: 10.1371/journal.pone.0000643 (PMC1916400; doi:10.1371/journal.pone.0000643)
Supplement: Table S6 — Complete microarray datasets for wild-type vs. Crx-/-; Nrl-/- comparison at P21. This table contains the full microarray datasets from nine microarray hybridizations (three biological replicates each from wild-type (C57BL/6), wild-type (129S6/SvEv) and Crx-/-; Nrl-/- retinas at P21). Since Crx-/-; Nrl-/- is on a mixed 129 X B6 background, we present comparisons between both of the individual wild-type mutant backgrounds (as data from the mixed control background were not available). The data from each of the individual microarray experiments are labeled with the following prefixes: ‘Crx-mut_#1’ etc., ‘B6-wt-P21-#1’ etc. and ‘129-wt-P21-#1’ etc. (39.54 MB XLS) [file pone.0000643.s010.xls]

## Sheet: 1.28.05_Crx_NRL_double_1-3_vs_B
Affy_ID	Crx_NRL_double_#1_Signal	Crx_NRL_double_#1_Detection	Crx_NRL_double_#1_Detection p-value	Crx_NRL_double_#1_Signal Log Ratio	B6-wt-P21-#1_Signal	Crx_NRL_double_#1_Change	Crx_NRL_double_#1_Change p-value	Crx_NRL_double_#2_Signal	Crx_NRL_double_#2_Detection	Crx_NRL_double_#2_Detection p-value	Crx_NRL_double_#2_Signal Log Ratio	B6-wt-P21-#2_Signal	Crx_NRL_double_#2_Change	Crx_NRL_double_#2_Change p-value	Crx_NRL_double_#3_Signal	Crx_NRL_double_#3_Detection	Crx_NRL_double_#3_Detection p-value	Crx_NRL_double_#3_Signal Log Ratio	B6-wt-P21-#3_Signal	Crx_NRL_double_#3_Change	Crx_NRL_double_#3_Change p-value			Crx_NRL_double_#1_Signal	Crx_NRL_double_#1_Detection	Crx_NRL_double_#1_Detection p-value	Crx_NRL_double_#1_Signal Log Ratio	129-wt_P21_#1_Signal	Crx_NRL_double_#1_Change	Crx_NRL_double_#1_Change p-value	Crx_NRL_double_#2_Signal	Crx_NRL_double_#2_Detection	Crx_NRL_double_#2_Detection p-value	Crx_NRL_double_#2_Signal Log Ratio	129-wt_P21_#2_Signal	Crx_NRL_double_#2_Change	Crx_NRL_double_#2_Change p-value	Crx_NRL_double_#3_Signal	Crx_NRL_double_#3_Detection	Crx_NRL_double_#3_Detection p-value	Crx_NRL_double_#3_Signal Log Ratio	129-wt_P21_#3_Signal	Crx_NRL_double_#3_Change	Crx_NRL_double_#3_Change p-value	Descriptions
AFFX-BioB-5_at	452.9	P	0.000509	-0.1	452.1	NC	0.5	426	P	0.00034	-0.2	475.7	NC	0.5	429.9	P	0.000446	0	434.5	NC	0.5			452.9	P	0.000509	-0.1	416.9	NC	0.5	426	P	0.00034	0.1	383	NC	0.5	429.9	P	0.000446	-0.2	489.8	NC	0.5	E. coli /GEN=bioB /DB_XREF=gb:J04423.1 /NOTE=SIF corresponding to nucleotides 2032-2305 of gb:J04423.1 /DEF=E.coli 7,8-diamino-pelargonic acid (bioA), biotin synthetase (bioB), 7-keto-8-amino-pelargonic acid synthetase (bioF), bioC protein, and dethiobiotin synthetase (bioD), complete cds.
AFFX-BioB-M_at	579.2	P	4.4e-05	-0.2	685.9	NC	0.5	574.1	P	4.4e-05	-0.3	652.9	NC	0.926702	609.8	P	4.4e-05	0.1	614.2	NC	0.5			579.2	P	4.4e-05	-0.2	720.9	NC	0.933893	574.1	P	4.4e-05	-0.1	610.9	NC	0.5	609.8	P	4.4e-05	0.1	591.7	NC	0.5	E. coli /GEN=bioB /DB_XREF=gb:J04423.1 /NOTE=SIF corresponding to nucleotides 2482-2739 of gb:J04423.1 /DEF=E.coli 7,8-diamino-pelargonic acid (bioA), biotin synthetase (bioB), 7-keto-8-amino-pelargonic acid synthetase (bioF), bioC protein, and dethiobiotin synthetase (bioD), complete cds.
AFFX-BioB-3_at	391	P	5.2e-05	-0.2	442.1	NC	0.5	421.1	P	4.4e-05	-0.3	423.1	NC	0.870566	438.5	P	5.2e-05	0.2	356	NC	0.132291			391	P	5.2e-05	-0.2	451.6	NC	0.994875	421.1	P	4.4e-05	0	426.1	NC	0.5	438.5	P	5.2e-05	0	416.9	NC	0.5	E. coli /GEN=bioB /DB_XREF=gb:J04423.1 /NOTE=SIF corresponding to nucleotides 2755-3052 of gb:J04423.1 /DEF=E.coli 7,8-diamino-pelargonic acid (bioA), biotin synthetase (bioB), 7-keto-8-amino-pelargonic acid synthetase (bioF), bioC protein, and dethiobiotin synthetase (bioD), complete cds.
AFFX-BioC-5_at	1355	P	6e-05	-0.3	1532.9	NC	0.840048	1241.6	P	7e-05	-0.4	1455.4	D	0.999004	1438.6	P	6e-05	0	1455.7	NC	0.5			1355	P	6e-05	-0.3	1513.5	D	0.99999	1241.6	P	7e-05	-0.1	1329.6	NC	0.5	1438.6	P	6e-05	-0.1	1439.4	NC	0.5	E. coli /GEN=bioC /DB_XREF=gb:J04423.1 /NOTE=SIF corresponding to nucleotides 4218-4566 of gb:J04423.1 /DEF=E.coli 7,8-diamino-pelargonic acid (bioA), biotin synthetase (bioB), 7-keto-8-amino-pelargonic acid synthetase (bioF), bioC protein, and dethiobiotin synthetase (bioD), complete cds.
AFFX-BioC-3_at	1492.9	P	4.4e-05	-0.3	1945.9	NC	0.830042	1494.8	P	4.4e-05	-0.4	1878.6	D	0.99917	1640.6	P	4.4e-05	0.1	1620	NC	0.5			1492.9	P	4.4e-05	-0.2	1845	D	0.99985	1494.8	P	4.4e-05	-0.1	1414.5	NC	0.5	1640.6	P	4.4e-05	-0.1	1499.5	NC	0.5	E. coli /GEN=bioC /DB_XREF=gb:J04423.1 /NOTE=SIF corresponding to nucleotides 4626-4878 of gb:J04423.1 /DEF=E.coli 7,8-diamino-pelargonic acid (bioA), biotin synthetase (bioB), 7-keto-8-amino-pelargonic acid synthetase (bioF), bioC protein, and dethiobiotin synthetase (bioD), complete cds.
AFFX-BioDn-5_at	3029.3	P	4.4e-05	-0.2	3803.1	NC	0.590372	2745.1	P	4.4e-05	-0.3	3414.3	NC	0.991001	3235.7	P	4.4e-05	0.1	2939.6	NC	0.138133			3029.3	P	4.4e-05	-0.2	3750.8	D	1	2745.1	P	4.4e-05	-0.1	3075.9	NC	0.5	3235.7	P	4.4e-05	0.1	3310.8	NC	0.5	E. coli /GEN=bioD /DB_XREF=gb:J04423.1 /NOTE=SIF corresponding to nucleotides 4980-5256 of gb:J04423.1, not 100% identical /DEF=E.coli 7,8-diamino-pelargonic acid (bioA), biotin synthetase (bioB), 7-keto-8-amino-pelargonic acid synthetase (bioF), bioC protein, and dethiobiotin synthetase (bioD), complete cds.
AFFX-BioDn-3_at	5808.9	P	5.2e-05	-0.3	7365.6	NC	0.970969	5923.2	P	6e-05	-0.3	5881.9	NC	0.991634	6238.2	P	5.2e-05	0	5853.4	NC	0.5			5808.9	P	5.2e-05	-0.2	7078.7	D	0.99971	5923.2	P	6e-05	-0.1	5860.7	NC	0.5	6238.2	P	5.2e-05	0	6393	NC	0.5	E. coli /GEN=bioD /DB_XREF=gb:J04423.1 /NOTE=SIF corresponding to nucleotides 5286-5570 of gb:J04423.1, not 100% identical /DEF=E.coli 7,8-diamino-pelargonic acid (bioA), biotin synthetase (bioB), 7-keto-8-amino-pelargonic acid synthetase (bioF), bioC protein, and dethiobiotin synthetase (bioD), complete cds.
AFFX-CreX-5_at	12024.6	P	5.2e-05	-0.2	13850.5	NC	0.5	11449.2	P	4.4e-05	-0.2	13234.9	NC	0.516083	13483.8	P	5.2e-05	0.2	12069.1	I	8.8e-05			12024.6	P	5.2e-05	-0.3	14690.3	D	0.999786	11449.2	P	4.4e-05	-0.1	11875	NC	0.5	13483.8	P	5.2e-05	0	12988.4	NC	0.5	Bacteriophage P1 /GEN=cre /DB_XREF=gb:X03453.1 /NOTE=SIF corresponding to nucleotides 513-1047 of gb:X03453.1 /DEF=Bacteriophage P1 cre gene for recombinase protein.
AFFX-CreX-3_at	15396	P	4.4e-05	-0.2	17101.3	NC	0.5	15228.7	P	4.4e-05	-0.2	16871.7	NC	0.5	17004.3	P	4.4e-05	0.1	15216.7	NC	0.09615			15396	P	4.4e-05	-0.2	18147.7	D	0.999916	15228.7	P	4.4e-05	0	15406.6	NC	0.5	17004.3	P	4.4e-05	0	16812.1	NC	0.5	Bacteriophage P1 /GEN=cre /DB_XREF=gb:X03453.1 /NOTE=SIF corresponding to nucleotides 1089-1495 of gb:X03453.1 /DEF=Bacteriophage P1 cre gene for recombinase protein.
AFFX-DapX-5_at	24.8	A	0.262827	0.5	25.5	NC	0.489277	3.2	A	0.852061	-0.6	7.2	NC	0.5	20.4	A	0.195266	0.1	24.8	NC	0.263778			24.8	A	0.262827	-0.1	21.1	NC	0.5	3.2	A	0.852061	-2.4	13.3	NC	0.940524	20.4	A	0.195266	1.9	4.9	NC	0.378604	B. subtilis /GEN=dapB /DB_XREF=gb:L38424.1 /NOTE=SIF corresponding to nucleotides 1428-1926 of gb:L38424.1 /DEF=Bacillus subtilis dihydropicolinate reductase (jojE) gene, complete cds; poly(A) polymerase (jojI) gene, complete cds; biotin acetyl-CoA-carboxylase ligase (birA) gene, complete cds; jojC, jojD, jojF, jojG, jojH genes, complete cds s.
AFFX-DapX-M_at	3.7	A	0.672921	-3	36.5	NC	0.954348	31.8	A	0.095648	0.1	27.7	NC	0.5	42.7	A	0.185131	0	33.4	NC	0.295409			3.7	A	0.672921	-2	16.9	NC	0.731811	31.8	A	0.095648	3.2	4.6	NC	0.053377	42.7	A	0.185131	0.7	15.3	NC	0.399213	B. subtilis /GEN=dapB, jojF /DB_XREF=gb:L38424.1 /NOTE=SIF corresponding to nucleotides 2020-2580 of gb:L38424.1, not 100% identical /DEF=Bacillus subtilis dihydropicolinate reductase (jojE) gene, complete cds; poly(A) polymerase (jojI) gene, complete cds; biotin acetyl-CoA-carboxylase ligase (birA) gene, complete cds; jojC, jojD, jojF, jojG, jojH genes, complete cds s.
AFFX-DapX-3_at	14.8	A	0.672935	-1	23.1	NC	0.961989	26.9	A	0.39692	2.8	5.4	NC	0.338456	7	A	0.804754	-1.6	42.6	NC	0.680982			14.8	A	0.672935	2	5	NC	0.5	26.9	A	0.39692	2.4	6	NC	0.180356	7	A	0.804754	-0.5	5.5	NC	0.666446	B. subtilis /GEN=jojG /DB_XREF=gb:L38424.1 /NOTE=SIF corresponding to nucleotides 2684-3130 of gb:L38424.1 /DEF=Bacillus subtilis dihydropicolinate reductase (jojE) gene, complete cds; poly(A) polymerase (jojI) gene, complete cds; biotin acetyl-CoA-carboxylase ligase (birA) gene, complete cds; jojC, jojD, jojF, jojG, jojH genes, complete cds s.
AFFX-LysX-5_at	6.2	A	0.783576	-0.7	12.6	NC	0.983708	19.3	A	0.313708	0.1	15.2	NC	0.521439	11.5	A	0.287743	0.1	12.3	NC	0.861867			6.2	A	0.783576	2	1.1	NC	0.5	19.3	A	0.313708	3.8	1.7	NC	0.025648	11.5	A	0.287743	3.4	1	NC	0.026462	B. subtilis /GEN=lys /DB_XREF=gb:X17013.1 /NOTE=SIF corresponding to nucleotides 387-658 of gb:X17013.1, not 100% identical /DEF=B subtilis lys gene for diaminopimelate decarboxylase (EC 4.1.1.20).
AFFX-LysX-M_at	2.5	A	0.772364	-0.4	5.5	NC	0.176847	7.5	A	0.749204	0.6	5.7	NC	0.019228	7.3	A	0.631562	0	8.3	NC	0.277121			2.5	A	0.772364	-1.1	10.4	NC	0.72288	7.5	A	0.749204	-0.4	8.6	NC	0.5	7.3	A	0.631562	-0.1	4.9	NC	0.229871	B. subtilis /GEN=lys /DB_XREF=gb:X17013.1 /NOTE=SIF corresponding to nucleotides 720-990 of gb:X17013.1, not 100% identical /DEF=B subtilis lys gene for diaminopimelate decarboxylase (EC 4.1.1.20).
AFFX-LysX-3_at	11.6	A	0.262827	-0.6	18.5	NC	0.878877	16.5	A	0.205712	-0.3	26.5	NC	0.5	9.9	A	0.41138	-0.7	15	NC	0.959713			11.6	A	0.262827	-1.1	23.4	D	0.99955	16.5	A	0.205712	0	16.7	NC	0.590373	9.9	A	0.41138	1.3	3.2	NC	0.666446	B. subtilis /GEN=lys /DB_XREF=gb:X17013.1 /NOTE=SIF corresponding to nucleotides 1061-1343 of gb:X17013.1, not 100% identical /DEF=B subtilis lys gene for diaminopimelate decarboxylase (EC 4.1.1.20).
AFFX-PheX-5_at	1.7	A	0.910522	-0.7	3.5	NC	0.938917	1.3	A	0.876428	-0.8	7.5	NC	0.920927	2.1	A	0.949786	-0.3	1.4	NC	0.399213			1.7	A	0.910522	-0.4	2.6	NC	0.948067	1.3	A	0.876428	-1.8	10.5	NC	0.58514	2.1	A	0.949786	-0.8	5.7	NC	0.526791	B. subtilis /GEN=pheA /DB_XREF=gb:M24537.1 /NOTE=SIF corresponding to nucleotides 2028-2375 of gb:M24537.1, not 100% identical /DEF=Bacillus subtillis sporulation protein (spoOB), GTP-binding protein (obg), phenylalanine biosynthesis associated protein (pheB), and monofunctional prephenate dehydratase (pheA) genes, complete cds.
AFFX-PheX-M_at	3.1	A	0.876428	-0.7	2.6	NC	0.451857	4.9	A	0.672921	0.1	2.4	NC	0.126621	18.3	A	0.712257	2.6	2.2	NC	0.09615			3.1	A	0.876428	-0.2	3.2	NC	0.425368	4.9	A	0.672921	-0.3	5.5	NC	0.5	18.3	A	0.712257	1.3	5.5	NC	0.903853	B. subtilis /GEN=pheA /DB_XREF=gb:M24537.1 /NOTE=SIF corresponding to nucleotides 2437-2828 of gb:M24537.1 /DEF=Bacillus subtillis sporulation protein (spoOB), GTP-binding protein (obg), phenylalanine biosynthesis associated protein (pheB), and monofunctional prephenate dehydratase (pheA) genes, complete cds.
AFFX-PheX-3_at	35.7	A	0.227636	-0.8	57.1	NC	0.995441	24.5	A	0.455413	-1	54	NC	0.996947	50.5	A	0.262809	-0.2	63.8	NC	0.770129			35.7	A	0.227636	2.1	6.1	NC	0.483917	24.5	A	0.455413	0.8	9.9	NC	0.836757	50.5	A	0.262809	0.2	42.9	NC	0.5	B. subtilis /GEN=pheB /DB_XREF=gb:M24537.1 /NOTE=SIF corresponding to nucleotides 2885-3326 of gb:M24537.1, not 100% identical /DEF=Bacillus subtillis sporulation protein (spoOB), GTP-binding protein (obg), phenylalanine biosynthesis associated protein (pheB), and monofunctional prephenate dehydratase (pheA) genes, complete cds.
AFFX-ThrX-5_at	3.4	A	0.81489	-2.7	32.1	NC	0.774189	18.3	A	0.617401	-0.9	34.9	NC	0.5	25.5	A	0.300606	1.8	7.3	NC	0.265977			3.4	A	0.81489	-2.3	29.5	NC	0.727363	18.3	A	0.617401	-0.1	26.5	NC	0.5	25.5	A	0.300606	1.7	9	NC	0.307112	B. subtilis /GEN=thrC /DB_XREF=gb:X04603.1 /NOTE=SIF corresponding to nucleotides 288-932 of gb:X04603.1 /DEF=B. subtilis thrB and thrC genes for homoserine kinase and threonine synthase (EC 2.7.1.39 and EC 4.2.99.2, respectively).
AFFX-ThrX-M_at	17.9	A	0.5	-0.5	26.9	NC	0.816091	4.6	A	0.783476	-0.5	3.5	NC	0.616274	3.4	A	0.760937	-3.1	26.5	NC	0.5			17.9	A	0.5	0	15.4	NC	0.766029	4.6	A	0.783476	-1.2	12.6	NC	0.766029	3.4	A	0.760937	-2.9	28.4	NC	0.812494	B. subtilis /GEN=thrC, thrB /DB_XREF=gb:X04603.1 /NOTE=SIF corresponding to nucleotides 995-1562 of gb:X04603.1, not 100% identical /DEF=B. subtilis thrB and thrC genes for homoserine kinase and threonine synthase (EC 2.7.1.39 and EC 4.2.99.2, respectively).
AFFX-ThrX-3_at	8	A	0.712257	0	4.2	NC	0.304756	7.5	A	0.883887	-0.3	11.5	NC	0.867709	4.3	A	0.883887	-0.6	6.2	NC	0.942098			8	A	0.712257	0.1	6.5	NC	0.5	7.5	A	0.883887	-0.3	7.9	NC	0.858881	4.3	A	0.883887	-2.3	22.5	NC	0.973538	B. subtilis /GEN=thrB /DB_XREF=gb:X04603.1 /NOTE=SIF corresponding to nucleotides 1689-2151 of gb:X04603.1 /DEF=B. subtilis thrB and thrC genes for homoserine kinase and threonine synthase (EC 2.7.1.39 and EC 4.2.99.2, respectively).
AFFX-TrpnX-5_at	3.2	A	0.699409	-3.1	34.1	NC	0.949481	5.5	A	0.631562	-2.5	44	NC	0.873382	11.1	A	0.699394	0.9	5.8	NC	0.277121			3.2	A	0.699409	-0.5	5.2	NC	0.5	5.5	A	0.631562	-0.4	5.7	NC	0.704591	11.1	A	0.699394	-0.9	32.5	NC	0.699934	B. subtilis /GEN=trpE, trpD /DB_XREF=gb:K01391.1 /NOTE=SIF corresponding to nucleotides 1953-2483 of gb:K01391.1, not 100% identical /DEF=B.subtilis tryptophan (trp) operon, complete cds.
AFFX-TrpnX-M_at	2.1	A	0.979978	-1.2	3.6	NC	0.808855	4.6	A	0.834139	-0.2	5	NC	0.5	2.2	A	0.963431	-0.2	1.4	NC	0.430643			2.1	A	0.979978	-0.4	4	NC	0.95483	4.6	A	0.834139	-0.1	4.8	NC	0.90385	2.2	A	0.963431	-0.3	4.2	NC	0.516083	B. subtilis /GEN=trpD, trpC /DB_XREF=gb:K01391.1 /NOTE=SIF corresponding to nucleotides 2880-3359 of gb:K01391.1, not 100% identical /DEF=B.subtilis tryptophan (trp) operon, complete cds.
AFFX-TrpnX-3_at	4.1	A	0.724871	-1.6	14.2	NC	0.542816	5.3	A	0.712257	0.9	2.2	NC	0.5	2.7	A	0.631562	-0.8	5.7	NC	0.5			4.1	A	0.724871	-1.1	6.7	NC	0.5	5.3	A	0.712257	0.2	3.1	NC	0.462519	2.7	A	0.631562	0.6	1.3	NC	0.014722	B. subtilis /GEN=trpC, trpF /DB_XREF=gb:K01391.1 /NOTE=SIF corresponding to nucleotides 3790-4368 of gb:K01391.1, not 100% identical /DEF=B.subtilis tryptophan (trp) operon, complete cds.
AFFX-r2-Ec-bioB-5_at	604.6	P	0.000244	0.1	632.6	NC	0.5	554.6	P	0.000244	-0.1	606.3	NC	0.5	529.2	P	0.000244	0.3	455.9	NC	0.030967			604.6	P	0.000244	-0.1	648.8	NC	0.5	554.6	P	0.000244	0	592.5	NC	0.5	529.2	P	0.000244	-0.1	589.8	NC	0.5	E. coli /GEN=bioB /DB_XREF=gb:J04423.1 /NOTE=SIF corresponding to nucleotides 2071-2304 of gb:J04423.1 /DEF=E.coli 7,8-diamino-pelargonic acid (bioA), biotin synthetase (bioB), 7-keto-8-amino-pelargonic acid synthetase (bioF), bioC protein, and dethiobiotin synthetase (bioD), complete cds.
AFFX-r2-Ec-bioB-M_at	593.6	P	0.000244	0	698	NC	0.5	582	P	0.000244	-0.2	702.5	NC	0.5	547.8	P	0.000244	0	545	NC	0.5			593.6	P	0.000244	-0.1	654.1	NC	0.5	582	P	0.000244	-0.2	592.4	NC	0.62112	547.8	P	0.000244	-0.1	664.9	NC	0.5	E. coli /GEN=bioB /DB_XREF=gb:J04423.1 /NOTE=SIF corresponding to nucleotides 2393-2682 of gb:J04423.1 /DEF=E.coli 7,8-diamino-pelargonic acid (bioA), biotin synthetase (bioB), 7-keto-8-amino-pelargonic acid synthetase (bioF), bioC protein, and dethiobiotin synthetase (bioD), complete cds.
AFFX-r2-Ec-bioB-3_at	589.6	P	0.000244	-0.3	701.3	NC	0.736659	617.2	P	0.000244	-0.3	717.8	NC	0.861614	644.7	P	0.000244	0	499.7	NC	0.5			589.6	P	0.000244	-0.2	672.3	NC	0.5	617.2	P	0.000244	0	781.2	NC	0.5	644.7	P	0.000244	-0.3	647.3	NC	0.934434	E. coli /GEN=bioB /DB_XREF=gb:J04423.1 /NOTE=SIF corresponding to nucleotides 2772-3004 of gb:J04423.1 /DEF=E.coli 7,8-diamino-pelargonic acid (bioA), biotin synthetase (bioB), 7-keto-8-amino-pelargonic acid synthetase (bioF), bioC protein, and dethiobiotin synthetase (bioD), complete cds.
AFFX-r2-Ec-bioC-5_at	1707	P	0.000244	-0.2	1981.8	NC	0.5	1895.5	P	0.000244	-0.2	2147.5	NC	0.5	1707.5	P	0.000244	0	1793.9	NC	0.5			1707	P	0.000244	-0.2	1832.2	NC	0.5	1895.5	P	0.000244	-0.1	2035	NC	0.5	1707.5	P	0.000244	-0.3	2063.3	NC	0.952736	E. coli /GEN=bioC /DB_XREF=gb:J04423.1 /NOTE=SIF corresponding to nucleotides 4257-4573 of gb:J04423.1 /DEF=E.coli 7,8-diamino-pelargonic acid (bioA), biotin synthetase (bioB), 7-keto-8-amino-pelargonic acid synthetase (bioF), bioC protein, and dethiobiotin synthetase (bioD), complete cds.
AFFX-r2-Ec-bioC-3_at	1721.6	P	0.000244	-0.2	2266.8	NC	0.5	1959.6	P	0.000244	-0.2	2309.7	NC	0.5	2034.6	P	0.000244	0	1833.9	NC	0.5			1721.6	P	0.000244	-0.2	2020.7	NC	0.5	1959.6	P	0.000244	-0.1	2129.5	NC	0.5	2034.6	P	0.000244	-0.1	2223.2	NC	0.5	E. coli /GEN=bioC /DB_XREF=gb:J04423.1 /NOTE=SIF corresponding to nucleotides 4608-4883 of gb:J04423.1 /DEF=E.coli 7,8-diamino-pelargonic acid (bioA), biotin synthetase (bioB), 7-keto-8-amino-pelargonic acid synthetase (bioF), bioC protein, and dethiobiotin synthetase (bioD), complete cds.
AFFX-r2-Ec-bioD-5_at	8102.9	P	0.000244	-0.2	9163.2	NC	0.5	8334.5	P	0.000244	-0.2	9156.2	NC	0.757415	7467.7	P	0.000244	-0.2	8747	NC	0.62112			8102.9	P	0.000244	-0.2	8730.3	NC	0.938478	8334.5	P	0.000244	-0.1	8637.9	NC	0.5	7467.7	P	0.000244	-0.1	8532.6	NC	0.5	E. coli /GEN=bioD /DB_XREF=gb:J04423.1 /NOTE=SIF corresponding to nucleotides 5024-5244 of gb:J04423.1 /DEF=E.coli 7,8-diamino-pelargonic acid (bioA), biotin synthetase (bioB), 7-keto-8-amino-pelargonic acid synthetase (bioF), bioC protein, and dethiobiotin synthetase (bioD), complete cds.
AFFX-r2-Ec-bioD-3_at	8416.7	P	0.000244	-0.1	8888.9	NC	0.5	7821.4	P	0.000244	-0.1	8897.8	NC	0.5	8900.7	P	0.000244	0	7874.8	NC	0.5			8416.7	P	0.000244	-0.1	9344.8	NC	0.5	7821.4	P	0.000244	-0.1	8595.6	NC	0.5	8900.7	P	0.000244	-0.1	9536.2	NC	0.5	E. coli /GEN=bioD /DB_XREF=gb:J04423.1 /NOTE=SIF corresponding to nucleotides 5312-5559 of gb:J04423.1, not 100% identical /DEF=E.coli 7,8-diamino-pelargonic acid (bioA), biotin synthetase (bioB), 7-keto-8-amino-pelargonic acid synthetase (bioF), bioC protein, and dethiobiotin synthetase (bioD), complete cds.
AFFX-r2-P1-cre-5_at	17340.1	P	0.000244	-0.1	19198.1	NC	0.5	17669.7	P	0.000244	-0.1	19619.7	NC	0.5	18088.4	P	0.000244	0.1	17335.7	NC	0.5			17340.1	P	0.000244	-0.1	18822.4	NC	0.5	17669.7	P	0.000244	-0.1	18212.2	NC	0.5	18088.4	P	0.000244	-0.1	19508.7	NC	0.5	Bacteriophage P1 /GEN=cre /DB_XREF=gb:X03453.1 /NOTE=SIF corresponding to nucleotides 581-1001 of gb:X03453.1 /DEF=Bacteriophage P1 cre gene for recombinase protein.
AFFX-r2-P1-cre-3_at	24130.2	P	0.000244	-0.2	26986.4	NC	0.5	26643.1	P	0.000244	-0.1	26439.3	NC	0.5	24871.7	P	0.000244	-0.1	27730.6	NC	0.5			24130.2	P	0.000244	-0.1	26477.6	NC	0.5	26643.1	P	0.000244	0	27294.3	NC	0.5	24871.7	P	0.000244	-0.2	27684.4	NC	0.5	Bacteriophage P1 /GEN=cre /DB_XREF=gb:X03453.1 /NOTE=SIF corresponding to nucleotides 1032-1270 of gb:X03453.1 /DEF=Bacteriophage P1 cre gene for recombinase protein.
AFFX-r2-Bs-dap-5_at	23.1	A	0.533936	3.2	3.8	NC	0.232549	5.1	A	0.753906	-1.3	8.8	NC	0.830902	1.6	A	0.932373	-0.9	1.8	NC	0.633407			23.1	A	0.533936	4.7	0.9	NC	0.035785	5.1	A	0.753906	-0.2	5.3	NC	0.5	1.6	A	0.932373	-0.9	3.1	NC	0.5	B. subtilis /GEN=dapB /DB_XREF=gb:L38424.1 /NOTE=SIF corresponding to nucleotides 1439-1846 of gb:L38424.1 /DEF=Bacillus subtilis dihydropicolinate reductase (jojE) gene, complete cds; poly(A) polymerase (jojI) gene, complete cds; biotin acetyl-CoA-carboxylase ligase (birA) gene, complete cds; jojC, jojD, jojF, jojG, jojH genes, complete cds s.
AFFX-r2-Bs-dap-M_at	4.8	A	0.5	0.6	1.1	NC	0.429137	19.4	A	0.27417	1.9	3.5	NC	0.161038	1.5	A	0.780518	-1.8	13.4	NC	0.814019			4.8	A	0.5	-1.7	7.3	NC	0.633407	19.4	A	0.27417	3.6	1.2	NC	0.01421	1.5	A	0.780518	-0.8	8.9	NC	0.545234	B. subtilis /GEN=dapB, jojF /DB_XREF=gb:L38424.1 /NOTE=SIF corresponding to nucleotides 2055-2578 of gb:L38424.1, not 100% identical /DEF=Bacillus subtilis dihydropicolinate reductase (jojE) gene, complete cds; poly(A) polymerase (jojI) gene, complete cds; biotin acetyl-CoA-carboxylase ligase (birA) gene, complete cds; jojC, jojD, jojF, jojG, jojH genes, complete cds s.
AFFX-r2-Bs-dap-3_at	10.4	A	0.601074	-1.3	24.9	NC	0.900148	1.9	A	0.633789	-0.9	2.2	NC	0.416433	5.3	A	0.80542	-2	34.2	NC	0.822588			10.4	A	0.601074	2.7	1.6	NC	0.161038	1.9	A	0.633789	0.2	1	NC	0.284967	5.3	A	0.80542	0.1	0.8	NC	0.692594	B. subtilis /GEN=jojG /DB_XREF=gb:L38424.1 /NOTE=SIF corresponding to nucleotides 2634-3089 of gb:L38424.1 /DEF=Bacillus subtilis dihydropicolinate reductase (jojE) gene, complete cds; poly(A) polymerase (jojI) gene, complete cds; biotin acetyl-CoA-carboxylase ligase (birA) gene, complete cds; jojC, jojD, jojF, jojG, jojH genes, complete cds s.
AFFX-r2-Bs-lys-5_at	12.3	A	0.533936	0.8	3.1	NC	0.777251	0.7	A	0.888428	-4.7	29	NC	0.997247	10.1	A	0.334473	0.5	5.2	NC	0.822588			12.3	A	0.533936	0.6	7	NC	0.747149	0.7	A	0.888428	-2.8	7.1	NC	0.945978	10.1	A	0.334473	2.5	1.1	NC	0.416433	B. subtilis /GEN=lys /DB_XREF=gb:X17013.1 /NOTE=SIF corresponding to nucleotides 411-659 of gb:X17013.1, not 100% identical /DEF=B subtilis lys gene for diaminopimelate decarboxylase (EC 4.1.1.20).
AFFX-r2-Bs-lys-M_at	0.6	A	0.99707	-0.8	2.1	NC	0.911062	0.8	A	0.969727	-1.5	2.2	NC	0.949447	10.2	A	0.525391	2.4	1.7	NC	0.153232			0.6	A	0.99707	-3.5	10	NC	0.838962	0.8	A	0.969727	-0.8	1.1	NC	0.938478	10.2	A	0.525391	1.7	3.5	NC	0.131343	B. subtilis /GEN=lys /DB_XREF=gb:X17013.1 /NOTE=SIF corresponding to nucleotides 673-1002 of gb:X17013.1, not 100% identical /DEF=B subtilis lys gene for diaminopimelate decarboxylase (EC 4.1.1.20).
AFFX-r2-Bs-lys-3_at	2.2	A	0.592773	-3	10.7	NC	0.5	6.1	A	0.27417	-1.1	13.3	NC	0.366593	23	A	0.149658	0.1	14.9	NC	0.846768			2.2	A	0.592773	-3.2	39	NC	0.986922	6.1	A	0.27417	-0.4	15.9	NC	0.138386	23	A	0.149658	0.3	16.2	NC	0.545234	B. subtilis /GEN=lys /DB_XREF=gb:X17013.1 /NOTE=SIF corresponding to nucleotides 1008-1263 of gb:X17013.1, not 100% identical /DEF=B subtilis lys gene for diaminopimelate decarboxylase (EC 4.1.1.20).
AFFX-r2-Bs-phe-5_at	1.4	A	0.865967	-1.7	2	NC	0.51942	29.4	A	0.334473	-0.4	41.5	NC	0.861614	0.5	A	0.969727	-4.5	39.3	NC	0.987976			1.4	A	0.865967	-2.3	8.2	NC	0.570859	29.4	A	0.334473	5.1	0.9	NC	0.013078	0.5	A	0.969727	-4.1	30.3	NC	0.973302	B. subtilis /GEN=pheA /DB_XREF=gb:M24537.1 /NOTE=SIF corresponding to nucleotides 2116-2382 of gb:M24537.1 /DEF=Bacillus subtillis sporulation protein (spoOB), GTP-binding protein (obg), phenylalanine biosynthesis associated protein (pheB), and monofunctional prephenate dehydratase (pheA) genes, complete cds.
AFFX-r2-Bs-phe-M_at	1.8	A	0.870361	-2.3	20	NC	0.532344	3.4	A	0.665527	-0.1	4.1	NC	0.467656	2	A	0.943848	-1.5	4.9	NC	0.747149			1.8	A	0.870361	-0.1	2.8	NC	0.881991	3.4	A	0.665527	0.7	1.7	NC	0.145682	2	A	0.943848	-0.5	1.7	NC	0.725952	B. subtilis /GEN=pheA /DB_XREF=gb:M24537.1 /NOTE=SIF corresponding to nucleotides 2484-2875 of gb:M24537.1 /DEF=Bacillus subtillis sporulation protein (spoOB), GTP-binding protein (obg), phenylalanine biosynthesis associated protein (pheB), and monofunctional prephenate dehydratase (pheA) genes, complete cds.
AFFX-r2-Bs-phe-3_at	29.3	A	0.171387	-0.5	38.7	NC	0.911062	39.1	A	0.246094	0.5	22	NC	0.416433	7.8	A	0.601074	-2	40.6	NC	0.984574			29.3	A	0.171387	1.3	9.7	NC	0.296089	39.1	A	0.246094	0.1	29.6	NC	0.5	7.8	A	0.601074	-2.2	32.9	NC	0.854318	B. subtilis /GEN=pheB /DB_XREF=gb:M24537.1 /NOTE=SIF corresponding to nucleotides 2897-3200 of gb:M24537.1, not 100% identical /DEF=Bacillus subtillis sporulation protein (spoOB), GTP-binding protein (obg), phenylalanine biosynthesis associated protein (pheB), and monofunctional prephenate dehydratase (pheA) genes, complete cds.
AFFX-r2-Bs-thr-3_s_at	20.3	A	0.72583	1.7	3.8	NC	0.767451	31	A	0.601074	1.1	16.5	NC	0.822588	2.6	A	0.943848	-3.5	63.4	NC	0.868657			20.3	A	0.72583	1.2	10.2	NC	0.989865	31	A	0.601074	1.3	13	NC	0.681091	2.6	A	0.943848	-1.7	17.6	NC	0.971234	B. subtilis /GEN=thrB /DB_XREF=gb:X04603.1 /NOTE=SIF corresponding to nucleotides 1735-2143 of gb:X04603.1 /DEF=B. subtilis thrB and thrC genes for homoserine kinase and threonine synthase.
AFFX-r2-Bs-thr-M_s_at	3.6	A	0.80542	-0.1	13.1	NC	0.5	10.9	A	0.533936	-0.9	16.5	NC	0.252851	5.5	A	0.633789	-2.4	35.3	NC	0.725952			3.6	A	0.80542	0.2	3.5	NC	0.5	10.9	A	0.533936	0.1	9.7	NC	0.274048	5.5	A	0.633789	-0.1	4.3	NC	0.493524	B. subtilis /GEN=thrC, thrB /DB_XREF=gb:X04603.1 /NOTE=SIF corresponding to nucleotides 1045-1556 of gb:X04603.1 /DEF=B. subtilis thrB and thrC genes for homoserine kinase and threonine synthase.
AFFX-r2-Bs-thr-5_s_at	25.9	A	0.303711	0.6	12.7	NC	0.900148	5.5	A	0.633789	-2.5	38.1	NC	0.952736	24.7	A	0.246094	0	19.7	NC	0.645558			25.9	A	0.303711	0.6	15.7	NC	0.657563	5.5	A	0.633789	-1.6	21	NC	0.645558	24.7	A	0.246094	-0.4	35.2	NC	0.5	B. subtilis /GEN=thrC /DB_XREF=gb:X04603.1 /NOTE=SIF corresponding to nucleotides 290-888 of gb:X04603.1 /DEF=B. subtilis thrB and thrC genes for homoserine kinase and threonine synthase.
AFFX-b-ActinMur/M12481_5_at	18081.1	P	4.4e-05	0.3	15071.8	I	0	19497	P	4.4e-05	0.4	14600	I	0	16873.7	P	4.4e-05	0.2	15031.3	I	0.00045			18081.1	P	4.4e-05	0.3	15028.4	I	0	19497	P	4.4e-05	0.2	16588.4	NC	0.003449	16873.7	P	4.4e-05	0	17031.1	NC	0.5	M. musculus /GEN=beta-actin /DB_XREF=gb:M12481.1 /NOTE=SIF corresponding to nucleotides 69-383 of gb:M12481.1 /DEF=Mouse cytoplasmic beta-actin mRNA.
AFFX-b-ActinMur/M12481_M_at	17589.8	P	4.4e-05	0.2	15164.1	I	0.001486	18577.9	P	4.4e-05	0.2	14864.1	I	2.6e-05	16882.8	P	4.4e-05	0.2	14630.4	NC	0.057902			17589.8	P	4.4e-05	0.3	14479.5	I	1.8e-05	18577.9	P	4.4e-05	0.2	15793.4	I	0.001486	16882.8	P	4.4e-05	0	16322.2	NC	0.5	M. musculus /GEN=beta-actin /DB_XREF=gb:M12481.1 /NOTE=SIF corresponding to nucleotides 436-715 of gb:M12481.1 /DEF=Mouse cytoplasmic beta-actin mRNA.
AFFX-b-ActinMur/M12481_3_at	24663.8	P	4.4e-05	0	23324.8	NC	0.5	24852.9	P	4.4e-05	0	23393.5	NC	0.5	24717.7	P	4.4e-05	0	22764.7	NC	0.5			24663.8	P	4.4e-05	0.2	20525.4	NC	0.00293	24852.9	P	4.4e-05	0.1	22840.7	NC	0.441229	24717.7	P	4.4e-05	0	24245.4	NC	0.5	M. musculus /GEN=beta-actin /DB_XREF=gb:M12481.1 /NOTE=SIF corresponding to nucleotides 762-1074 of gb:M12481.1 /DEF=Mouse cytoplasmic beta-actin mRNA.
AFFX-GapdhMur/M32599_5_at	28971.2	P	4.4e-05	-0.4	36585.8	MD	0.997619	31620	P	4.4e-05	-0.2	36598.4	NC	0.858881	30919.1	P	4.4e-05	-0.3	37050.7	NC	0.961989			28971.2	P	4.4e-05	-0.2	33693.8	D	1	31620	P	4.4e-05	-0.2	35231.9	NC	0.881563	30919.1	P	4.4e-05	-0.2	35347.3	NC	0.996409	M. musculus /GEN=gapd /DB_XREF=gb:M32599.1 /NOTE=SIF corresponding to nucleotides 90-409 of gb:M32599.1 /DEF=Mouse glyceraldehyde-3-phosphate dehydrogenase mRNA, complete cds.
AFFX-GapdhMur/M32599_M_at	25519.3	P	4.4e-05	-0.4	32971.7	D	0.999933	29075.7	P	4.4e-05	-0.3	34104.3	D	0.999912	26562.9	P	4.4e-05	-0.3	34454.2	D	0.998577			25519.3	P	4.4e-05	-0.2	28720.3	D	0.999987	29075.7	P	4.4e-05	-0.2	30959.5	NC	0.995259	26562.9	P	4.4e-05	-0.2	30977.4	D	0.999738	M. musculus /GEN=gapd /DB_XREF=gb:M32599.1 /NOTE=SIF corresponding to nucleotides 458-812 of gb:M32599.1 /DEF=Mouse glyceraldehyde-3-phosphate dehydrogenase mRNA, complete cds.
AFFX-GapdhMur/M32599_3_at	21670.5	P	4.4e-05	-0.5	28723.2	D	0.999994	24504.3	P	4.4e-05	-0.3	30978.8	D	0.999979	23988.5	P	4.4e-05	-0.3	30997.2	D	0.99994			21670.5	P	4.4e-05	-0.2	25419.7	D	1	24504.3	P	4.4e-05	-0.2	28465.9	NC	0.994673	23988.5	P	4.4e-05	-0.2	28638.7	D	0.99891	M. musculus /GEN=gapd /DB_XREF=gb:M32599.1 /NOTE=SIF corresponding to nucleotides 841-1153 of gb:M32599.1 /DEF=Mouse glyceraldehyde-3-phosphate dehydrogenase mRNA, complete cds.
AFFX-TransRecMur/X57349_5_at	178.8	P	0.000754	1.7	34.5	I	1e-06	147.9	P	0.00034	1.5	45.8	I	1e-06	142.7	P	0.000662	1.2	56.1	I	1e-06			178.8	P	0.000754	0	140.2	NC	0.5	147.9	P	0.00034	-0.3	168.2	NC	0.805172	142.7	P	0.000662	-0.2	135	NC	0.626498	M. musculus /GEN=transferrin receptor /DB_XREF=gb:X57349.1 /NOTE=SIF corresponding to nucleotides 67-611 of gb:X57349.1 /DEF=M.musculus mRNA for transferrin receptor.
AFFX-TransRecMur/X57349_M_at	164.2	P	0.000972	2.2	21.3	I	0.000104	107.4	P	0.001102	1.7	33.5	I	1e-06	110.9	P	0.000662	1.2	58	I	0.000262			164.2	P	0.000972	0.1	131.3	NC	0.358334	107.4	P	0.001102	-0.1	129.9	NC	0.5	110.9	P	0.000662	0	102.9	NC	0.5	M. musculus /GEN=transferrin receptor /DB_XREF=gb:X57349.1 /NOTE=SIF corresponding to nucleotides 922-1446 of gb:X57349.1 /DEF=M.musculus mRNA for transferrin receptor.
AFFX-TransRecMur/X57349_3_at	464.8	P	9.5e-05	1.3	124.9	I	1e-06	365.6	P	7e-05	1.4	126.5	I	1e-06	399.8	P	5.2e-05	1.5	137.2	I	0			464.8	P	9.5e-05	-0.1	438.7	NC	0.5	365.6	P	7e-05	-0.1	394.6	NC	0.5	399.8	P	5.2e-05	0.1	421.5	NC	0.5	M. musculus /GEN=transferrin receptor /DB_XREF=gb:X57349.1 /NOTE=SIF corresponding to nucleotides 1764-2277 of gb:X57349.1 /DEF=M.musculus mRNA for transferrin receptor.
AFFX-PyruCarbMur/L09192_5_at	49.7	A	0.250796	-1.3	126.7	NC	0.611131	158.8	P	0.033677	2.8	16.4	NC	0.003891	121.2	P	0.039661	1.7	30.3	NC	0.066107			49.7	A	0.250796	-1.3	129.6	NC	0.99707	158.8	P	0.033677	0.9	65.8	NC	0.5	121.2	P	0.039661	0.2	89.4	NC	0.5	M. musculus /GEN=pyruvate carboxylase /DB_XREF=gb:L09192.1 /NOTE=SIF corresponding to nucleotides 133-745 of gb:L09192.1 /DEF=Mus musculus pyruvate carboxylase mRNA, complete cds.
AFFX-PyruCarbMur/L09192_MA_at	101.1	A	0.123572	0.5	83.1	NC	0.510723	149.4	P	0.042962	1.7	58.7	NC	0.255069	152.5	M	0.054213	0.5	106.4	NC	0.304756			101.1	A	0.123572	-0.6	164.5	NC	0.736222	149.4	P	0.042962	0.3	132.5	NC	0.5	152.5	M	0.054213	0.3	115.9	NC	0.5	M. musculus /GEN=pyruvate carboxylase /DB_XREF=gb:L09192.1 /NOTE=SIF corresponding to nucleotides 1217-1799 of gb:L09192.1 /DEF=Mus musculus pyruvate carboxylase mRNA, complete cds.
AFFX-PyruCarbMur/L09192_MB_at	89	M	0.050229	1.5	27.7	NC	0.5	116.4	A	0.0727	0.2	86.9	NC	0.5	100.3	P	0.046482	1.8	31	NC	0.053377			89	M	0.050229	-0.4	130.3	NC	0.942098	116.4	A	0.0727	-0.3	143.8	NC	0.5	100.3	P	0.046482	-0.3	109.1	NC	0.766029	M. musculus /GEN=pyruvate carboxylase /DB_XREF=gb:L09192.1 /NOTE=SIF corresponding to nucleotides 2259-2879 of gb:L09192.1 /DEF=Mus musculus pyruvate carboxylase mRNA, complete cds.
AFFX-PyruCarbMur/L09192_3_at	389.5	P	7e-05	-0.1	391.7	NC	0.5	336.7	P	7e-05	-0.3	490.2	NC	0.797679	363.7	P	8.1e-05	0	453.4	NC	0.5			389.5	P	7e-05	-0.2	421.9	NC	0.537481	336.7	P	7e-05	-0.1	437.1	NC	0.5	363.7	P	8.1e-05	0.1	375.4	NC	0.5	M. musculus /GEN=pyruvate carboxylase /DB_XREF=gb:L09192.1 /NOTE=SIF corresponding to nucleotides 3369-3999 of gb:L09192.1 /DEF=Mus musculus pyruvate carboxylase mRNA, complete cds.
AFFX-18SRNAMur/X00686_5_at	802.1	P	4.4e-05	1.2	374.7	I	0	741.7	P	4.4e-05	0.7	401.8	I	0	842.9	P	4.4e-05	1.3	301.1	I	0			802.1	P	4.4e-05	1.1	377.8	I	0	741.7	P	4.4e-05	0.2	570.3	I	0.001927	842.9	P	4.4e-05	0.5	531.6	I	2.2e-05	M. musculus /GEN=18S rRNA /DB_XREF=gb:X00686.1 /NOTE=SIF corresponding to nucleotides 27-612 of gb:X00686.1 /DEF=Mouse gene for 18S rRNA.
AFFX-18SRNAMur/X00686_M_at	704.9	P	8.1e-05	1.1	281.8	I	0	673.7	P	9.5e-05	1	303.8	I	0	734.3	P	8.1e-05	1.6	201.3	I	0			704.9	P	8.1e-05	0.8	470.5	I	0	673.7	P	9.5e-05	0.2	508.8	NC	0.051933	734.3	P	8.1e-05	0.6	443.6	I	0	M. musculus /GEN=18S rRNA /DB_XREF=gb:X00686.1 /NOTE=SIF corresponding to nucleotides 755-1227 of gb:X00686.1 /DEF=Mouse gene for 18S rRNA.
AFFX-18SRNAMur/X00686_3_at	1358.3	P	5.2e-05	0.9	635.4	I	0	1150.6	P	4.4e-05	0.7	728.7	I	1e-06	1508.9	P	4.4e-05	1.3	558.3	I	0			1358.3	P	5.2e-05	0.7	706.8	I	0	1150.6	P	4.4e-05	0	1084.4	NC	0.5	1508.9	P	4.4e-05	0.6	939.3	I	2e-06	M. musculus /GEN=18S rRNA /DB_XREF=gb:X00686.1 /NOTE=SIF corresponding to nucleotides 1321-1821 of gb:X00686.1 /DEF=Mouse gene for 18S rRNA.
AFFX-MUR_b2_at	1017.4	P	0.000239	0.1	981.8	NC	0.384442	1040	P	0.000161	0.1	867.7	NC	0.010883	938.6	P	0.000209	0.1	913.1	NC	0.039479			1017.4	P	0.000239	0	1037.4	NC	0.5	1040	P	0.000161	0.3	798.2	NC	0.006307	938.6	P	0.000209	-0.1	1013.9	NC	0.5	M. musculus /GEN=b2 /DB_XREF=gb:X63136.1 /NOTE=SIF corresponding to nucleotides 33-192 of gb:X63136.1 /DEF=M.musculus DNA for intragenic sequence including B2 element (pMm2K).
AFFX-MURINE_b1_at	26426.7	P	3e-05	-0.3	30921.7	NC	0.953691	27616.7	P	3e-05	-0.3	31661.3	NC	0.890953	30340.4	P	3e-05	-0.1	29696.7	NC	0.5			26426.7	P	3e-05	-0.1	28235.8	NC	0.5	27616.7	P	3e-05	-0.1	29701.2	NC	0.5	30340.4	P	3e-05	0	30111.6	NC	0.5	M. musculus /GEN=b1 /DB_XREF=gb:U01310.1 /NOTE=SIF corresponding to nucleotides 5-75 of gb:U01310.1 /DEF=Mus musculus C57/Black6 BC1 scRNA.
AFFX-MURINE_B2_at	30646.4	P	3e-05	-0.2	34880.5	NC	0.5	34548.7	P	3e-05	-0.1	34613.5	NC	0.5	33636.1	P	3e-05	0	31312.8	NC	0.5			30646.4	P	3e-05	-0.1	33904.7	NC	0.5	34548.7	P	3e-05	0	33206.5	NC	0.5	33636.1	P	3e-05	-0.1	34225.7	NC	0.5	M. musculus /GEN=b2 /DB_XREF=gb:K00131.1 /NOTE=SIF corresponding to nucleotides 198-356 of gb:K00131.1, not 100% identical /DEF=mouse b2 repeat sequence from clone mm61.
1415670_at	1994.7	P	0.000244	0.3	1686.8	NC	0.010135	1850.3	P	0.000244	0.2	1643.4	NC	0.007788	1967.4	P	0.000244	0.1	1818.7	NC	0.078937			1994.7	P	0.000244	0.2	1684.9	NC	0.002753	1850.3	P	0.000244	0.1	1679.5	NC	0.5	1967.4	P	0.000244	0.2	1682.1	NC	0.099852	gb:BC024686.1 /DB_XREF=gi:19354080 /FEA=FLmRNA /CNT=416 /TID=Mm.26422.1 /TIER=FL+Stack /STK=110 /UG=Mm.26422 /LL=54161 /UG_GENE=Copg1 /DEF=Mus musculus, coatomer protein complex, subunit gamma 1, clone MGC:30335 IMAGE:3992144, mRNA, complete cds. /PROD=coatomer protein complex, subunit gamma 1 /FL=gb:AF187079.1 gb:BC024686.1 gb:NM_017477.1 gb:BC024896.1
1415671_at	8010.8	P	0.000244	0.3	6457.1	I	6.8e-05	8129.7	P	0.000244	0.2	6714.8	I	0.000865	8146.3	P	0.000244	0.4	6850.5	NC	0.022932			8010.8	P	0.000244	0.3	6325.8	I	5.2e-05	8129.7	P	0.000244	0.3	6756	NC	0.019624	8146.3	P	0.000244	0.3	6601.5	I	0.000618	gb:NM_013477.1 /DB_XREF=gi:7304908 /GEN=Atp6v0d1 /FEA=FLmRNA /CNT=197 /TID=Mm.1081.1 /TIER=FL+Stack /STK=114 /UG=Mm.1081 /LL=11972 /DEF=Mus musculus ATPase, H+ transporting, lysosomal 38kDa, V0 subunit D isoform 1 (Atp6v0d1), mRNA. /PROD=ATPase, H+ transporting, lysosomal 38kDa, V0subunit D isoform 1 /FL=gb:U21549.1 gb:U13840.1 gb:BC011075.1 gb:NM_013477.1
1415672_at	5212.3	P	0.000244	0.3	4317.5	I	0.001336	4787.8	P	0.000244	0.3	4013.2	I	0.001336	5557.1	P	0.000244	0.4	3850	I	0.000214			5212.3	P	0.000244	0.1	4971.8	NC	0.5	4787.8	P	0.000244	-0.1	4840.5	NC	0.5	5557.1	P	0.000244	0.2	4967.3	NC	0.263341	gb:NM_020585.1 /DB_XREF=gi:10181207 /GEN=AB041568 /FEA=FLmRNA /CNT=213 /TID=Mm.17035.1 /TIER=FL+Stack /STK=102 /UG=Mm.17035 /LL=57437 /DEF=Mus musculus hypothetical protein, MNCb-1213 (AB041568), mRNA. /PROD=hypothetical protein, MNCb-1213 /FL=gb:BC016894.1 gb:NM_020585.1
1415673_at	1007.8	P	0.000732	0.4	692.5	I	0.001651	891.6	P	0.000732	0.2	701.5	NC	0.012024	844	P	0.000732	0.5	639.9	I	2e-05			1007.8	P	0.000732	0	919.5	NC	0.5	891.6	P	0.000732	-0.1	769.5	NC	0.5	844	P	0.000732	-0.1	888.5	NC	0.5	gb:NM_133900.1 /DB_XREF=gi:19527115 /GEN=AI480570 /FEA=FLmRNA /CNT=139 /TID=Mm.10623.1 /TIER=FL+Stack /STK=96 /UG=Mm.10623 /LL=100678 /DEF=Mus musculus expressed sequence AI480570 (AI480570), mRNA. /PROD=expressed sequence AI480570 /FL=gb:BC002251.1 gb:NM_133900.1
1415674_a_at	2147.8	P	0.000244	0.4	1814.5	I	0.000552	1951.1	P	0.000244	0.3	1719.7	I	0.001651	2266.6	P	0.000244	0.2	1916	NC	0.028766			2147.8	P	0.000244	0.4	1570	I	2e-05	1951.1	P	0.000244	0.3	1685.2	I	0.000966	2266.6	P	0.000244	0.3	1798.2	NC	0.003041	gb:NM_021789.1 /DB_XREF=gi:11140824 /GEN=Sbdn /FEA=FLmRNA /CNT=163 /TID=Mm.29814.1 /TIER=FL+Stack /STK=95 /UG=Mm.29814 /LL=60409 /DEF=Mus musculus synbindin (Sbdn), mRNA. /PROD=synbindin /FL=gb:NM_021789.1 gb:AF233340.1
1415675_at	1686.6	P	0.000244	0.1	1368.4	NC	0.354442	1569.3	P	0.000244	0.1	1389.4	NC	0.5	1588	P	0.000244	-0.1	1590	NC	0.5			1686.6	P	0.000244	0.4	1213.7	I	0.000167	1569.3	P	0.000244	0.3	1173.4	I	0.000189	1588	P	0.000244	0.2	1333.6	NC	0.074268	gb:BC008256.1 /DB_XREF=gi:14198389 /FEA=FLmRNA /CNT=138 /TID=Mm.22001.1 /TIER=FL+Stack /STK=92 /UG=Mm.22001 /LL=13481 /UG_GENE=Dpm2 /DEF=Mus musculus, dolichol-phosphate (beta-D) mannosyltransferase 2, clone MGC:6506 IMAGE:2648752, mRNA, complete cds. /PROD=dolichol-phosphate (beta-D) mannosyltransferase2 /FL=gb:AB013360.1 gb:NM_010073.1 gb:BC008256.1
1415676_a_at	4744.5	P	0.000244	-0.1	4570.4	NC	0.5	4383.9	P	0.000244	0	4601.4	NC	0.5	4818.6	P	0.000244	0	4470.7	NC	0.5			4744.5	P	0.000244	0.1	4127	NC	0.5	4383.9	P	0.000244	0.1	4475.9	NC	0.5	4818.6	P	0.000244	0.1	4209.8	NC	0.5	gb:NM_011186.1 /DB_XREF=gi:6755203 /GEN=Psmb5 /FEA=FLmRNA /CNT=172 /TID=Mm.8911.1 /TIER=FL+Stack /STK=86 /UG=Mm.8911 /LL=19173 /DEF=Mus musculus proteasome (prosome, macropain) subunit, beta type 5 (Psmb5), mRNA. /PROD=proteasome beta type subunit 5 /FL=gb:BC012246.1 gb:AB003304.1 gb:AF060091.1 gb:NM_011186.1
1415677_at	1005.6	P	0.000244	0.1	875.6	NC	0.39129	978.8	P	0.000244	-0.1	1069.5	NC	0.5	911.4	P	0.000244	-0.1	768.2	NC	0.5			1005.6	P	0.000244	0.2	845.1	NC	0.177412	978.8	P	0.000244	0.1	894.3	NC	0.5	911.4	P	0.000244	0.2	912.8	NC	0.5	gb:NM_026819.1 /DB_XREF=gi:13386167 /GEN=1110029G07Rik /FEA=FLmRNA /CNT=131 /TID=Mm.21623.1 /TIER=FL+Stack /STK=64 /UG=Mm.21623 /LL=68710 /DEF=Mus musculus RIKEN cDNA 1110029G07 gene (1110029G07Rik), mRNA. /PROD=RIKEN cDNA 1110029G07 /FL=gb:NM_026819.1 gb:BC003930.1
1415678_at	4783.9	P	0.000244	0.3	3822.9	I	3e-05	5418.8	P	0.000244	0.4	4214.9	I	2e-05	5013.9	P	0.000244	0.2	4672.1	I	0.001486			4783.9	P	0.000244	0.4	3875.7	I	2e-05	5418.8	P	0.000244	0.4	4312.5	I	0.000214	5013.9	P	0.000244	0.4	4172.3	I	4e-05	gb:BC008595.1 /DB_XREF=gi:14250330 /FEA=FLmRNA /CNT=154 /TID=Mm.3766.1 /TIER=FL+Stack /STK=52 /UG=Mm.3766 /LL=19042 /UG_GENE=Ppm1a /DEF=Mus musculus, protein phosphatase 1A, magnesium dependent, alpha isoform, clone MGC:6077 IMAGE:3581897, mRNA, complete cds. /PROD=protein phosphatase 1A, magnesium dependent,alpha isoform /FL=gb:NM_008910.1 gb:D28117.1 gb:BC008595.1
1415679_at	5228.6	P	0.000244	0.3	4351.3	I	0.000692	5234.7	P	0.000244	0.4	4045.6	I	0.000114	6323.7	P	0.000244	0.3	4115.8	I	0.001077			5228.6	P	0.000244	0.5	4009.7	I	0.000114	5234.7	P	0.000244	0.4	4201.2	I	7.8e-05	6323.7	P	0.000244	0.4	4225.3	MI	0.00225	gb:NM_025498.1 /DB_XREF=gi:13384921 /GEN=1700023M09Rik /FEA=FLmRNA /CNT=114 /TID=Mm.41511.1 /TIER=FL+Stack /STK=44 /UG=Mm.41511 /LL=66340 /DEF=Mus musculus RIKEN cDNA 1700023M09 gene (1700023M09Rik), mRNA. /PROD=RIKEN cDNA 1700023M09 /FL=gb:BC024347.1 gb:NM_025498.1
1415680_at	837.2	P	0.000244	0.1	716.9	NC	0.074268	862.5	P	0.000244	0.1	921	NC	0.222749	964	P	0.000244	-0.1	947.4	NC	0.5			837.2	P	0.000244	0.1	649.2	NC	0.366593	862.5	P	0.000244	0.3	694.4	NC	0.016731	964	P	0.000244	0.1	916.2	NC	0.5	gb:NM_008569.1 /DB_XREF=gi:6678833 /GEN=Mcpr /FEA=FLmRNA /CNT=128 /TID=Mm.3989.1 /TIER=FL+Stack /STK=41 /UG=Mm.3989 /LL=17222 /DEF=Mus musculus meiotic check point regulator (Mcpr), mRNA. /PROD=meiotic check point regulator /FL=gb:NM_008569.1
1415681_at	2231.5	P	0.000244	0.2	2191.2	NC	0.015426	2253.5	P	0.000244	0.1	2055.7	NC	0.263341	2090.9	P	0.000244	0.1	2251.2	NC	0.416433			2231.5	P	0.000244	0.6	1550.1	I	2.3e-05	2253.5	P	0.000244	0.3	1698.7	I	2e-05	2090.9	P	0.000244	0.2	1705.2	I	0.000189	gb:NM_053164.1 /DB_XREF=gi:17298675 /GEN=Mrpl43 /FEA=FLmRNA /CNT=111 /TID=Mm.44174.1 /TIER=FL+Stack /STK=37 /UG=Mm.44174 /LL=94067 /DEF=Mus musculus mitochondrial ribosomal protein L43 (Mrpl43), mRNA. /PROD=mitochondrial ribosomal protein L43 /FL=gb:AB049657.1 gb:NM_053164.1
1415682_at	744.5	P	0.000732	0	681.5	NC	0.5	644.4	P	0.000732	-0.2	765.1	NC	0.5	628.2	P	0.000244	-0.1	759.7	NC	0.5			744.5	P	0.000732	-0.1	723.6	NC	0.5	644.4	P	0.000732	-0.3	801.7	D	0.999727	628.2	P	0.000244	-0.1	711.5	NC	0.558077	gb:NM_023045.1 /DB_XREF=gi:12746421 /GEN=Ranbp16 /FEA=FLmRNA /CNT=199 /TID=Mm.27607.1 /TIER=FL+Stack /STK=33 /UG=Mm.27607 /LL=65246 /DEF=Mus musculus RAN binding protein 16 (Ranbp16), mRNA. /PROD=RAN binding protein 16 /FL=gb:NM_023045.1
1415683_at	2350.3	P	0.000244	0	2610.3	NC	0.5	2277.7	P	0.000244	-0.1	2610.3	NC	0.5	2413.4	P	0.000244	0	2870.7	NC	0.5			2350.3	P	0.000244	0	2404.7	NC	0.5	2277.7	P	0.000244	0	2507.6	NC	0.5	2413.4	P	0.000244	0	2397.8	NC	0.5	gb:BC016526.1 /DB_XREF=gi:16741408 /FEA=FLmRNA /CNT=101 /TID=Mm.10265.1 /TIER=FL+Stack /STK=30 /UG=Mm.10265 /LL=18107 /UG_GENE=Nmt1 /DEF=Mus musculus, N-myristoyltransferase, clone MGC:8150 IMAGE:3589678, mRNA, complete cds. /PROD=N-myristoyltransferase /FL=gb:NM_008707.1 gb:AF043326.1 gb:BC021635.1 gb:BC016526.1
1415684_at	667.3	P	0.000244	-0.2	718.3	NC	0.645558	880	P	0.000244	0	896.3	NC	0.5	616.3	P	0.000244	-0.2	837.6	NC	0.5			667.3	P	0.000244	0	687.9	NC	0.5	880	P	0.000244	0	661.3	NC	0.5	616.3	P	0.000244	-0.1	841.5	NC	0.5	gb:AV168389 /DB_XREF=gi:16383543 /DB_XREF=AV168389 /CLONE=3110067M24 /FEA=FLmRNA /CNT=142 /TID=Mm.22264.1 /TIER=Stack /STK=28 /UG=Mm.22264 /LL=11793 /UG_GENE=Apg5l /UG_TITLE=autophagy 5-like (S. cerevisiae) /FL=gb:NM_053069.1 gb:BC002166.1 gb:AB048349.1
1415685_at	985.4	P	0.000244	-0.3	1265.5	NC	0.894337	1050.1	P	0.000244	-0.3	1315.6	NC	0.988955	916.9	P	0.000244	-0.4	1063.7	NC	0.875448			985.4	P	0.000244	-0.3	1249.4	D	0.999448	1050.1	P	0.000244	-0.1	1074.1	NC	0.5	916.9	P	0.000244	-0.5	1186.1	D	0.99994	gb:NM_133767.1 /DB_XREF=gi:19526983 /GEN=2410112O06Rik /FEA=FLmRNA /CNT=48 /TID=Mm.214594.1 /TIER=FL+Stack /STK=16 /UG=Mm.214594 /LL=76784 /DEF=Mus musculus RIKEN cDNA 2410112O06 gene (2410112O06Rik), mRNA. /PROD=RIKEN cDNA 2410112O06 /FL=gb:BC016590.1 gb:NM_133767.1
1415686_at	2113.3	P	0.000244	-0.2	2501.3	NC	0.583567	2062.5	P	0.000244	-0.3	2493.3	NC	0.942324	2412.6	P	0.000244	-0.1	1962.4	NC	0.5			2113.3	P	0.000244	0	2135.9	NC	0.5	2062.5	P	0.000244	-0.2	2261.2	NC	0.767451	2412.6	P	0.000244	0.2	2124.4	NC	0.213188	gb:AV339290 /DB_XREF=gi:6379342 /DB_XREF=AV339290 /CLONE=6430503H11 /FEA=FLmRNA /CNT=418 /TID=Mm.58771.1 /TIER=Stack /STK=12 /UG=Mm.58771 /LL=68365 /UG_GENE=Rab14 /UG_TITLE=RAB14, member RAS oncogene family /FL=gb:NM_026697.1 gb:BC025139.1 gb:BC009085.1
1415687_a_at	9309.1	P	0.000244	0.6	6523.7	NC	0.005409	9149.5	P	0.000244	0.5	6462.1	NC	0.026698	9692.8	P	0.000244	0.7	6103.7	NC	0.050553			9309.1	P	0.000244	0.1	9014	NC	0.5	9149.5	P	0.000244	0.1	8691.3	NC	0.5	9692.8	P	0.000244	0.2	8359.9	NC	0.094279	gb:BM212050 /DB_XREF=gi:17769443 /DB_XREF=C0816D10-3 /CLONE=C0816D10 /FEA=FLmRNA /CNT=332 /TID=Mm.3363.1 /TIER=Stack /STK=32 /UG=Mm.3363 /LL=19156 /UG_GENE=Psap /UG_TITLE=prosaposin /FL=gb:NM_011179.1
1415688_at	2917.3	P	0.000244	0.1	2834.7	NC	0.330589	2930.7	P	0.000244	0.1	2759.6	NC	0.416433	2833	P	0.000244	0.1	2955.8	NC	0.48058			2917.3	P	0.000244	0	2765.4	NC	0.5	2930.7	P	0.000244	-0.1	3012.1	NC	0.5	2833	P	0.000244	0	2799.2	NC	0.5	gb:NM_025985.1 /DB_XREF=gi:13385487 /GEN=2700059C12Rik /FEA=FLmRNA /CNT=161 /TID=Mm.18485.1 /TIER=FL+Stack /STK=79 /UG=Mm.18485 /LL=67128 /DEF=Mus musculus RIKEN cDNA 2700059C12 gene (2700059C12Rik), mRNA. /PROD=RIKEN cDNA 2700059C12 /FL=gb:NM_025985.1
1415689_s_at	837.1	P	0.000244	0.3	661.6	I	0.000147	768.7	P	0.000244	0.3	725.6	NC	0.019624	793.5	P	0.000244	0.1	668.3	NC	0.342437			837.1	P	0.000244	-0.4	1078.9	D	0.999973	768.7	P	0.000244	-0.3	1090.1	NC	0.997247	793.5	P	0.000244	-0.4	978.6	D	0.998168	gb:BC007473.1 /DB_XREF=gi:13938632 /FEA=FLmRNA /CNT=131 /TID=Mm.29962.1 /TIER=FL+Stack /STK=38 /UG=Mm.29962 /LL=72739 /UG_GENE=Skz1-pending /DEF=Mus musculus, RIKEN cDNA 2810435N07 gene, clone MGC:6364 IMAGE:3496252, mRNA, complete cds. /PROD=RIKEN cDNA 2810435N07 gene /FL=gb:BC007473.1 gb:AF291722.1 gb:NM_023685.1
1415690_at	4085.6	P	0.000244	0.5	2776.9	I	2.3e-05	4051.9	P	0.000244	0.7	2736.8	I	2e-05	3768	P	0.000244	0.6	2888	I	0.000214			4085.6	P	0.000244	0.4	3136.4	I	2.3e-05	4051.9	P	0.000244	0.3	3359.4	I	4e-05	3768	P	0.000244	0.3	3482.1	NC	0.016731	gb:NM_053161.1 /DB_XREF=gi:16716446 /GEN=Mrpl27 /FEA=FLmRNA /CNT=64 /TID=Mm.34951.1 /TIER=FL+Stack /STK=18 /UG=Mm.34951 /LL=94064 /DEF=Mus musculus mitochondrial ribosomal protein L27 (Mrpl27), mRNA. /PROD=mitochondrial ribosomal protein L27 /FL=gb:AB049648.1 gb:NM_053161.1
1415691_at	2384.7	P	0.000244	-0.5	3770.8	D	0.999226	2265.3	P	0.000244	-0.5	3429	D	0.99997	2345.2	P	0.000244	-0.5	3527.8	NC	0.969033			2384.7	P	0.000244	-0.2	2944.9	NC	0.894337	2265.3	P	0.000244	-0.4	2930.6	D	0.999911	2345.2	P	0.000244	-0.3	2986.1	NC	0.984574	gb:BQ176806 /DB_XREF=gi:20352298 /DB_XREF=UI-M-DJ2-bvz-d-10-0-UI.s1 /CLONE=UI-M-DJ2-bvz-d-10-0-UI /FEA=FLmRNA /CNT=162 /TID=Mm.382.1 /TIER=Stack /STK=73 /UG=Mm.382 /LL=13383 /UG_GENE=Dlgh1 /UG_TITLE=discs, large homolog 1 (Drosophila) /FL=gb:U93309.1 gb:NM_007862.1
1415692_s_at	9879	P	0.000244	0.1	8533.3	NC	0.441923	9625.8	P	0.000244	0.1	8511	NC	0.222749	9824.5	P	0.000244	0.1	7990.3	NC	0.252851			9879	P	0.000244	0.1	8726.5	NC	0.5	9625.8	P	0.000244	0.2	8393.1	NC	0.057676	9824.5	P	0.000244	0.2	8290.5	NC	0.078937	gb:BI653492 /DB_XREF=gi:15567728 /DB_XREF=603300471F1 /CLONE=IMAGE:5341240 /FEA=FLmRNA /CNT=222 /TID=Mm.153481.1 /TIER=Stack /STK=20 /UG=Mm.153481 /LL=12330 /UG_GENE=Canx /UG_TITLE=calnexin /FL=gb:L18888.1 gb:NM_007597.1 gb:BC012408.1
1415693_at	942.8	P	0.000732	0.3	668	NC	0.013078	847.8	P	0.000732	0.2	608.6	NC	0.024755	797.2	P	0.000732	0.2	627.9	NC	0.48058			942.8	P	0.000732	0.1	721.3	NC	0.5	847.8	P	0.000732	0	806.1	NC	0.5	797.2	P	0.000732	0	806.3	NC	0.5	gb:AW545361 /DB_XREF=gi:7187778 /DB_XREF=C0192G04-3 /CLONE=C0192G04 /FEA=FLmRNA /CNT=196 /TID=Mm.21707.1 /TIER=Stack /STK=59 /UG=Mm.21707 /LL=67819 /UG_GENE=1110021N07Rik /UG_TITLE=RIKEN cDNA 1110021N07 gene /FL=gb:NM_024207.1 gb:BC003454.1
1415694_at	1081.6	P	0.000244	-0.3	1290.3	NC	0.736659	992.8	P	0.000244	-0.4	1283.7	NC	0.980376	1029.2	P	0.000244	-0.4	1221.6	NC	0.894337			1081.6	P	0.000244	0.1	932.2	NC	0.5	992.8	P	0.000244	0.1	944.3	NC	0.5	1029.2	P	0.000244	0	1030.4	NC	0.5	gb:AK004541.1 /DB_XREF=gi:12835777 /GEN=Wars /FEA=FLmRNA /CNT=129 /TID=Mm.38433.1 /TIER=Stack /STK=25 /UG=Mm.38433 /LL=22375 /UG_TITLE=tryptophanyl-tRNA synthetase /DEF=Mus musculus adult male lung cDNA, RIKEN full-length enriched library, clone:1200002C07:tryptophanyl-tRNA synthetase, full insert sequence. /FL=gb:NM_011710.1
1415695_at	3604.5	P	0.000244	0.4	2805.4	NC	0.002753	3447.8	P	0.000244	0.4	2127.3	I	0.001336	3876.8	P	0.000244	0.4	2152.3	I	0.000618			3604.5	P	0.000244	0.2	3013.1	I	0.001832	3447.8	P	0.000244	0.1	3219	NC	0.5	3876.8	P	0.000244	0.3	3234.6	NC	0.033304	gb:BC005762.1 /DB_XREF=gi:13543190 /FEA=FLmRNA /CNT=527 /TID=Mm.30097.1 /TIER=FL+Stack /STK=414 /UG=Mm.30097 /LL=26440 /UG_GENE=Psma1 /DEF=Mus musculus, Similar to proteasome (prosome, macropain) subunit, alpha type 1, clone MGC:6546 IMAGE:2655483, mRNA, complete cds. /PROD=Similar to proteasome (prosome, macropain)subunit, alpha type 1 /FL=gb:AF060088.1 gb:BC005762.1
1415696_at	3341.2	P	0.000244	-0.3	4330.1	NC	0.942324	3550	P	0.000244	-0.3	4472.9	NC	0.916174	3179	P	0.000244	-0.5	4310.3	NC	0.978776			3341.2	P	0.000244	-0.1	3743.7	NC	0.5	3550	P	0.000244	-0.1	3834.8	NC	0.5	3179	P	0.000244	-0.1	3563.9	NC	0.5	gb:BC005549.1 /DB_XREF=gi:13542684 /FEA=FLmRNA /CNT=350 /TID=Mm.6698.1 /TIER=FL+Stack /STK=138 /UG=Mm.6698 /LL=20224 /UG_GENE=Sara /DEF=Mus musculus, SAR1 protein, clone MGC:6113 IMAGE:3585667, mRNA, complete cds. /PROD=SAR1 protein /FL=gb:BC005549.1
1415697_at	1239.9	P	0.000244	0	1134.8	NC	0.5	1199.9	P	0.000244	0.1	1022.8	NC	0.5	1074.6	P	0.000244	-0.3	1226.3	NC	0.5			1239.9	P	0.000244	0	1253.6	NC	0.5	1199.9	P	0.000244	0.1	1105	NC	0.5	1074.6	P	0.000244	0.1	1205.5	NC	0.5	gb:BG069656 /DB_XREF=gi:12552225 /DB_XREF=H3078F11-3 /CLONE=H3078F11 /FEA=FLmRNA /CNT=359 /TID=Mm.2411.2 /TIER=Stack /STK=10 /UG=Mm.2411 /LL=23881 /UG_GENE=G3bp2-pending /UG_TITLE=Ras-GTPase-activating protein (GAP<120>) SH3-domain binding protein 2 /FL=gb:AF145285.1
1415698_at	196.1	P	0.000732	-0.1	262	NC	0.5	204.9	P	0.000244	-0.4	326.2	NC	0.5	218.7	P	0.000244	-0.5	315.4	NC	0.971234			196.1	P	0.000732	-0.1	260.4	NC	0.5	204.9	P	0.000244	-0.3	239	NC	0.5	218.7	P	0.000244	-0.5	276.5	NC	0.994067	gb:BC011152.1 /DB_XREF=gi:15029857 /FEA=FLmRNA /CNT=143 /TID=Mm.171335.1 /TIER=FL+Stack /STK=98 /UG=Mm.171335 /LL=105348 /UG_GENE=AW125446 /DEF=Mus musculus, clone MGC:19040 IMAGE:4188434, mRNA, complete cds. /PROD=Unknown (protein for MGC:19040) /FL=gb:BC011152.1
1415699_a_at	4668.4	P	0.000244	0.2	4435.3	I	0.001651	4644.3	P	0.000244	0.2	4616.2	MI	0.002032	5184.7	P	0.000244	0.2	4131.2	NC	0.019624			4668.4	P	0.000244	0.4	3428.3	I	2.7e-05	4644.3	P	0.000244	0.3	4017.9	I	0.000307	5184.7	P	0.000244	0.5	3906.4	I	2e-05	gb:BC003350.1 /DB_XREF=gi:13097152 /FEA=FLmRNA /CNT=164 /TID=Mm.30195.1 /TIER=FL+Stack /STK=86 /UG=Mm.30195 /DEF=Mus musculus, Similar to G protein pathway suppressor 1, clone MGC:7191 IMAGE:3481979, mRNA, complete cds. /PROD=Similar to G protein pathway suppressor 1 /FL=gb:BC003350.1
1415700_a_at	2789.8	P	0.000244	-0.2	3495.4	NC	0.681091	2972.3	P	0.000244	-0.2	3448.5	NC	0.767451	3157.6	P	0.000244	0	3318.2	NC	0.5			2789.8	P	0.000244	-0.3	3568.3	D	0.999786	2972.3	P	0.000244	-0.3	3714.7	NC	0.996301	3157.6	P	0.000244	-0.1	3459.4	NC	0.5	gb:BC011111.1 /DB_XREF=gi:15029779 /FEA=FLmRNA /CNT=245 /TID=Mm.144420.1 /TIER=FL+Stack /STK=59 /UG=Mm.144420 /LL=67437 /UG_GENE=0610038P07Rik /DEF=Mus musculus, RIKEN cDNA 0610038P07 gene, clone MGC:18930 IMAGE:3965897, mRNA, complete cds. /PROD=RIKEN cDNA 0610038P07 gene /FL=gb:BC011111.1
1415701_x_at	13029.1	P	0.000244	-0.3	14657.9	NC	0.681091	13287.8	P	0.000244	-0.2	14831	NC	0.5	13636.1	P	0.000244	-0.2	14920	NC	0.5			13029.1	P	0.000244	-0.1	13940.8	NC	0.5	13287.8	P	0.000244	-0.1	14298.2	NC	0.596188	13636.1	P	0.000244	-0.2	15257.9	NC	0.875448	gb:BC025918.1 /DB_XREF=gi:19484154 /FEA=FLmRNA /CNT=56 /TID=Mm.140380.2 /TIER=FL+Stack /STK=17 /UG=Mm.140380 /LL=65019 /UG_GENE=Rpl23 /DEF=Mus musculus, ribosomal protein L23, clone MGC:30994 IMAGE:5252035, mRNA, complete cds. /PROD=ribosomal protein L23 /FL=gb:BC025918.1
1415702_a_at	4993.3	P	0.000244	0.1	4095.9	NC	0.330589	4670.4	P	0.000244	0	4493.2	NC	0.5	4495.6	P	0.000244	-0.1	4557.2	NC	0.5			4993.3	P	0.000244	0.3	4095.2	NC	0.004073	4670.4	P	0.000244	0.1	4372.7	NC	0.5	4495.6	P	0.000244	0.1	4166.5	NC	0.263341	gb:BC013702.1 /DB_XREF=gi:15489186 /FEA=FLmRNA /CNT=43 /TID=Mm.7286.2 /TIER=FL+Stack /STK=13 /UG=Mm.7286 /LL=13016 /UG_GENE=Ctbp1 /DEF=Mus musculus, C-terminal binding protein 1, clone MGC:6995 IMAGE:3155102, mRNA, complete cds. /PROD=C-terminal binding protein 1 /FL=gb:BC013702.1
1415703_at	1734.7	P	0.000244	-0.5	2273.9	NC	0.945978	1910	P	0.000244	-0.3	2261.2	NC	0.977068	1580.8	P	0.000244	-0.7	2423.6	NC	0.997247			1734.7	P	0.000244	-0.3	2107.8	NC	0.991489	1910	P	0.000244	-0.1	2080.8	NC	0.5	1580.8	P	0.000244	-0.3	1928.4	D	0.998923	gb:BM248615 /DB_XREF=gi:17883885 /DB_XREF=K0819E02-3 /CLONE=K0819E02 /FEA=FLmRNA /CNT=169 /TID=Mm.27372.1 /TIER=Stack /STK=21 /UG=Mm.27372 /LL=59026 /UG_GENE=Ureb1-pending /UG_TITLE=upstream regulatory element binding protein 1 /FL=gb:BC017642.1
1415704_a_at	1416.8	P	0.000244	-0.4	1979.1	NC	0.952736	1177.9	P	0.000244	-0.6	2083.2	D	0.999965	1208.7	P	0.000244	-0.6	1974.7	NC	0.996301			1416.8	P	0.000244	-0.2	1601.3	NC	0.983269	1177.9	P	0.000244	-0.5	1589.1	D	0.999654	1208.7	P	0.000244	-0.5	1786.2	D	0.998514	gb:AF320340.1 /DB_XREF=gi:16901487 /FEA=FLmRNA /CNT=16 /TID=Mm.29076.2 /TIER=FL /STK=1 /UG=Mm.29076 /LL=77007 /UG_GENE=2510010F10Rik /DEF=Mus musculus CDV-3B mRNA, complete cds, alternatively spliced. /PROD=CDV-3B /FL=gb:AB046372.1 gb:AF320340.1
1415705_at	1398.2	P	0.000244	0	1239.3	NC	0.5	1288.6	P	0.000244	0.2	1170	NC	0.252851	1464.1	P	0.000244	0.3	1256.1	NC	0.047264			1398.2	P	0.000244	0.2	1220.3	NC	0.177412	1288.6	P	0.000244	-0.1	1362.7	NC	0.5	1464.1	P	0.000244	0.1	1388.1	NC	0.5	gb:AK018610.1 /DB_XREF=gi:12858404 /FEA=mRNA /CNT=340 /TID=Mm.22565.1 /TIER=Stack /STK=184 /UG=Mm.22565 /LL=66818 /UG_GENE=9130011J15Rik /UG_TITLE=RIKEN cDNA 9130011J15 gene /DEF=Mus musculus adult male cecum cDNA, RIKEN full-length enriched library, clone:9130011J15:related to HYPOTHETICAL PROTEIN Y51H7C.N, full insert sequence.
1415706_at	5897.8	P	0.000244	0.2	4930.1	NC	0.01421	5541.7	P	0.000244	0.1	4734	NC	0.124552	5794.7	P	0.000244	0.2	5425.5	NC	0.030967			5897.8	P	0.000244	0.4	4233.6	I	2e-05	5541.7	P	0.000244	0.4	4130.9	I	0.000307	5794.7	P	0.000244	0.4	4174.3	I	3e-05	gb:BQ175820 /DB_XREF=gi:20351312 /DB_XREF=UI-M-DJ2-bwf-e-07-0-UI.s1 /CLONE=UI-M-DJ2-bwf-e-07-0-UI /FEA=mRNA /CNT=263 /TID=Mm.30041.1 /TIER=Stack /STK=106 /UG=Mm.30041 /LL=98590 /UG_GENE=AU040324 /UG_TITLE=expressed sequence AU040324
1415707_at	1856.8	P	0.000244	0	1892.9	NC	0.5	1812.7	P	0.000244	-0.2	1943.9	NC	0.5	1908.8	P	0.000244	-0.1	1902.8	NC	0.5			1856.8	P	0.000244	0.3	1551.4	I	0.000346	1812.7	P	0.000244	0.1	1680.1	NC	0.5	1908.8	P	0.000244	0.2	1760.2	NC	0.083826	gb:AI036318 /DB_XREF=gi:3260009 /DB_XREF=ue20e02.x1 /CLONE=IMAGE:1480922 /FEA=mRNA /CNT=216 /TID=Mm.202841.1 /TIER=Stack /STK=95 /UG=Mm.202841 /UG_TITLE=Mus musculus, clone IMAGE:3966453, mRNA, partial cds
1415708_at	2397.4	P	0.000244	-0.5	3307.1	D	0.999226	2371.4	P	0.000244	-0.4	3068.2	MD	0.99775	2211.9	P	0.000244	-0.4	3331.4	NC	0.997247			2397.4	P	0.000244	-0.1	2661.3	NC	0.5	2371.4	P	0.000244	-0.1	2642.2	NC	0.5	2211.9	P	0.000244	0	2337.7	NC	0.5	gb:D50523.1 /DB_XREF=gi:1166394 /FEA=mRNA /CNT=175 /TID=Mm.18728.1 /TIER=Stack /STK=71 /UG=Mm.18728 /LL=103674 /UG_GENE=AI316828 /UG_TITLE=expressed sequence AI316828 /DEF=Mouse mRNA for TI-227.
1415709_s_at	773.1	P	0.000244	-0.8	1219.7	D	0.999693	791.3	P	0.000244	-0.7	1246	D	0.999833	746.1	P	0.000244	-0.7	1161.1	D	0.999886			773.1	P	0.000244	-0.4	984.9	D	0.999135	791.3	P	0.000244	-0.3	966.5	NC	0.98579	746.1	P	0.000244	-0.5	978.8	D	0.998168	gb:BM948896 /DB_XREF=gi:19432486 /DB_XREF=UI-M-EM0-buz-m-18-0-UI.r1 /CLONE=IMAGE:5689145 /FEA=mRNA /CNT=144 /TID=Mm.203930.1 /TIER=Stack /STK=63 /UG=Mm.203930 /UG_TITLE=Mus musculus, clone IMAGE:4981388, mRNA, partial cds
1415710_at	765.6	P	0.000244	0.3	646.3	NC	0.022932	779.2	P	0.000244	0.7	538.3	I	2e-05	790.5	P	0.000244	0.7	496.3	I	0.000618			765.6	P	0.000244	-0.2	744.2	NC	0.596188	779.2	P	0.000244	0	757.8	NC	0.5	790.5	P	0.000244	-0.2	790.2	NC	0.5	gb:BM123013 /DB_XREF=gi:17106781 /DB_XREF=L0518C09-3 /CLONE=L0518C09 /FEA=mRNA /CNT=49 /TID=Mm.4055.1 /TIER=Stack /STK=38 /UG=Mm.4055 /UG_TITLE=Mus musculus, clone IMAGE:5102177, mRNA, partial cds
1415711_at	5762.1	P	0.000244	0.3	5371.5	I	0.001832	5889.5	P	0.000244	0.3	5247.5	I	0.000101	5358.3	P	0.000244	0	5485.3	NC	0.242585			5762.1	P	0.000244	0.6	3864.4	I	2e-05	5889.5	P	0.000244	0.6	3652.7	I	2e-05	5358.3	P	0.000244	0.6	3168.1	I	2e-05	gb:BC025221.1 /DB_XREF=gi:19483923 /FEA=mRNA /CNT=100 /TID=Mm.28512.1 /TIER=Stack /STK=37 /UG=Mm.28512 /DEF=Mus musculus, clone IMAGE:5037434, mRNA, partial cds. /PROD=Unknown (protein for IMAGE:5037434)
1415712_at	2060.9	P	0.000244	0.2	1974.6	NC	0.030967	2388.6	P	0.000244	0.4	1893.8	I	0.000241	2476.7	P	0.000244	0.5	1687.6	I	2e-05			2060.9	P	0.000244	0.9	1183.7	I	2e-05	2388.6	P	0.000244	1.1	1096.7	I	2e-05	2476.7	P	0.000244	1	1215.2	I	2e-05	gb:AJ250693.1 /DB_XREF=gi:10178989 /GEN=sr528 /FEA=mRNA /CNT=76 /TID=Mm.29208.1 /TIER=Stack /STK=9 /UG=Mm.29208 /LL=77556 /DEF=Mus musculus partial mRNA for sr528 protein. /PROD=sr528 protein
1415713_a_at	1741.7	P	0.000244	0	1717	NC	0.5	1609.2	P	0.000244	0	1766	NC	0.5	1877.2	P	0.000244	0.2	1338.4	NC	0.342437			1741.7	P	0.000244	0	1634.8	NC	0.5	1609.2	P	0.000244	-0.1	1923.4	NC	0.5	1877.2	P	0.000244	-0.1	1938.5	NC	0.5	gb:U46690.1 /DB_XREF=gi:1262844 /FEA=mRNA /CNT=2 /TID=Mm.3935.2 /TIER=ConsEnd /STK=1 /UG=Mm.3935 /LL=27225 /UG_GENE=Ddx24 /DEF=Mus musculus ATP-dependent RNA helicase mRNA, partial cds. /PROD=ATP-dependent RNA helicase
1415714_a_at	3291.6	P	0.000244	0	3438.2	NC	0.5	3390.9	P	0.000244	0.1	3102.4	NC	0.5	4477.2	P	0.000244	0	3108	NC	0.5			3291.6	P	0.000244	-0.1	3718	NC	0.5	3390.9	P	0.000244	-0.1	4669.1	NC	0.715033	4477.2	P	0.000244	0	4146.8	NC	0.5	gb:BC027564.1 /DB_XREF=gi:20380644 /FEA=mRNA /CNT=22 /TID=Mm.182650.1 /TIER=ConsEnd /STK=0 /UG=Mm.182650 /LL=66618 /UG_GENE=2610209M04Rik /DEF=Mus musculus, Similar to hypothetical gene LOC134550, clone MGC:41429 IMAGE:3468252, mRNA, complete cds. /PROD=Similar to hypothetical gene LOC134550
1415715_at	801.8	P	0.000244	0	777.4	NC	0.5	951.2	P	0.000244	0.1	684.5	NC	0.454766	788.8	P	0.000244	-0.2	906.5	NC	0.5			801.8	P	0.000244	0	794	NC	0.5	951.2	P	0.000244	0.1	787.8	NC	0.5	788.8	P	0.000244	0.1	739.5	NC	0.5	gb:AK010497.1 /DB_XREF=gi:12845988 /FEA=mRNA /CNT=164 /TID=Mm.29809.1 /TIER=Stack /STK=146 /UG=Mm.29809 /LL=69753 /UG_GENE=2410015J15Rik /UG_TITLE=RIKEN cDNA 2410015J15 gene /DEF=Mus musculus ES cells cDNA, RIKEN full-length enriched library, clone:2410015J15:unclassifiable transcript, full insert sequence.
1415716_a_at	7959.9	P	0.000244	-0.7	12741.9	D	0.999973	8362.3	P	0.000244	-0.6	11828.5	D	0.99996	7681.1	P	0.000244	-0.7	12562	D	0.99997			7959.9	P	0.000244	-0.2	9235.3	NC	0.994591	8362.3	P	0.000244	-0.3	9378.6	NC	0.973302	7681.1	P	0.000244	-0.3	9600.3	D	0.999922	gb:AA208652 /DB_XREF=gi:1805201 /DB_XREF=mv86e12.r1 /CLONE=IMAGE:661966 /FEA=mRNA /CNT=200 /TID=Mm.29911.1 /TIER=Stack /STK=120 /UG=Mm.29911 /LL=69272 /UG_GENE=3200001M24Rik /UG_TITLE=RIKEN cDNA 3200001M24 gene
1415717_at	1451.6	P	0.000244	-0.1	1449.1	NC	0.5	1364.3	P	0.000244	0	1452.4	NC	0.5	1531.7	P	0.000244	0	1520.8	NC	0.5			1451.6	P	0.000244	0.3	1240.6	I	0.001336	1364.3	P	0.000244	0.1	1278.8	NC	0.5	1531.7	P	0.000244	0.2	1253.5	NC	0.274048	gb:BI735988 /DB_XREF=gi:15713001 /DB_XREF=603359115F1 /CLONE=IMAGE:5366570 /FEA=mRNA /CNT=144 /TID=Mm.28286.1 /TIER=Stack /STK=91 /UG=Mm.28286 /LL=66743 /UG_GENE=4931406I20Rik /UG_TITLE=RIKEN cDNA 4931406I20 gene
1415718_at	1299.8	P	0.000244	-1	2669.3	D	0.99998	1322.5	P	0.000244	-0.8	2370	D	0.99998	1210.3	P	0.000244	-0.9	2314.2	D	0.99998			1299.8	P	0.000244	-0.8	2282.1	D	0.99998	1322.5	P	0.000244	-0.7	2402.9	D	0.99998	1210.3	P	0.000244	-1	2339.8	D	0.99998	gb:BI152383 /DB_XREF=gi:14612384 /DB_XREF=602917566F1 /CLONE=IMAGE:5067976 /FEA=mRNA /CNT=38 /TID=Mm.2947.1 /TIER=Stack /STK=21 /UG=Mm.2947 /LL=50724 /UG_GENE=AF006998 /UG_TITLE=EST AF006998
1415719_s_at	648.8	P	0.000732	-1.3	1798.5	D	0.999977	686.7	P	0.000244	-1.2	1680.2	D	0.99998	659.8	P	0.000244	-1.4	1807.9	D	0.99998			648.8	P	0.000732	-0.7	1156.2	D	0.99994	686.7	P	0.000244	-0.7	1234.5	D	0.999922	659.8	P	0.000244	-0.7	1045.1	D	0.99994	gb:BE134617 /DB_XREF=gi:8597117 /DB_XREF=ug17a07.y1 /CLONE=IMAGE:1531860 /FEA=mRNA /CNT=45 /TID=Mm.196465.1 /TIER=Stack /STK=31 /UG=Mm.196465 /LL=76979 /UG_GENE=3110009G21Rik /UG_TITLE=RIKEN cDNA 3110009G21 gene
1415720_s_at	422.8	P	0.000732	-0.4	533.1	NC	0.938478	428.1	P	0.000732	-0.3	627.6	NC	0.921063	467.6	P	0.000732	-0.5	790.5	D	0.999226			422.8	P	0.000732	-0.1	533.3	NC	0.5	428.1	P	0.000732	-0.2	576.5	NC	0.5	467.6	P	0.000732	-0.3	495.5	NC	0.958799	gb:AK011037.1 /DB_XREF=gi:12846892 /FEA=mRNA /CNT=33 /TID=Mm.200760.1 /TIER=Stack /STK=23 /UG=Mm.200760 /LL=76588 /UG_GENE=2510031P20Rik /UG_TITLE=RIKEN cDNA 2510031P20 gene /DEF=Mus musculus 13 days embryo liver cDNA, RIKEN full-length enriched library, clone:2510031P20:homolog to DJ261G23.1 (KIAA0110), full insert sequence.
1415721_a_at	1362.5	P	0.000244	-0.2	1536.6	NC	0.5	1263.9	P	0.000244	-0.2	1613.3	NC	0.5	1288	P	0.000244	-0.4	1495.6	NC	0.966696			1362.5	P	0.000244	0	1330.4	NC	0.5	1263.9	P	0.000244	0	1178.6	NC	0.5	1288	P	0.000244	0	1051.2	NC	0.5	gb:AK004750.1 /DB_XREF=gi:12836160 /FEA=mRNA /CNT=5 /TID=Mm.24821.2 /TIER=ConsEnd /STK=0 /UG=Mm.24821 /LL=74763 /UG_GENE=1200013P24Rik /UG_TITLE=RIKEN cDNA 1200013P24 gene /DEF=Mus musculus adult male lung cDNA, RIKEN full-length enriched library, clone:1200013P24:homolog to CDNA FLJ14154 FIS, CLONE NT2RM1000341, full insert sequence.
1415722_a_at	2493.3	P	0.000244	0.2	2250.6	NC	0.088938	2442.2	P	0.000244	0.1	2714.4	NC	0.153232	2418.3	P	0.000244	0.1	2718.9	NC	0.366593			2493.3	P	0.000244	0.3	2075.1	I	8.8e-05	2442.2	P	0.000244	0.3	2203.2	NC	0.041201	2418.3	P	0.000244	0.3	2290.7	NC	0.002753	gb:AK003213.1 /DB_XREF=gi:12833740 /FEA=mRNA /CNT=2 /TID=Mm.28899.2 /TIER=ConsEnd /STK=0 /UG=Mm.28899 /LL=66201 /UG_GENE=1110059P08Rik /UG_TITLE=RIKEN cDNA 1110059P08 gene /DEF=Mus musculus 18 days embryo whole body cDNA, RIKEN full-length enriched library, clone:1110001D18:homolog to CDNA FLJ20044 FIS, CLONE COL00456 (DOPAMINE RESPONSIVE PROTEIN DRG- 1) (HYPOTHETICAL 33.9 KDA PROTEIN), full inse…
1415723_at	3456.2	P	0.000244	-0.4	4749.8	NC	0.838962	3682.5	P	0.000244	-0.4	4818.5	NC	0.955851	4065.2	P	0.000244	-0.1	4494.9	NC	0.5			3456.2	P	0.000244	-0.3	4172.4	NC	0.916174	3682.5	P	0.000244	-0.1	3991.1	NC	0.5	4065.2	P	0.000244	0	4246.8	NC	0.5	gb:BQ176989 /DB_XREF=gi:20352481 /DB_XREF=UI-M-DJ2-bwa-e-02-0-UI.s1 /CLONE=UI-M-DJ2-bwa-e-02-0-UI /FEA=EST /CNT=467 /TID=Mm.196515.1 /TIER=Stack /STK=79 /UG=Mm.196515 /LL=51928 /UG_GENE=D1Ertd692e /UG_TITLE=DNA segment, Chr 1, ERATO Doi 692, expressed
1415724_a_at	2605	P	0.000244	0.3	2197	MI	0.00249	2250.3	P	0.000244	0.1	2237.2	NC	0.099852	2745.4	P	0.000732	0.2	2271	NC	0.307406			2605	P	0.000244	0.2	2158.3	NC	0.01421	2250.3	P	0.000244	0.1	2231.2	NC	0.5	2745.4	P	0.000732	0.1	2316.7	NC	0.274048	gb:AV000235 /DB_XREF=gi:16355983 /DB_XREF=AV000235 /CLONE=0610007B10 /FEA=EST /CNT=95 /TID=Mm.1022.2 /TIER=Stack /STK=75 /UG=Mm.1022 /LL=12540 /UG_GENE=Cdc42 /UG_TITLE=cell division cycle 42 homolog (S. cerevisiae)
1415725_at	1167.6	P	0.000244	0.3	948.4	NC	0.016731	1078.5	P	0.000244	0.2	985.3	NC	0.194801	1059.7	P	0.000244	0.2	919	NC	0.232549			1167.6	P	0.000244	0.2	948.6	NC	0.012024	1078.5	P	0.000244	0.1	901.7	NC	0.416433	1059.7	P	0.000244	0.1	960.2	NC	0.5	gb:AA866997 /DB_XREF=gi:2962442 /DB_XREF=vx25f08.r1 /CLONE=IMAGE:1265511 /FEA=EST /CNT=90 /TID=Mm.29072.1 /TIER=Stack /STK=69 /UG=Mm.29072 /LL=98048 /UG_GENE=R75565 /UG_TITLE=expressed sequence R75565
1415726_at	1861.1	P	0.000244	-0.3	2583.5	NC	0.5	1950	P	0.000244	-0.2	2593.7	NC	0.5	1955.8	P	0.000244	-0.2	2501.8	NC	0.796129			1861.1	P	0.000244	-0.2	2317.7	NC	0.838962	1950	P	0.000244	-0.1	2170.8	NC	0.5	1955.8	P	0.000244	-0.1	2056.6	NC	0.5	gb:AW536361 /DB_XREF=gi:7178778 /DB_XREF=G0103E11-3 /CLONE=G0103E11 /FEA=EST /CNT=151 /TID=Mm.38930.1 /TIER=Stack /STK=52 /UG=Mm.38930 /LL=100492 /UG_GENE=AA407558 /UG_TITLE=expressed sequence AA407558
1415727_at	3564.5	P	0.000244	0.3	2907.2	I	0.000774	3305.3	P	0.000244	0.2	2953.8	I	0.000189	3100.2	P	0.000244	0.2	3063.1	NC	0.145682			3564.5	P	0.000244	0.6	2526.2	I	2e-05	3305.3	P	0.000244	0.5	2587.2	I	2e-05	3100.2	P	0.000244	0.4	2641.9	I	6e-05	gb:AV017766 /DB_XREF=gi:16356334 /DB_XREF=AV017766 /CLONE=1190001P21 /FEA=EST /CNT=61 /TID=Mm.205996.1 /TIER=Stack /STK=45 /UG=Mm.205996 /LL=107638 /UG_GENE=AA087124 /UG_TITLE=EST AA087124
1415728_at	1694.7	P	0.000244	0.2	1485.2	NC	0.024755	1796	P	0.000244	0	1594.8	NC	0.467656	1665.9	P	0.000244	0.3	1415	NC	0.021224			1694.7	P	0.000244	-0.1	1750.3	NC	0.5	1796	P	0.000244	-0.1	1637.2	NC	0.5	1665.9	P	0.000244	-0.1	1747	NC	0.5	gb:BG806432 /DB_XREF=gi:17953380 /DB_XREF=2024-83 /FEA=EST /CNT=98 /TID=Mm.7723.2 /TIER=Stack /STK=41 /UG=Mm.7723 /LL=54196 /UG_GENE=Pabpn1 /UG_TITLE=poly(A) binding protein, nuclear 1
1415729_at	3692.8	P	0.000244	0.4	2872.3	NC	0.004481	3904.7	P	0.000244	0.3	2918.4	I	0.001832	3461.6	P	0.000244	0.1	3043.9	NC	0.318909			3692.8	P	0.000244	0.1	3778.3	NC	0.5	3904.7	P	0.000244	0.1	3541.6	NC	0.5	3461.6	P	0.000244	0.1	3166.6	NC	0.5	gb:BQ174223 /DB_XREF=gi:20349714 /DB_XREF=UI-M-DJ2-bvw-m-21-0-UI.s1 /CLONE=UI-M-DJ2-bvw-m-21-0-UI /FEA=EST /CNT=95 /TID=Mm.10343.1 /TIER=Stack /STK=37 /UG=Mm.10343 /UG_TITLE=ESTs
1415730_at	2086.3	P	0.000244	-0.4	2606.6	NC	0.996301	2194.6	P	0.000244	-0.5	2828.6	D	0.998923	1793.7	P	0.000244	-0.4	2451.8	D	0.998168			2086.3	P	0.000244	-0.2	2438	D	0.999693	2194.6	P	0.000244	-0.1	2166.5	NC	0.5	1793.7	P	0.000244	-0.2	2118.3	NC	0.881991	gb:BG972112 /DB_XREF=gi:14359749 /DB_XREF=602838642F1 /CLONE=IMAGE:4972762 /FEA=EST /CNT=90 /TID=Mm.205538.1 /TIER=Stack /STK=32 /UG=Mm.205538 /LL=107269 /UG_GENE=AL022757 /UG_TITLE=expressed sequence AL022757
1415731_at	789.9	P	0.000244	-0.1	862.4	NC	0.5	763.7	P	0.000244	0.1	840.3	NC	0.194801	823.4	P	0.000244	-0.1	834.7	NC	0.5			789.9	P	0.000244	0	776.8	NC	0.5	763.7	P	0.000244	0.1	836.4	NC	0.5	823.4	P	0.000244	0	822.6	NC	0.5	gb:W08638 /DB_XREF=gi:1282661 /DB_XREF=mb42c12.r1 /CLONE=IMAGE:332086 /FEA=EST /CNT=66 /TID=Mm.24786.1 /TIER=Stack /STK=29 /UG=Mm.24786 /LL=52479 /UG_GENE=D1Ertd654e /UG_TITLE=DNA segment, Chr 1, ERATO Doi 654, expressed
1415732_at	1407.9	P	0.000244	-0.4	2125.7	NC	0.961585	1692.1	P	0.000244	-0.2	1874.2	NC	0.633407	1480.6	P	0.000244	-0.3	2005.3	NC	0.558077			1407.9	P	0.000244	0.1	1469.4	NC	0.5	1692.1	P	0.000244	0.1	1488.6	NC	0.5	1480.6	P	0.000244	0	1444.8	NC	0.5	gb:BG071718 /DB_XREF=gi:12554287 /DB_XREF=H3102D06-3 /CLONE=H3102D06 /FEA=EST /CNT=112 /TID=Mm.43745.1 /TIER=Stack /STK=28 /UG=Mm.43745 /LL=106556 /UG_GENE=AI326074 /UG_TITLE=expressed sequence AI326074
1415733_a_at	2023.9	P	0.000732	0.1	1777.4	NC	0.330589	2353	P	0.000244	0.1	1939.9	NC	0.078937	1848.5	P	0.000732	0	1777.7	NC	0.5			2023.9	P	0.000732	0.2	1821.7	NC	0.124552	2353	P	0.000244	0.2	1920.9	NC	0.019624	1848.5	P	0.000732	0.2	1651.8	NC	0.194801	gb:BI080296 /DB_XREF=gi:14498626 /DB_XREF=602876729F1 /CLONE=IMAGE:5008590 /FEA=EST /CNT=44 /TID=Mm.24228.2 /TIER=Stack /STK=11 /UG=Mm.24228 /UG_TITLE=ESTs
1415734_at	6214.2	P	0.000244	-0.2	6844.7	NC	0.5	6277.5	P	0.000244	-0.2	7109.9	NC	0.5	5791.8	P	0.000244	-0.2	6947.7	NC	0.5			6214.2	P	0.000244	0	6704.6	NC	0.5	6277.5	P	0.000244	-0.1	6499.7	NC	0.5	5791.8	P	0.000244	0	6040.7	NC	0.5	gb:NM_009005.1 /DB_XREF=gi:6679598 /GEN=Rab7 /FEA=FLmRNA /CNT=511 /TID=Mm.4268.1 /TIER=FL+Stack /STK=154 /UG=Mm.4268 /LL=19349 /DEF=Mus musculus RAB7, member RAS oncogene family (Rab7), mRNA. /PROD=RAB7, member RAS oncogene family /FL=gb:NM_009005.1 gb:BC004597.1
1415735_at	4256	P	0.000244	-0.8	7057.4	D	0.999948	4518.7	P	0.000244	-0.6	7259	D	0.99998	4515.1	P	0.000244	-0.6	7107	D	0.99998			4256	P	0.000244	-0.2	5174.8	NC	0.99288	4518.7	P	0.000244	-0.2	5213.9	NC	0.846768	4515.1	P	0.000244	-0.3	5299.4	D	0.999562	gb:NM_015735.1 /DB_XREF=gi:7657010 /GEN=Ddb1 /FEA=FLmRNA /CNT=351 /TID=Mm.29623.1 /TIER=FL+Stack /STK=128 /UG=Mm.29623 /LL=13194 /DEF=Mus musculus damage specific DNA binding protein 1 (127 kDa) (Ddb1), mRNA. /PROD=damage specific DNA binding protein 1 (127 kDa) /FL=gb:BC009661.1 gb:AB026432.1 gb:NM_015735.1 gb:AF159853.1
1415736_at	6103.6	P	0.000244	0.2	5211.7	NC	0.016731	5666.5	P	0.000244	0.1	4720.5	NC	0.018128	5771.9	P	0.000244	0.2	5385.6	NC	0.213188			6103.6	P	0.000244	0.1	5671.1	NC	0.263341	5666.5	P	0.000244	0	5708.8	NC	0.5	5771.9	P	0.000244	0.1	6017.3	NC	0.5	gb:NM_020031.1 /DB_XREF=gi:9910215 /GEN=Pfdn5 /FEA=FLmRNA /CNT=254 /TID=Mm.181847.1 /TIER=FL+Stack /STK=127 /UG=Mm.181847 /LL=56612 /DEF=Mus musculus prefoldin 5 (Pfdn5), mRNA. /PROD=prefoldin 5 /FL=gb:BC026920.1 gb:AB011473.1 gb:NM_020031.1 gb:AF108357.1
1415737_at	1308.6	P	0.000244	0.5	991	I	0.00013	1245.6	P	0.000244	0.6	968.6	I	0.000147	1186.1	P	0.000244	0.5	946.4	I	0.001336			1308.6	P	0.000244	0.1	1275.6	NC	0.5	1245.6	P	0.000244	-0.1	1272.3	NC	0.5	1186.1	P	0.000244	0.1	1173.9	NC	0.5	gb:NM_019437.1 /DB_XREF=gi:14149725 /GEN=0610038L10Rik /FEA=FLmRNA /CNT=253 /TID=Mm.7013.1 /TIER=FL+Stack /STK=110 /UG=Mm.7013 /LL=54391 /DEF=Mus musculus RIKEN cDNA 0610038L10 gene (0610038L10Rik), mRNA. /PROD=hypothetical protein 0610038L10Rik /FL=gb:NM_019437.1
1415738_at	1940	P	0.000244	0.3	1317.5	NC	0.006503	1716.3	P	0.000244	0.2	1435	NC	0.030967	2056.3	P	0.000244	0.3	1218.1	NC	0.016731			1940	P	0.000244	0.2	1595.2	NC	0.296089	1716.3	P	0.000244	0	1647.5	NC	0.5	2056.3	P	0.000244	0.1	1799.5	NC	0.5	gb:NM_025334.1 /DB_XREF=gi:13384699 /GEN=0610040B21Rik /FEA=FLmRNA /CNT=186 /TID=Mm.31076.1 /TIER=FL+Stack /STK=106 /UG=Mm.31076 /LL=66073 /DEF=Mus musculus RIKEN cDNA 0610040B21 gene (0610040B21Rik), mRNA. /PROD=RIKEN cDNA 0610040B21 /FL=gb:BC006857.1 gb:NM_025334.1
1415739_at	1689.9	P	0.000244	-0.5	2143.8	D	0.999448	1941.3	P	0.000244	-0.4	2240.9	NC	0.971234	1704.3	P	0.000244	-0.2	2240.5	NC	0.777251			1689.9	P	0.000244	0.1	1636.7	NC	0.138386	1941.3	P	0.000244	0.4	1463.3	MI	0.00249	1704.3	P	0.000244	0.4	1428.5	I	0.001077	gb:NM_133693.1 /DB_XREF=gi:19526863 /GEN=3100004P22Rik /FEA=FLmRNA /CNT=207 /TID=Mm.21819.1 /TIER=FL+Stack /STK=92 /UG=Mm.21819 /LL=68035 /DEF=Mus musculus RIKEN cDNA 3100004P22 gene (3100004P22Rik), mRNA. /PROD=RIKEN cDNA 3100004P22 /FL=gb:BC011286.1 gb:BC027372.1 gb:BC009148.1 gb:NM_133693.1
1415740_at	4870	P	0.000244	0	4668.1	NC	0.5	5135.7	P	0.000244	0.1	4899.7	NC	0.5	5037.7	P	0.000244	0.2	4642.4	NC	0.169098			4870	P	0.000244	0.1	4600.2	NC	0.5	5135.7	P	0.000244	0	5055.7	NC	0.5	5037.7	P	0.000244	0	3994.2	NC	0.5	gb:NM_008950.1 /DB_XREF=gi:7110702 /GEN=Psmc5 /FEA=FLmRNA /CNT=174 /TID=Mm.665.1 /TIER=FL+Stack /STK=75 /UG=Mm.665 /LL=19184 /DEF=Mus musculus protease (prosome, macropain) 26S subunit, ATPase 5 (Psmc5), mRNA. /PROD=protease (prosome, macropain) 26S subunit,ATPase 5 /FL=gb:NM_008950.1
1415741_at	2182.2	P	0.000244	-0.2	2490.3	NC	0.5	2121	P	0.000244	-0.1	2375.9	NC	0.5	2312	P	0.000244	-0.1	2443.6	NC	0.5			2182.2	P	0.000244	-0.1	2352.8	NC	0.5	2121	P	0.000244	-0.1	2232.3	NC	0.5	2312	P	0.000244	-0.1	2301.5	NC	0.5	gb:NM_011626.1 /DB_XREF=gi:6755852 /GEN=Tparl /FEA=FLmRNA /CNT=146 /TID=Mm.790.1 /TIER=FL+Stack /STK=74 /UG=Mm.790 /LL=21982 /DEF=Mus musculus TPA regulated locus (Tparl), mRNA. /PROD=TPA regulated locus /FL=gb:M23568.1 gb:NM_011626.1
1415742_at	929.9	P	0.000244	0	986.4	NC	0.5	936.2	P	0.000244	-0.1	789.4	NC	0.5	708.3	P	0.000244	-0.2	1042.5	NC	0.692594			929.9	P	0.000244	0.1	911.9	NC	0.5	936.2	P	0.000244	0.1	793.2	NC	0.441923	708.3	P	0.000244	-0.1	800.9	NC	0.5	gb:BC016485.1 /DB_XREF=gi:16741300 /FEA=FLmRNA /CNT=154 /TID=Mm.2146.1 /TIER=FL+Stack /STK=69 /UG=Mm.2146 /LL=11993 /UG_GENE=Aup1 /DEF=Mus musculus, ancient ubiquitous protein, clone MGC:11483 IMAGE:3962982, mRNA, complete cds. /PROD=ancient ubiquitous protein /FL=gb:NM_007517.1 gb:U41736.1 gb:BC016485.1
1415743_at	2406	P	0.000244	-0.1	2545.9	NC	0.5	2347.4	P	0.000244	-0.2	2664.8	NC	0.5	2061.8	P	0.000244	-0.3	2758	NC	0.942324			2406	P	0.000244	0.4	1879.8	I	0.001336	2347.4	P	0.000244	0.4	1855.9	NC	0.00712	2061.8	P	0.000244	0.2	1880.1	NC	0.153232	gb:NM_010412.2 /DB_XREF=gi:6996923 /GEN=Hdac5 /FEA=FLmRNA /CNT=125 /TID=Mm.22665.1 /TIER=FL+Stack /STK=63 /UG=Mm.22665 /LL=15184 /DEF=Mus musculus histone deacetylase 5 (Hdac5), mRNA. /PROD=histone deacetylase 5 /FL=gb:AF207748.1 gb:AF006602.2 gb:NM_010412.2
1415744_at	2787.7	P	0.000244	-0.2	3275.9	NC	0.692594	2738	P	0.000244	-0.2	3318.6	NC	0.633407	2937.7	P	0.000244	-0.2	3032.5	NC	0.861614			2787.7	P	0.000244	-0.2	3090	NC	0.5	2738	P	0.000244	-0.2	3114	NC	0.747149	2937.7	P	0.000244	-0.2	3178.9	NC	0.995075	gb:BC022974.1 /DB_XREF=gi:18606454 /FEA=FLmRNA /CNT=104 /TID=Mm.2948.1 /TIER=FL+Stack /STK=53 /UG=Mm.2948 /LL=14976 /UG_GENE=H2-Ke2 /DEF=Mus musculus, H2-K region expressed gene 2, clone MGC:36066 IMAGE:5373335, mRNA, complete cds. /PROD=H2-K region expressed gene 2 /FL=gb:BC022974.1 gb:M65255.1 gb:NM_010385.1
1415745_a_at	810.5	P	0.000244	-0.1	953.8	NC	0.5	637.7	P	0.000244	-0.3	769.4	NC	0.532344	843.9	P	0.000244	0	733.6	NC	0.5			810.5	P	0.000244	0	727	NC	0.5	637.7	P	0.000244	-0.2	890.5	NC	0.5	843.9	P	0.000244	0	813.3	NC	0.5	gb:NM_007834.1 /DB_XREF=gi:6681144 /GEN=Dcra /FEA=FLmRNA /CNT=120 /TID=Mm.7472.1 /TIER=FL+Stack /STK=50 /UG=Mm.7472 /LL=13185 /DEF=Mus musculus Down syndrome critical region gene a (Dcra), mRNA. /PROD=Down syndrome critical region protein A /FL=gb:AB001990.1 gb:NM_007834.1 gb:BC003740.1
1415746_at	1154.3	P	0.000244	-0.2	1320.7	NC	0.5	1317.2	P	0.000244	-0.2	1738.4	NC	0.5	1182.6	P	0.000732	-0.2	1618.7	NC	0.905721			1154.3	P	0.000244	0.3	1171.9	NC	0.026698	1317.2	P	0.000244	0.3	1149.7	NC	0.028766	1182.6	P	0.000732	0.1	1279.5	NC	0.5	gb:AF363690.1 /DB_XREF=gi:14794913 /GEN=Cic /FEA=FLmRNA /CNT=93 /TID=Mm.28833.1 /TIER=FL+Stack /STK=40 /UG=Mm.28833 /LL=71722 /DEF=Mus musculus capicua protein (Cic) mRNA, complete cds. /PROD=capicua protein /FL=gb:NM_027882.1 gb:AF363690.1
1415747_s_at	3747.2	P	0.000244	-0.2	3864	NC	0.5	3463.1	P	0.000244	-0.1	3641.2	NC	0.5	3966.4	P	0.000244	0	3804.1	NC	0.5			3747.2	P	0.000244	-0.5	5338	NC	0.925732	3463.1	P	0.000244	-0.5	5086.5	NC	0.888286	3966.4	P	0.000244	-0.4	5234.3	NC	0.875448	gb:C80812 /DB_XREF=gi:2521142 /DB_XREF=C80812 /CLONE=J0088G02 /FEA=EST /CNT=1 /TID=Mm.195338.1 /TIER=ConsEnd /STK=1 /UG=Mm.195338 /LL=52501 /UG_GENE=D18Ertd331e /UG_TITLE=DNA segment, Chr 18, ERATO Doi 331, expressed
1415748_a_at	1725	P	0.000244	-0.4	2077.3	NC	0.942324	1812	P	0.000244	0	1796.5	NC	0.5	2184.9	P	0.000244	0.1	2107.8	NC	0.5			1725	P	0.000244	0.4	1354.6	NC	0.019624	1812	P	0.000244	0.5	1276.2	MI	0.002032	2184.9	P	0.000244	0.9	1381.9	I	0.000618	gb:NM_021608.1 /DB_XREF=gi:11037797 /GEN=Dctn5 /FEA=FLmRNA /CNT=50 /TID=Mm.27270.1 /TIER=FL /STK=2 /UG=Mm.27270 /LL=59288 /DEF=Mus musculus dynactin 5 (Dctn5), mRNA. /PROD=dynactin 5 /FL=gb:NM_021608.1 gb:BC010834.1 gb:AF190795.1
1415749_a_at	2336.4	P	0.000244	-0.1	2504.4	NC	0.5	2148.4	P	0.000244	-0.2	2377.8	NC	0.5	2111.3	P	0.000244	-0.2	2470	NC	0.5			2336.4	P	0.000244	0.1	2117.9	NC	0.5	2148.4	P	0.000244	0	2037.3	NC	0.5	2111.3	P	0.000244	0	2120.8	NC	0.5	gb:NM_017475.1 /DB_XREF=gi:8567355 /GEN=Gtr2 /FEA=FLmRNA /CNT=2 /TID=Mm.28746.1 /TIER=FL /STK=2 /UG=Mm.28746 /LL=54170 /DEF=Mus musculus small GTPase, homolog (S. cerevisiae) (Gtr2), mRNA. /PROD=small GTPase, homolog (S. cerevisiae) /FL=gb:NM_017475.1 gb:AB017616.1
1415750_at	498.4	P	0.001221	-0.3	522	NC	0.786812	404	P	0.001953	-0.5	481.8	NC	0.921063	498.4	P	0.000732	-0.1	542.8	NC	0.570859			498.4	P	0.001221	0.1	449.8	NC	0.5	404	P	0.001953	0	403.4	NC	0.5	498.4	P	0.000732	0.2	390.1	NC	0.416433	gb:BC019504.1 /DB_XREF=gi:18043535 /FEA=FLmRNA /CNT=240 /TID=Mm.41552.1 /TIER=FL+Stack /STK=159 /UG=Mm.41552 /DEF=Mus musculus, clone MGC:28734 IMAGE:4460615, mRNA, complete cds. /PROD=Unknown (protein for MGC:28734) /FL=gb:BC019504.1
1415751_at	4348.8	P	0.000244	0	4964.9	NC	0.5	4460	P	0.000244	-0.1	4798.8	NC	0.5	4539.2	P	0.000244	0.1	4705	NC	0.185981			4348.8	P	0.000244	0.1	4021.5	NC	0.403812	4460	P	0.000244	0	4235	NC	0.5	4539.2	P	0.000244	0.1	4881.1	NC	0.5	gb:BC020024.1 /DB_XREF=gi:18043548 /FEA=FLmRNA /CNT=249 /TID=Mm.29822.1 /TIER=FL+Stack /STK=123 /UG=Mm.29822 /LL=15441 /UG_GENE=Hp1bp3 /DEF=Mus musculus, heterochromatin protein 2, binding protein 3, clone MGC:28927 IMAGE:3597151, mRNA, complete cds. /PROD=heterochromatin protein 2, binding protein 3 /FL=gb:BC020024.1
1415752_at	6916.5	P	0.000244	0.1	6411.5	NC	0.041201	6598.8	P	0.000244	0.2	5858.7	NC	0.030967	6997.7	P	0.000244	0.1	6378.7	NC	0.232549			6916.5	P	0.000244	0.2	6269.1	NC	0.105663	6598.8	P	0.000244	0.1	6404.3	NC	0.441923	6997.7	P	0.000244	0.2	6664.9	NC	0.194801	gb:BC016084.1 /DB_XREF=gi:16359235 /FEA=FLmRNA /CNT=165 /TID=Mm.29866.1 /TIER=FL+Stack /STK=90 /UG=Mm.29866 /DEF=Mus musculus, clone MGC:27590 IMAGE:4501468, mRNA, complete cds. /PROD=Unknown (protein for MGC:27590) /FL=gb:BC016084.1
1415753_at	3177.3	P	0.000244	0.1	2774.6	NC	0.074268	3543	P	0.000244	0.5	2581	I	2e-05	3234.1	P	0.000244	0.2	2778.7	NC	0.024755			3177.3	P	0.000244	0.4	2324.8	I	3e-05	3543	P	0.000244	0.6	2287.3	I	2e-05	3234.1	P	0.000244	0.5	2334.7	I	2e-05	gb:BC005632.1 /DB_XREF=gi:13542873 /FEA=FLmRNA /CNT=155 /TID=Mm.29802.1 /TIER=FL+Stack /STK=69 /UG=Mm.29802 /DEF=Mus musculus, Similar to CGI-67 protein, clone MGC:11699 IMAGE:3964094, mRNA, complete cds. /PROD=Similar to CGI-67 protein /FL=gb:BC005632.1
1415754_at	2384.4	P	0.000244	0	1899.3	NC	0.467656	2025.2	P	0.000244	0.2	1810	NC	0.153232	2417.3	P	0.000244	0.3	1688.4	NC	0.026698			2384.4	P	0.000244	0.4	1698.6	I	0.000167	2025.2	P	0.000244	0.1	2059.2	NC	0.416433	2417.3	P	0.000244	0.2	2329.3	NC	0.057676	gb:BC024419.1 /DB_XREF=gi:19353492 /FEA=FLmRNA /CNT=60 /TID=Mm.22230.1 /TIER=FL+Stack /STK=35 /UG=Mm.22230 /LL=69833 /UG_GENE=1810060D16Rik /DEF=Mus musculus, polymerase II, clone MGC:36565 IMAGE:4983359, mRNA, complete cds. /PROD=polymerase II /FL=gb:BC024419.1
1415755_a_at	3099.5	P	0.000244	0	2984.3	NC	0.5	2900.7	P	0.000244	0	3019.7	NC	0.5	2927.7	P	0.000244	-0.1	2372.8	NC	0.5			3099.5	P	0.000244	0.3	2421.1	NC	0.013078	2900.7	P	0.000244	0.2	2534	NC	0.124552	2927.7	P	0.000244	0.1	2476.3	NC	0.5	gb:BC019372.1 /DB_XREF=gi:18043158 /FEA=FLmRNA /CNT=2 /TID=Mm.22651.2 /TIER=FL /STK=1 /UG=Mm.22651 /LL=66589 /UG_GENE=Ube2v1 /DEF=Mus musculus, Similar to ubiquitin-conjugating enzyme E2 variant 1, clone MGC:25512 IMAGE:2646198, mRNA, complete cds. /PROD=Similar to ubiquitin-conjugating enzyme E2variant 1 /FL=gb:BC019372.1
1415756_a_at	1872.5	P	0.000244	0.2	1662.4	NC	0.099852	2044.7	P	0.000244	0.2	1651.9	NC	0.044149	2189.6	P	0.000244	0.4	1635.9	I	0.000147			1872.5	P	0.000244	0.1	1809.6	NC	0.5	2044.7	P	0.000244	0	2027.9	NC	0.5	2189.6	P	0.000244	0.4	1746.8	I	0.000865	gb:BB667523 /DB_XREF=gi:16398972 /DB_XREF=BB667523 /CLONE=C730023C22 /FEA=FLmRNA /CNT=157 /TID=Mm.28793.2 /TIER=Stack /STK=13 /UG=Mm.28793 /LL=20615 /UG_GENE=Snap25bp /UG_TITLE=synaptosomal-associated protein, 25 kDa, binding protein /FL=gb:BC006744.1
1415757_at	1168	P	0.000732	-0.6	1955.4	D	0.998923	1300.2	P	0.000732	-0.6	1972.2	D	0.999899	946.2	P	0.00293	-1.2	1733.7	D	0.999977			1168	P	0.000732	-0.5	1561.4	D	0.99998	1300.2	P	0.000732	-0.3	1540	D	0.999308	946.2	P	0.00293	-0.7	1478.3	D	0.99998	gb:BM948896 /DB_XREF=gi:19432486 /DB_XREF=UI-M-EM0-buz-m-18-0-UI.r1 /CLONE=IMAGE:5689145 /FEA=mRNA /CNT=144 /TID=Mm.203930.1 /TIER=Stack /STK=63 /UG=Mm.203930 /UG_TITLE=Mus musculus, clone IMAGE:4981388, mRNA, partial cds
1415758_at	2446.4	P	0.000244	-1.1	6070.9	D	0.99998	2342.5	P	0.000244	-1.3	6030.7	D	0.99998	2504.3	P	0.000244	-1.2	5917.2	D	0.99998			2446.4	P	0.000244	-0.9	4640.5	D	0.99998	2342.5	P	0.000244	-0.9	4464.4	D	0.99998	2504.3	P	0.000244	-0.7	4384.7	D	0.99998	gb:BM118442 /DB_XREF=gi:17086468 /DB_XREF=L0911A11-3 /CLONE=L0911A11 /FEA=mRNA /CNT=116 /TID=Mm.1921.1 /TIER=Stack /STK=9 /UG=Mm.1921 /LL=72313 /UG_GENE=2510002A14Rik /UG_TITLE=RIKEN cDNA 2510002A14 gene
1415759_a_at	4711.8	P	0.000244	0.1	4371.5	NC	0.354442	4552.9	P	0.000244	0.3	4424.4	NC	0.118009	4452.5	P	0.000244	-0.1	4502.1	NC	0.5			4711.8	P	0.000244	0.3	4082.6	I	0.000214	4552.9	P	0.000244	0.2	4354.5	NC	0.39129	4452.5	P	0.000244	0.1	4433.1	NC	0.5	gb:BC028547.1 /DB_XREF=gi:20306636 /FEA=mRNA /CNT=64 /TID=Mm.33907.1 /TIER=Stack /STK=25 /UG=Mm.33907 /LL=68576 /UG_GENE=1110003H18Rik /DEF=Mus musculus, RIKEN cDNA 1110003H18 gene, clone MGC:41446 IMAGE:1513442, mRNA, complete cds. /PROD=RIKEN cDNA 1110003H18 gene
1415760_s_at	2055.2	P	0.000244	-0.1	2177	NC	0.5	2014.4	P	0.000244	-0.1	2254.4	NC	0.5	2063.7	P	0.000244	0	2196.5	NC	0.5			2055.2	P	0.000244	0.2	1524.2	NC	0.015426	2014.4	P	0.000244	0.1	1545.4	NC	0.5	2063.7	P	0.000244	0.1	1760.9	NC	0.177412	gb:BC027632.1 /DB_XREF=gi:20380326 /FEA=mRNA /CNT=25 /TID=Mm.9703.2 /TIER=ConsEnd /STK=0 /UG=Mm.9703 /LL=11927 /UG_GENE=Atox1 /DEF=Mus musculus, clone MGC:41183 IMAGE:1328907, mRNA, complete cds. /PROD=Unknown (protein for MGC:41183)
1415761_at	872.5	P	0.000244	0	833.1	NC	0.5	912.2	P	0.000244	0	869.4	NC	0.5	883.7	P	0.000244	0	811.3	NC	0.5			872.5	P	0.000244	0.5	586.4	I	4e-05	912.2	P	0.000244	0.3	747.6	I	0.001832	883.7	P	0.000244	0.3	733.2	NC	0.003355	gb:AV021593 /DB_XREF=gi:4798585 /DB_XREF=AV021593 /CLONE=1190023J22 /FEA=mRNA /CNT=102 /TID=Mm.30240.1 /TIER=Stack /STK=85 /UG=Mm.30240 /LL=68836 /UG_GENE=Mrpl52 /UG_TITLE=mitochondrial ribosomal protein L52
1415762_x_at	907	P	0.000244	0	902.5	NC	0.5	915.8	P	0.000244	0.1	817	NC	0.222749	984.4	P	0.000244	-0.1	984.7	NC	0.5			907	P	0.000244	0.3	668.3	I	2e-05	915.8	P	0.000244	0.2	720.5	I	0.000692	984.4	P	0.000244	0.4	801.2	I	0.001651	gb:AV021593 /DB_XREF=gi:4798585 /DB_XREF=AV021593 /CLONE=1190023J22 /FEA=mRNA /CNT=102 /TID=Mm.30240.1 /TIER=Stack /STK=85 /UG=Mm.30240 /LL=68836 /UG_GENE=Mrpl52 /UG_TITLE=mitochondrial ribosomal protein L52
1415763_a_at	2501.9	P	0.000244	-0.3	2549.3	NC	0.777251	2688.2	P	0.000244	-0.1	2939.5	NC	0.5	2485.2	P	0.000244	-0.2	2680.1	NC	0.545234			2501.9	P	0.000244	0	2638.2	NC	0.5	2688.2	P	0.000244	0	2836.8	NC	0.5	2485.2	P	0.000244	0	2710.6	NC	0.5	gb:BE853401 /DB_XREF=gi:10311740 /DB_XREF=uw31b10.x1 /CLONE=IMAGE:3418267 /FEA=mRNA /CNT=99 /TID=Mm.35837.2 /TIER=Stack /STK=31 /UG=Mm.35837 /LL=76799 /UG_GENE=2510006D16Rik /UG_TITLE=RIKEN cDNA 2510006D16 gene
1415764_at	5195	P	0.000244	-0.2	6648.7	NC	0.5	6517.5	P	0.000244	-0.2	6619	NC	0.5	5700.8	P	0.000244	-0.1	6845.3	NC	0.5			5195	P	0.000244	-0.1	4728.6	NC	0.5	6517.5	P	0.000244	-0.1	4593.1	NC	0.5	5700.8	P	0.000244	0	4300.2	NC	0.5	gb:AK003350.1 /DB_XREF=gi:12833962 /FEA=mRNA /CNT=118 /TID=Mm.23014.1 /TIER=Stack /STK=31 /UG=Mm.23014 /LL=76288 /UG_GENE=1110003F06Rik /UG_TITLE=RIKEN cDNA 1110003F06 gene /DEF=Mus musculus 18 days embryo whole body cDNA, RIKEN full-length enriched library, clone:1110003F06:unclassifiable transcript, full insert sequence.
1415765_at	854.1	P	0.000244	0.5	624.4	I	0.000865	817.1	P	0.000244	0.5	523.8	I	0.000273	968.2	P	0.000244	0.4	531.4	I	0.000101			854.1	P	0.000244	0.1	805.2	NC	0.441923	817.1	P	0.000244	0	797.6	NC	0.5	968.2	P	0.000244	0.1	665.2	NC	0.185981	gb:BI080136 /DB_XREF=gi:14498466 /DB_XREF=602876534F1 /CLONE=IMAGE:5008089 /FEA=EST /CNT=129 /TID=Mm.24148.1 /TIER=Stack /STK=9 /UG=Mm.24148 /LL=107206 /UG_GENE=AI465155 /UG_TITLE=expressed sequence AI465155
1415766_at	2128.9	P	0.000244	0.1	2221.7	NC	0.416433	2182.2	P	0.000244	0	2146.8	NC	0.5	2364	P	0.000244	0.1	2095.1	NC	0.354442			2128.9	P	0.000244	0.3	1987.9	NC	0.078937	2182.2	P	0.000244	0.1	2029.6	NC	0.366593	2364	P	0.000244	0.1	1969.1	NC	0.354442	gb:BQ175529 /DB_XREF=gi:20351021 /DB_XREF=UI-M-DJ2-bvw-k-10-0-UI.s1 /CLONE=UI-M-DJ2-bvw-k-10-0-UI /FEA=EST /CNT=23 /TID=Mm.6636.1 /TIER=Stack /STK=14 /UG=Mm.6636 /LL=75365 /UG_GENE=4930564D15Rik /UG_TITLE=RIKEN cDNA 4930564D15 gene
1415767_at	1956.8	P	0.000244	0	1845.7	NC	0.416433	1859.3	P	0.000244	0.1	1922.8	NC	0.493524	2187	P	0.000244	0.1	1810.7	NC	0.441923			1956.8	P	0.000244	-0.1	2008.4	NC	0.5	1859.3	P	0.000244	-0.1	2078.5	NC	0.5	2187	P	0.000244	0	2060.4	NC	0.5	gb:BB350365 /DB_XREF=gi:16405283 /DB_XREF=BB350365 /CLONE=B930079I15 /FEA=EST /CNT=215 /TID=Mm.30205.2 /TIER=Stack /STK=17 /UG=Mm.30205 /LL=24047 /UG_GENE=Scya19 /UG_TITLE=small inducible cytokine A19
1415768_a_at	1029.1	P	0.000244	-0.1	969.4	NC	0.5	911.5	P	0.000244	-0.1	872.3	NC	0.558077	813.8	P	0.000244	-0.2	975.9	NC	0.703911			1029.1	P	0.000244	0.3	810.3	NC	0.003355	911.5	P	0.000244	0	819.7	NC	0.5	813.8	P	0.000244	0.1	824.9	NC	0.5	gb:AV054417 /DB_XREF=gi:5154164 /DB_XREF=AV054417 /CLONE=1810030J15 /FEA=EST /CNT=11 /TID=Mm.30272.3 /TIER=Stack /STK=10 /UG=Mm.30272 /LL=67615 /UG_GENE=1200003M11Rik /UG_TITLE=RIKEN cDNA 1200003M11 gene
1415769_at	1711.1	P	0.000244	0.3	1642.5	NC	0.021224	1929.2	P	0.000244	0.3	1388.7	NC	0.028766	2000.4	P	0.000244	0.2	1533.2	NC	0.105663			1711.1	P	0.000244	-0.1	1969.2	NC	0.5	1929.2	P	0.000244	-0.1	2101.4	NC	0.5	2000.4	P	0.000244	0	2153.3	NC	0.5	gb:NM_008395.1 /DB_XREF=gi:6680475 /GEN=Itch /FEA=FLmRNA /CNT=104 /TID=Mm.8975.1 /TIER=FL+Stack /STK=44 /UG=Mm.8975 /LL=16396 /DEF=Mus musculus itchy (Itch), mRNA. /PROD=itchy /FL=gb:AF037454.1 gb:NM_008395.1
1415770_at	9568.9	P	0.000244	0.2	8737.3	NC	0.078937	9100.4	P	0.000244	0.1	7331.9	NC	0.454766	8327.4	P	0.000244	0	8778.3	NC	0.5			9568.9	P	0.000244	0.4	7259	I	8.8e-05	9100.4	P	0.000244	0.3	6952.3	I	2e-05	8327.4	P	0.000244	0.5	7413	I	2.3e-05	gb:NM_031392.1 /DB_XREF=gi:13878226 /GEN=Wdr6 /FEA=FLmRNA /CNT=712 /TID=Mm.29493.1 /TIER=FL+Stack /STK=570 /UG=Mm.29493 /LL=83669 /DEF=Mus musculus WD repeat domain 6 (Wdr6), mRNA. /PROD=WD repeat domain 6 /FL=gb:AB041854.1 gb:NM_031392.1 gb:AF348591.1
1415771_at	4997.4	P	0.000244	0.1	4610.3	NC	0.131343	4615.1	P	0.000244	0.1	4450.8	NC	0.232549	4749.7	P	0.000244	0.1	4615.6	NC	0.403812			4997.4	P	0.000244	-0.1	5272.3	NC	0.5	4615.1	P	0.000244	-0.2	5203.8	NC	0.796129	4749.7	P	0.000244	-0.1	5019.8	NC	0.5	gb:AF318184.1 /DB_XREF=gi:12802526 /FEA=FLmRNA /CNT=834 /TID=Mm.117581.1 /TIER=FL+Stack /STK=483 /UG=Mm.117581 /LL=17975 /UG_GENE=Ncl /DEF=Mus musculus nucleolin mRNA, complete cds. /PROD=nucleolin /FL=gb:BC005460.1 gb:NM_010880.1 gb:AF318184.1
1415772_at	480.9	P	0.000244	-0.1	474.1	NC	0.5	353	P	0.000244	-0.4	515.8	NC	0.981872	397.5	P	0.000244	-0.5	463.3	NC	0.861614			480.9	P	0.000244	0	481.2	NC	0.5	353	P	0.000244	-0.1	421.4	NC	0.5	397.5	P	0.000244	-0.1	475.1	NC	0.558077	gb:BC005460.1 /DB_XREF=gi:13529463 /FEA=FLmRNA /CNT=834 /TID=Mm.117581.1 /TIER=FL+Stack /STK=51 /UG=Mm.117581 /LL=17975 /UG_GENE=Ncl /DEF=Mus musculus, nucleolin, clone MGC:6363 IMAGE:3495665, mRNA, complete cds. /PROD=nucleolin /FL=gb:BC005460.1 gb:NM_010880.1 gb:AF318184.1
1415773_at	2174.3	P	0.000244	0.9	1300.9	I	2e-05	2218.5	P	0.000244	1.2	957.1	I	2e-05	2190.8	P	0.000244	0.8	1050	I	2.3e-05			2174.3	P	0.000244	-0.1	2365.6	NC	0.5	2218.5	P	0.000244	-0.1	2274.7	NC	0.5	2190.8	P	0.000244	-0.2	2229.1	NC	0.5	gb:BF118393 /DB_XREF=gi:10987869 /DB_XREF=uy94h11.x1 /CLONE=IMAGE:3667269 /FEA=FLmRNA /CNT=834 /TID=Mm.117581.1 /TIER=Stack /STK=32 /UG=Mm.117581 /LL=17975 /UG_GENE=Ncl /UG_TITLE=nucleolin /FL=gb:BC005460.1 gb:NM_010880.1 gb:AF318184.1
1415774_at	648.5	P	0.008057	-0.3	629.6	NC	0.5	787.8	P	0.010742	-0.2	405.5	NC	0.854318	558.7	P	0.008057	-0.2	639.9	NC	0.5			648.5	P	0.008057	-0.1	719.9	NC	0.5	787.8	P	0.010742	-0.1	562.1	NC	0.5	558.7	P	0.008057	-0.1	615.5	NC	0.5	gb:NM_021448.1 /DB_XREF=gi:10946827 /GEN=Statip1 /FEA=FLmRNA /CNT=600 /TID=Mm.25298.1 /TIER=FL+Stack /STK=480 /UG=Mm.25298 /LL=58523 /DEF=Mus musculus signal transducer and activator of transcription interacting protein 1 (Statip1), mRNA. /PROD=signal transducer and activator of transcriptioninteracting protein 1 /FL=gb:BC015284.1 gb:AF291064.1 gb:NM_021448.1
1415775_at	5798.9	P	0.000244	0.4	3643.8	I	6.8e-05	5026.1	P	0.000244	0.3	4292	I	0.001486	5898.1	P	0.000244	0.5	3943	I	4.6e-05			5798.9	P	0.000244	0.2	4732	I	4.6e-05	5026.1	P	0.000244	0	4344.4	NC	0.5	5898.1	P	0.000244	0.3	4740.2	I	0.000189	gb:BC003785.1 /DB_XREF=gi:13277791 /FEA=FLmRNA /CNT=581 /TID=Mm.1603.1 /TIER=FL+Stack /STK=426 /UG=Mm.1603 /LL=19648 /UG_GENE=Rbbp7 /DEF=Mus musculus, retinoblastoma binding protein 7, clone MGC:6013 IMAGE:3600013, mRNA, complete cds. /PROD=retinoblastoma binding protein 7 /FL=gb:BC003785.1 gb:U35142.1 gb:NM_009031.1
1415776_at	790.1	P	0.000732	0.6	642.3	MI	0.002032	848.7	P	0.000732	0.4	561.9	I	0.000389	857	P	0.001221	0.4	587.7	I	0.000492			790.1	P	0.000732	0.2	723.3	NC	0.033304	848.7	P	0.000732	0.4	684.3	I	0.000114	857	P	0.001221	0.4	608.8	MI	0.00225	gb:NM_007437.1 /DB_XREF=gi:6680677 /GEN=Aldh3a2 /FEA=FLmRNA /CNT=528 /TID=Mm.4210.1 /TIER=FL+Stack /STK=414 /UG=Mm.4210 /LL=11671 /DEF=Mus musculus aldehyde dehydrogenase family 3, subfamily A2 (Aldh3a2), mRNA. /PROD=aldehyde dehydrogenase family 3, subfamily A2 /FL=gb:NM_007437.1 gb:BC003797.1 gb:U14390.1
1415777_at	2.3	A	0.98584	-1.1	13.7	NC	0.881991	3.4	A	0.919434	-0.5	2.3	NC	0.5	3.3	A	0.932373	-1.2	15.2	NC	0.987976			2.3	A	0.98584	-0.4	2.8	NC	0.786812	3.4	A	0.919434	-0.2	8	NC	0.703911	3.3	A	0.932373	-2.2	28.2	D	0.998514	gb:NM_018874.1 /DB_XREF=gi:9256627 /GEN=Pnliprp1 /FEA=FLmRNA /CNT=815 /TID=Mm.10753.1 /TIER=FL+Stack /STK=383 /UG=Mm.10753 /LL=18946 /DEF=Mus musculus pancreatic lipase related protein 1 (Pnliprp1), mRNA. /PROD=pancreatic lipase related protein 1 /FL=gb:AF061274.1 gb:NM_018874.1
1415778_at	7295.4	P	0.000244	0.3	5951.4	NC	0.018128	6886.9	P	0.000244	0.2	6033.6	NC	0.024755	6925.3	P	0.000244	0	6260.8	NC	0.252851			7295.4	P	0.000244	0.1	6958	NC	0.5	6886.9	P	0.000244	-0.1	7226.9	NC	0.5	6925.3	P	0.000244	0	7153.5	NC	0.5	gb:NM_019768.1 /DB_XREF=gi:9790222 /GEN=Mrgx-pending /FEA=FLmRNA /CNT=502 /TID=Mm.27218.1 /TIER=FL+Stack /STK=382 /UG=Mm.27218 /LL=56397 /DEF=Mus musculus MORF-related gene X (Mrgx-pending), mRNA. /PROD=cDNA sequence AB025049 /FL=gb:NM_019768.1 gb:AB025049.1
1415779_s_at	19002.9	P	0.000244	-0.1	19096.4	NC	0.5	19620.9	P	0.000244	0	20103.8	NC	0.5	19097.2	P	0.000244	0	19256.5	NC	0.5			19002.9	P	0.000244	0.1	17451.6	NC	0.5	19620.9	P	0.000244	0.1	17215.3	NC	0.5	19097.2	P	0.000244	0.1	17445.3	NC	0.5	gb:NM_013798.1 /DB_XREF=gi:8850208 /GEN=Actl /FEA=FLmRNA /CNT=433 /TID=Mm.116989.1 /TIER=FL+Stack /STK=370 /UG=Mm.116989 /LL=11469 /DEF=Mus musculus actin-like (Actl), mRNA. /PROD=actin-like /FL=gb:AF195094.1 gb:BC021796.1 gb:NM_013798.1 gb:BC003337.1
1415780_a_at	1936.6	P	0.000244	0	2320	NC	0.5	2099.9	P	0.000244	0.1	2406.4	NC	0.5	2145.5	P	0.000244	-0.2	2356.2	NC	0.532344			1936.6	P	0.000244	0	2027	NC	0.5	2099.9	P	0.000244	0.1	2231.5	NC	0.5	2145.5	P	0.000244	-0.1	1820.1	NC	0.5	gb:NM_026139.1 /DB_XREF=gi:13385647 /GEN=3230401N03Rik /FEA=FLmRNA /CNT=415 /TID=Mm.27714.1 /TIER=FL+Stack /STK=348 /UG=Mm.27714 /LL=67416 /DEF=Mus musculus RIKEN cDNA 3230401N03 gene (3230401N03Rik), mRNA. /PROD=RIKEN cDNA 3230401N03 /FL=gb:NM_026139.1
1415781_a_at	22376	P	0.000244	0	22091.2	NC	0.342437	24148.7	P	0.000244	0.1	22768.4	NC	0.284967	23012.4	P	0.000244	0	22830.9	NC	0.5			22376	P	0.000244	0.1	22248.6	NC	0.5	24148.7	P	0.000244	0.1	21876.6	NC	0.429141	23012.4	P	0.000244	0	22191	NC	0.5	gb:NM_133354.1 /DB_XREF=gi:19111163 /GEN=Smt3h2 /FEA=FLmRNA /CNT=481 /TID=Mm.29923.1 /TIER=FL+Stack /STK=320 /UG=Mm.29923 /LL=170930 /DEF=Mus musculus SMT3 (supressor of mif two, 3) homolog 2 (S. cerevisiae) (Smt3h2), mRNA. /PROD=SMT3 (supressor of mif two, 3) homolog 2 (S.cerevisiae) /FL=gb:BC017522.1 gb:L79948.1 gb:NM_133354.1
1415782_at	11240.2	P	0.000244	0	9396.9	NC	0.342437	11741.8	P	0.000244	0.3	9016.2	NC	0.009292	10538	P	0.000244	0	10278.2	NC	0.5			11240.2	P	0.000244	0.1	9464.5	NC	0.5	11741.8	P	0.000244	0.2	9502.3	NC	0.194801	10538	P	0.000244	0.1	10355.9	NC	0.5	gb:NM_133354.1 /DB_XREF=gi:19111163 /GEN=Smt3h2 /FEA=FLmRNA /CNT=481 /TID=Mm.29923.1 /TIER=FL+Stack /STK=320 /UG=Mm.29923 /LL=170930 /DEF=Mus musculus SMT3 (supressor of mif two, 3) homolog 2 (S. cerevisiae) (Smt3h2), mRNA. /PROD=SMT3 (supressor of mif two, 3) homolog 2 (S.cerevisiae) /FL=gb:BC017522.1 gb:L79948.1 gb:NM_133354.1
1415783_at	6937.4	P	0.000244	0.3	5561.1	I	0.000774	6723.6	P	0.000244	0.3	5391.9	I	0.000966	7250.1	P	0.000244	0.4	5114.6	NC	0.016731			6937.4	P	0.000244	0.2	5804.4	NC	0.203871	6723.6	P	0.000244	0.1	6063.9	NC	0.5	7250.1	P	0.000244	0.2	6264.4	NC	0.041201	gb:NM_022997.1 /DB_XREF=gi:13928669 /GEN=Vps35 /FEA=FLmRNA /CNT=473 /TID=Mm.196201.1 /TIER=FL+Stack /STK=307 /UG=Mm.196201 /LL=65114 /DEF=Mus musculus vacuolar protein sorting 35 (Vps35), mRNA. /PROD=vacuolar protein sorting 35 /FL=gb:BC005469.1 gb:NM_008582.1 gb:AF226323.1 gb:NM_022997.1 gb:U47024.1 gb:BC006637.1
1415784_at	1605.7	P	0.000244	1.8	375.8	I	2e-05	1531.6	P	0.000732	2.3	239.4	I	2e-05	1638.4	P	0.000244	1.9	362.3	I	2e-05			1605.7	P	0.000244	0.1	1458	NC	0.5	1531.6	P	0.000732	-0.1	1599.9	NC	0.5	1638.4	P	0.000244	0.2	1505.3	NC	0.213188	gb:BI654068 /DB_XREF=gi:15568304 /DB_XREF=603280145F1 /CLONE=IMAGE:5310419 /FEA=FLmRNA /CNT=473 /TID=Mm.196201.1 /TIER=Stack /STK=8 /UG=Mm.196201 /LL=65114 /UG_GENE=Vps35 /UG_TITLE=vacuolar protein sorting 35 /FL=gb:BC005469.1 gb:NM_008582.1 gb:AF226323.1 gb:NM_022997.1 gb:U47024.1 gb:BC006637.1
1415785_a_at	3422.3	P	0.000244	0.4	2770.6	I	0.001336	3202.1	P	0.000244	0.4	2608.8	NC	0.004925	3390.9	P	0.000244	0.4	2691.2	NC	0.011045			3422.3	P	0.000244	0.1	3273	NC	0.5	3202.1	P	0.000244	0	3326.9	NC	0.5	3390.9	P	0.000244	0	3328.8	NC	0.5	gb:NM_009840.1 /DB_XREF=gi:6753327 /GEN=Cct8 /FEA=FLmRNA /CNT=482 /TID=Mm.17989.1 /TIER=FL+Stack /STK=281 /UG=Mm.17989 /LL=12469 /DEF=Mus musculus chaperonin subunit 8 (theta) (Cct8), mRNA. /PROD=chaperonin subunit 8 (theta) /FL=gb:NM_009840.1 gb:BC009007.1
1415786_at	31.9	A	0.19458	-1.7	106.7	MD	0.99775	74.9	M	0.056152	-0.4	55.3	NC	0.767451	22.8	A	0.219482	-1.6	60.8	NC	0.958799			31.9	A	0.19458	-0.8	66.8	NC	0.987976	74.9	M	0.056152	0.1	40.4	NC	0.5	22.8	A	0.219482	-2	72.8	NC	0.991489	gb:NM_025973.1 /DB_XREF=gi:13385469 /GEN=2210410L06Rik /FEA=FLmRNA /CNT=388 /TID=Mm.22957.1 /TIER=FL+Stack /STK=280 /UG=Mm.22957 /LL=67113 /DEF=Mus musculus RIKEN cDNA 2210410L06 gene (2210410L06Rik), mRNA. /PROD=RIKEN cDNA 2210410L06 /FL=gb:NM_025973.1
1415787_at	1327.9	P	0.000244	0	1115.2	NC	0.342437	1132.9	P	0.000244	0	1354	NC	0.5	1574.1	P	0.000244	0.4	1164	NC	0.028766			1327.9	P	0.000244	-0.1	1126.4	NC	0.5	1132.9	P	0.000244	0.2	1146.7	NC	0.416433	1574.1	P	0.000244	0.4	1300.6	NC	0.011045	gb:NM_008060.1 /DB_XREF=gi:6679890 /GEN=G2an /FEA=FLmRNA /CNT=432 /TID=Mm.3196.1 /TIER=FL+Stack /STK=279 /UG=Mm.3196 /LL=14376 /DEF=Mus musculus alpha glucosidase 2, alpha neutral subunit (G2an), mRNA. /PROD=alpha glucosidase 2, alpha neutral subunit /FL=gb:U92793.1 gb:NM_008060.1
1415788_at	1969.4	P	0.000244	-0.2	2254.8	NC	0.5	1971.5	P	0.000244	-0.1	2129.3	NC	0.5	1882.3	P	0.000244	-0.4	2294.2	NC	0.881991			1969.4	P	0.000244	0	1986.9	NC	0.5	1971.5	P	0.000244	0	1983.1	NC	0.5	1882.3	P	0.000244	0	1935.5	NC	0.5	gb:NM_024475.1 /DB_XREF=gi:13277387 /GEN=BC002236 /FEA=FLmRNA /CNT=376 /TID=Mm.23744.1 /TIER=FL+Stack /STK=275 /UG=Mm.23744 /LL=79560 /DEF=Mus musculus hypothetical protein, MGC: 7513 (BC002236), mRNA. /PROD=hypothetical protein, MGC: 7513 /FL=gb:BC002236.1 gb:NM_024475.1
1415789_a_at	816.2	P	0.000732	-0.1	959.7	NC	0.5	682.1	P	0.000244	-0.3	1022.6	NC	0.861614	928	P	0.000732	-0.2	1348.9	NC	0.558077			816.2	P	0.000732	-0.1	903.3	NC	0.5	682.1	P	0.000244	-0.3	1143.3	NC	0.991489	928	P	0.000732	0	985.1	NC	0.5	gb:BF158817 /DB_XREF=gi:11038907 /DB_XREF=601766168F1 /CLONE=IMAGE:3982121 /FEA=FLmRNA /CNT=376 /TID=Mm.23744.1 /TIER=Stack /STK=44 /UG=Mm.23744 /LL=79560 /UG_GENE=BC002236 /UG_TITLE=hypothetical protein, MGC: 7513 /FL=gb:BC002236.1 gb:NM_024475.1
1415790_at	767.5	P	0.000244	-0.1	1037.8	NC	0.5	729.7	P	0.000244	-0.5	974.9	NC	0.981872	746.9	P	0.000244	-0.1	1046.2	NC	0.5			767.5	P	0.000244	0	667.4	NC	0.5	729.7	P	0.000244	-0.1	664.9	NC	0.5	746.9	P	0.000244	0	756.8	NC	0.5	gb:BF158817 /DB_XREF=gi:11038907 /DB_XREF=601766168F1 /CLONE=IMAGE:3982121 /FEA=FLmRNA /CNT=376 /TID=Mm.23744.1 /TIER=Stack /STK=44 /UG=Mm.23744 /LL=79560 /UG_GENE=BC002236 /UG_TITLE=hypothetical protein, MGC: 7513 /FL=gb:BC002236.1 gb:NM_024475.1
1415791_at	1332.4	P	0.001221	-0.1	1318.1	NC	0.5	1318.4	P	0.001221	0	1271.3	NC	0.441923	1229.3	P	0.000732	0.1	1632.4	NC	0.5			1332.4	P	0.001221	-0.2	1440.2	NC	0.5	1318.4	P	0.001221	-0.2	1343.3	NC	0.767451	1229.3	P	0.000732	-0.1	1567.4	NC	0.5	gb:NM_030564.1 /DB_XREF=gi:13385489 /GEN=Rnf34 /FEA=FLmRNA /CNT=345 /TID=Mm.7780.1 /TIER=FL+Stack /STK=275 /UG=Mm.7780 /LL=80751 /DEF=Mus musculus ring finger protein 34 (Rnf34), mRNA. /PROD=ring finger protein 34 /FL=gb:BC004042.1 gb:AF434815.1 gb:NM_030564.1
1415792_at	979.6	P	0.001953	-0.5	1223.3	NC	0.969033	1026.5	P	0.001221	-0.4	1168.5	NC	0.916174	864.5	P	0.00293	-0.4	1269.5	NC	0.952736			979.6	P	0.001953	0.2	660.2	NC	0.105663	1026.5	P	0.001221	0.3	844.6	NC	0.021224	864.5	P	0.00293	0.1	870.1	NC	0.5	gb:NM_019705.1 /DB_XREF=gi:9790278 /GEN=Ubce7ip3-pending /FEA=FLmRNA /CNT=355 /TID=Mm.28806.1 /TIER=FL+Stack /STK=273 /UG=Mm.28806 /LL=24105 /DEF=Mus musculus ubiquitin conjugating enzyme 7 interacting protein 3 (Ubce7ip3-pending), mRNA. /PROD=ubiquitin conjugating enzyme 7 interactingprotein 3 /FL=gb:NM_019705.1 gb:AF124663.1
1415793_at	904.5	P	0.000732	0	983.9	NC	0.5	889	P	0.000732	-0.1	890.5	NC	0.5	862.1	P	0.000732	-0.3	974.9	NC	0.669411			904.5	P	0.000732	0	941.4	NC	0.5	889	P	0.000732	-0.2	986.4	NC	0.5	862.1	P	0.000732	-0.1	999.7	NC	0.657563	gb:NM_134021.1 /DB_XREF=gi:19527237 /GEN=AI415282 /FEA=FLmRNA /CNT=380 /TID=Mm.24187.1 /TIER=FL+Stack /STK=270 /UG=Mm.24187 /LL=103711 /DEF=Mus musculus expressed sequence AI415282 (AI415282), mRNA. /PROD=expressed sequence AI415282 /FL=gb:BC026564.1 gb:BC010785.1 gb:NM_134021.1
1415794_a_at	2220.9	P	0.000244	0	2120.1	NC	0.403812	2726.9	P	0.000244	0.2	2067.1	NC	0.094279	2394.7	P	0.000244	0	2301.4	NC	0.5			2220.9	P	0.000244	-0.2	2612.9	NC	0.633407	2726.9	P	0.000244	0	2740.3	NC	0.5	2394.7	P	0.000244	-0.1	2663.1	NC	0.5	gb:NM_011462.1 /DB_XREF=gi:6755619 /GEN=Spin /FEA=FLmRNA /CNT=549 /TID=Mm.42193.1 /TIER=FL+Stack /STK=268 /UG=Mm.42193 /LL=20729 /DEF=Mus musculus spindlin (Spin), mRNA. /PROD=spindlin /FL=gb:NM_011462.1 gb:BC016517.1 gb:U48972.1
1415795_at	517.3	P	0.000244	1.1	227	MI	0.002032	521.5	P	0.000244	1.3	210.6	I	0.000552	524.1	P	0.000244	0.9	235.5	I	0.000273			517.3	P	0.000244	0	529.5	NC	0.5	521.5	P	0.000244	-0.1	639.3	NC	0.5	524.1	P	0.000244	0.1	526.8	NC	0.5	gb:BC016517.1 /DB_XREF=gi:16741383 /FEA=FLmRNA /CNT=549 /TID=Mm.42193.1 /TIER=FL /STK=5 /UG=Mm.42193 /LL=20729 /UG_GENE=Spin /DEF=Mus musculus, clone MGC:27756 IMAGE:2654233, mRNA, complete cds. /PROD=Unknown (protein for MGC:27756) /FL=gb:NM_011462.1 gb:BC016517.1 gb:U48972.1
1415796_at	5232.7	P	0.000244	0.2	4496.7	NC	0.019624	4909.6	P	0.000244	0.2	4356.1	NC	0.003699	5358.4	P	0.000244	0.2	4637.2	NC	0.021224			5232.7	P	0.000244	0.2	4508.9	NC	0.005933	4909.6	P	0.000244	0.1	4508.9	NC	0.5	5358.4	P	0.000244	0.1	4965.7	NC	0.493524	gb:NM_011873.1 /DB_XREF=gi:6755181 /GEN=Prtb /FEA=FLmRNA /CNT=531 /TID=Mm.28797.1 /TIER=FL+Stack /STK=267 /UG=Mm.28797 /LL=23994 /DEF=Mus musculus proline rich protein expressed in brain (Prtb), mRNA. /PROD=proline rich protein expressed in brain /FL=gb:AF085348.1 gb:BC014808.1 gb:NM_011873.1
1415797_at	890.9	P	0.000244	0.6	620.6	I	0.000389	882.5	P	0.000244	0.2	792.1	NC	0.138386	885.2	P	0.000732	0.8	565.6	MI	0.002032			890.9	P	0.000244	0.2	877.1	NC	0.203871	882.5	P	0.000244	0.1	892.2	NC	0.5	885.2	P	0.000732	0.4	819	NC	0.024755	gb:NM_007584.1 /DB_XREF=gi:6680827 /GEN=Ddr1 /FEA=FLmRNA /CNT=379 /TID=Mm.5021.1 /TIER=FL+Stack /STK=263 /UG=Mm.5021 /LL=12305 /DEF=Mus musculus discoidin domain receptor family, member 1 (Ddr1), mRNA. /PROD=cell adhesion kinase /FL=gb:L57509.1 gb:AF026259.1 gb:NM_007584.1
1415798_at	366.5	P	0.030273	0.9	194.8	NC	0.019624	343.3	P	0.037598	1	176	MI	0.00249	287.9	A	0.080566	0.5	229.3	NC	0.39129			366.5	P	0.030273	0.2	321.3	NC	0.041201	343.3	P	0.037598	0.3	339.7	NC	0.232549	287.9	A	0.080566	0	255.1	NC	0.5	gb:BF225985 /DB_XREF=gi:11133624 /DB_XREF=uz58g02.x1 /CLONE=IMAGE:3673298 /FEA=FLmRNA /CNT=379 /TID=Mm.5021.1 /TIER=Stack /STK=13 /UG=Mm.5021 /LL=12305 /UG_GENE=Ddr1 /UG_TITLE=discoidin domain receptor family, member 1 /FL=gb:L57509.1 gb:AF026259.1 gb:NM_007584.1
1415799_at	1816.7	P	0.000244	0	1814.5	NC	0.5	1639.8	P	0.000244	0	1771.6	NC	0.5	1570.7	P	0.000244	-0.1	1612.9	NC	0.5			1816.7	P	0.000244	-0.1	1901.9	NC	0.5	1639.8	P	0.000244	0	1685.2	NC	0.5	1570.7	P	0.000244	-0.2	1851.6	NC	0.5	gb:NM_021714.1 /DB_XREF=gi:11096333 /GEN=Wbp11 /FEA=FLmRNA /CNT=342 /TID=Mm.141197.1 /TIER=FL+Stack /STK=262 /UG=Mm.141197 /LL=60321 /DEF=Mus musculus WW domain binding protein 11 (Wbp11), mRNA. /PROD=WW domain binding protein 11 /FL=gb:BC021823.1 gb:BC006600.1 gb:NM_021714.1 gb:AF071186.1
1415800_at	212.9	P	0.000732	0.1	194.8	NC	0.467656	240.6	P	0.000244	0	213.5	NC	0.493524	252.1	P	0.000732	0.4	130	NC	0.015426			212.9	P	0.000732	-1.2	525.9	D	0.99998	240.6	P	0.000244	-0.9	377.1	D	0.99997	252.1	P	0.000732	-0.7	413.8	D	0.999811	gb:BC006894.1 /DB_XREF=gi:13905195 /FEA=FLmRNA /CNT=381 /TID=Mm.4504.1 /TIER=FL+Stack /STK=260 /UG=Mm.4504 /LL=14609 /UG_GENE=Gja1 /DEF=Mus musculus, gap junction membrane channel protein alpha 1, clone MGC:11552 IMAGE:3599347, mRNA, complete cds. /PROD=gap junction membrane channel protein alpha 1 /FL=gb:M63801.1 gb:NM_010288.1 gb:BC006894.1
1415801_at	84.8	M	0.056152	2.2	21.6	NC	0.054022	107.8	A	0.171387	0.4	115.3	NC	0.366593	89.8	P	0.018555	3.1	17	NC	0.00712			84.8	M	0.056152	-1	181.4	D	0.999932	107.8	A	0.171387	-0.5	134	D	0.999911	89.8	P	0.018555	-0.1	125	NC	0.767451	gb:M63801.1 /DB_XREF=gi:191773 /GEN=alpha-1 gap junction /FEA=FLmRNA /CNT=381 /TID=Mm.4504.1 /TIER=FL /STK=2 /UG=Mm.4504 /LL=14609 /DEF=Mus musculus connexin 43 (alpha-1 gap junction) mRNA, complete cds. /PROD=connexin 43 /FL=gb:M63801.1 gb:NM_010288.1 gb:BC006894.1
1415802_at	5306.2	P	0.000244	-0.9	10217.2	D	0.999965	4819.5	P	0.000244	-1	9269.7	D	0.99998	4466.3	P	0.000244	-1	9956.1	D	0.998168			5306.2	P	0.000244	-0.6	8462.5	D	0.99998	4819.5	P	0.000244	-0.9	8635.6	D	0.99998	4466.3	P	0.000244	-0.8	8050.8	D	0.99998	gb:NM_009196.1 /DB_XREF=gi:6677994 /GEN=Slc16a1 /FEA=FLmRNA /CNT=354 /TID=Mm.9086.1 /TIER=FL+Stack /STK=259 /UG=Mm.9086 /LL=20501 /DEF=Mus musculus solute carrier family 16 (monocarboxylic acid transporters), member 1 (Slc16a1), mRNA. /PROD=solute carrier family 16 (monocarboxylic acidtransporters), member 1 /FL=gb:BC014777.1 gb:NM_009196.1 gb:AF058055.1
1415803_at	1162	P	0.000244	-0.2	1409.1	NC	0.5	1245.9	P	0.000244	-0.2	1392.1	NC	0.5	1206.4	P	0.000244	-0.1	1483.2	NC	0.681091			1162	P	0.000244	-0.1	1326.2	NC	0.5	1245.9	P	0.000244	0	1224.5	NC	0.5	1206.4	P	0.000244	0	1175.1	NC	0.5	gb:AF071549.1 /DB_XREF=gi:5305370 /FEA=FLmRNA /CNT=335 /TID=Mm.3205.1 /TIER=FL+Stack /STK=258 /UG=Mm.3205 /LL=20312 /UG_GENE=Scyd1 /DEF=Mus musculus fractalkineneurotactin mRNA, complete cds. /PROD=fractalkineneurotactin /FL=gb:NM_009142.1 gb:U92565.1 gb:BC006650.1 gb:AF010586.1 gb:AF071549.1
1415804_at	419.9	P	0.000732	0.7	250.6	NC	0.007788	443.7	P	0.000244	0.7	241	MI	0.00225	385.9	P	0.000244	0.6	233.4	MI	0.00249			419.9	P	0.000732	-0.3	491.4	NC	0.977068	443.7	P	0.000244	0	554.7	NC	0.5	385.9	P	0.000244	0.2	320.9	NC	0.5	gb:AF010586.1 /DB_XREF=gi:2317697 /FEA=FLmRNA /CNT=335 /TID=Mm.3205.1 /TIER=FL /STK=2 /UG=Mm.3205 /LL=20312 /UG_GENE=Scyd1 /DEF=Mus musculus neurotactin mRNA, complete cds. /PROD=neurotactin /FL=gb:NM_009142.1 gb:U92565.1 gb:BC006650.1 gb:AF010586.1 gb:AF071549.1
1415805_at	28.4	A	0.19458	-0.2	38.6	NC	0.5	9.7	A	0.398926	-2.2	51.2	NC	0.51942	27	A	0.219482	1.1	11.5	NC	0.185981			28.4	A	0.19458	0.4	32.6	NC	0.5	9.7	A	0.398926	-2.5	57.4	NC	0.5	27	A	0.219482	-0.4	49.7	NC	0.5	gb:NM_025469.1 /DB_XREF=gi:13384885 /GEN=2200003J09Rik /FEA=FLmRNA /CNT=457 /TID=Mm.21160.1 /TIER=FL+Stack /STK=255 /UG=Mm.21160 /LL=66287 /DEF=Mus musculus RIKEN cDNA 2200003J09 gene (2200003J09Rik), mRNA. /PROD=RIKEN cDNA 2200003J09 /FL=gb:AF414676.1 gb:NM_025469.1 gb:AF414677.1
1415806_at	385.4	P	0.000244	0.1	466.3	NC	0.39129	530.3	P	0.000732	-0.1	453.1	NC	0.5	482.4	P	0.000732	0	468.2	NC	0.5			385.4	P	0.000244	-0.2	466.8	NC	0.5	530.3	P	0.000732	-0.2	509.2	NC	0.5	482.4	P	0.000732	0.1	429.5	NC	0.5	gb:NM_008872.1 /DB_XREF=gi:6679374 /GEN=Plat /FEA=FLmRNA /CNT=301 /TID=Mm.154660.1 /TIER=FL+Stack /STK=249 /UG=Mm.154660 /LL=18791 /DEF=Mus musculus plasminogen activator, tissue (Plat), mRNA. /PROD=plasminogen activator, tissue /FL=gb:BC011256.1 gb:NM_008872.1 gb:J03520.1
1415807_s_at	1893.1	P	0.000244	1.2	865.9	I	2e-05	2057.6	P	0.000244	1.3	842.7	I	2e-05	2059.5	P	0.000244	1.4	915	I	2e-05			1893.1	P	0.000244	-0.1	2142.1	NC	0.5	2057.6	P	0.000244	-0.2	2281.1	NC	0.545234	2059.5	P	0.000244	-0.1	2100.3	NC	0.5	gb:AK011528.1 /DB_XREF=gi:12847710 /FEA=FLmRNA /CNT=405 /TID=Mm.21841.1 /TIER=Stack /STK=18 /UG=Mm.21841 /LL=20382 /UG_GENE=Sfrs2 /UG_TITLE=splicing factor, arginineserine-rich 2 (SC-35) /DEF=Mus musculus 10 days embryo whole body cDNA, RIKEN full-length enriched library, clone:2610024E04:splicing factor, arginineserine-rich 2 (SC-35), full insert sequence. /FL=gb:NM_011358.1 gb:AF077858.1
1415808_at	19.5	A	0.398926	-0.3	8.3	NC	0.532346	12.1	A	0.533936	-0.6	15.6	NC	0.5	37.6	A	0.067627	2.5	5.9	NC	0.124552			19.5	A	0.398926	-0.7	33.4	NC	0.284967	12.1	A	0.533936	0.6	8.2	NC	0.213188	37.6	A	0.067627	0.7	40.4	NC	0.284967	gb:NM_009411.1 /DB_XREF=gi:6678404 /GEN=Tpbpa /FEA=FLmRNA /CNT=346 /TID=Mm.2372.1 /TIER=FL+Stack /STK=245 /UG=Mm.2372 /LL=21984 /DEF=Mus musculus trophoblast specific protein alpha (Tpbpa), mRNA. /PROD=trophoblast specific protein alpha /FL=gb:AY034575.1 gb:NM_009411.1
1415809_at	7.5	A	0.696289	-1.1	25	NC	0.925732	23.1	A	0.432373	1.4	8.3	NC	0.354442	4	A	0.850342	-0.7	4.8	NC	0.5			7.5	A	0.696289	0.9	6	NC	0.5	23.1	A	0.432373	1.9	4.6	NC	0.105663	4	A	0.850342	-3.1	35.9	NC	0.930187	gb:AV204308 /DB_XREF=gi:16384405 /DB_XREF=AV204308 /CLONE=1620401J06 /FEA=FLmRNA /CNT=346 /TID=Mm.2372.1 /TIER=ConsEnd /STK=1 /UG=Mm.2372 /LL=21984 /UG_GENE=Tpbpa /UG_TITLE=trophoblast specific protein alpha /FL=gb:AY034575.1 gb:NM_009411.1
1415810_at	8.4	A	0.5	0	2	NC	0.194801	1.8	A	0.753906	0	2.4	NC	0.5	15.2	A	0.171387	0.7	12.3	NC	0.330589			8.4	A	0.5	0.3	7.8	NC	0.169098	1.8	A	0.753906	0.3	3.8	NC	0.596188	15.2	A	0.171387	1.5	6.3	NC	0.403812	gb:NM_010931.1 /DB_XREF=gi:6754877 /GEN=Np95 /FEA=FLmRNA /CNT=340 /TID=Mm.42196.1 /TIER=FL+Stack /STK=244 /UG=Mm.42196 /LL=18140 /DEF=Mus musculus nuclear protein 95 (Np95), mRNA. /PROD=nuclear protein 95 /FL=gb:NM_010931.1 gb:D87908.1 gb:BC022167.1 gb:AF274046.1
1415811_at	2.4	A	0.953857	0.1	3.7	NC	0.5	2	A	0.98584	-0.4	3.2	NC	0.5	3.5	A	0.904785	0	3.5	NC	0.065566			2.4	A	0.953857	-0.1	2.3	NC	0.5	2	A	0.98584	-0.6	7.6	NC	0.854318	3.5	A	0.904785	0.1	2.5	NC	0.506476	gb:BB702754 /DB_XREF=gi:16051578 /DB_XREF=BB702754 /CLONE=7420444B20 /FEA=FLmRNA /CNT=340 /TID=Mm.42196.1 /TIER=Stack /STK=12 /UG=Mm.42196 /LL=18140 /UG_GENE=Np95 /UG_TITLE=nuclear protein 95 /FL=gb:NM_010931.1 gb:D87908.1 gb:BC022167.1 gb:AF274046.1
1415812_at	118.3	P	0.008057	-0.1	107.3	NC	0.5	96.5	P	0.010742	-0.4	133	NC	0.5	154.6	P	0.018555	0.5	111.4	NC	0.416433			118.3	P	0.008057	0.3	102	NC	0.222749	96.5	P	0.010742	-0.5	142.8	NC	0.51942	154.6	P	0.018555	0.6	105.7	NC	0.124552	gb:NM_010354.1 /DB_XREF=gi:6754077 /GEN=Gsn /FEA=FLmRNA /CNT=415 /TID=Mm.21109.1 /TIER=FL+Stack /STK=239 /UG=Mm.21109 /LL=14851 /DEF=Mus musculus gelsolin (Gsn), mRNA. /PROD=gelsolin /FL=gb:NM_010354.1 gb:BC023143.1 gb:J04953.1
1415813_at	1843.9	P	0.000244	-0.3	2154.8	NC	0.62112	1727	P	0.000244	-0.4	2202.6	D	0.998664	1567.4	P	0.000244	-0.6	2277.8	D	0.999226			1843.9	P	0.000244	0	1892.5	NC	0.5	1727	P	0.000244	0	1680.1	NC	0.5	1567.4	P	0.000244	-0.1	1685.5	NC	0.5	gb:NM_007466.1 /DB_XREF=gi:6671566 /GEN=Api5 /FEA=FLmRNA /CNT=349 /TID=Mm.692.1 /TIER=FL+Stack /STK=239 /UG=Mm.692 /LL=11800 /DEF=Mus musculus apoptosis inhibitor 5 (Api5), mRNA. /PROD=apoptosis inhibitor 5 /FL=gb:BC007133.1 gb:NM_007466.1 gb:U35846.1
1415814_at	12958	P	0.000244	0.2	10431.3	I	0.000114	14517.9	P	0.000244	0.3	10678.7	I	2.3e-05	11918.6	P	0.000244	0.3	10275.3	I	0.000865			12958	P	0.000244	0.3	10494.5	I	0.001201	14517.9	P	0.000244	0.2	12035.3	NC	0.024755	11918.6	P	0.000244	0.3	10261.3	I	0.000307	gb:NM_007509.2 /DB_XREF=gi:19705577 /GEN=Atp6v1b2 /FEA=FLmRNA /CNT=431 /TID=Mm.10727.1 /TIER=FL+Stack /STK=238 /UG=Mm.10727 /LL=11966 /DEF=Mus musculus ATPase, H+ transporting, lysosomal 5658kD, V1 subunit B, isoform 2 (Atp6v1b2), mRNA. /PROD=ATPase, H+ transporting, lysosomal (vacuolarproton pump), beta 5658 kDa, isoform 2 /FL=gb:BC012497.1 gb:NM_007509.2
1415815_at	8.3	A	0.533936	-0.5	7	NC	0.952736	14.4	A	0.366211	-1.5	44.4	NC	0.645558	13.3	A	0.533936	-2	57.8	NC	0.5			8.3	A	0.533936	-1.1	19.7	NC	0.955851	14.4	A	0.366211	-1.9	65.8	NC	0.964215	13.3	A	0.533936	-1.1	42.1	NC	0.99288	gb:BB340005 /DB_XREF=gi:16404435 /DB_XREF=BB340005 /CLONE=B930021N08 /FEA=FLmRNA /CNT=314 /TID=Mm.55.1 /TIER=ConsEnd /STK=1 /UG=Mm.55 /LL=19720 /UG_GENE=Trim27 /UG_TITLE=tripartite motif protein 27 /FL=gb:NM_009054.1 gb:BC003219.1 gb:L46855.1
1415816_at	4974.1	P	0.000244	0	4917.4	NC	0.5	4548.7	P	0.000244	0	4895.9	NC	0.5	4500.5	P	0.000244	-0.2	4458.2	NC	0.506476			4974.1	P	0.000244	0.1	4069.7	NC	0.5	4548.7	P	0.000244	0.1	4720.3	NC	0.5	4500.5	P	0.000244	0	4744.5	NC	0.5	gb:NM_007638.1 /DB_XREF=gi:6671703 /GEN=Cct7 /FEA=FLmRNA /CNT=513 /TID=Mm.914.1 /TIER=FL+Stack /STK=236 /UG=Mm.914 /LL=12468 /DEF=Mus musculus chaperonin subunit 7 (eta) (Cct7), mRNA. /PROD=chaperonin subunit 7 (eta) /FL=gb:BC008255.1 gb:NM_007638.1
1415817_s_at	3157.1	P	0.000244	0	3774.3	NC	0.454766	2949.3	P	0.000244	0.2	3320.2	NC	0.007788	4053.5	P	0.000244	0.1	3375.1	NC	0.050553			3157.1	P	0.000244	0.1	2894	NC	0.5	2949.3	P	0.000244	0.1	2911.6	NC	0.5	4053.5	P	0.000244	0.2	3364	I	0.001651	gb:NM_007638.1 /DB_XREF=gi:6671703 /GEN=Cct7 /FEA=FLmRNA /CNT=513 /TID=Mm.914.1 /TIER=FL+Stack /STK=236 /UG=Mm.914 /LL=12468 /DEF=Mus musculus chaperonin subunit 7 (eta) (Cct7), mRNA. /PROD=chaperonin subunit 7 (eta) /FL=gb:BC008255.1 gb:NM_007638.1
1415818_at	470.7	P	0.005859	-0.7	747	MD	0.99751	486.1	P	0.005859	-0.6	704.6	NC	0.994591	448.4	P	0.001953	-0.7	671.4	NC	0.980376			470.7	P	0.005859	-0.2	621.8	NC	0.938478	486.1	P	0.005859	-0.3	622	NC	0.988955	448.4	P	0.001953	-0.2	607.8	NC	0.854318	gb:NM_013472.1 /DB_XREF=gi:7304890 /GEN=Anxa6 /FEA=FLmRNA /CNT=413 /TID=Mm.22619.1 /TIER=FL+Stack /STK=233 /UG=Mm.22619 /LL=11749 /DEF=Mus musculus annexin A6 (Anxa6), mRNA. /PROD=annexin A6 /FL=gb:NM_013472.1 gb:BC005595.1
1415819_a_at	7279.5	P	0.000244	-0.1	6965.9	NC	0.5	7575.7	P	0.000244	0	6968.3	NC	0.5	6963	P	0.000244	-0.1	7349.2	NC	0.5			7279.5	P	0.000244	0.1	6631.5	NC	0.5	7575.7	P	0.000244	0.1	6847.7	NC	0.5	6963	P	0.000244	0	6702.7	NC	0.5	gb:BC006606.1 /DB_XREF=gi:13879271 /FEA=FLmRNA /CNT=447 /TID=Mm.1034.1 /TIER=FL+Stack /STK=230 /UG=Mm.1034 /LL=51792 /UG_GENE=Ppp2r1a /DEF=Mus musculus, protein phosphatase 2 (formerly 2A), regulatory subunit A (PR 65), alpha isoform, clone MGC:7086 IMAGE:3157293, mRNA, complete cds. /PROD=protein phosphatase 2 (formerly 2A), regulatorysubunit A (PR 65), alpha isoform /FL=gb:NM_016891.1 gb:BC0066…
1415820_x_at	2697.8	P	0.000244	0	2533.9	NC	0.5	2407.5	P	0.000244	0	2284.5	NC	0.5	2613.8	P	0.000244	0.1	2259	NC	0.145682			2697.8	P	0.000244	0.1	2483.7	NC	0.5	2407.5	P	0.000244	0	2582.4	NC	0.5	2613.8	P	0.000244	0.1	2468	NC	0.403812	gb:NM_023144.1 /DB_XREF=gi:12963530 /GEN=Nono /FEA=FLmRNA /CNT=379 /TID=Mm.21559.1 /TIER=FL+Stack /STK=229 /UG=Mm.21559 /LL=53610 /DEF=Mus musculus non-POU-domain-containing, octamer binding protein (Nono), mRNA. /PROD=non-POU-domain-containing, octamer bindingprotein /FL=gb:BC005465.1 gb:NM_023144.1
1415821_at	8456	P	0.000244	0.2	7622.2	MI	0.00225	8047.1	P	0.000244	0.2	6948.1	NC	0.022932	7483.2	P	0.000244	0	7057.5	NC	0.169098			8456	P	0.000244	0	8397.8	NC	0.5	8047.1	P	0.000244	0.1	7396.3	NC	0.5	7483.2	P	0.000244	0	7762.2	NC	0.5	gb:NM_009145.1 /DB_XREF=gi:6677896 /GEN=Sdfr1 /FEA=FLmRNA /CNT=349 /TID=Mm.15125.1 /TIER=FL+Stack /STK=229 /UG=Mm.15125 /LL=20320 /DEF=Mus musculus stromal cell derived factor receptor 1 (Sdfr1), mRNA. /PROD=stromal cell derived factor receptor 1 /FL=gb:NM_009145.1 gb:D50463.1
1415822_at	10317.3	P	0.000244	0.3	8109.7	I	0.001336	9762.1	P	0.000244	0.2	8747.8	NC	0.019624	10636.6	P	0.000244	0.5	8084.7	NC	0.038415			10317.3	P	0.000244	0	10004.4	NC	0.5	9762.1	P	0.000244	0	9625.2	NC	0.5	10636.6	P	0.000244	0.1	9551.2	NC	0.5	gb:NM_009128.1 /DB_XREF=gi:6677862 /GEN=Scd2 /FEA=FLmRNA /CNT=525 /TID=Mm.193096.1 /TIER=FL+Stack /STK=227 /UG=Mm.193096 /LL=20250 /DEF=Mus musculus stearoyl-Coenzyme A desaturase 2 (Scd2), mRNA. /PROD=stearoyl-Coenzyme A desaturase 2 /FL=gb:NM_009128.1 gb:M26270.1
1415823_at	3367.5	P	0.000244	0.9	1775.1	I	2e-05	2987.5	P	0.000244	0.7	1822.1	I	2e-05	3022	P	0.000244	0.7	1770.1	I	6.8e-05			3367.5	P	0.000244	0.2	3026.2	NC	0.232549	2987.5	P	0.000244	0.1	2818.5	NC	0.5	3022	P	0.000244	0.1	2718.1	NC	0.454766	gb:BB459479 /DB_XREF=gi:16426408 /DB_XREF=BB459479 /CLONE=D130061J12 /FEA=FLmRNA /CNT=525 /TID=Mm.193096.1 /TIER=Stack /STK=36 /UG=Mm.193096 /LL=20250 /UG_GENE=Scd2 /UG_TITLE=stearoyl-Coenzyme A desaturase 2 /FL=gb:NM_009128.1 gb:M26270.1
1415824_at	831	P	0.000244	1.4	371.2	I	2e-05	801.1	P	0.000244	1.5	304.9	I	2e-05	886.2	P	0.000244	1.5	279.6	I	2e-05			831	P	0.000244	0.3	719.7	NC	0.01421	801.1	P	0.000244	0.2	736.1	NC	0.263341	886.2	P	0.000244	0.3	745.5	NC	0.003699	gb:BG060909 /DB_XREF=gi:12529872 /DB_XREF=L0900C01-5 /CLONE=L0900C01 /FEA=FLmRNA /CNT=525 /TID=Mm.193096.1 /TIER=Stack /STK=13 /UG=Mm.193096 /LL=20250 /UG_GENE=Scd2 /UG_TITLE=stearoyl-Coenzyme A desaturase 2 /FL=gb:NM_009128.1 gb:M26270.1
1415825_s_at	958.9	P	0.000244	-0.2	1166.9	NC	0.5	988.5	P	0.000244	-0.1	947	NC	0.5	986.9	P	0.000244	0.2	948.5	NC	0.5			958.9	P	0.000244	-0.1	966.4	NC	0.5	988.5	P	0.000244	0	1162.5	NC	0.5	986.9	P	0.000244	0.2	968.9	NC	0.5	gb:NM_024249.1 /DB_XREF=gi:13195663 /GEN=1810073N04Rik /FEA=FLmRNA /CNT=284 /TID=Mm.221174.1 /TIER=FL+Stack /STK=227 /UG=Mm.221174 /LL=72055 /DEF=Mus musculus RIKEN cDNA 1810073N04 gene (1810073N04Rik), mRNA. /PROD=RIKEN cDNA 1810073N04 /FL=gb:BC003308.1 gb:NM_024249.1
1415826_at	3931.5	P	0.000244	0.6	2569.4	I	2e-05	3691.2	P	0.000244	0.6	2385	I	2e-05	3743	P	0.000244	0.6	2439.2	I	2e-05			3931.5	P	0.000244	0.6	2689.8	I	2e-05	3691.2	P	0.000244	0.5	2564.9	I	2e-05	3743	P	0.000244	0.4	2811.5	I	2e-05	gb:NM_133826.1 /DB_XREF=gi:19527043 /GEN=AU022349 /FEA=FLmRNA /CNT=303 /TID=Mm.27082.1 /TIER=FL+Stack /STK=226 /UG=Mm.27082 /LL=98576 /DEF=Mus musculus expressed sequence AU022349 (AU022349), mRNA. /PROD=expressed sequence AU022349 /FL=gb:NM_133826.1 gb:BC009154.1
1415827_a_at	1563.9	P	0.000244	0.5	1063.7	I	0.000346	1487.1	P	0.000244	0.4	1165.7	I	0.000346	1735.9	P	0.000244	0.5	1130.5	NC	0.003699			1563.9	P	0.000244	0.1	1489	NC	0.5	1487.1	P	0.000244	0.1	1510.3	NC	0.5	1735.9	P	0.000244	0.2	1556.8	NC	0.274048	gb:NM_030685.1 /DB_XREF=gi:13507608 /GEN=D3Ucla1 /FEA=FLmRNA /CNT=432 /TID=Mm.29702.1 /TIER=FL+Stack /STK=225 /UG=Mm.29702 /LL=28146 /DEF=Mus musculus DNA segment, Chr 3, University of California at Los Angeles 1 (D3Ucla1), mRNA. /PROD=stress-associated endoplasmic reticulum protein1 /FL=gb:NM_030685.1
1415828_a_at	1181.6	P	0.000244	1.7	321.9	I	0.000273	1149.2	P	0.000244	1.5	390.7	I	0.000114	999.9	P	0.000244	1.1	441.6	I	2e-05			1181.6	P	0.000244	0.1	1059.9	NC	0.5	1149.2	P	0.000244	-0.1	1079.3	NC	0.5	999.9	P	0.000244	0	971.2	NC	0.5	gb:BF658806 /DB_XREF=gi:11923940 /DB_XREF=maa96d11.x1 /CLONE=IMAGE:3824685 /FEA=FLmRNA /CNT=432 /TID=Mm.29702.1 /TIER=Stack /STK=10 /UG=Mm.29702 /LL=28146 /UG_GENE=D3Ucla1 /UG_TITLE=DNA segment, Chr 3, University of California at Los Angeles 1 /FL=gb:NM_030685.1
1415829_at	1054.7	P	0.000244	0.1	1113.5	NC	0.222749	1011.6	P	0.000244	0.2	1020.9	NC	0.263341	1061	P	0.000244	0	1180.3	NC	0.5			1054.7	P	0.000244	0	1124.2	NC	0.5	1011.6	P	0.000244	0	1053.7	NC	0.5	1061	P	0.000244	-0.1	1143.8	NC	0.5	gb:NM_133815.1 /DB_XREF=gi:19527033 /GEN=AI505894 /FEA=FLmRNA /CNT=324 /TID=Mm.4538.1 /TIER=FL+Stack /STK=225 /UG=Mm.4538 /LL=98386 /DEF=Mus musculus expressed sequence AI505894 (AI505894), mRNA. /PROD=expressed sequence AI505894 /FL=gb:BC021516.1 gb:NM_133815.1
1415830_at	1021.4	P	0.000244	-0.1	941.7	NC	0.5	1035.6	P	0.000732	0.1	958.3	NC	0.5	813	P	0.001953	-0.3	1022.5	NC	0.703911			1021.4	P	0.000244	-0.1	1130	NC	0.5	1035.6	P	0.000732	0	1046.1	NC	0.5	813	P	0.001953	-0.3	1063.6	NC	0.980376	gb:NM_011959.1 /DB_XREF=gi:6754947 /GEN=Orc5 /FEA=FLmRNA /CNT=256 /TID=Mm.566.1 /TIER=FL+Stack /STK=225 /UG=Mm.566 /LL=26429 /DEF=Mus musculus origin recognition complex, subunit 5 homolog (S. cerevisiae) (Orc5), mRNA. /PROD=origin recognition complex, subunit 5 homolog(S. cerevisiae) /FL=gb:NM_011959.1 gb:BC006927.1
1415831_at	4819.9	P	0.000244	-0.1	5304	NC	0.5	4706.8	P	0.000244	-0.2	5507.5	NC	0.5	4598	P	0.000244	-0.2	5569.9	NC	0.5			4819.9	P	0.000244	0.1	4380.4	NC	0.342437	4706.8	P	0.000244	0.1	4459.8	NC	0.5	4598	P	0.000244	0	4572.9	NC	0.5	gb:NM_134101.1 /DB_XREF=gi:19882200 /GEN=Psmd2 /FEA=FLmRNA /CNT=415 /TID=Mm.147697.1 /TIER=FL+Stack /STK=223 /UG=Mm.147697 /LL=21762 /DEF=Mus musculus proteasome (prosome, macropain) 26S subunit, non-ATPase, 2 (Psmd2), mRNA. /PROD=proteasome (prosome, macropain) 26S subunit,non-ATPase, 2 /FL=gb:BC021508.1 gb:NM_134101.1 gb:BC027388.1 gb:BC024830.1
1415832_at	57.6	P	0.001221	1.9	16.4	NC	0.024755	29.6	A	0.149658	0.1	59.1	NC	0.5	43.9	P	0.046143	0.1	43.1	NC	0.194801			57.6	P	0.001221	0.3	45.8	NC	0.026698	29.6	A	0.149658	-0.1	40.7	NC	0.5	43.9	P	0.046143	0.1	43.7	NC	0.330589	gb:NM_007429.1 /DB_XREF=gi:6680671 /GEN=Agtr2 /FEA=FLmRNA /CNT=261 /TID=Mm.2679.1 /TIER=FL+Stack /STK=223 /UG=Mm.2679 /LL=11609 /DEF=Mus musculus angiotensin II receptor, type 2 (Agtr2), mRNA. /PROD=angiotensin II receptor, type 2 /FL=gb:BC003811.1 gb:NM_007429.1 gb:U04828.1
1415833_x_at	18948.6	P	0.000244	-0.4	25642.8	MD	0.99751	20290.8	P	0.000244	-0.2	24621.4	NC	0.60871	20248.5	P	0.000244	-0.3	25740.6	NC	0.596188			18948.6	P	0.000244	-0.2	21246.5	NC	0.506476	20290.8	P	0.000244	-0.2	23326.3	NC	0.506476	20248.5	P	0.000244	-0.2	23058.7	NC	0.975245	gb:NM_009093.1 /DB_XREF=gi:6677802 /GEN=Rps29 /FEA=FLmRNA /CNT=325 /TID=Mm.154915.1 /TIER=FL+Stack /STK=221 /UG=Mm.154915 /LL=20090 /DEF=Mus musculus ribosomal protein S29 (Rps29), mRNA. /PROD=ribosomal protein S29 /FL=gb:L31609.1 gb:NM_009093.1 gb:BC024393.1
1415834_at	931.9	P	0.000244	0.4	617.3	I	0.000389	987.4	P	0.000244	0.5	707.4	I	0.000552	904.6	P	0.000244	0.3	702.6	MI	0.002032			931.9	P	0.000244	0	905.5	NC	0.5	987.4	P	0.000244	0.2	891.3	NC	0.169098	904.6	P	0.000244	0.1	829.7	NC	0.5	gb:NM_026268.1 /DB_XREF=gi:13399313 /GEN=Dusp6 /FEA=FLmRNA /CNT=360 /TID=Mm.1791.1 /TIER=FL+Stack /STK=221 /UG=Mm.1791 /LL=67603 /DEF=Mus musculus dual specificity phosphatase 6 (Dusp6), mRNA. /PROD=dual specificity phosphatase 6 /FL=gb:NM_026268.1 gb:BC003869.1
1415835_at	23	A	0.366211	0.7	6.4	NC	0.467656	0.8	A	0.601074	-3	26.4	NC	0.945978	31.7	A	0.303711	1.8	3.7	NC	0.39129			23	A	0.366211	-1.2	43.1	NC	0.945978	0.8	A	0.601074	-0.1	6.3	NC	0.846768	31.7	A	0.303711	-0.3	31	NC	0.757415	gb:NM_008865.1 /DB_XREF=gi:6679362 /GEN=Csh2 /FEA=FLmRNA /CNT=237 /TID=Mm.37203.1 /TIER=FL+Stack /STK=221 /UG=Mm.37203 /LL=18776 /DEF=Mus musculus chorionic somatomammotropin hormone 2 (Csh2), mRNA. /PROD=chorionic somatomammotropin hormone 2 /FL=gb:M14647.1 gb:NM_008865.1
1415836_at	541	P	0.000732	0.1	401.4	NC	0.185981	478.6	P	0.00293	0	434.4	NC	0.5	504.5	P	0.000732	0.1	476.8	NC	0.5			541	P	0.000732	0.5	294.7	I	2e-05	478.6	P	0.00293	0.5	363.1	NC	0.005933	504.5	P	0.000732	0.3	375.1	MI	0.00249	gb:NM_019698.1 /DB_XREF=gi:9790060 /GEN=Pycs /FEA=FLmRNA /CNT=298 /TID=Mm.29751.1 /TIER=FL+Stack /STK=221 /UG=Mm.29751 /LL=56454 /DEF=Mus musculus pyrroline-5-carboxylate synthetase (glutamate gamma-semialdehyde synthetase) (Pycs), mRNA. /PROD=pyrroline-5-carboxylate synthetase (glutamategamma-semialdehyde synthetase) /FL=gb:AF056574.1 gb:AF056573.1 gb:NM_019698.1
1415837_at	7.6	A	0.398926	1	2.5	NC	0.51942	4.3	A	0.72583	-0.6	7.7	NC	0.5	2.8	A	0.80542	-1.9	21.7	NC	0.725952			7.6	A	0.398926	-0.8	24.6	NC	0.5	4.3	A	0.72583	-2.3	22.9	NC	0.506476	2.8	A	0.80542	-0.7	6.6	NC	0.506476	gb:BC010754.1 /DB_XREF=gi:14789645 /FEA=FLmRNA /CNT=368 /TID=Mm.4486.1 /TIER=FL+Stack /STK=220 /UG=Mm.4486 /LL=16612 /UG_GENE=Klk6 /DEF=Mus musculus, clone MGC:18433 IMAGE:4240906, mRNA, complete cds. /PROD=Unknown (protein for MGC:18433) /FL=gb:D10464.1 gb:BC010754.1 gb:NM_010639.3
1415838_at	10244.2	P	0.000244	0.8	5908.3	I	2e-05	10018.2	P	0.000244	0.9	5301.3	I	2e-05	9855.1	P	0.000244	0.8	6287	I	0.000101			10244.2	P	0.000244	0	10403.1	NC	0.5	10018.2	P	0.000244	0	11001.7	NC	0.5	9855.1	P	0.000244	0	10266.6	NC	0.5	gb:AK005203.1 /DB_XREF=gi:12837601 /GEN=Tde1l /FEA=FLmRNA /CNT=458 /TID=Mm.29344.1 /TIER=Stack /STK=27 /UG=Mm.29344 /LL=56442 /UG_TITLE=tumor differentially expressed 1, like /DEF=Mus musculus adult male cerebellum cDNA, RIKEN full-length enriched library, clone:1500011D18:tumor differentially expressed 1, like, full insert sequence. /FL=gb:AF181685.1 gb:NM_019760.1 gb:BC017148.1
1415839_a_at	5441.6	P	0.000244	0.4	3768.4	I	0.00013	5101.2	P	0.000244	0.3	3929.6	I	0.000492	5565.5	P	0.000244	0.5	3972.4	NC	0.003699			5441.6	P	0.000244	0.2	4888.9	NC	0.069813	5101.2	P	0.000244	0.2	4690.6	NC	0.263341	5565.5	P	0.000244	0.2	5144.5	NC	0.118009	gb:NM_008722.1 /DB_XREF=gi:6679107 /GEN=Npm1 /FEA=FLmRNA /CNT=355 /TID=Mm.6343.1 /TIER=FL+Stack /STK=218 /UG=Mm.6343 /LL=18148 /DEF=Mus musculus nucleophosmin 1 (Npm1), mRNA. /PROD=nucleophosmin 1 /FL=gb:NM_008722.1 gb:M33212.1
1415840_at	2613.6	P	0.000244	0.6	1644.4	I	2e-05	2823.7	P	0.000244	0.6	1718.4	I	2e-05	2914.2	P	0.000244	0.9	1657.4	I	2e-05			2613.6	P	0.000244	0.6	1699.5	I	2e-05	2823.7	P	0.000244	0.8	1612.3	I	2e-05	2914.2	P	0.000244	0.9	1624	I	2e-05	gb:NM_134255.1 /DB_XREF=gi:19527419 /GEN=1110059L23Rik /FEA=FLmRNA /CNT=345 /TID=Mm.19130.1 /TIER=FL+Stack /STK=218 /UG=Mm.19130 /LL=68801 /DEF=Mus musculus RIKEN cDNA 1110059L23 gene (1110059L23Rik), mRNA. /PROD=fatty acid elongase 1 /FL=gb:NM_134255.1 gb:BC022911.1
1415841_at	2378.2	P	0.000244	-0.2	2591.2	NC	0.558077	2263.1	P	0.000244	-0.1	2512	NC	0.5	2386.6	P	0.000244	-0.1	2575.9	NC	0.5			2378.2	P	0.000244	-0.3	2884.3	D	0.999611	2263.1	P	0.000244	-0.4	2821.5	D	0.999886	2386.6	P	0.000244	-0.1	2775.1	NC	0.669411	gb:NM_010064.1 /DB_XREF=gi:6753657 /GEN=Dncic2 /FEA=FLmRNA /CNT=354 /TID=Mm.6441.1 /TIER=FL+Stack /STK=217 /UG=Mm.6441 /LL=13427 /DEF=Mus musculus dynein, cytoplasmic, intermediate chain 2 (Dncic2), mRNA. /PROD=dynein, cytoplasmic, intermediate chain 2 /FL=gb:AF063231.1 gb:NM_010064.1
1415842_at	528.1	P	0.000244	-0.4	925.7	NC	0.930187	629.3	P	0.000244	-0.6	841.9	NC	0.964215	601.4	P	0.000244	-0.7	904.5	NC	0.994067			528.1	P	0.000244	-0.1	750	NC	0.5	629.3	P	0.000244	-0.5	699.8	NC	0.703911	601.4	P	0.000244	-0.4	754.5	NC	0.981872	gb:BC015279.1 /DB_XREF=gi:15929711 /FEA=FLmRNA /CNT=264 /TID=Mm.41326.1 /TIER=FL+Stack /STK=217 /UG=Mm.41326 /LL=56716 /UG_GENE=Gbl-pending /DEF=Mus musculus, G protein beta subunit-like, clone MGC:18862 IMAGE:4222934, mRNA, complete cds. /PROD=G protein beta subunit-like /FL=gb:NM_019988.1 gb:BC015279.1 gb:AF237676.1
1415843_at	334.9	P	0.000244	0.3	155.7	NC	0.003041	240.4	P	0.00293	0.7	134.8	I	0.000307	257.6	P	0.010742	0.8	144.5	I	0.000492			334.9	P	0.000244	0	269	NC	0.5	240.4	P	0.00293	0	270.1	NC	0.5	257.6	P	0.010742	-0.3	293.2	NC	0.916174	gb:NM_019988.1 /DB_XREF=gi:9910235 /GEN=Gbl-pending /FEA=FLmRNA /CNT=264 /TID=Mm.41326.1 /TIER=FL /STK=2 /UG=Mm.41326 /LL=56716 /DEF=Mus musculus G protein beta subunit-like (Gbl-pending), mRNA. /PROD=G protein beta subunit-like /FL=gb:NM_019988.1 gb:BC015279.1 gb:AF237676.1
1415844_at	2080.3	P	0.001953	0.3	1531.3	I	0.000438	1629.5	P	0.001953	0.1	1315.3	NC	0.057676	1708.7	P	0.00293	0.2	1471.6	NC	0.069813			2080.3	P	0.001953	0.6	890.4	I	2.3e-05	1629.5	P	0.001953	0.6	913.4	I	0.000774	1708.7	P	0.00293	0.7	859.2	I	8.8e-05	gb:NM_009308.2 /DB_XREF=gi:20357581 /GEN=Syt4 /FEA=FLmRNA /CNT=317 /TID=Mm.2446.1 /TIER=FL+Stack /STK=214 /UG=Mm.2446 /LL=20983 /DEF=Mus musculus synaptotagmin 4 (Syt4), mRNA. /PROD=synaptotagmin 4 /FL=gb:NM_009308.2 gb:U10355.1
1415845_at	2110.8	P	0.000244	-0.3	2397.7	NC	0.796129	2217.5	P	0.000244	-0.2	2442	NC	0.506476	2295.6	P	0.000244	0	2320.4	NC	0.5			2110.8	P	0.000244	-0.3	2439.9	NC	0.822588	2217.5	P	0.000244	-0.1	2328.1	NC	0.5	2295.6	P	0.000244	0	2325.7	NC	0.5	gb:AV336547 /DB_XREF=gi:15406445 /DB_XREF=AV336547 /CLONE=6330590D15 /FEA=FLmRNA /CNT=317 /TID=Mm.2446.1 /TIER=Stack /STK=25 /UG=Mm.2446 /LL=20983 /UG_GENE=Syt4 /UG_TITLE=synaptotagmin 4 /FL=gb:NM_009308.2 gb:U10355.1
1415846_a_at	2.2	A	0.567627	-0.3	2.1	NC	0.403812	2.4	A	0.904785	-3.9	36.1	NC	0.958799	1.9	A	0.962402	-0.5	3.2	NC	0.814019			2.2	A	0.567627	0.7	0.7	NC	0.069813	2.4	A	0.904785	-2.7	12.1	NC	0.715033	1.9	A	0.962402	-3	18	NC	0.846768	gb:NM_013580.1 /DB_XREF=gi:7305228 /GEN=Ldh3 /FEA=FLmRNA /CNT=227 /TID=Mm.16563.1 /TIER=FL+Stack /STK=208 /UG=Mm.16563 /LL=16833 /DEF=Mus musculus lactate dehydrogenase 3, C chain, sperm specific (Ldh3), mRNA. /PROD=lactate dehydrogenase 3, C chain, spermspecific /FL=gb:M17587.1 gb:NM_013580.1 gb:L10389.1
1415847_at	9	A	0.5	0.6	8.9	NC	0.545234	8.2	A	0.780518	-1.6	26.6	NC	0.969033	14	A	0.366211	0.3	3.7	NC	0.5			9	A	0.5	-0.8	15.9	NC	0.805199	8.2	A	0.780518	-0.4	11.1	NC	0.988955	14	A	0.366211	0.3	7.9	NC	0.5	gb:NM_013580.1 /DB_XREF=gi:7305228 /GEN=Ldh3 /FEA=FLmRNA /CNT=227 /TID=Mm.16563.1 /TIER=FL+Stack /STK=208 /UG=Mm.16563 /LL=16833 /DEF=Mus musculus lactate dehydrogenase 3, C chain, sperm specific (Ldh3), mRNA. /PROD=lactate dehydrogenase 3, C chain, spermspecific /FL=gb:M17587.1 gb:NM_013580.1 gb:L10389.1
1415848_at	118	A	0.219482	0	89.6	NC	0.964215	23.8	A	0.533936	-1.6	114.8	NC	0.846768	83.9	A	0.366211	-0.6	130.3	NC	0.757415			118	A	0.219482	-0.1	84.9	NC	0.5	23.8	A	0.533936	-1.9	130.2	NC	0.757415	83.9	A	0.366211	2.1	13.9	NC	0.5	gb:NM_008864.1 /DB_XREF=gi:18390336 /GEN=Csh1 /FEA=FLmRNA /CNT=230 /TID=Mm.30271.1 /TIER=FL+Stack /STK=206 /UG=Mm.30271 /LL=18775 /DEF=Mus musculus chorionic somatomammotropin hormone 1 (Csh1), mRNA. /PROD=chorionic somatomammotropin hormone 1 /FL=gb:NM_008864.1 gb:M35662.1
1415849_s_at	11256	P	0.000244	0	10977.8	NC	0.5	11892.3	P	0.000244	0	11489.8	NC	0.441923	12380.7	P	0.000244	0.1	10817.9	NC	0.111714			11256	P	0.000244	-0.2	13039.3	NC	0.996301	11892.3	P	0.000244	-0.3	14799.1	D	0.998168	12380.7	P	0.000244	-0.2	14316.9	NC	0.830902	gb:BC010581.1 /DB_XREF=gi:14714856 /FEA=FLmRNA /CNT=370 /TID=Mm.28479.1 /TIER=FL+Stack /STK=204 /UG=Mm.28479 /LL=16765 /UG_GENE=Lag /DEF=Mus musculus, leukemia-associated gene, clone MGC:6962 IMAGE:3154091, mRNA, complete cds. /PROD=leukemia-associated gene /FL=gb:BC010581.1 gb:AB064953.1 gb:NM_019641.1
1415850_at	1504	P	0.000244	1.7	617.8	I	2e-05	1553.3	P	0.000244	1.6	692	I	2e-05	1514.4	P	0.000244	1.7	562	I	2e-05			1504	P	0.000244	1.3	881.4	I	2e-05	1553.3	P	0.000244	1.1	831.1	I	2e-05	1514.4	P	0.000244	1.2	806.9	I	2e-05	gb:NM_009025.1 /DB_XREF=gi:7110712 /GEN=Rasa3 /FEA=FLmRNA /CNT=276 /TID=Mm.18517.1 /TIER=FL+Stack /STK=203 /UG=Mm.18517 /LL=19414 /DEF=Mus musculus RAS p21 protein activator 3 (Rasa3), mRNA. /PROD=RAS p21 protein activator 3 /FL=gb:NM_009025.1 gb:U20238.1
1415851_a_at	1436.1	P	0.000244	-0.1	1812.9	NC	0.681091	1580.3	P	0.000244	-0.2	1723	NC	0.62112	1672.6	P	0.000244	-0.2	2004.6	NC	0.911062			1436.1	P	0.000244	-0.1	1761.3	NC	0.5	1580.3	P	0.000244	0.1	1586.2	NC	0.5	1672.6	P	0.000244	-0.1	1677.5	NC	0.669411	gb:M33934.1 /DB_XREF=gi:198393 /FEA=FLmRNA /CNT=347 /TID=Mm.6065.1 /TIER=FL+Stack /STK=201 /UG=Mm.6065 /LL=23918 /UG_GENE=Impdh2 /UG_TITLE=inosine 5-phosphate dehydrogenase 2 /DEF=Mouse IMP dehydrogenase mRNA, complete cds. /FL=gb:NM_011830.1 gb:M98333.1 gb:BC010314.1 gb:M33934.1
1415852_at	1689.9	P	0.000732	-0.3	1545.8	NC	0.545234	1626	P	0.000732	-0.1	1456.7	NC	0.545234	1436.3	P	0.000732	-0.2	1780.2	NC	0.925732			1689.9	P	0.000732	-0.1	1658.7	NC	0.5	1626	P	0.000732	-0.1	1404.8	NC	0.5	1436.3	P	0.000732	-0.2	1504.4	NC	0.62112	gb:M33934.1 /DB_XREF=gi:198393 /FEA=FLmRNA /CNT=347 /TID=Mm.6065.1 /TIER=FL+Stack /STK=201 /UG=Mm.6065 /LL=23918 /UG_GENE=Impdh2 /UG_TITLE=inosine 5-phosphate dehydrogenase 2 /DEF=Mouse IMP dehydrogenase mRNA, complete cds. /FL=gb:NM_011830.1 gb:M98333.1 gb:BC010314.1 gb:M33934.1
1415853_at	396.8	P	0.000732	0.1	390.7	NC	0.296089	302.2	P	0.000244	0.1	404.9	NC	0.105663	325.4	P	0.000244	-0.4	403.3	NC	0.506476			396.8	P	0.000732	-0.2	444.4	NC	0.854318	302.2	P	0.000244	-0.1	369.3	NC	0.5	325.4	P	0.000244	-0.3	442.4	NC	0.814019	gb:NM_054046.1 /DB_XREF=gi:16905080 /GEN=Def8 /FEA=FLmRNA /CNT=260 /TID=Mm.44123.1 /TIER=FL+Stack /STK=201 /UG=Mm.44123 /LL=23854 /DEF=Mus musculus differentially expressed in FDCP 8 (Def8), mRNA. /PROD=differentially expressed in FDCP 8 /FL=gb:NM_054046.1 gb:BC003306.1
1415854_at	60.8	A	0.095215	-0.1	53.2	NC	0.725952	50.5	P	0.023926	-0.3	39.2	NC	0.296089	28.7	P	0.030273	-0.6	61.8	NC	0.5			60.8	A	0.095215	-0.2	61.6	NC	0.916174	50.5	P	0.023926	-0.5	69.7	NC	0.5	28.7	P	0.030273	-0.6	38.4	NC	0.596188	gb:BC011322.1 /DB_XREF=gi:15030138 /FEA=FLmRNA /CNT=339 /TID=Mm.4235.1 /TIER=FL+Stack /STK=200 /UG=Mm.4235 /LL=17311 /UG_GENE=Kitl /DEF=Mus musculus, Similar to kit ligand, clone MGC:18402 IMAGE:3662792, mRNA, complete cds. /PROD=Similar to kit ligand /FL=gb:U44725.1 gb:NM_013598.1 gb:BC011322.1 gb:M57647.1
1415855_at	627.1	P	0.000244	0.5	497.5	NC	0.024755	768	P	0.000244	0.4	519.1	I	0.000692	767.7	P	0.000244	0.2	385.7	NC	0.011045			627.1	P	0.000244	-0.1	817.3	NC	0.692594	768	P	0.000244	0.1	984.2	NC	0.5	767.7	P	0.000244	0	762.5	NC	0.5	gb:NM_013598.1 /DB_XREF=gi:7305266 /GEN=Kitl /FEA=FLmRNA /CNT=339 /TID=Mm.4235.1 /TIER=FL+Stack /STK=42 /UG=Mm.4235 /LL=17311 /DEF=Mus musculus kit ligand (Kitl), mRNA. /PROD=mast cell growth factor /FL=gb:U44725.1 gb:NM_013598.1 gb:BC011322.1 gb:M57647.1
1415856_at	801.3	P	0.000732	-0.1	808.3	NC	0.5	896.8	P	0.000732	-0.2	946.2	NC	0.5	869.6	P	0.000732	-0.4	1045.2	NC	0.949447			801.3	P	0.000732	-0.3	1104.4	D	0.999911	896.8	P	0.000732	-0.4	1092.6	D	0.998349	869.6	P	0.000732	-0.3	1069.4	NC	0.988955	gb:NM_010330.1 /DB_XREF=gi:6754043 /GEN=Emb /FEA=FLmRNA /CNT=377 /TID=Mm.89123.1 /TIER=FL+Stack /STK=199 /UG=Mm.89123 /LL=13723 /DEF=Mus musculus embigin (Emb), mRNA. /PROD=embigin /FL=gb:BC014858.1 gb:J03535.2 gb:NM_010330.1
1415857_at	823.9	P	0.000244	0.4	746.4	NC	0.003041	1027.1	P	0.000732	0.4	638.3	NC	0.00712	873.8	P	0.000244	0.4	673.1	I	4.6e-05			823.9	P	0.000244	-0.2	1217	NC	0.894337	1027.1	P	0.000732	-0.2	1118.8	NC	0.916174	873.8	P	0.000244	-0.3	1172.8	NC	0.971234	gb:BG064842 /DB_XREF=gi:12547405 /DB_XREF=H3024D12-3 /CLONE=H3024D12 /FEA=FLmRNA /CNT=377 /TID=Mm.89123.1 /TIER=Stack /STK=45 /UG=Mm.89123 /LL=13723 /UG_GENE=Emb /UG_TITLE=embigin /FL=gb:BC014858.1 gb:J03535.2 gb:NM_010330.1
1415858_at	5864.8	P	0.000244	0.1	5101.6	NC	0.5	5544.1	P	0.000244	0	5549.6	NC	0.5	4866.9	P	0.000244	-0.3	5785.2	NC	0.5			5864.8	P	0.000244	0.2	5073.1	I	0.001336	5544.1	P	0.000244	0.2	4775.8	NC	0.030967	4866.9	P	0.000244	0.2	4517.1	NC	0.016731	gb:NM_019646.1 /DB_XREF=gi:9790118 /GEN=Eif3s8 /FEA=FLmRNA /CNT=444 /TID=Mm.22776.1 /TIER=FL+Stack /STK=197 /UG=Mm.22776 /LL=56347 /DEF=Mus musculus eukaryotic translation initiation factor 3, subunit 8 (110 kDa) (Eif3s8), mRNA. /PROD=eukaryotic translation initiation factor 3,subunit 8 (110 kDa) /FL=gb:BC025032.1 gb:BC024855.1 gb:U67328.1 gb:NM_019646.1
1415859_at	2300.2	P	0.000244	1.7	480.9	I	2e-05	2196.2	P	0.000244	1.5	624.3	I	2e-05	2063.2	P	0.000244	1.5	464.7	I	2e-05			2300.2	P	0.000244	0.2	1858.1	NC	0.018128	2196.2	P	0.000244	0.1	1951.8	NC	0.296089	2063.2	P	0.000244	0.1	1803.5	NC	0.5	gb:BB858329 /DB_XREF=gi:17099783 /DB_XREF=BB858329 /CLONE=G370050E07 /FEA=FLmRNA /CNT=444 /TID=Mm.22776.1 /TIER=Stack /STK=14 /UG=Mm.22776 /LL=56347 /UG_GENE=Eif3s8 /UG_TITLE=eukaryotic translation initiation factor 3, subunit 8 (110 kDa) /FL=gb:BC025032.1 gb:BC024855.1 gb:U67328.1 gb:NM_019646.1
1415860_at	3011.9	P	0.000244	-1.7	10668.5	D	0.99998	2975.2	P	0.000244	-1.7	10246.9	D	0.99998	2760.6	P	0.000244	-2.1	11142.3	D	0.99998			3011.9	P	0.000244	-1.7	10857.3	D	0.99998	2975.2	P	0.000244	-1.8	10703.6	D	0.99998	2760.6	P	0.000244	-1.9	10940.1	D	0.99998	gb:NM_010655.1 /DB_XREF=gi:6754473 /GEN=Kpna2 /FEA=FLmRNA /CNT=399 /TID=Mm.12508.1 /TIER=FL+Stack /STK=197 /UG=Mm.12508 /LL=16647 /DEF=Mus musculus karyopherin (importin) alpha 2 (Kpna2), mRNA. /PROD=karyopherin (importin) alpha 2 /FL=gb:U34229.1 gb:NM_010655.1 gb:BC006720.1 gb:D55720.1 gb:U12270.1 gb:BC003274.1
1415861_at	459.2	P	0.000732	1.3	172.3	I	3.5e-05	645.7	P	0.000244	2.1	151.4	I	2.3e-05	410.8	P	0.000244	1.3	163.7	I	2e-05			459.2	P	0.000732	0.3	388	NC	0.038415	645.7	P	0.000244	0.8	406.8	I	6.8e-05	410.8	P	0.000244	0.3	306.4	NC	0.015426	gb:NM_031202.1 /DB_XREF=gi:13654240 /GEN=Tyrp1 /FEA=FLmRNA /CNT=242 /TID=Mm.30438.1 /TIER=FL+Stack /STK=194 /UG=Mm.30438 /LL=22178 /DEF=Mus musculus tyrosinase-related protein 1 (Tyrp1), mRNA. /PROD=tyrosinase-related protein 1 /FL=gb:NM_031202.1
1415862_at	336.5	P	0.000244	1.3	143.5	NC	0.003355	475.5	P	0.000244	1	139.5	I	5.2e-05	400.4	P	0.000732	1.3	104.9	MI	0.00225			336.5	P	0.000244	0.4	225.2	NC	0.105663	475.5	P	0.000244	0.5	282.5	NC	0.005409	400.4	P	0.000732	0.2	291.7	NC	0.118009	gb:BB762957 /DB_XREF=gi:16207904 /DB_XREF=BB762957 /CLONE=G370017M16 /FEA=FLmRNA /CNT=242 /TID=Mm.30438.1 /TIER=Stack /STK=32 /UG=Mm.30438 /LL=22178 /UG_GENE=Tyrp1 /UG_TITLE=tyrosinase-related protein 1 /FL=gb:NM_031202.1
1415863_at	7192.6	P	0.000244	-0.1	7796.8	NC	0.5	7229.3	P	0.000244	0	7405	NC	0.5	7146.5	P	0.000244	0	7492.5	NC	0.5			7192.6	P	0.000244	-0.1	7623	NC	0.5	7229.3	P	0.000244	0	7497.9	NC	0.5	7146.5	P	0.000244	0	7574.5	NC	0.5	gb:NM_013507.1 /DB_XREF=gi:7305020 /GEN=Eif4g2 /FEA=FLmRNA /CNT=571 /TID=Mm.525.1 /TIER=FL+Stack /STK=193 /UG=Mm.525 /LL=13690 /DEF=Mus musculus eukaryotic translation initiation factor 4, gamma 2 (Eif4g2), mRNA. /PROD=eukaryotic translation initiation factor 4,gamma 2 /FL=gb:U76112.1 gb:NM_013507.1 gb:U63323.1
1415864_at	2503.5	P	0.000244	0.3	1881.4	I	0.001832	1772	P	0.000244	0.1	2031.5	NC	0.078937	1525.7	P	0.000244	0.2	2244.3	NC	0.222749			2503.5	P	0.000244	0.4	2082.7	I	2.7e-05	1772	P	0.000244	0.3	1389.4	NC	0.009292	1525.7	P	0.000244	0.3	1846.7	NC	0.024755	gb:BC004589.1 /DB_XREF=gi:13435441 /FEA=FLmRNA /CNT=295 /TID=Mm.22706.1 /TIER=FL+Stack /STK=193 /UG=Mm.22706 /LL=12183 /UG_GENE=Bpgm /DEF=Mus musculus, 2,3-bisphosphoglycerate mutase, clone MGC:6263 IMAGE:3587820, mRNA, complete cds. /PROD=2,3-bisphosphoglycerate mutase /FL=gb:BC004589.1 gb:NM_007563.1
1415865_s_at	2376.1	P	0.000244	-0.1	2336.6	NC	0.5	2302.3	P	0.000244	0.1	2384.7	NC	0.403812	2639	P	0.000244	0.1	2345.5	NC	0.5			2376.1	P	0.000244	0.3	2109.1	I	0.000147	2302.3	P	0.000244	0.3	2114.3	I	0.000774	2639	P	0.000244	0.3	2208.9	NC	0.429141	gb:BC004589.1 /DB_XREF=gi:13435441 /FEA=FLmRNA /CNT=295 /TID=Mm.22706.1 /TIER=FL+Stack /STK=193 /UG=Mm.22706 /LL=12183 /UG_GENE=Bpgm /DEF=Mus musculus, 2,3-bisphosphoglycerate mutase, clone MGC:6263 IMAGE:3587820, mRNA, complete cds. /PROD=2,3-bisphosphoglycerate mutase /FL=gb:BC004589.1 gb:NM_007563.1
1415866_at	353	P	0.000244	-1	608.9	D	0.99998	369	P	0.000244	-0.9	653.6	D	0.999954	400.2	P	0.000244	-0.9	747.4	D	0.99998			353	P	0.000244	-0.1	397.2	NC	0.5	369	P	0.000244	-0.1	381.7	NC	0.5	400.2	P	0.000244	-0.2	382.2	NC	0.60871	gb:NM_133952.1 /DB_XREF=gi:19527171 /GEN=AW538196 /FEA=FLmRNA /CNT=239 /TID=Mm.21287.1 /TIER=FL+Stack /STK=193 /UG=Mm.21287 /LL=101869 /DEF=Mus musculus expressed sequence AW538196 (AW538196), mRNA. /PROD=expressed sequence AW538196 /FL=gb:BC004717.1 gb:NM_133952.1
1415867_at	5934.9	P	0.000732	0	6055.2	NC	0.5	5363.9	P	0.000732	0	5592.6	NC	0.5	4968.5	P	0.000732	-0.2	6767.9	NC	0.5			5934.9	P	0.000732	0	5755	NC	0.5	5363.9	P	0.000732	-0.1	5839.7	NC	0.5	4968.5	P	0.000732	-0.1	5740	NC	0.5	gb:NM_009837.1 /DB_XREF=gi:6753321 /GEN=Cct4 /FEA=FLmRNA /CNT=385 /TID=Mm.6821.1 /TIER=FL+Stack /STK=192 /UG=Mm.6821 /LL=12464 /DEF=Mus musculus chaperonin subunit 4 (delta) (Cct4), mRNA. /PROD=chaperonin subunit 4 (delta) /FL=gb:L25913.1 gb:NM_009837.1
1415868_at	185.1	P	0.001221	0.1	192.9	NC	0.5	162.4	P	0.00415	0.1	127.8	I	0.001201	173.1	P	0.00293	0.2	111.1	NC	0.354442			185.1	P	0.001221	0.3	167.5	NC	0.37888	162.4	P	0.00415	0.3	108.7	NC	0.274048	173.1	P	0.00293	0.1	165.1	NC	0.5	gb:BI989964 /DB_XREF=gi:17960969 /DB_XREF=4053-54 /FEA=FLmRNA /CNT=385 /TID=Mm.6821.1 /TIER=ConsEnd /STK=0 /UG=Mm.6821 /LL=12464 /UG_GENE=Cct4 /UG_TITLE=chaperonin subunit 4 (delta) /FL=gb:L25913.1 gb:NM_009837.1
1415869_a_at	2705.8	P	0.000244	-0.2	2883.8	NC	0.5	2974	P	0.000244	-0.1	3253.7	NC	0.5	2517.3	P	0.000244	-0.2	2847.2	NC	0.5			2705.8	P	0.000244	0.1	2375.4	NC	0.5	2974	P	0.000244	0	2331	NC	0.5	2517.3	P	0.000244	0.1	1911.4	NC	0.5	gb:NM_011588.1 /DB_XREF=gi:6755786 /GEN=Trim28 /FEA=FLmRNA /CNT=397 /TID=Mm.15701.1 /TIER=FL+Stack /STK=192 /UG=Mm.15701 /LL=21849 /DEF=Mus musculus tripartite motif protein 28 (Trim28), mRNA. /PROD=tripartite motif protein 28 /FL=gb:AF230391.1 gb:U67303.1 gb:NM_011588.1
1415870_at	2983.8	P	0.000244	0.6	1969.3	I	2e-05	2862.7	P	0.000244	0.4	2230.3	I	2e-05	3083.3	P	0.000244	0.6	2139.4	I	0.000389			2983.8	P	0.000244	0.7	1914.1	I	2e-05	2862.7	P	0.000244	0.6	1811.9	I	2e-05	3083.3	P	0.000244	0.8	1763.2	I	2.3e-05	gb:NM_007594.1 /DB_XREF=gi:6680839 /GEN=Calu /FEA=FLmRNA /CNT=355 /TID=Mm.7515.1 /TIER=FL+Stack /STK=191 /UG=Mm.7515 /LL=12321 /DEF=Mus musculus calumenin (Calu), mRNA. /PROD=calumenin /FL=gb:U81829.1 gb:NM_007594.1
1415871_at	8.3	A	0.601074	-0.5	18.5	NC	0.814019	9.7	A	0.633789	0.1	3.4	NC	0.161038	17.9	A	0.432373	0.1	35.3	NC	0.506476			8.3	A	0.601074	1.5	2.7	NC	0.5	9.7	A	0.633789	0.1	2.2	NC	0.5	17.9	A	0.432373	0.5	15.2	NC	0.5	gb:NM_009369.1 /DB_XREF=gi:6678320 /GEN=Tgfbi /FEA=FLmRNA /CNT=272 /TID=Mm.14455.1 /TIER=FL+Stack /STK=191 /UG=Mm.14455 /LL=21810 /DEF=Mus musculus transforming growth factor, beta induced, 68 kDa (Tgfbi), mRNA. /PROD=transforming growth factor, beta induced, 68kDa /FL=gb:L19932.1 gb:NM_009369.1
1415872_at	9371.2	P	0.000244	0.1	8390.6	NC	0.203871	9912.8	P	0.000244	0.2	9740.4	NC	0.161038	8547.6	P	0.000244	0	8762.7	NC	0.5			9371.2	P	0.000244	-0.2	10475	NC	0.987976	9912.8	P	0.000244	-0.1	8870.1	NC	0.5	8547.6	P	0.000244	-0.2	9837.7	NC	0.786812	gb:NM_021510.1 /DB_XREF=gi:10946927 /GEN=Hnrph1 /FEA=FLmRNA /CNT=315 /TID=Mm.21740.1 /TIER=FL+Stack /STK=190 /UG=Mm.21740 /LL=59013 /DEF=Mus musculus heterogeneous nuclear ribonucleoprotein H1 (Hnrph1), mRNA. /PROD=heterogeneous nuclear ribonucleoprotein H1 /FL=gb:NM_021510.1
1415873_a_at	2743.5	P	0.000244	-0.4	3298.2	NC	0.973302	2590.2	P	0.000244	-0.5	3665.8	D	0.999448	2782.2	P	0.000244	-0.5	3619.7	D	0.999135			2743.5	P	0.000244	-0.2	3146.2	NC	0.978776	2590.2	P	0.000244	-0.3	3202.2	NC	0.993497	2782.2	P	0.000244	-0.3	3109	NC	0.991489	gb:NM_016860.1 /DB_XREF=gi:8392846 /GEN=Actr1a /FEA=FLmRNA /CNT=343 /TID=Mm.3118.1 /TIER=FL+Stack /STK=190 /UG=Mm.3118 /LL=54130 /DEF=Mus musculus actin-related protein 1 homolog A (yeast) (Actr1a), mRNA. /PROD=actin-related protein 1 homolog A (yeast) /FL=gb:BC007131.1 gb:AB010297.1 gb:NM_016860.1
1415874_at	373	P	0.00415	-0.4	470.1	NC	0.596188	558.9	P	0.001953	-0.1	495.9	NC	0.5	426.9	P	0.00293	-0.5	601.8	D	0.998923			373	P	0.00415	-0.3	502.4	NC	0.942324	558.9	P	0.001953	0.1	410.6	NC	0.5	426.9	P	0.00293	0	377.3	NC	0.5	gb:NM_011896.1 /DB_XREF=gi:6755649 /GEN=Spry1 /FEA=FLmRNA /CNT=214 /TID=Mm.86483.1 /TIER=FL+Stack /STK=189 /UG=Mm.86483 /LL=24063 /DEF=Mus musculus sprouty homolog 1 (Drosophila) (Spry1), mRNA. /PROD=sprouty homolog 1 (Drosophila) /FL=gb:NM_011896.1 gb:AF176903.1
1415875_at	22.5	A	0.080566	-1.1	47.6	NC	0.703911	29.5	A	0.334473	1.1	14.8	NC	0.078937	25.9	A	0.27417	-0.8	46.6	NC	0.822588			22.5	A	0.080566	0.6	16.3	NC	0.403812	29.5	A	0.334473	0	29	NC	0.342437	25.9	A	0.27417	2	7.4	NC	0.307406	gb:NM_019643.1 /DB_XREF=gi:9790254 /GEN=Tera-pending /FEA=FLmRNA /CNT=259 /TID=Mm.18637.1 /TIER=ConsEnd /STK=0 /UG=Mm.18637 /LL=56306 /DEF=Mus musculus teratocarcinoma expressed, serine rich (Tera-pending), mRNA. /PROD=teratocarcinoma expressed, serine rich /FL=gb:NM_019643.1 gb:U64033.1
1415876_a_at	5642.6	P	0.000244	-0.3	7477.7	NC	0.805199	6000	P	0.000244	-0.2	7288.9	NC	0.532344	5984	P	0.000244	-0.2	7668.3	NC	0.725952			5642.6	P	0.000244	-0.1	5790.6	NC	0.5	6000	P	0.000244	-0.1	6446.8	NC	0.5	5984	P	0.000244	-0.1	6535.6	NC	0.5	gb:NM_013765.1 /DB_XREF=gi:7305446 /GEN=Rps26 /FEA=FLmRNA /CNT=369 /TID=Mm.372.1 /TIER=FL+Stack /STK=188 /UG=Mm.372 /LL=27370 /DEF=Mus musculus ribosomal protein S26 (Rps26), mRNA. /PROD=ribosomal protein S26 /FL=gb:U67770.1 gb:NM_013765.1
1415877_at	1400.8	P	0.000244	-1.3	3503.3	D	0.99998	1463.7	P	0.000244	-1.4	3404.5	D	0.99998	1450.1	P	0.000244	-1.5	3529.6	D	0.999786			1400.8	P	0.000244	-0.4	1873.7	D	0.999853	1463.7	P	0.000244	-0.3	1812.5	NC	0.986922	1450.1	P	0.000244	-0.6	1933.4	D	0.99998	gb:NM_009468.1 /DB_XREF=gi:6681218 /GEN=Dpysl3 /FEA=FLmRNA /CNT=262 /TID=Mm.180905.1 /TIER=FL+Stack /STK=188 /UG=Mm.180905 /LL=22240 /DEF=Mus musculus dihydropyrimidinase-like 3 (Dpysl3), mRNA. /PROD=dihydropyrimidinase-like 3 /FL=gb:BC023003.1 gb:NM_009468.1
1415878_at	603.4	P	0.000244	0.3	548.3	NC	0.028766	684	P	0.000244	0.7	514.8	MI	0.00249	649.4	P	0.000244	0.2	505.1	NC	0.194801			603.4	P	0.000244	0.3	515.4	NC	0.006503	684	P	0.000244	0.5	519.8	I	0.000552	649.4	P	0.000244	0.4	515.8	NC	0.011045	gb:NM_009103.1 /DB_XREF=gi:6677822 /GEN=Rrm1 /FEA=FLmRNA /CNT=310 /TID=Mm.656.1 /TIER=FL+Stack /STK=188 /UG=Mm.656 /LL=20133 /DEF=Mus musculus ribonucleotide reductase M1 (Rrm1), mRNA. /PROD=ribonucleotide reductase M1 /FL=gb:BC016450.1 gb:K02927.1 gb:NM_009103.1
1415879_a_at	11424.9	P	0.000244	-0.4	14528.1	NC	0.994067	12763.9	P	0.000244	-0.2	14823.6	NC	0.911062	11498.3	P	0.000244	-0.4	15587.8	NC	0.996959			11424.9	P	0.000244	-0.1	12104.7	NC	0.5	12763.9	P	0.000244	0	12548	NC	0.5	11498.3	P	0.000244	-0.1	12876	NC	0.5	gb:BC012413.1 /DB_XREF=gi:15214575 /FEA=FLmRNA /CNT=278 /TID=Mm.14245.1 /TIER=FL+Stack /STK=187 /UG=Mm.14245 /LL=67186 /UG_GENE=Rplp2 /DEF=Mus musculus, RIKEN cDNA 2700049I22 gene, clone MGC:6693 IMAGE:3583752, mRNA, complete cds. /PROD=RIKEN cDNA 2700049I22 gene /FL=gb:BC012413.1 gb:NM_026020.1
1415880_a_at	3638.7	P	0.000244	-0.3	5445	NC	0.814019	4173	P	0.000244	-0.3	5280.3	NC	0.888286	4260.2	P	0.000244	-0.2	5418.3	NC	0.681091			3638.7	P	0.000244	0	3673.9	NC	0.5	4173	P	0.000244	0	4155.8	NC	0.5	4260.2	P	0.000244	0	3907.6	NC	0.5	gb:NM_010684.1 /DB_XREF=gi:7106338 /GEN=Lamp1 /FEA=FLmRNA /CNT=492 /TID=Mm.16716.1 /TIER=FL+Stack /STK=186 /UG=Mm.16716 /LL=16783 /DEF=Mus musculus lysosomal membrane glycoprotein 1 (Lamp1), mRNA. /PROD=lysosomal membrane glycoprotein 1 /FL=gb:NM_010684.1 gb:M32015.1 gb:M25244.1 gb:AY069968.1
1415881_at	5130.7	P	0.000244	0.2	5412.7	NC	0.203871	5003	P	0.000244	0.2	5163	NC	0.194801	4590.9	P	0.000244	0	5904.5	NC	0.5			5130.7	P	0.000244	0.4	4101.1	I	0.000241	5003	P	0.000244	0.2	4345.6	NC	0.003355	4590.9	P	0.000244	0.2	3906.5	NC	0.011045	gb:NM_078478.1 /DB_XREF=gi:17505217 /GEN=Ghitm /FEA=FLmRNA /CNT=534 /TID=Mm.182912.1 /TIER=FL+Stack /STK=185 /UG=Mm.182912 /LL=66092 /DEF=Mus musculus growth hormone inducible transmembrane protein (Ghitm), mRNA. /PROD=growth hormone inducible transmembrane protein /FL=gb:BC010224.1 gb:AF412297.1 gb:NM_078478.1 gb:BC008622.1
1415882_at	3148.2	P	0.000244	0	5235.3	NC	0.213188	2485.8	P	0.000244	0.3	5271.1	NC	0.318909	2877.2	P	0.000244	-0.1	5447.2	NC	0.467656			3148.2	P	0.000244	0.4	2264.5	I	0.000241	2485.8	P	0.000244	0.2	2062.9	NC	0.013078	2877.2	P	0.000244	0.3	2261.9	I	0.000438	gb:BC010224.1 /DB_XREF=gi:16307368 /FEA=FLmRNA /CNT=534 /TID=Mm.182912.1 /TIER=FL+Stack /STK=71 /UG=Mm.182912 /LL=66092 /UG_GENE=Ghitm /DEF=Mus musculus, clone MGC:6382 IMAGE:3500685, mRNA, complete cds. /PROD=Unknown (protein for MGC:6382) /FL=gb:BC010224.1 gb:AF412297.1 gb:NM_078478.1 gb:BC008622.1
1415883_a_at	4.9	A	0.633789	-3.7	50.3	NC	0.994591	19.2	A	0.633789	1	7.8	NC	0.242585	2.7	A	0.850342	-0.7	7	MD	0.99775			4.9	A	0.633789	-0.2	10.6	NC	0.570859	19.2	A	0.633789	0.7	9.4	NC	0.669411	2.7	A	0.850342	-4.1	69.9	NC	0.975245	gb:NM_026419.1 /DB_XREF=gi:13385915 /GEN=Ela3b /FEA=FLmRNA /CNT=429 /TID=Mm.30780.1 /TIER=FL+Stack /STK=184 /UG=Mm.30780 /LL=67868 /DEF=Mus musculus elastase 3B, pancreatic (Ela3b), mRNA. /PROD=elastase 3B, pancreatic /FL=gb:NM_026419.1
1415884_at	163.9	A	0.095215	0.3	128.5	NC	0.284967	144.1	A	0.149658	0.7	86.1	NC	0.030967	142.7	A	0.067627	0.2	106.6	NC	0.5			163.9	A	0.095215	-0.1	154.2	NC	0.5	144.1	A	0.149658	0.1	152.7	NC	0.5	142.7	A	0.067627	-0.1	170.8	NC	0.558077	gb:NM_026419.1 /DB_XREF=gi:13385915 /GEN=Ela3b /FEA=FLmRNA /CNT=429 /TID=Mm.30780.1 /TIER=FL+Stack /STK=184 /UG=Mm.30780 /LL=67868 /DEF=Mus musculus elastase 3B, pancreatic (Ela3b), mRNA. /PROD=elastase 3B, pancreatic /FL=gb:NM_026419.1
1415885_at	23995.3	P	0.000244	1.1	9672.5	I	2.3e-05	23487.3	P	0.000244	1.2	9562.6	I	2e-05	28019.6	P	0.000244	1	9977.1	I	2.3e-05			23995.3	P	0.000244	1	10228.9	I	2.3e-05	23487.3	P	0.000244	1	11428.2	I	2e-05	28019.6	P	0.000244	1.1	10586	I	2e-05	gb:NM_007694.1 /DB_XREF=gi:6680933 /GEN=Chgb /FEA=FLmRNA /CNT=226 /TID=Mm.1339.1 /TIER=FL+Stack /STK=184 /UG=Mm.1339 /LL=12653 /DEF=Mus musculus chromogranin B (Chgb), mRNA. /PROD=chromogranin B /FL=gb:NM_007694.1 gb:BC014736.1
1415886_at	213.6	P	0.00415	-0.4	268.5	NC	0.596188	310.8	P	0.001221	0.4	302.5	NC	0.010135	321.1	P	0.001953	0	277.5	NC	0.429141			213.6	P	0.00415	0	251.2	NC	0.5	310.8	P	0.001221	0.4	246.6	NC	0.232549	321.1	P	0.001953	0	289.4	NC	0.5	gb:AB043953.1 /DB_XREF=gi:8131581 /GEN=chat /FEA=FLmRNA /CNT=223 /TID=Mm.9593.1 /TIER=FL+Stack /STK=184 /UG=Mm.9593 /LL=27387 /DEF=Mus musculus mRNA for Chat-H, complete cds. /PROD=Chat-H /FL=gb:AB043953.1 gb:AB030442.1 gb:NM_013781.1 gb:AF168364.1
1415887_at	4980.9	P	0.000244	0	5504.6	NC	0.5	5422.5	P	0.000244	0.1	5353.2	NC	0.5	5396.5	P	0.000244	0.1	5449.1	NC	0.5			4980.9	P	0.000244	0	5039.5	NC	0.5	5422.5	P	0.000244	0	5132.2	NC	0.5	5396.5	P	0.000244	0.2	4818.5	NC	0.111714	gb:NM_019678.1 /DB_XREF=gi:9790260 /GEN=Tfg /FEA=FLmRNA /CNT=275 /TID=Mm.41374.1 /TIER=FL+Stack /STK=183 /UG=Mm.41374 /LL=21787 /DEF=Mus musculus Trk-fused gene (Tfg), mRNA. /PROD=Trk-fused gene /FL=gb:U94662.1 gb:NM_019678.1 gb:BC024638.1
1415888_at	793.5	P	0.000244	-0.1	893.5	NC	0.5	719.7	P	0.000244	-0.2	967.6	NC	0.5	724.2	P	0.000244	-0.2	872	NC	0.5			793.5	P	0.000244	-0.1	890.7	NC	0.5	719.7	P	0.000244	-0.2	845.7	NC	0.5	724.2	P	0.000244	-0.2	818.7	NC	0.645558	gb:NM_008231.1 /DB_XREF=gi:6680196 /GEN=Hdgf /FEA=FLmRNA /CNT=500 /TID=Mm.1141.1 /TIER=FL+Stack /STK=182 /UG=Mm.1141 /LL=15191 /DEF=Mus musculus hepatoma-derived growth factor (Hdgf), mRNA. /PROD=hepatoma-derived growth factor /FL=gb:D63707.1 gb:AF251787.1 gb:BC021654.1 gb:NM_008231.1 gb:BC005713.1
1415889_a_at	6015.5	P	0.000244	0.1	5537	NC	0.403812	5592.5	P	0.000244	0	5452.4	NC	0.5	5694.5	P	0.000244	-0.1	5131.2	NC	0.5			6015.5	P	0.000244	0.1	5637.6	NC	0.5	5592.5	P	0.000244	0.3	4828	NC	0.069813	5694.5	P	0.000244	0.3	5216.9	NC	0.161038	gb:NM_011631.1 /DB_XREF=gi:6755862 /GEN=Tra1 /FEA=FLmRNA /CNT=448 /TID=Mm.4526.1 /TIER=FL+Stack /STK=182 /UG=Mm.4526 /LL=22027 /DEF=Mus musculus tumor rejection antigen gp96 (Tra1), mRNA. /PROD=tumor rejection antigen gp96 /FL=gb:BC010445.1 gb:NM_011631.1 gb:BC011439.1
1415890_at	1462.2	P	0.000244	0	1511.9	NC	0.5	1618.7	P	0.000244	0	1753.5	NC	0.5	1584.7	P	0.000244	-0.1	1989.3	NC	0.5			1462.2	P	0.000244	0	1644.1	NC	0.5	1618.7	P	0.000244	-0.2	1777.6	NC	0.767451	1584.7	P	0.000244	0.1	1514.4	NC	0.5	gb:NM_011863.1 /DB_XREF=gi:6754981 /GEN=Papss1 /FEA=FLmRNA /CNT=332 /TID=Mm.18161.1 /TIER=FL+Stack /STK=182 /UG=Mm.18161 /LL=23971 /DEF=Mus musculus 3-phosphoadenosine 5-phosphosulfate synthase 1 (Papss1), mRNA. /PROD=3-phosphoadenosine 5-phosphosulfate synthase1 /FL=gb:U34883.1 gb:NM_011863.1
1415891_at	4628.6	P	0.000732	0.4	3472.8	I	0.000241	4699.2	P	0.000732	0.3	3706.5	I	2e-05	4150.2	P	0.000732	0.1	3872.6	NC	0.105663			4628.6	P	0.000732	0.1	4378	NC	0.5	4699.2	P	0.000732	0	4174.7	NC	0.5	4150.2	P	0.000732	0	4328.1	NC	0.5	gb:NM_019879.1 /DB_XREF=gi:9845298 /GEN=Suclg1 /FEA=FLmRNA /CNT=311 /TID=Mm.29845.1 /TIER=FL+Stack /STK=179 /UG=Mm.29845 /LL=56451 /DEF=Mus musculus succinate-CoA ligase, GDP-forming, alpha subunit (Suclg1), mRNA. /PROD=succinate-CoA ligase, GDP-forming, alphasubunit /FL=gb:NM_019879.1 gb:BC011087.1 gb:AF144101.2
1415892_at	291.8	P	0.001953	-0.2	289.7	NC	0.5	272.9	P	0.001953	-0.5	365.5	NC	0.5	249.2	P	0.000732	-0.1	328.9	NC	0.5			291.8	P	0.001953	-0.1	293.9	NC	0.5	272.9	P	0.001953	0	289.7	NC	0.5	249.2	P	0.000732	0.1	253.2	NC	0.354442	gb:BC026135.1 /DB_XREF=gi:20072150 /FEA=FLmRNA /CNT=263 /TID=Mm.200373.1 /TIER=FL+Stack /STK=179 /UG=Mm.200373 /LL=20397 /UG_GENE=Sgpl1 /DEF=Mus musculus, sphingosine phosphate lyase 1, clone MGC:13853 IMAGE:4212293, mRNA, complete cds. /PROD=sphingosine phosphate lyase 1 /FL=gb:BC026135.1 gb:NM_009163.1 gb:AF036894.1
1415893_at	127.8	P	0.000244	0.7	99.2	NC	0.010135	128.2	P	0.001953	0.5	118.3	NC	0.004481	174	P	0.000732	0.8	89.1	I	0.000492			127.8	P	0.000244	0.1	117.7	NC	0.5	128.2	P	0.001953	0	137.2	NC	0.5	174	P	0.000732	0.1	145.3	NC	0.222749	gb:NM_009163.1 /DB_XREF=gi:6677926 /GEN=Sgpl1 /FEA=FLmRNA /CNT=263 /TID=Mm.200373.1 /TIER=FL /STK=2 /UG=Mm.200373 /LL=20397 /DEF=Mus musculus sphingosine phosphate lyase 1 (Sgpl1), mRNA. /PROD=sphingosine phosphate lyase 1 /FL=gb:BC026135.1 gb:NM_009163.1 gb:AF036894.1
1415894_at	285.9	P	0.00415	-1.1	475.6	D	0.999853	349.6	P	0.00415	-0.5	399.7	NC	0.995927	371.9	P	0.001953	-0.7	474.1	D	0.998799			285.9	P	0.00415	-0.6	427.6	D	0.999308	349.6	P	0.00415	-0.2	442.7	NC	0.984574	371.9	P	0.001953	-0.6	452.4	D	0.999382	gb:AW125230 /DB_XREF=gi:6100760 /DB_XREF=UI-M-BH2.1-aps-d-09-0-UI.s1 /CLONE=UI-M-BH2.1-aps-d-09-0-UI /FEA=FLmRNA /CNT=373 /TID=Mm.28107.1 /TIER=ConsEnd /STK=1 /UG=Mm.28107 /LL=18606 /UG_GENE=Enpp2 /UG_TITLE=ectonucleotide pyrophosphatasephosphodiesterase 2 /FL=gb:BC003264.1 gb:AF123542.1 gb:NM_015744.1
1415895_at	14048.9	P	0.000244	0.2	12461.3	I	0.000438	15206.6	P	0.000244	0.2	13305.4	I	8.8e-05	13866.3	P	0.000244	0.1	13856	NC	0.263341			14048.9	P	0.000244	0	14171.7	NC	0.5	15206.6	P	0.000244	-0.1	16104.9	NC	0.5	13866.3	P	0.000244	0	15310.2	NC	0.5	gb:NM_013670.1 /DB_XREF=gi:7305508 /GEN=Snrpn /FEA=FLmRNA /CNT=253 /TID=Mm.43721.1 /TIER=FL+Stack /STK=178 /UG=Mm.43721 /LL=20646 /DEF=Mus musculus small nuclear ribonucleoprotein N (Snrpn), mRNA. /PROD=small nuclear ribonucleoprotein N /FL=gb:BC024880.1 gb:NM_013670.1 gb:BC019589.1
1415896_x_at	11366.2	P	0.000244	0.2	11177.4	NC	0.008511	12754.5	P	0.000244	0.2	11961.2	I	0.000307	11896.9	P	0.000244	-0.1	12629.4	NC	0.5			11366.2	P	0.000244	0	11234.9	NC	0.5	12754.5	P	0.000244	0	13249.6	NC	0.5	11896.9	P	0.000244	0	11867.3	NC	0.5	gb:NM_013670.1 /DB_XREF=gi:7305508 /GEN=Snrpn /FEA=FLmRNA /CNT=253 /TID=Mm.43721.1 /TIER=FL+Stack /STK=178 /UG=Mm.43721 /LL=20646 /DEF=Mus musculus small nuclear ribonucleoprotein N (Snrpn), mRNA. /PROD=small nuclear ribonucleoprotein N /FL=gb:BC024880.1 gb:NM_013670.1 gb:BC019589.1
1415897_a_at	466.5	P	0.000244	-0.1	430.4	NC	0.5	430	P	0.000244	0	402.8	NC	0.5	381.9	P	0.000244	-0.2	402.9	NC	0.5			466.5	P	0.000244	0.1	414.8	NC	0.5	430	P	0.000244	0.1	443.8	NC	0.5	381.9	P	0.000244	0.1	367.7	NC	0.5	gb:BC009155.1 /DB_XREF=gi:14318724 /FEA=FLmRNA /CNT=448 /TID=Mm.14796.1 /TIER=FL+Stack /STK=177 /UG=Mm.14796 /LL=56615 /UG_GENE=Mgst1 /DEF=Mus musculus, RIKEN cDNA 1500002K10 gene, clone MGC:6549 IMAGE:2655738, mRNA, complete cds. /PROD=RIKEN cDNA 1500002K10 gene /FL=gb:NM_019946.1 gb:BC009155.1 gb:AF159050.1
1415898_at	8.9	A	0.366211	-1.5	36.1	NC	0.725952	5.8	A	0.780518	-2.4	31.3	NC	0.966696	12.4	A	0.334473	-0.9	35.3	NC	0.757415			8.9	A	0.366211	0	8.4	NC	0.493524	5.8	A	0.780518	-1.5	32.1	NC	0.681091	12.4	A	0.334473	-0.4	20.3	NC	0.5	gb:BI150149 /DB_XREF=gi:14610150 /DB_XREF=602849383F1 /CLONE=IMAGE:5012757 /FEA=FLmRNA /CNT=448 /TID=Mm.14796.1 /TIER=ConsEnd /STK=0 /UG=Mm.14796 /LL=56615 /UG_GENE=Mgst1 /UG_TITLE=microsomal glutathione S-transferase 1 /FL=gb:NM_019946.1 gb:BC009155.1 gb:AF159050.1
1415899_at	376.8	P	0.005859	0.9	352.8	I	7.8e-05	392	P	0.00415	0.7	262.8	I	0.000214	301.7	P	0.01416	0.2	295.5	NC	0.057676			376.8	P	0.005859	0.9	263.6	I	2.3e-05	392	P	0.00415	0.7	239.8	I	4e-05	301.7	P	0.01416	0.5	265.4	I	0.000438	gb:NM_008416.1 /DB_XREF=gi:6680511 /GEN=Junb /FEA=FLmRNA /CNT=302 /TID=Mm.1167.1 /TIER=FL+Stack /STK=177 /UG=Mm.1167 /LL=16477 /DEF=Mus musculus Jun-B oncogene (Junb), mRNA. /PROD=Jun-B oncogene /FL=gb:BC003790.1 gb:NM_008416.1 gb:J03236.1
1415900_a_at	74.8	P	0.030273	0.6	60.7	NC	0.48058	103.7	P	0.023926	1.1	65.5	NC	0.342437	91.3	A	0.067627	0.4	41.8	NC	0.403812			74.8	P	0.030273	-0.1	80.9	NC	0.60871	103.7	P	0.023926	0.3	74.8	NC	0.5	91.3	A	0.067627	-0.1	89.3	NC	0.596188	gb:BB333334 /DB_XREF=gi:15411544 /DB_XREF=BB333334 /CLONE=B830009P17 /FEA=FLmRNA /CNT=272 /TID=Mm.4394.1 /TIER=Stack /STK=8 /UG=Mm.4394 /LL=16590 /UG_GENE=Kit /UG_TITLE=kit oncogene /FL=gb:NM_021099.2
1415901_at	414.3	P	0.018555	-0.7	679	D	0.999508	566.3	P	0.030273	-0.2	611.8	NC	0.925732	521.5	P	0.037598	-0.4	661.7	NC	0.991489			414.3	P	0.018555	-0.4	577	NC	0.992212	566.3	P	0.030273	0	582.2	NC	0.5	521.5	P	0.037598	-0.1	502.2	NC	0.5	gb:NM_011962.1 /DB_XREF=gi:6755109 /GEN=Plod3 /FEA=FLmRNA /CNT=258 /TID=Mm.137885.1 /TIER=FL+Stack /STK=175 /UG=Mm.137885 /LL=26433 /DEF=Mus musculus procollagen-lysine, 2-oxoglutarate 5-dioxygenase 3 (Plod3), mRNA. /PROD=procollagen-lysine, 2-oxoglutarate 5-dioxygenase3 /FL=gb:AF046783.1 gb:NM_011962.1
1415902_at	22.8	A	0.657471	0.7	9.3	NC	0.378872	12.5	A	0.932373	-0.3	14.4	NC	0.596188	9.7	A	0.780518	-0.8	15	NC	0.657563			22.8	A	0.657471	-0.7	31.2	NC	0.934434	12.5	A	0.932373	-0.4	16.6	NC	0.938478	9.7	A	0.780518	-0.6	15	NC	0.5	gb:NM_138600.1 /DB_XREF=gi:20070417 /GEN=D18Wsu181e /FEA=FLmRNA /CNT=262 /TID=Mm.30250.1 /TIER=FL /STK=2 /UG=Mm.30250 /LL=28121 /DEF=Mus musculus DNA segment, Chr 18, Wayne State University 181, expressed (D18Wsu181e), mRNA. /PROD=DNA segment, Chr 18, Wayne State University 181,expressed /FL=gb:BC012407.1 gb:NM_138600.1
1415903_at	3086.6	P	0.000244	0	3290.9	NC	0.416433	4304.1	P	0.000244	0.7	2923.1	I	2.7e-05	3429.2	P	0.000244	0.4	2743.8	I	0.000438			3086.6	P	0.000244	1.3	1098.9	I	2e-05	4304.1	P	0.000244	1.9	1161.4	I	2e-05	3429.2	P	0.000244	1.4	1168.7	I	2e-05	gb:NM_134086.1 /DB_XREF=gi:19527313 /GEN=Slc38a1 /FEA=FLmRNA /CNT=217 /TID=Mm.103568.1 /TIER=FL+Stack /STK=174 /UG=Mm.103568 /LL=105727 /DEF=Mus musculus solute carrier family 38, member 1 (Slc38a1), mRNA. /PROD=solute carrier family 38, member 1 /FL=gb:AF184240.2 gb:NM_134086.1
1415904_at	1252.9	P	0.000244	-0.2	1242.9	NC	0.5	1350.9	P	0.000244	-0.1	1317.7	NC	0.506476	1283	P	0.000244	0.1	936.1	NC	0.5			1252.9	P	0.000244	0.1	1202.9	NC	0.5	1350.9	P	0.000244	0	1327.1	NC	0.5	1283	P	0.000244	0.1	1410.9	NC	0.5	gb:NM_008509.1 /DB_XREF=gi:6678709 /GEN=Lpl /FEA=FLmRNA /CNT=419 /TID=Mm.1514.1 /TIER=FL+Stack /STK=23 /UG=Mm.1514 /LL=16956 /DEF=Mus musculus lipoprotein lipase (Lpl), mRNA. /PROD=lipoprotein lipase /FL=gb:BC003305.1 gb:NM_008509.1
1415905_at	29.6	A	0.398926	-1.3	60.7	NC	0.596188	24.2	A	0.303711	0.8	10.4	NC	0.118009	48.3	A	0.246094	0.9	20.9	NC	0.5			29.6	A	0.398926	-0.3	32.1	NC	0.5	24.2	A	0.303711	2.2	3.1	NC	0.026698	48.3	A	0.246094	0.2	53.4	NC	0.5	gb:NM_009042.1 /DB_XREF=gi:6677702 /GEN=Reg1 /FEA=FLmRNA /CNT=214 /TID=Mm.142731.1 /TIER=FL+Stack /STK=173 /UG=Mm.142731 /LL=19692 /DEF=Mus musculus regenerating islet-derived 1 (Reg1), mRNA. /PROD=regenerating islet-derived 1 /FL=gb:NM_009042.1
1415906_at	10835.3	P	0.000244	-0.3	12030.1	NC	0.558077	11570.9	P	0.000244	-0.1	11991.6	NC	0.5	10878	P	0.000244	-0.2	12398.5	NC	0.5			10835.3	P	0.000244	-0.1	11713.3	NC	0.5	11570.9	P	0.000244	0	11406.2	NC	0.5	10878	P	0.000244	-0.1	11729.7	NC	0.5	gb:NM_021278.1 /DB_XREF=gi:10946577 /GEN=Tmsb4x /FEA=FLmRNA /CNT=360 /TID=Mm.142729.1 /TIER=FL+Stack /STK=172 /UG=Mm.142729 /LL=19241 /DEF=Mus musculus thymosin, beta 4, X chromosome (Tmsb4x), mRNA. /PROD=thymosin, beta 4, X chromosome /FL=gb:NM_021278.1 gb:BC018286.1
1415907_at	721.1	P	0.001221	-0.9	1594.6	D	0.999899	821.3	P	0.001953	-1.1	1441.4	D	0.999977	812.7	P	0.001221	-0.8	1739.4	D	0.999932			721.1	P	0.001221	-0.6	1267.7	D	0.99987	821.3	P	0.001953	-0.9	1129.2	D	0.99998	812.7	P	0.001221	-0.5	1156.1	D	0.99987	gb:NM_007632.1 /DB_XREF=gi:6724312 /GEN=Ccnd3 /FEA=FLmRNA /CNT=286 /TID=Mm.7417.1 /TIER=FL+Stack /STK=172 /UG=Mm.7417 /LL=12445 /DEF=Mus musculus cyclin D3 (Ccnd3), mRNA. /PROD=cyclin D3 /FL=gb:BC004076.1 gb:NM_007632.1 gb:M86183.1 gb:BC005605.1
1415908_at	1952.9	P	0.000244	0.6	1312.3	I	2e-05	1605.4	P	0.000244	0.5	1204.5	I	2e-05	1866.1	P	0.000244	0.8	1302.8	I	8.8e-05			1952.9	P	0.000244	0.1	1767.3	NC	0.5	1605.4	P	0.000244	0	1572.2	NC	0.5	1866.1	P	0.000244	0.2	1712.4	NC	0.263341	gb:BC011213.1 /DB_XREF=gi:15029959 /FEA=FLmRNA /CNT=222 /TID=Mm.20445.1 /TIER=FL+Stack /STK=172 /UG=Mm.20445 /LL=22110 /UG_GENE=Tspyl /DEF=Mus musculus, Similar to testis-specific protein, Y-encoded-like, clone MGC:18337 IMAGE:4196841, mRNA, complete cds. /PROD=Similar to testis-specific protein,Y-encoded-like /FL=gb:BC011213.1 gb:NM_009433.1 gb:AF042180.1
1415909_at	2241.4	P	0.000244	0	1960.1	NC	0.37888	2165.7	P	0.000244	0	2047.5	NC	0.5	1958.6	P	0.000244	0	1823.3	NC	0.5			2241.4	P	0.000244	0	1969	NC	0.5	2165.7	P	0.000244	0	1962.2	NC	0.5	1958.6	P	0.000244	0	1953.2	NC	0.5	gb:NM_016737.1 /DB_XREF=gi:14389430 /GEN=Stip1 /FEA=FLmRNA /CNT=298 /TID=Mm.4540.1 /TIER=FL+Stack /STK=171 /UG=Mm.4540 /LL=20867 /DEF=Mus musculus stress-induced phosphoprotein 1 (Stip1), mRNA. /PROD=stress-induced phosphoprotein 1 /FL=gb:NM_016737.1 gb:BC003794.1 gb:U27830.1
1415910_s_at	1292.5	P	0.000732	0.5	1259.8	I	0.001336	1528.4	P	0.001221	0.4	1157.6	I	0.000307	1394.8	P	0.000732	0.3	1095.9	NC	0.00712			1292.5	P	0.000732	0.2	1481	NC	0.041201	1528.4	P	0.001221	0.3	1347.4	NC	0.022932	1394.8	P	0.000732	0	1530.2	NC	0.5	gb:NM_134141.1 /DB_XREF=gi:19527375 /GEN=AA617265 /FEA=FLmRNA /CNT=244 /TID=Mm.27582.1 /TIER=FL+Stack /STK=171 /UG=Mm.27582 /LL=107101 /DEF=Mus musculus expressed sequence AA617265 (AA617265), mRNA. /PROD=expressed sequence AA617265 /FL=gb:BC021864.1 gb:NM_134141.1 gb:BC016261.1
1415911_at	3578.7	P	0.000244	0.1	2995.4	NC	0.232549	3819.4	P	0.000244	0.2	3235.1	NC	0.028766	3745.6	P	0.000244	0.1	3746.1	NC	0.5			3578.7	P	0.000244	0	3811.6	NC	0.5	3819.4	P	0.000244	0.1	3906.4	NC	0.5	3745.6	P	0.000244	0	3912.3	NC	0.5	gb:NM_008378.1 /DB_XREF=gi:6680446 /GEN=Impact /FEA=FLmRNA /CNT=233 /TID=Mm.8154.1 /TIER=FL+Stack /STK=171 /UG=Mm.8154 /LL=16210 /DEF=Mus musculus imprinted and ancient (Impact), mRNA. /PROD=imprinted and ancient /FL=gb:NM_008378.1 gb:D87973.1 gb:BC020524.1
1415912_a_at	4850.7	P	0.000244	0	5733.3	NC	0.5	5179.3	P	0.000244	0	5649.2	NC	0.318909	4397.8	P	0.000244	-0.1	5974.8	NC	0.5			4850.7	P	0.000244	0.1	4878.9	NC	0.5	5179.3	P	0.000244	0	5462	NC	0.5	4397.8	P	0.000244	0	4916.5	NC	0.5	gb:NM_026533.1 /DB_XREF=gi:13386033 /GEN=Rps13 /FEA=FLmRNA /CNT=343 /TID=Mm.14798.1 /TIER=FL+Stack /STK=170 /UG=Mm.14798 /LL=68052 /DEF=Mus musculus ribosomal protein S13 (Rps13), mRNA. /PROD=ribosomal protein S13 /FL=gb:NM_026533.1 gb:BC011192.1
1415913_at	152	P	0.010742	-0.5	178.6	NC	0.894337	273.2	P	0.005859	0	241.5	NC	0.5	164.2	P	0.023926	-0.7	197.1	NC	0.983269			152	P	0.010742	0.3	179.9	NC	0.012024	273.2	P	0.005859	0.7	175.8	NC	0.010135	164.2	P	0.023926	0.5	131.9	NC	0.050553	gb:BC011192.1 /DB_XREF=gi:15029926 /FEA=FLmRNA /CNT=343 /TID=Mm.14798.1 /TIER=FL /STK=6 /UG=Mm.14798 /LL=68052 /UG_GENE=Rps13 /DEF=Mus musculus, Similar to ribosomal protein S13, clone MGC:18694 IMAGE:4016679, mRNA, complete cds. /PROD=Similar to ribosomal protein S13 /FL=gb:NM_026533.1 gb:BC011192.1
1415914_at	3911.9	P	0.000244	0	4650.4	NC	0.5	4188.4	P	0.000244	0	4176.9	NC	0.5	4392.8	P	0.000244	-0.2	4715.8	NC	0.5			3911.9	P	0.000244	0	4406.1	NC	0.5	4188.4	P	0.000244	-0.1	4537.3	NC	0.5	4392.8	P	0.000244	-0.1	4330.6	NC	0.5	gb:NM_010448.1 /DB_XREF=gi:6754221 /GEN=Hnrpab /FEA=FLmRNA /CNT=360 /TID=Mm.24.1 /TIER=FL+Stack /STK=170 /UG=Mm.24 /LL=15384 /DEF=Mus musculus heterogeneous nuclear ribonucleoprotein AB (Hnrpab), mRNA. /PROD=heterogeneous nuclear ribonucleoprotein AB /FL=gb:NM_010448.1 gb:D90151.1
1415915_at	4492.2	P	0.000244	-0.2	5174.5	NC	0.5	4331.3	P	0.000244	-0.3	4762.6	NC	0.925732	4522.1	P	0.000244	-0.3	5083.2	NC	0.888286			4492.2	P	0.000244	-0.1	4771.1	NC	0.5	4331.3	P	0.000244	-0.2	4855.6	NC	0.786812	4522.1	P	0.000244	-0.1	4685	NC	0.5	gb:NM_134040.1 /DB_XREF=gi:19527255 /GEN=AA409185 /FEA=FLmRNA /CNT=257 /TID=Mm.1706.1 /TIER=FL+Stack /STK=170 /UG=Mm.1706 /LL=104721 /DEF=Mus musculus expressed sequence AA409185 (AA409185), mRNA. /PROD=expressed sequence AA409185 /FL=gb:NM_134040.1 gb:BC008570.1 gb:BC010624.1
1415916_a_at	1001.8	P	0.000244	0.6	766.9	I	0.000147	1059.2	P	0.000244	0.5	754.7	I	6.8e-05	922.1	P	0.000244	0.4	822.3	I	0.000966			1001.8	P	0.000244	0.5	854.2	I	0.000307	1059.2	P	0.000244	0.4	838.4	I	3e-05	922.1	P	0.000244	0.5	663.3	NC	0.011045	gb:NM_138745.1 /DB_XREF=gi:20270274 /GEN=Mthfd1 /FEA=FLmRNA /CNT=271 /TID=Mm.29584.1 /TIER=FL+Stack /STK=170 /UG=Mm.29584 /LL=108156 /DEF=Mus musculus methylenetetrahydrofolate dehydrogenase (NADP+ dependent), methenyltetrahydrofolate cyclohydrolase, formyltetrahydrofolate synthase (Mthfd1), mRNA. /PROD=methylenetetrahydrofolate dehydrogenase (NADP+dependent), methenyltetrahydrofolate cyclohydrol…
1415917_at	543.3	P	0.000244	0.5	452.4	NC	0.009292	513	P	0.000732	0.5	261.9	I	0.001336	386.5	P	0.000244	0	427.9	NC	0.153232			543.3	P	0.000244	0.3	388.5	NC	0.078937	513	P	0.000732	0.4	319.8	NC	0.008511	386.5	P	0.000244	0.2	463.3	NC	0.083826	gb:NM_138745.1 /DB_XREF=gi:20270274 /GEN=Mthfd1 /FEA=FLmRNA /CNT=271 /TID=Mm.29584.1 /TIER=FL+Stack /STK=170 /UG=Mm.29584 /LL=108156 /DEF=Mus musculus methylenetetrahydrofolate dehydrogenase (NADP+ dependent), methenyltetrahydrofolate cyclohydrolase, formyltetrahydrofolate synthase (Mthfd1), mRNA. /PROD=methylenetetrahydrofolate dehydrogenase (NADP+dependent), methenyltetrahydrofolate cyclohydrol…
1415918_a_at	16217.7	P	0.000244	-0.4	21173.5	NC	0.966696	16987.5	P	0.000244	-0.3	20043.5	NC	0.987976	16143.1	P	0.000244	-0.4	21976.1	NC	0.905721			16217.7	P	0.000244	-0.1	16854	NC	0.5	16987.5	P	0.000244	-0.2	19347.4	NC	0.973302	16143.1	P	0.000244	-0.1	18005.3	NC	0.5	gb:NM_009415.1 /DB_XREF=gi:6678412 /GEN=Tpi /FEA=FLmRNA /CNT=308 /TID=Mm.4222.1 /TIER=FL+Stack /STK=169 /UG=Mm.4222 /LL=21991 /DEF=Mus musculus triosephosphate isomerase (Tpi), mRNA. /PROD=triosephosphate isomerase /FL=gb:NM_009415.1
1415919_at	2060.9	P	0.000244	0	1867	NC	0.5	2087	P	0.000244	0	2017.2	NC	0.5	1655.1	P	0.000244	0.1	1948.3	NC	0.5			2060.9	P	0.000244	0.2	1816.8	NC	0.024755	2087	P	0.000244	0.1	1883.2	NC	0.099852	1655.1	P	0.000244	0.2	1990.1	NC	0.5	gb:NM_008721.1 /DB_XREF=gi:6679105 /GEN=Npdc1 /FEA=FLmRNA /CNT=248 /TID=Mm.1131.1 /TIER=FL+Stack /STK=169 /UG=Mm.1131 /LL=18146 /DEF=Mus musculus neural proliferation, differentiation and control gene 1 (Npdc1), mRNA. /PROD=neural proliferation, differentiation andcontrol gene 1 /FL=gb:NM_008721.1 gb:BC003320.1 gb:L03814.1
1415920_at	5286.2	P	0.000244	0.1	5366.6	NC	0.354442	4854.3	P	0.000244	0	5099.3	NC	0.5	5344.8	P	0.000244	0.1	5166.1	NC	0.094279			5286.2	P	0.000244	0.1	4855.9	NC	0.318909	4854.3	P	0.000244	0.1	4538.1	NC	0.5	5344.8	P	0.000244	0.2	4531	I	0.001486	gb:NM_031249.1 /DB_XREF=gi:13752574 /GEN=Cstf2t-pending /FEA=FLmRNA /CNT=233 /TID=Mm.22031.1 /TIER=FL+Stack /STK=169 /UG=Mm.22031 /LL=83410 /DEF=Mus musculus cleavage stimulation factor, 3 pre-RNA subunit 2, 64 kDa, tau (Cstf2t-pending), mRNA. /PROD=cleavage stimulation factor, 3 pre-RNA subunit2, 64 kDa, tau /FL=gb:BC026995.1 gb:NM_031249.1 gb:AF322194.1
1415921_a_at	53.1	A	0.219482	0.1	61.6	NC	0.5	27.8	P	0.030273	-0.3	41.5	NC	0.177412	11.7	A	0.366211	-1.3	43.1	NC	0.5			53.1	A	0.219482	0	43.8	NC	0.5	27.8	P	0.030273	-0.5	38.5	NC	0.5	11.7	A	0.366211	-1.4	35.6	NC	0.938478	gb:AF167552.1 /DB_XREF=gi:8071637 /FEA=FLmRNA /CNT=220 /TID=Mm.21526.1 /TIER=FL /STK=1 /UG=Mm.21526 /LL=29820 /UG_GENE=Tnfrsf19 /DEF=Mus musculus TAJ-alpha long mRNA, complete cds. /PROD=TAJ-alpha long /FL=gb:AF167552.1 gb:AB040432.1 gb:NM_013869.2 gb:AF173166.1
1415922_s_at	954.9	P	0.000244	-0.1	1040.1	NC	0.5	1354.7	P	0.000244	0	1606.7	NC	0.5	1144	P	0.000244	0.1	1240.9	NC	0.138386			954.9	P	0.000244	-0.1	1123.3	NC	0.5	1354.7	P	0.000244	0	1159	NC	0.5	1144	P	0.000244	0.1	1171.9	NC	0.5	gb:NM_010807.1 /DB_XREF=gi:6754705 /GEN=Mlp /FEA=FLmRNA /CNT=261 /TID=Mm.2769.1 /TIER=FL+Stack /STK=168 /UG=Mm.2769 /LL=17357 /DEF=Mus musculus MARCKS-like protein (Mlp), mRNA. /PROD=MARCKS-like protein /FL=gb:BC006757.1 gb:NM_010807.1
1415923_at	7317.9	P	0.000244	0.3	6394.3	I	0.000307	7603.1	P	0.000244	0.3	6594.9	I	0.000692	10319.5	P	0.000244	0.3	6912.1	NC	0.026698			7317.9	P	0.000244	0.1	7486.6	NC	0.5	7603.1	P	0.000244	0.1	7691.6	NC	0.5	10319.5	P	0.000244	0	8069.5	NC	0.5	gb:NM_010882.1 /DB_XREF=gi:6754805 /GEN=Ndn /FEA=FLmRNA /CNT=258 /TID=Mm.7089.1 /TIER=FL+Stack /STK=168 /UG=Mm.7089 /LL=17984 /DEF=Mus musculus necdin (Ndn), mRNA. /PROD=necdin /FL=gb:NM_010882.1 gb:M80840.1 gb:BC015268.1
1415924_at	3.4	A	0.72583	-4.1	46.3	NC	0.984574	51.8	A	0.27417	2.3	4	NC	0.274048	6.2	A	0.601074	0	7.5	NC	0.5			3.4	A	0.72583	-3.6	37.1	NC	0.952736	51.8	A	0.27417	1.7	15.3	NC	0.008511	6.2	A	0.601074	-3.7	100.1	D	0.998514	gb:NM_009407.1 /DB_XREF=gi:6678394 /GEN=Tnp1 /FEA=FLmRNA /CNT=178 /TID=Mm.661.1 /TIER=FL+Stack /STK=168 /UG=Mm.661 /LL=21958 /DEF=Mus musculus transition protein 1 (Tnp1), mRNA. /PROD=transition protein 1 /FL=gb:NM_009407.1
1415925_a_at	662.3	P	0.000732	-0.1	608.2	NC	0.5	506.7	P	0.000732	-0.2	729.9	NC	0.805199	637.2	P	0.000732	0	695.7	NC	0.5			662.3	P	0.000732	0.3	500.7	MI	0.002032	506.7	P	0.000732	0.2	447.8	NC	0.006503	637.2	P	0.000732	0.5	457.8	I	6.8e-05	gb:NM_053074.1 /DB_XREF=gi:16716348 /GEN=Nup62 /FEA=FLmRNA /CNT=267 /TID=Mm.22687.1 /TIER=FL+Stack /STK=167 /UG=Mm.22687 /LL=18226 /DEF=Mus musculus nucleoporin 62 (Nup62), mRNA. /PROD=nucleoporin 62 /FL=gb:NM_053074.1 gb:BC005784.1
1415926_at	705.1	P	0.000244	-0.2	719.2	NC	0.5	574.5	P	0.000244	-0.1	603	NC	0.5	633.8	P	0.000244	-0.1	674.6	NC	0.5			705.1	P	0.000244	0.4	535.2	NC	0.012024	574.5	P	0.000244	0.4	430.5	I	0.000618	633.8	P	0.000244	0.4	480.8	NC	0.044149	gb:NM_053074.1 /DB_XREF=gi:16716348 /GEN=Nup62 /FEA=FLmRNA /CNT=267 /TID=Mm.22687.1 /TIER=FL+Stack /STK=167 /UG=Mm.22687 /LL=18226 /DEF=Mus musculus nucleoporin 62 (Nup62), mRNA. /PROD=nucleoporin 62 /FL=gb:NM_053074.1 gb:BC005784.1
1415927_at	165.1	P	0.01416	-0.2	161.8	NC	0.777251	194.9	P	0.030273	-0.1	163.9	NC	0.5	255.8	P	0.030273	0	192.8	NC	0.570859			165.1	P	0.01416	-0.1	152	NC	0.5	194.9	P	0.030273	-0.4	241.2	NC	0.978776	255.8	P	0.030273	0.4	162.7	NC	0.5	gb:NM_009608.1 /DB_XREF=gi:14192921 /GEN=Actc1 /FEA=FLmRNA /CNT=375 /TID=Mm.686.1 /TIER=FL+Stack /STK=166 /UG=Mm.686 /LL=11464 /DEF=Mus musculus actin, alpha, cardiac (Actc1), mRNA. /PROD=actin, alpha, cardiac /FL=gb:NM_009608.1
1415928_a_at	6795.9	P	0.000244	0.3	5155.7	I	0.000189	5958.1	P	0.000244	0.3	5054.3	I	6.8e-05	6471.9	P	0.000244	0.3	4954	I	3e-05			6795.9	P	0.000244	0.3	5830.4	NC	0.003355	5958.1	P	0.000244	0.2	5446.9	NC	0.111714	6471.9	P	0.000244	0.2	6061.2	NC	0.222749	gb:NM_026160.1 /DB_XREF=gi:13385663 /GEN=Map1lc3 /FEA=FLmRNA /CNT=435 /TID=Mm.28357.1 /TIER=FL+Stack /STK=166 /UG=Mm.28357 /LL=67443 /DEF=Mus musculus microtubule-associated protein 1 light chain 3 (Map1lc3), mRNA. /PROD=microtubule-associated protein 1 light chain 3 /FL=gb:NM_026160.1 gb:AF255953.1
1415929_at	7781.7	P	0.000244	0.3	6776.9	I	0.000438	7471.7	P	0.000244	0.3	6240.5	I	0.000241	7989.6	P	0.000244	0.2	6328.8	I	0.00013			7781.7	P	0.000244	0.3	6401.4	I	0.000147	7471.7	P	0.000244	0.1	6758	NC	0.37888	7989.6	P	0.000244	0.2	7043.5	NC	0.145682	gb:NM_026160.1 /DB_XREF=gi:13385663 /GEN=Map1lc3 /FEA=FLmRNA /CNT=435 /TID=Mm.28357.1 /TIER=FL+Stack /STK=166 /UG=Mm.28357 /LL=67443 /DEF=Mus musculus microtubule-associated protein 1 light chain 3 (Map1lc3), mRNA. /PROD=microtubule-associated protein 1 light chain 3 /FL=gb:NM_026160.1 gb:AF255953.1
1415930_a_at	7553.6	P	0.000244	0.6	5553.2	I	2e-05	7449.8	P	0.000244	0.6	5421.5	I	2e-05	7251.1	P	0.000244	0.6	5589.5	I	2e-05			7553.6	P	0.000244	0.3	6181.2	I	2e-05	7449.8	P	0.000244	0.2	5694.4	NC	0.131343	7251.1	P	0.000244	0.2	6510.3	NC	0.016731	gb:AU080586 /DB_XREF=gi:6085340 /DB_XREF=AU080586 /CLONE=MNCb-5832 /FEA=FLmRNA /CNT=435 /TID=Mm.28357.1 /TIER=Stack /STK=21 /UG=Mm.28357 /LL=67443 /UG_GENE=Map1lc3 /UG_TITLE=microtubule-associated protein 1 light chain 3 /FL=gb:NM_026160.1 gb:AF255953.1
1415931_at	10.3	A	0.27417	-2.1	38	NC	0.681091	43.4	A	0.19458	0.5	30.1	NC	0.213188	29.1	A	0.398926	-0.1	54.2	NC	0.796129			10.3	A	0.27417	-3.2	86.7	NC	0.945978	43.4	A	0.19458	-0.3	60.6	NC	0.854318	29.1	A	0.398926	-1.3	48.1	NC	0.977068	gb:M14951.1 /DB_XREF=gi:193484 /FEA=FLmRNA /CNT=323 /TID=Mm.3862.1 /TIER=FL /STK=1 /UG=Mm.3862 /LL=16002 /UG_GENE=Igf2 /UG_TITLE=insulin-like growth factor 2 /DEF=Mouse insulin-like growth factor II (IGF-II) mRNA, complete cds. /FL=gb:NM_010514.1 gb:M14951.1
1415932_x_at	1875.3	P	0.000244	-0.3	2355.5	NC	0.669411	1886.4	P	0.000244	-0.6	2712.8	D	0.999759	1856.5	P	0.000244	-0.5	2654.3	NC	0.925732			1875.3	P	0.000244	0.3	1635.7	NC	0.009292	1886.4	P	0.000244	0	1569.8	NC	0.5	1856.5	P	0.000244	0.2	1670.8	NC	0.145682	gb:NM_015731.1 /DB_XREF=gi:7656915 /GEN=Atp9a /FEA=FLmRNA /CNT=237 /TID=Mm.10288.1 /TIER=FL+Stack /STK=166 /UG=Mm.10288 /LL=11981 /DEF=Mus musculus ATPase, class II, type 9A (Atp9a), mRNA. /PROD=ATPase, class 2 /FL=gb:AF152243.1 gb:NM_015731.1
1415933_a_at	11958.6	P	0.000244	0.2	10209.9	I	0.000214	10781.8	P	0.000244	0.2	8768.5	NC	0.003355	11517.3	P	0.000244	0.4	8758.7	I	0.000273			11958.6	P	0.000244	0.4	9234.8	I	4.6e-05	10781.8	P	0.000244	0.1	9531.8	NC	0.354442	11517.3	P	0.000244	0.3	9431.6	I	6e-05	gb:NM_007747.1 /DB_XREF=gi:6680985 /GEN=Cox5a /FEA=FLmRNA /CNT=352 /TID=Mm.360.1 /TIER=FL+Stack /STK=165 /UG=Mm.360 /LL=12858 /DEF=Mus musculus cytochrome c oxidase, subunit Va (Cox5a), mRNA. /PROD=cytochrome c oxidase, subunit Va /FL=gb:NM_007747.1
1415934_at	2036.3	P	0.000244	0.2	2067.5	NC	0.088938	2064.1	P	0.000244	0.2	1986.1	NC	0.194801	2174.2	P	0.000244	0	2309.7	NC	0.5			2036.3	P	0.000244	0.3	1764.6	I	0.000552	2064.1	P	0.000244	0.3	1937.9	NC	0.105663	2174.2	P	0.000244	0.2	1935.5	NC	0.161038	gb:AF482000.1 /DB_XREF=gi:19526371 /GEN=Csn8 /FEA=FLmRNA /CNT=308 /TID=Mm.29572.1 /TIER=FL+Stack /STK=165 /UG=Mm.29572 /LL=98184 /DEF=Mus musculus COP9 signalosome subunit 8 (Csn8) mRNA, complete cds. /PROD=COP9 signalosome subunit 8 /FL=gb:NM_133805.1 gb:BC017690.1 gb:BC024421.1 gb:BC021488.1 gb:AF482000.1
1415935_at	134.8	P	0.00293	0.6	59.9	NC	0.011045	107.1	P	0.00415	0.7	73.6	NC	0.002753	134.2	P	0.010742	0.3	102.5	NC	0.078937			134.8	P	0.00293	0.2	110.4	NC	0.263341	107.1	P	0.00415	0.4	76.9	NC	0.138386	134.2	P	0.010742	0.2	77.3	NC	0.5	gb:NM_022315.1 /DB_XREF=gi:11612492 /GEN=Smoc2 /FEA=FLmRNA /CNT=227 /TID=Mm.30162.1 /TIER=FL+Stack /STK=165 /UG=Mm.30162 /LL=64074 /DEF=Mus musculus secreted modular calcium binding protein 2 (Smoc2), mRNA. /PROD=secreted modular calcium-binding protein 2 /FL=gb:BC019527.1 gb:NM_022315.1
1415936_at	251.9	P	0.001221	-1.2	477.1	D	0.999977	225.4	P	0.001221	-1.4	530.7	D	0.999562	216.5	P	0.001953	-1.3	488.2	D	0.999973			251.9	P	0.001221	-1.7	792.9	D	0.99998	225.4	P	0.001221	-2.2	800.3	D	0.99998	216.5	P	0.001953	-2	686.5	D	0.99998	gb:NM_013867.1 /DB_XREF=gi:7304924 /GEN=Bcar3 /FEA=FLmRNA /CNT=187 /TID=Mm.45815.1 /TIER=FL+Stack /STK=165 /UG=Mm.45815 /LL=29815 /DEF=Mus musculus breast cancer anti-estrogen resistance 3 (Bcar3), mRNA. /PROD=breast cancer anti-estrogen resistance 3 /FL=gb:AF179566.1 gb:NM_013867.1
1415937_s_at	388.5	P	0.000244	0	349	NC	0.5	329.1	P	0.000244	-0.1	318.2	NC	0.5	366.9	P	0.000244	0.1	344.8	NC	0.493524			388.5	P	0.000244	-0.1	354.3	NC	0.5	329.1	P	0.000244	0	361.5	NC	0.5	366.9	P	0.000244	0.4	286.1	NC	0.467656	gb:BM246857 /DB_XREF=gi:17882127 /DB_XREF=K0743H03-3 /CLONE=K0743H03 /FEA=FLmRNA /CNT=446 /TID=Mm.29816.1 /TIER=Stack /STK=34 /UG=Mm.29816 /LL=18571 /UG_GENE=Pdcd6ip /UG_TITLE=programmed cell death 6 interacting protein /FL=gb:AF119955.1 gb:AJ005073.1 gb:BC026823.1 gb:NM_011052.1
1415938_at	4.1	A	0.696289	-0.2	7.8	NC	0.747149	7.4	A	0.753906	-1.6	21.5	NC	0.467656	28.6	A	0.5	1.3	11.7	NC	0.5			4.1	A	0.696289	0.2	2.7	NC	0.454766	7.4	A	0.753906	-0.1	6.5	NC	0.692594	28.6	A	0.5	-1.2	49.6	NC	0.5	gb:NM_009258.1 /DB_XREF=gi:6678104 /GEN=Spink3 /FEA=FLmRNA /CNT=194 /TID=Mm.272.1 /TIER=FL+Stack /STK=164 /UG=Mm.272 /LL=20730 /DEF=Mus musculus serine protease inhibitor, Kazal type 3 (Spink3), mRNA. /PROD=serine protease inhibitor, Kazal type 3 /FL=gb:NM_009258.1
1415939_at	71.9	P	0.030273	-0.5	94.3	NC	0.921063	89.3	P	0.023926	0	96	NC	0.5	55.9	P	0.046143	-1.5	155.1	NC	0.995519			71.9	P	0.030273	0.7	95.1	NC	0.5	89.3	P	0.023926	-0.1	105.1	NC	0.5	55.9	P	0.046143	-0.6	99	NC	0.5	gb:NM_021355.1 /DB_XREF=gi:10946679 /GEN=Fmod /FEA=FLmRNA /CNT=228 /TID=Mm.41573.1 /TIER=FL+Stack /STK=164 /UG=Mm.41573 /LL=14264 /DEF=Mus musculus fibromodulin (Fmod), mRNA. /PROD=fibromodulin /FL=gb:NM_021355.1
1415940_at	1391.6	P	0.000244	-0.1	1455.9	NC	0.5	1552.6	P	0.000244	0	1548.5	NC	0.5	1443.3	P	0.000244	-0.2	1607.8	NC	0.633407			1391.6	P	0.000244	0	1392.4	NC	0.5	1552.6	P	0.000244	0.2	1425.8	NC	0.185981	1443.3	P	0.000244	0	1472.7	NC	0.5	gb:NM_133349.1 /DB_XREF=gi:19111157 /GEN=AA407930 /FEA=FLmRNA /CNT=202 /TID=Mm.24521.1 /TIER=FL+Stack /STK=164 /UG=Mm.24521 /LL=100494 /DEF=Mus musculus expressed sequence AA407930 (AA407930), mRNA. /PROD=arsenite inducible RNA associated protein /FL=gb:NM_133349.1 gb:AF224494.1
1415941_s_at	865.7	P	0.000244	-0.3	969.1	NC	0.558077	807.3	P	0.000244	-0.1	862.6	NC	0.5	776.7	P	0.000244	-0.2	893.1	NC	0.5			865.7	P	0.000244	0	823.5	NC	0.5	807.3	P	0.000244	0.2	688.1	NC	0.242585	776.7	P	0.000244	0	777.3	NC	0.5	gb:NM_133349.1 /DB_XREF=gi:19111157 /GEN=AA407930 /FEA=FLmRNA /CNT=202 /TID=Mm.24521.1 /TIER=FL+Stack /STK=164 /UG=Mm.24521 /LL=100494 /DEF=Mus musculus expressed sequence AA407930 (AA407930), mRNA. /PROD=arsenite inducible RNA associated protein /FL=gb:NM_133349.1 gb:AF224494.1
1415942_at	12634.3	P	0.000244	0.3	10137.3	I	2.3e-05	12817.5	P	0.000244	0.5	9158.9	I	2e-05	12369.6	P	0.000244	0.3	9891.9	NC	0.00712			12634.3	P	0.000244	0.4	9421.7	I	2e-05	12817.5	P	0.000244	0.4	10323	I	8.8e-05	12369.6	P	0.000244	0.4	9773.2	I	8.8e-05	gb:NM_052835.1 /DB_XREF=gi:16418338 /GEN=Rpl10 /FEA=FLmRNA /CNT=356 /TID=Mm.100113.1 /TIER=FL+Stack /STK=163 /UG=Mm.100113 /LL=110954 /DEF=Mus musculus ribosomal protein 10 (Rpl10), mRNA. /PROD=ribosomal protein 10 /FL=gb:BC024901.1 gb:NM_052835.1 gb:M93980.1
1415943_at	43.4	A	0.095215	0.7	33.7	NC	0.60871	46.3	A	0.334473	-1.4	65	NC	0.966696	72.8	A	0.095215	-0.4	56.6	NC	0.583567			43.4	A	0.095215	-0.3	82.9	NC	0.681091	46.3	A	0.334473	0	28.8	NC	0.5	72.8	A	0.095215	-0.2	74.7	NC	0.5	gb:BC010560.1 /DB_XREF=gi:14714818 /FEA=FLmRNA /CNT=374 /TID=Mm.2580.1 /TIER=FL+Stack /STK=163 /UG=Mm.2580 /LL=20969 /UG_GENE=Sdc1 /DEF=Mus musculus, syndecan 1, clone MGC:5879 IMAGE:3501359, mRNA, complete cds. /PROD=syndecan 1 /FL=gb:BC010560.1 gb:NM_011519.1
1415944_at	13.7	A	0.567627	-1.8	55.8	NC	0.5	14.9	A	0.633789	-0.7	17.1	NC	0.657563	31.9	A	0.533936	0.8	16.4	NC	0.5			13.7	A	0.567627	-1.8	79.1	NC	0.830902	14.9	A	0.633789	-0.4	16.4	NC	0.736659	31.9	A	0.533936	-1.1	71	NC	0.814019	gb:NM_011519.1 /DB_XREF=gi:6755437 /GEN=Sdc1 /FEA=FLmRNA /CNT=374 /TID=Mm.2580.1 /TIER=FL+Stack /STK=19 /UG=Mm.2580 /LL=20969 /DEF=Mus musculus syndecan 1 (Sdc1), mRNA. /PROD=syndecan 1 /FL=gb:BC010560.1 gb:NM_011519.1
1415945_at	112.6	P	0.001953	-0.3	96.3	NC	0.5	55.2	P	0.018555	-0.3	108.2	NC	0.5	65.4	P	0.01416	-0.4	81	NC	0.5			112.6	P	0.001953	-0.2	100.5	NC	0.5	55.2	P	0.018555	-0.3	81.1	NC	0.39129	65.4	P	0.01416	0.3	74.1	NC	0.5	gb:NM_008566.1 /DB_XREF=gi:6678829 /GEN=Mcmd5 /FEA=FLmRNA /CNT=278 /TID=Mm.5048.1 /TIER=FL+Stack /STK=163 /UG=Mm.5048 /LL=17218 /DEF=Mus musculus mini chromosome maintenance deficient 5 (S. cerevisiae) (Mcmd5), mRNA. /PROD=mini chromosome maintenance deficient 5 (S.cerevisiae) /FL=gb:NM_008566.1 gb:D26090.1
1415946_at	1451.6	P	0.000732	-0.4	1839.1	NC	0.925732	1539.4	P	0.000732	-0.4	1753.9	MD	0.99751	1608.7	P	0.000732	-0.2	1668.7	NC	0.736659			1451.6	P	0.000732	0.1	1387.3	NC	0.5	1539.4	P	0.000732	0	1254.7	NC	0.5	1608.7	P	0.000732	0.1	1470.3	NC	0.5	gb:NM_011822.1 /DB_XREF=gi:6754049 /GEN=Pigq /FEA=FLmRNA /CNT=233 /TID=Mm.6354.1 /TIER=FL+Stack /STK=163 /UG=Mm.6354 /LL=14755 /DEF=Mus musculus phosphatidylinositol glycan, class Q (Pigq), mRNA. /PROD=glycosylphosphatidylinositol 1 homolog (human) /FL=gb:BC014287.1 gb:NM_011822.1 gb:AB008895.1
1415947_at	924.1	P	0.000244	0.2	767	NC	0.083826	857.1	P	0.000244	0.1	994.7	NC	0.5	806.2	P	0.000244	0	735.4	NC	0.263341			924.1	P	0.000244	0	944.9	NC	0.5	857.1	P	0.000244	-0.3	987.5	NC	0.911062	806.2	P	0.000244	-0.3	1010.2	NC	0.958799	gb:NM_011804.1 /DB_XREF=gi:6753519 /GEN=Creg /FEA=FLmRNA /CNT=313 /TID=Mm.459.1 /TIER=FL+Stack /STK=161 /UG=Mm.459 /LL=23850 /DEF=Mus musculus cellular repressor of E1A-stimulated genes (Creg), mRNA. /PROD=cellular repressor of E1A-stimulated genes /FL=gb:NM_011804.1 gb:AF084524.1 gb:BC027426.1
1415948_at	888.9	P	0.000244	-0.3	1157.9	NC	0.736659	836.8	P	0.000244	-0.3	1043.4	NC	0.838962	711.1	P	0.000244	-0.4	985	NC	0.5			888.9	P	0.000244	-0.1	988.9	NC	0.5	836.8	P	0.000244	-0.2	870.5	NC	0.5	711.1	P	0.000244	-0.3	936.2	NC	0.971234	gb:BC027426.1 /DB_XREF=gi:20071654 /FEA=FLmRNA /CNT=313 /TID=Mm.459.1 /TIER=FL+Stack /STK=33 /UG=Mm.459 /LL=23850 /UG_GENE=Creg /DEF=Mus musculus, cellular repressor of E1A-stimulated genes, clone MGC:36084 IMAGE:3670649, mRNA, complete cds. /PROD=cellular repressor of E1A-stimulated genes /FL=gb:NM_011804.1 gb:AF084524.1 gb:BC027426.1
1415949_at	22526.4	P	0.000244	0.2	23289.1	NC	0.035785	25036.3	P	0.000244	0.4	25032.5	I	0.000307	27624.1	P	0.000244	0.1	21298.5	NC	0.035785			22526.4	P	0.000244	0	24269.7	NC	0.5	25036.3	P	0.000244	0.2	27720.9	NC	0.242585	27624.1	P	0.000244	0	25168	NC	0.5	gb:BC010197.1 /DB_XREF=gi:16307317 /FEA=FLmRNA /CNT=333 /TID=Mm.31395.1 /TIER=FL+Stack /STK=161 /UG=Mm.31395 /LL=12876 /UG_GENE=Cpe /DEF=Mus musculus, Carboxypeptidase E, clone MGC:7101 IMAGE:3157558, mRNA, complete cds. /PROD=Carboxypeptidase E /FL=gb:NM_013494.1 gb:U23184.1 gb:BC010197.1
1415950_a_at	7915.3	P	0.000244	-0.4	11868	NC	0.925732	7415.7	P	0.000244	-0.4	12084.7	D	0.999654	6945.9	P	0.000244	-0.7	11599.2	D	0.999034			7915.3	P	0.000244	0.3	6234.4	I	2.3e-05	7415.7	P	0.000244	0.2	6157	NC	0.007788	6945.9	P	0.000244	0.1	6141.9	NC	0.111714	gb:NM_018858.1 /DB_XREF=gi:9256571 /GEN=Pbp /FEA=FLmRNA /CNT=307 /TID=Mm.195898.1 /TIER=FL+Stack /STK=161 /UG=Mm.195898 /LL=23980 /DEF=Mus musculus phosphatidylethanolamine binding protein (Pbp), mRNA. /PROD=phosphatidylethanolamine binding protein /FL=gb:U43206.1 gb:AF300422.1 gb:BC008169.1 gb:NM_018858.1 gb:AB046417.1
1415951_at	88.8	A	0.095215	-0.2	97.9	NC	0.5	135.2	P	0.046143	0.2	89.4	NC	0.203871	112.1	A	0.067627	-0.1	111.3	NC	0.5			88.8	A	0.095215	0.1	106.7	NC	0.5	135.2	P	0.046143	0.6	68.3	NC	0.022932	112.1	A	0.067627	0.2	75.9	NC	0.5	gb:NM_010221.1 /DB_XREF=gi:6806906 /GEN=Fkbp10 /FEA=FLmRNA /CNT=240 /TID=Mm.3894.1 /TIER=FL+Stack /STK=161 /UG=Mm.3894 /LL=14230 /DEF=Mus musculus FK506 binding protein 10 (65 kDa) (Fkbp10), mRNA. /PROD=FK506 binding protein 10 (65 kDa) /FL=gb:NM_010221.1 gb:L07063.1
1415952_at	625.3	P	0.000244	-0.5	966.4	NC	0.952736	631	P	0.000244	-0.7	1032.3	D	0.999693	485.4	P	0.000244	-0.8	1078.5	D	0.99994			625.3	P	0.000244	0	532.6	NC	0.5	631	P	0.000244	0.4	578.9	NC	0.030967	485.4	P	0.000244	0	235.7	NC	0.5	gb:NM_007928.1 /DB_XREF=gi:6679642 /GEN=Emk /FEA=FLmRNA /CNT=213 /TID=Mm.4082.1 /TIER=FL+Stack /STK=160 /UG=Mm.4082 /LL=13728 /DEF=Mus musculus ELKL motif kinase (Emk), mRNA. /PROD=ELKL motif kinase /FL=gb:NM_007928.1
1415953_s_at	394.9	P	0.001221	-0.2	379.5	NC	0.5	498.2	P	0.001953	0.2	304.1	NC	0.467656	305.5	P	0.00293	-0.2	447.9	NC	0.5			394.9	P	0.001221	-0.2	395.5	NC	0.532344	498.2	P	0.001953	-0.1	504.1	NC	0.692594	305.5	P	0.00293	-0.4	459.9	NC	0.996645	gb:BI686265 /DB_XREF=gi:15648893 /DB_XREF=603312773F1 /CLONE=IMAGE:5352498 /FEA=FLmRNA /CNT=213 /TID=Mm.4082.1 /TIER=ConsEnd /STK=0 /UG=Mm.4082 /LL=13728 /UG_GENE=Emk /UG_TITLE=ELKL motif kinase /FL=gb:NM_007928.1
1415954_at	4.4	A	0.5	0.8	7.2	NC	0.633407	19.2	A	0.27417	-0.5	39.7	NC	0.846768	4.8	A	0.533936	0.7	1.1	NC	0.366593			4.4	A	0.5	1.3	1.2	NC	0.5	19.2	A	0.27417	2.2	2.5	NC	0.010135	4.8	A	0.533936	0.4	4.7	NC	0.5	gb:AB009661.1 /DB_XREF=gi:6016831 /FEA=FLmRNA /CNT=489 /TID=Mm.6977.1 /TIER=FL+Stack /STK=159 /UG=Mm.6977 /LL=22074 /UG_GENE=Try4 /DEF=Mus musculus mRNA for TESP4, complete cds. /PROD=TESP4 /FL=gb:NM_011646.1 gb:AB009661.1
1415955_x_at	110.2	A	0.095215	0.2	86.1	NC	0.5	127.1	A	0.095215	0.4	75.2	NC	0.429141	50.6	A	0.246094	-0.5	85.5	NC	0.5			110.2	A	0.095215	-0.3	136.9	NC	0.5	127.1	A	0.095215	-0.1	99.2	NC	0.5	50.6	A	0.246094	-0.4	170.5	NC	0.905721	gb:K02926.1 /DB_XREF=gi:200488 /FEA=FLmRNA /CNT=208 /TID=Mm.42733.1 /TIER=FL+Stack /STK=159 /UG=Mm.42733 /LL=19118 /UG_GENE=Prm1 /UG_TITLE=protamine 1 /DEF=Mouse protamine 1 mRNA, complete cds. /FL=gb:M27500.1 gb:NM_013637.1 gb:K02926.1
1415956_a_at	1462.5	P	0.010742	0.3	1652.3	I	0.001201	1597.1	P	0.010742	0.3	1660.6	NC	0.010135	1285.3	P	0.010742	0.1	1304.2	NC	0.065566			1462.5	P	0.010742	0.1	1345.3	NC	0.5	1597.1	P	0.010742	0.1	1463.8	NC	0.5	1285.3	P	0.010742	-0.1	1339.8	NC	0.5	gb:AI327059 /DB_XREF=gi:4061488 /DB_XREF=mf79f03.x1 /CLONE=IMAGE:420509 /FEA=FLmRNA /CNT=249 /TID=Mm.4597.1 /TIER=Stack /STK=32 /UG=Mm.4597 /LL=18555 /UG_GENE=Pctk1 /UG_TITLE=PCTAIRE-motif protein kinase 1 /FL=gb:NM_011049.1
1415957_a_at	2301.5	P	0.000244	0.2	2010.1	NC	0.006503	2372.2	P	0.000244	0.2	1878.3	NC	0.018128	2411.3	P	0.000244	0.3	1995.7	NC	0.030967			2301.5	P	0.000244	0.2	1967.6	NC	0.169098	2372.2	P	0.000244	0.2	2069.1	I	0.000492	2411.3	P	0.000244	0.3	2029.3	NC	0.003699	gb:AV297071 /DB_XREF=gi:6329094 /DB_XREF=AV297071 /CLONE=5730446G15 /FEA=FLmRNA /CNT=228 /TID=Mm.38344.1 /TIER=Stack /STK=9 /UG=Mm.38344 /LL=18114 /UG_GENE=Nnp1 /UG_TITLE=novel nuclear protein 1 /FL=gb:NM_010925.1 gb:U79773.1
1415958_at	383.8	P	0.046143	0.9	119.2	NC	0.318909	375.3	A	0.067627	1.4	98.6	NC	0.033304	380.3	A	0.095215	0.7	101.1	NC	0.284967			383.8	P	0.046143	1.2	124.9	NC	0.019624	375.3	A	0.067627	1.8	90.3	I	0.000147	380.3	A	0.095215	0.5	145.8	NC	0.138386	gb:NM_009204.1 /DB_XREF=gi:6678014 /GEN=Slc2a4 /FEA=FLmRNA /CNT=210 /TID=Mm.10661.1 /TIER=FL+Stack /STK=159 /UG=Mm.10661 /LL=20528 /DEF=Mus musculus solute carrier family 2 (facilitated glucose transporter), member 4 (Slc2a4), mRNA. /PROD=solute carrier family 2 (facilitated glucosetransporter), member 4 /FL=gb:NM_009204.1 gb:AB008453.1 gb:M23383.1 gb:BC014282.1
1415959_at	175.4	P	0.00415	4.1	4.9	I	2.3e-05	155.5	P	0.001221	3.3	12.9	I	0.000114	148.4	P	0.000732	1.6	23.1	I	2.3e-05			175.4	P	0.00415	2.2	32.3	I	4e-05	155.5	P	0.001221	3	18.9	I	3.5e-05	148.4	P	0.000732	1	59.2	I	2.3e-05	gb:AB008453.1 /DB_XREF=gi:9392289 /GEN=GLUT4 /FEA=FLmRNA /CNT=210 /TID=Mm.10661.1 /TIER=FL /STK=1 /UG=Mm.10661 /LL=20528 /DEF=Mus musculus GLUT4 mRNA for Glucose transporter 4, complete cds. /PROD=Glucose transporter 4 /FL=gb:NM_009204.1 gb:AB008453.1 gb:M23383.1 gb:BC014282.1
1415960_at	65	A	0.149658	3.2	12.6	NC	0.37888	73.4	A	0.19458	-0.3	88.3	NC	0.5	78.8	A	0.219482	0.1	83.8	NC	0.5			65	A	0.149658	0.2	57.3	NC	0.5	73.4	A	0.19458	-0.1	62.3	NC	0.242585	78.8	A	0.219482	-0.6	114.2	NC	0.894337	gb:NM_010824.1 /DB_XREF=gi:6754731 /GEN=Mpo /FEA=FLmRNA /CNT=182 /TID=Mm.4668.1 /TIER=FL+Stack /STK=158 /UG=Mm.4668 /LL=17523 /DEF=Mus musculus myeloperoxidase (Mpo), mRNA. /PROD=myeloperoxidase /FL=gb:NM_010824.1
1415961_at	8007.5	P	0.000244	-0.2	8951.5	NC	0.5	8642.4	P	0.000244	-0.1	9290.9	NC	0.5	8460.6	P	0.000244	-0.1	9180	NC	0.5			8007.5	P	0.000244	0.1	7873.7	NC	0.5	8642.4	P	0.000244	0	8770.2	NC	0.5	8460.6	P	0.000244	0	8287.3	NC	0.5	gb:NM_022417.1 /DB_XREF=gi:11967942 /GEN=Itm3-pending /FEA=FLmRNA /CNT=369 /TID=Mm.29870.1 /TIER=FL+Stack /STK=157 /UG=Mm.29870 /LL=64294 /DEF=Mus musculus integral membrane protein 3 (Itm3-pending), mRNA. /PROD=integral membrane protein 3 /FL=gb:AF282981.1 gb:AF272044.1 gb:BC012952.1 gb:AB030199.1 gb:NM_022417.1
1415962_at	5619.2	P	0.000244	0.1	5010.4	NC	0.242585	5334.9	P	0.000244	0.2	4880	NC	0.044149	6106.5	P	0.000244	0.1	4948.6	NC	0.5			5619.2	P	0.000244	0.1	5254.8	NC	0.5	5334.9	P	0.000244	-0.2	5964	NC	0.5	6106.5	P	0.000244	0	6008.9	NC	0.5	gb:NM_080635.1 /DB_XREF=gi:18079340 /GEN=Eif3s3 /FEA=FLmRNA /CNT=320 /TID=Mm.183083.1 /TIER=FL+Stack /STK=157 /UG=Mm.183083 /LL=68135 /DEF=Mus musculus eukaryotic translation initiation factor 3, subunit 3 (gamma, 40kD) (Eif3s3), mRNA. /PROD=eukaryotic translation initiation factor 3,subunit 3 (gamma, 40kD) /FL=gb:BC014755.1 gb:NM_080635.1
1415963_at	4743.1	P	0.000244	0.7	3135.2	I	3e-05	4094.5	P	0.000244	0.4	3215.4	I	2e-05	4234.4	P	0.000244	0.4	3188.7	NC	0.016731			4743.1	P	0.000244	0.3	3401	I	0.000214	4094.5	P	0.000244	0.3	3070.7	MI	0.00225	4234.4	P	0.000244	0.1	3418.1	NC	0.39129	gb:NM_019868.1 /DB_XREF=gi:9845252 /GEN=Hnrph2 /FEA=FLmRNA /CNT=239 /TID=Mm.133936.1 /TIER=FL+Stack /STK=157 /UG=Mm.133936 /LL=56258 /DEF=Mus musculus heterogeneous nuclear ribonucleoprotein H2 (Hnrph2), mRNA. /PROD=heterogeneous nuclear ribonucleoprotein H2 /FL=gb:NM_019868.1 gb:BC005461.1
1415964_at	276.9	P	0.000244	-0.4	418.8	NC	0.725952	305.1	P	0.000732	-0.3	407.5	NC	0.5	399.8	P	0.000732	-0.1	364.4	NC	0.5			276.9	P	0.000244	-0.4	391.5	NC	0.938478	305.1	P	0.000732	0	348.1	NC	0.5	399.8	P	0.000732	-0.2	422.5	NC	0.921063	gb:BC007474.1 /DB_XREF=gi:13938634 /FEA=FLmRNA /CNT=521 /TID=Mm.140785.1 /TIER=FL+Stack /STK=156 /UG=Mm.140785 /LL=20249 /UG_GENE=Scd1 /DEF=Mus musculus, stearoyl-Coenzyme A desaturase 1, clone MGC:6427 IMAGE:3599932, mRNA, complete cds. /PROD=stearoyl-Coenzyme A desaturase 1 /FL=gb:BC007474.1 gb:NM_009127.1
1415965_at	70.7	P	0.00293	0.6	34.9	I	0.001832	57.2	P	0.000732	0.5	42.5	NC	0.003041	70	P	0.008057	0.3	37	NC	0.213188			70.7	P	0.00293	-0.5	107.1	NC	0.767451	57.2	P	0.000732	-0.4	65.1	NC	0.5	70	P	0.008057	-0.4	77.7	NC	0.703911	gb:NM_009127.1 /DB_XREF=gi:6677860 /GEN=Scd1 /FEA=FLmRNA /CNT=521 /TID=Mm.140785.1 /TIER=FL+Stack /STK=14 /UG=Mm.140785 /LL=20249 /DEF=Mus musculus stearoyl-Coenzyme A desaturase 1 (Scd1), mRNA. /PROD=stearoyl-Coenzyme A desaturase 1 /FL=gb:BC007474.1 gb:NM_009127.1
1415966_a_at	6277.7	P	0.000488	-0.1	6362.8	NC	0.5	6097.1	P	0.000488	-0.1	6529.2	NC	0.5	5938.2	P	0.000488	-0.1	6740.9	NC	0.5			6277.7	P	0.000488	0.2	5399.9	NC	0.067678	6097.1	P	0.000488	0.1	5744.6	NC	0.5	5938.2	P	0.000488	0.1	5543.8	NC	0.5	gb:NM_133666.1 /DB_XREF=gi:19526813 /GEN=Ndufv1 /FEA=FLmRNA /CNT=299 /TID=Mm.29842.1 /TIER=FL+Stack /STK=156 /UG=Mm.29842 /LL=17995 /DEF=Mus musculus NADH dehydrogenase flavoprotein 1 (Ndufv1), mRNA. /PROD=NADH dehydrogenase flavoprotein 1 /FL=gb:BC014818.1 gb:NM_133666.1
1415967_at	6465.7	P	0.000732	-0.1	5738.1	NC	0.5	6586.3	P	0.000244	0	6230.6	NC	0.5	6050.7	P	0.000732	0	6472.9	NC	0.5			6465.7	P	0.000732	0.2	5714.1	NC	0.038415	6586.3	P	0.000244	0.1	7025.1	NC	0.5	6050.7	P	0.000732	0.1	6831.3	NC	0.5	gb:NM_133666.1 /DB_XREF=gi:19526813 /GEN=Ndufv1 /FEA=FLmRNA /CNT=299 /TID=Mm.29842.1 /TIER=FL+Stack /STK=156 /UG=Mm.29842 /LL=17995 /DEF=Mus musculus NADH dehydrogenase flavoprotein 1 (Ndufv1), mRNA. /PROD=NADH dehydrogenase flavoprotein 1 /FL=gb:BC014818.1 gb:NM_133666.1
1415968_a_at	110.4	P	0.001953	-0.4	136.4	NC	0.964215	99.9	P	0.01416	0.2	134.9	NC	0.5	81.9	P	0.000244	-0.3	146.2	NC	0.5			110.4	P	0.001953	0.1	104.4	NC	0.5	99.9	P	0.01416	0.1	166.3	NC	0.5	81.9	P	0.000244	-0.7	174.3	NC	0.996645	gb:NM_010594.1 /DB_XREF=gi:6754405 /GEN=Kap /FEA=FLmRNA /CNT=383 /TID=Mm.13052.1 /TIER=FL+Stack /STK=155 /UG=Mm.13052 /LL=16483 /DEF=Mus musculus kidney androgen regulated protein (Kap), mRNA. /PROD=kidney androgen regulated protein /FL=gb:BC013453.1 gb:NM_010594.1 gb:M22810.1
1415969_s_at	7	A	0.780518	-0.1	2.4	NC	0.222749	22	A	0.828613	0.7	8.2	NC	0.5	4.7	A	0.828613	-0.7	5.6	NC	0.545234			7	A	0.780518	0	3.3	NC	0.296089	22	A	0.828613	0.1	23.1	NC	0.506476	4.7	A	0.828613	-0.1	19.8	NC	0.62112	gb:NM_010594.1 /DB_XREF=gi:6754405 /GEN=Kap /FEA=FLmRNA /CNT=383 /TID=Mm.13052.1 /TIER=FL+Stack /STK=155 /UG=Mm.13052 /LL=16483 /DEF=Mus musculus kidney androgen regulated protein (Kap), mRNA. /PROD=kidney androgen regulated protein /FL=gb:BC013453.1 gb:NM_010594.1 gb:M22810.1
1415970_at	14447.2	P	0.000244	-0.2	17410.1	NC	0.5	15526.6	P	0.000244	-0.1	16252.5	NC	0.5	15622.4	P	0.000244	-0.1	17572.8	NC	0.5			14447.2	P	0.000244	0.1	13560.8	NC	0.37888	15526.6	P	0.000244	0.1	14616	NC	0.5	15622.4	P	0.000244	0.1	14172.5	NC	0.416433	gb:NM_053071.1 /DB_XREF=gi:16716342 /GEN=Cox6c /FEA=FLmRNA /CNT=253 /TID=Mm.548.1 /TIER=FL+Stack /STK=155 /UG=Mm.548 /LL=12864 /DEF=Mus musculus cytochrome c oxidase, subunit VIc (Cox6c), mRNA. /PROD=cytochrome c oxidase, subunit VIc /FL=gb:BC024666.1 gb:NM_053071.1
1415971_at	8522.8	P	0.000244	0.9	4690	I	2e-05	8834.4	P	0.000244	0.9	4931.4	I	2e-05	8463.9	P	0.000244	0.8	4318.4	I	2e-05			8522.8	P	0.000244	0.4	6022.1	I	2e-05	8834.4	P	0.000244	0.6	5781	I	2e-05	8463.9	P	0.000244	0.4	6274.4	I	2.3e-05	gb:NM_008538.1 /DB_XREF=gi:6678767 /GEN=Macs /FEA=FLmRNA /CNT=608 /TID=Mm.30059.1 /TIER=FL+Stack /STK=155 /UG=Mm.30059 /LL=17118 /DEF=Mus musculus myristoylated alanine rich protein kinase C substrate (Macs), mRNA. /PROD=myristoylated alanine rich protein kinase Csubstrate /FL=gb:NM_008538.1 gb:M60474.1
1415972_at	3517.9	P	0.000244	0.4	2198.3	I	2e-05	3394.9	P	0.000244	0.5	2205.9	I	2e-05	3441.2	P	0.000244	0.5	2120.6	I	0.000273			3517.9	P	0.000244	0.5	2240.4	I	2e-05	3394.9	P	0.000244	0.6	2174	I	2e-05	3441.2	P	0.000244	0.6	2169.6	I	4e-05	gb:AW546141 /DB_XREF=gi:7191548 /DB_XREF=L0004B12-3 /CLONE=L0004B12 /FEA=FLmRNA /CNT=608 /TID=Mm.30059.1 /TIER=Stack /STK=82 /UG=Mm.30059 /LL=17118 /UG_GENE=Macs /UG_TITLE=myristoylated alanine rich protein kinase C substrate /FL=gb:NM_008538.1 gb:M60474.1
1415973_at	4397.8	P	0.000244	0.6	3115.4	I	2e-05	4674.8	P	0.000244	0.7	3248.2	I	2e-05	5232	P	0.000244	0.8	2887.2	I	4e-05			4397.8	P	0.000244	0.3	3440.4	I	2e-05	4674.8	P	0.000244	0.4	3697.7	I	0.000101	5232	P	0.000244	0.6	3289.8	I	2e-05	gb:BF141776 /DB_XREF=gi:10980816 /DB_XREF=601787644F1 /CLONE=IMAGE:4015522 /FEA=FLmRNA /CNT=608 /TID=Mm.30059.1 /TIER=Stack /STK=18 /UG=Mm.30059 /LL=17118 /UG_GENE=Macs /UG_TITLE=myristoylated alanine rich protein kinase C substrate /FL=gb:NM_008538.1 gb:M60474.1
1415974_at	768.3	P	0.000244	-0.1	851.2	NC	0.5	727.3	P	0.001953	-0.3	1000.3	NC	0.681091	647.2	P	0.001953	-0.3	937.1	NC	0.988955			768.3	P	0.000244	0.2	702.8	NC	0.015426	727.3	P	0.001953	0.3	700.5	NC	0.044149	647.2	P	0.001953	0.1	658.1	NC	0.5	gb:NM_023138.1 /DB_XREF=gi:12963520 /GEN=Map2k2 /FEA=FLmRNA /CNT=324 /TID=Mm.196584.1 /TIER=FL+Stack /STK=155 /UG=Mm.196584 /LL=26396 /DEF=Mus musculus mitogen activated protein kinase kinase 2 (Map2k2), mRNA. /PROD=mitogen activated protein kinase kinase 2 /FL=gb:BC014830.1 gb:NM_023138.1
1415975_at	200.5	P	0.001221	-0.2	227	NC	0.5	210.2	P	0.008057	-0.7	306.7	D	0.999308	190.8	P	0.00415	-0.4	310.7	NC	0.875448			200.5	P	0.001221	0	184.6	NC	0.416433	210.2	P	0.008057	-0.1	197.1	NC	0.5	190.8	P	0.00415	-0.1	226.8	NC	0.5	gb:NM_025821.1 /DB_XREF=gi:13385289 /GEN=1200011K09Rik /FEA=FLmRNA /CNT=385 /TID=Mm.142095.1 /TIER=FL+Stack /STK=155 /UG=Mm.142095 /LL=66879 /DEF=Mus musculus RIKEN cDNA 1200011K09 gene (1200011K09Rik), mRNA. /PROD=RIKEN cDNA 1200011K09 /FL=gb:NM_025821.1 gb:BC011225.1
1415976_a_at	18.9	A	0.219482	-2.4	60.1	NC	0.48058	76.2	A	0.27417	-0.7	119.8	NC	0.274048	83.2	A	0.219482	1.7	21.3	NC	0.021224			18.9	A	0.219482	-0.1	20.1	NC	0.5	76.2	A	0.27417	0.6	62.4	NC	0.354442	83.2	A	0.219482	2.6	13.9	NC	0.284967	gb:AU080787 /DB_XREF=gi:6085541 /DB_XREF=AU080787 /CLONE=MNCb-6072 /FEA=FLmRNA /CNT=385 /TID=Mm.142095.1 /TIER=Stack /STK=14 /UG=Mm.142095 /LL=66879 /UG_GENE=1200011K09Rik /UG_TITLE=RIKEN cDNA 1200011K09 gene /FL=gb:NM_025821.1 gb:BC011225.1
1415977_at	134.6	P	0.023926	-0.4	271.4	D	0.999899	98.3	A	0.111572	-0.7	230.5	D	0.999135	134.1	P	0.037598	-0.6	224.1	NC	0.994591			134.6	P	0.023926	0.7	98.5	NC	0.5	98.3	A	0.111572	0.6	81.8	NC	0.532344	134.1	P	0.037598	1	52	NC	0.429141	gb:NM_023627.1 /DB_XREF=gi:12963756 /GEN=1300017C10Rik /FEA=FLmRNA /CNT=243 /TID=Mm.29357.1 /TIER=FL+Stack /STK=155 /UG=Mm.29357 /LL=71780 /DEF=Mus musculus RIKEN cDNA 1300017C10 gene (1300017C10Rik), mRNA. /PROD=myo-inositol 1-phosphate synthase A1 /FL=gb:AF288525.1 gb:BC003458.1 gb:NM_023627.1
1415978_at	1106.3	P	0.000244	-0.5	1569.2	NC	0.997247	984.3	P	0.000244	-0.8	1504.7	D	0.99996	1003.8	P	0.000244	-0.7	1605.8	D	0.999786			1106.3	P	0.000244	0.2	1043	NC	0.242585	984.3	P	0.000244	0	995.3	NC	0.5	1003.8	P	0.000244	0	1133	NC	0.5	gb:NM_023279.1 /DB_XREF=gi:12963614 /GEN=Tubb3 /FEA=FLmRNA /CNT=233 /TID=Mm.40068.1 /TIER=FL+Stack /STK=155 /UG=Mm.40068 /LL=22152 /DEF=Mus musculus tubulin, beta 3 (Tubb3), mRNA. /PROD=tubulin, beta 3 /FL=gb:NM_023279.1 gb:AF312873.1
1415979_x_at	12441.6	P	0.000244	0	12192.5	NC	0.5	11843.9	P	0.000244	0	12523.4	NC	0.5	13334.8	P	0.000244	-0.1	12241.1	NC	0.5			12441.6	P	0.000244	-0.2	14345.7	NC	0.981872	11843.9	P	0.000244	-0.2	14159.8	NC	0.975245	13334.8	P	0.000244	-0.3	14602	NC	0.98579	gb:BC025909.1 /DB_XREF=gi:19483860 /FEA=FLmRNA /CNT=306 /TID=Mm.37835.1 /TIER=FL+Stack /STK=154 /UG=Mm.37835 /LL=19989 /UG_GENE=Rpl7 /DEF=Mus musculus, ribosomal protein L7, clone MGC:31027 IMAGE:5027545, mRNA, complete cds. /PROD=ribosomal protein L7 /FL=gb:BC025909.1 gb:NM_011291.1
1415980_at	6643.8	P	0.000244	-0.1	7775.7	NC	0.5	6928.5	P	0.000244	-0.1	7664.6	NC	0.5	7115.1	P	0.000244	0	8106.8	NC	0.5			6643.8	P	0.000244	0.2	6085.5	NC	0.021224	6928.5	P	0.000244	0.1	6766.9	NC	0.5	7115.1	P	0.000244	0.1	6576.5	NC	0.5	gb:NM_026468.1 /DB_XREF=gi:13385959 /GEN=Atp5g2 /FEA=FLmRNA /CNT=334 /TID=Mm.10314.1 /TIER=FL+Stack /STK=154 /UG=Mm.10314 /LL=67942 /DEF=Mus musculus ATP synthase, H+ transporting, mitochondrial F0 complex, subunit c (subunit 9), isoform 2 (Atp5g2), mRNA. /PROD=ATP synthase, H+ transporting, mitochondrial F0complex, subunit c (subunit 9), isoform 2 /FL=gb:NM_026468.1 gb:BC006813.1
1415981_at	1816.9	P	0.000244	0.3	1483.1	I	0.000307	1577.8	P	0.000244	0.2	1492.7	NC	0.012024	1650.2	P	0.000244	0.1	1621.8	NC	0.467656			1816.9	P	0.000244	0.2	1695.3	NC	0.016731	1577.8	P	0.000244	0.1	1599.5	NC	0.263341	1650.2	P	0.000244	0.1	1451.1	NC	0.074268	gb:NM_020586.1 /DB_XREF=gi:10181159 /GEN=5031400M07Rik /FEA=FLmRNA /CNT=294 /TID=Mm.142843.1 /TIER=FL+Stack /STK=154 /UG=Mm.142843 /LL=80517 /DEF=Mus musculus RIKEN cDNA 5031400M07 gene (5031400M07Rik), mRNA. /PROD=RIKEN cDNA 5031400M07 /FL=gb:NM_020586.1
1415982_at	1051.7	P	0.000244	0.4	781.9	I	0.000774	1065.7	P	0.000244	0.5	793	I	0.000114	1061.4	P	0.000244	0.3	751.3	I	0.001486			1051.7	P	0.000244	0.2	876.4	NC	0.161038	1065.7	P	0.000244	0.1	1005.8	NC	0.5	1061.4	P	0.000244	0.1	933	NC	0.5	gb:AV258950 /DB_XREF=gi:6246409 /DB_XREF=AV258950 /CLONE=4930402K23 /FEA=FLmRNA /CNT=294 /TID=Mm.142843.1 /TIER=Stack /STK=8 /UG=Mm.142843 /LL=80517 /UG_GENE=5031400M07Rik /UG_TITLE=RIKEN cDNA 5031400M07 gene /FL=gb:NM_020586.1
1415983_at	23.2	A	0.149658	0.7	15.3	NC	0.767451	26.3	A	0.067627	-0.7	45.5	NC	0.506476	29.6	A	0.27417	-1.6	53.9	NC	0.767451			23.2	A	0.149658	0	20.4	NC	0.5	26.3	A	0.067627	-0.3	40.7	NC	0.5	29.6	A	0.27417	-1.9	65.8	NC	0.5	gb:BC022943.1 /DB_XREF=gi:18605748 /FEA=FLmRNA /CNT=302 /TID=Mm.153911.1 /TIER=FL+Stack /STK=154 /UG=Mm.153911 /LL=18826 /UG_GENE=Pls2 /DEF=Mus musculus, Similar to plastin 2, L, clone MGC:30234 IMAGE:3486993, mRNA, complete cds. /PROD=Similar to plastin 2, L /FL=gb:D37837.1 gb:NM_008879.1 gb:BC022943.1
1415984_at	4569.1	P	0.000244	0.2	3778.9	NC	0.013078	4197.1	P	0.000244	0.2	3819.5	NC	0.065566	4524.8	P	0.000244	0.2	3839.2	NC	0.145682			4569.1	P	0.000244	0.3	3950.7	I	2.7e-05	4197.1	P	0.000244	0.4	3508.5	I	2e-05	4524.8	P	0.000244	0.4	3735.5	I	0.000114	gb:NM_007382.1 /DB_XREF=gi:6680617 /GEN=Acadm /FEA=FLmRNA /CNT=345 /TID=Mm.10530.1 /TIER=FL+Stack /STK=154 /UG=Mm.10530 /LL=11364 /DEF=Mus musculus acetyl-Coenzyme A dehydrogenase, medium chain (Acadm), mRNA. /PROD=acetyl-Coenzyme A dehydrogenase, medium chain /FL=gb:BC013498.1 gb:U07159.1 gb:NM_007382.1
1415985_at	1905.7	P	0.000244	-0.4	2781.6	MD	0.997968	1987.3	P	0.000244	-0.4	2605.8	NC	0.995927	2125.9	P	0.000244	-0.2	2624.8	NC	0.51942			1905.7	P	0.000244	-0.1	2099.2	NC	0.5	1987.3	P	0.000244	-0.2	2209.7	NC	0.545234	2125.9	P	0.000244	0	1935.3	NC	0.5	gb:NM_133953.1 /DB_XREF=gi:19527173 /GEN=AA409318 /FEA=FLmRNA /CNT=279 /TID=Mm.123038.1 /TIER=FL+Stack /STK=154 /UG=Mm.123038 /LL=101943 /DEF=Mus musculus expressed sequence AA409318 (AA409318), mRNA. /PROD=expressed sequence AA409318 /FL=gb:BC011412.1 gb:NM_133953.1
1415986_at	2583.3	P	0.000244	-0.5	3503.7	D	0.999308	2818.8	P	0.000244	-0.3	3789.8	D	0.999693	2807.2	P	0.000244	-0.6	4547.6	D	0.999034			2583.3	P	0.000244	0	2622.3	NC	0.5	2818.8	P	0.000244	0	2846.6	NC	0.5	2807.2	P	0.000244	0.1	2632.3	NC	0.5	gb:BM244990 /DB_XREF=gi:17880260 /DB_XREF=K0718D09-3 /CLONE=K0718D09 /FEA=FLmRNA /CNT=290 /TID=Mm.193088.1 /TIER=Stack /STK=44 /UG=Mm.193088 /LL=12727 /UG_GENE=Clcn4-2 /UG_TITLE=chloride channel 4-2 /FL=gb:NM_011334.1
1415987_at	746.7	P	0.000244	-0.2	825.8	NC	0.633407	616.4	P	0.000244	-0.2	954.1	NC	0.5	810.7	P	0.000244	-0.4	950.4	NC	0.952736			746.7	P	0.000244	0.2	619	NC	0.429141	616.4	P	0.000244	0.1	823.3	NC	0.5	810.7	P	0.000244	-0.1	747.8	NC	0.5	gb:NM_133808.1 /DB_XREF=gi:19527027 /GEN=AA960365 /FEA=FLmRNA /CNT=498 /TID=Mm.30012.1 /TIER=FL+Stack /STK=153 /UG=Mm.30012 /LL=98244 /DEF=Mus musculus expressed sequence AA960365 (AA960365), mRNA. /PROD=expressed sequence AA960365 /FL=gb:BC021765.1 gb:NM_133808.1 gb:BC025648.1
1415988_at	269.6	P	0.000244	1.6	82.8	I	2e-05	288.4	P	0.000244	1.5	75.7	I	2.3e-05	244.5	P	0.000244	1.9	68.5	I	3e-05			269.6	P	0.000244	0.1	269.8	NC	0.5	288.4	P	0.000244	0.3	275.5	NC	0.044149	244.5	P	0.000244	0.1	298.5	NC	0.5	gb:BG065877 /DB_XREF=gi:12548440 /DB_XREF=H3036C12-3 /CLONE=H3036C12 /FEA=FLmRNA /CNT=498 /TID=Mm.30012.1 /TIER=Stack /STK=28 /UG=Mm.30012 /LL=98244 /UG_GENE=AA960365 /UG_TITLE=expressed sequence AA960365 /FL=gb:BC021765.1 gb:NM_133808.1 gb:BC025648.1
1415989_at	298.9	P	0.001221	0.3	296.2	NC	0.061522	277	P	0.00293	0.2	260.5	NC	0.203871	247.9	P	0.00293	0.4	281.2	NC	0.177412			298.9	P	0.001221	0	286.7	NC	0.5	277	P	0.00293	-0.2	301.8	NC	0.558077	247.9	P	0.00293	-0.4	314.7	NC	0.736659	gb:BB250384 /DB_XREF=gi:8943130 /DB_XREF=BB250384 /CLONE=A730041B10 /FEA=FLmRNA /CNT=224 /TID=Mm.1021.1 /TIER=Stack /STK=17 /UG=Mm.1021 /LL=22329 /UG_GENE=Vcam1 /UG_TITLE=vascular cell adhesion molecule 1 /FL=gb:NM_011693.1 gb:M84487.1
1415990_at	9531.4	P	0.000244	0.2	8711.3	NC	0.01421	9640.4	P	0.000244	0.2	8554.7	NC	0.022932	9489.4	P	0.000244	0.3	8036.5	NC	0.008511			9531.4	P	0.000244	0	9664.5	NC	0.5	9640.4	P	0.000244	-0.1	10149.5	NC	0.5	9489.4	P	0.000244	-0.1	9947.8	NC	0.5	gb:BC003731.1 /DB_XREF=gi:13277639 /FEA=FLmRNA /CNT=418 /TID=Mm.569.1 /TIER=FL+Stack /STK=152 /UG=Mm.569 /LL=22334 /UG_GENE=Vdac2 /DEF=Mus musculus, Similar to voltage-dependent anion channel 2, clone MGC:5799 IMAGE:3601668, mRNA, complete cds. /PROD=Similar to voltage-dependent anion channel 2 /FL=gb:NM_011695.1 gb:BC003731.1 gb:U30838.1
1415991_a_at	5032.1	P	0.000244	-0.1	5095.6	NC	0.5	5010.6	P	0.000244	-0.2	5492.4	NC	0.5	5148.3	P	0.000244	-0.2	5366.3	NC	0.5			5032.1	P	0.000244	0.2	4192.6	NC	0.011045	5010.6	P	0.000244	0.2	4282.5	I	5.2e-05	5148.3	P	0.000244	0.2	4768.2	I	0.000618	gb:NM_027910.1 /DB_XREF=gi:17017964 /GEN=1300011D16Rik /FEA=FLmRNA /CNT=285 /TID=Mm.181483.1 /TIER=FL+Stack /STK=152 /UG=Mm.181483 /LL=71765 /DEF=Mus musculus RIKEN cDNA 1300011D16 gene (1300011D16Rik), mRNA. /PROD=RIKEN cDNA 1300011D16 /FL=gb:AB053465.1 gb:NM_027910.1 gb:BC018154.1
1415992_at	499	P	0.000244	-0.5	745.1	D	0.998799	533.4	P	0.000244	-0.5	714.2	NC	0.986922	505.6	P	0.000244	-0.6	763.9	D	0.999911			499	P	0.000244	-0.1	556	NC	0.5	533.4	P	0.000244	-0.2	678.2	NC	0.532344	505.6	P	0.000244	-0.1	528.4	NC	0.830902	gb:NM_020035.1 /DB_XREF=gi:9910491 /GEN=Pigo /FEA=FLmRNA /CNT=197 /TID=Mm.143738.1 /TIER=FL+Stack /STK=152 /UG=Mm.143738 /LL=56703 /DEF=Mus musculus phosphatidylinositol glycan, class O (Pigo), mRNA. /PROD=phosphatidylinositol glycan, class O /FL=gb:NM_020035.1 gb:AB038560.1
1415993_at	1669.4	P	0.000244	-0.2	1931.4	NC	0.5	1804.3	P	0.000244	0.1	1582.2	NC	0.5	1490.7	P	0.000244	-0.2	1847.6	NC	0.5			1669.4	P	0.000244	-0.2	1933.8	NC	0.996301	1804.3	P	0.000244	-0.1	1934.5	NC	0.692594	1490.7	P	0.000244	-0.1	1635.7	NC	0.5	gb:NM_009270.1 /DB_XREF=gi:6678126 /GEN=Sqle /FEA=FLmRNA /CNT=253 /TID=Mm.22663.1 /TIER=FL+Stack /STK=152 /UG=Mm.22663 /LL=20775 /DEF=Mus musculus squalene epoxidase (Sqle), mRNA. /PROD=squalene epoxidase /FL=gb:D42048.1 gb:NM_009270.1
1415994_at	40	A	0.129639	0.3	19.9	NC	0.5	53.1	A	0.129639	-0.2	62	NC	0.757415	44	A	0.19458	0.3	40.4	NC	0.725952			40	A	0.129639	-0.1	37.1	NC	0.5	53.1	A	0.129639	0.3	33	NC	0.830902	44	A	0.19458	-0.5	66.9	NC	0.938478	gb:NM_021282.1 /DB_XREF=gi:11276064 /GEN=Cyp2e1 /FEA=FLmRNA /CNT=381 /TID=Mm.21758.1 /TIER=FL+Stack /STK=151 /UG=Mm.21758 /LL=13106 /DEF=Mus musculus cytochrome P450, 2e1, ethanol inducible (Cyp2e1), mRNA. /PROD=cytochrome P450, 2e1, ethanol inducible /FL=gb:NM_021282.1 gb:L11650.1 gb:BC013451.1
1415995_at	171.4	P	0.00415	0	255	NC	0.493524	203.6	P	0.000732	-0.2	242.1	NC	0.493524	219.2	P	0.000244	0.1	172	NC	0.5			171.4	P	0.00415	0.1	178.4	NC	0.5	203.6	P	0.000732	-0.2	230.5	NC	0.5	219.2	P	0.000244	-0.4	232.5	NC	0.5	gb:NM_009811.1 /DB_XREF=gi:6753285 /GEN=Casp6 /FEA=FLmRNA /CNT=228 /TID=Mm.28814.1 /TIER=FL+Stack /STK=150 /UG=Mm.28814 /LL=12368 /DEF=Mus musculus caspase 6 (Casp6), mRNA. /PROD=caspase 6 /FL=gb:BC002022.1 gb:NM_009811.1
1415996_at	258.6	P	0.023926	-0.7	372.8	D	0.998168	356.8	P	0.018555	-0.1	337.4	NC	0.5	330.7	P	0.010742	-0.1	490.5	NC	0.62112			258.6	P	0.023926	-0.6	341.4	D	0.999833	356.8	P	0.018555	-0.2	356.8	NC	0.558077	330.7	P	0.010742	0.1	299.2	NC	0.5	gb:NM_023719.1 /DB_XREF=gi:13994377 /GEN=Txnip /FEA=FLmRNA /CNT=320 /TID=Mm.77432.1 /TIER=FL+Stack /STK=149 /UG=Mm.77432 /LL=56338 /DEF=Mus musculus thioredoxin interacting protein (Txnip), mRNA. /PROD=thioredoxin interacting protein /FL=gb:NM_023719.1 gb:BC011212.1 gb:AF173681.1 gb:AF282826.1
1415997_at	55.5	A	0.5	1.4	22.9	NC	0.015426	167.7	A	0.246094	3.5	24.1	I	0.000241	105	A	0.466064	3.1	10.2	NC	0.012024			55.5	A	0.5	-1.9	153.3	NC	0.868657	167.7	A	0.246094	-0.3	152.9	NC	0.5	105	A	0.466064	-0.7	171.3	NC	0.98579	gb:AF173681.1 /DB_XREF=gi:5726646 /FEA=FLmRNA /CNT=320 /TID=Mm.77432.1 /TIER=FL /STK=1 /UG=Mm.77432 /LL=56338 /UG_GENE=Txnip /DEF=Mus musculus thioredoxin interacting factor mRNA, complete cds. /PROD=thioredoxin interacting factor /FL=gb:NM_023719.1 gb:BC011212.1 gb:AF173681.1 gb:AF282826.1
1415998_at	11100.7	P	0.000244	0.2	9610	NC	0.094279	10877	P	0.000244	0.1	9421.2	NC	0.263341	10761	P	0.000244	0	10607.5	NC	0.5			11100.7	P	0.000244	0.1	9830.2	NC	0.145682	10877	P	0.000244	0.1	9666.1	NC	0.5	10761	P	0.000244	0.1	10383.7	NC	0.5	gb:NM_011694.1 /DB_XREF=gi:6755962 /GEN=Vdac1 /FEA=FLmRNA /CNT=381 /TID=Mm.3555.1 /TIER=FL+Stack /STK=149 /UG=Mm.3555 /LL=22333 /DEF=Mus musculus voltage-dependent anion channel 1 (Vdac1), mRNA. /PROD=voltage-dependent anion channel 1 /FL=gb:NM_011694.1 gb:U30840.1
1415999_at	448.4	P	0.001953	0.3	451.3	NC	0.065566	495.2	P	0.00415	0.2	478.9	NC	0.012024	491.1	P	0.00293	0.1	556.1	NC	0.284967			448.4	P	0.001953	0	456.9	NC	0.5	495.2	P	0.00415	0.1	346.2	NC	0.5	491.1	P	0.00293	0	470.7	NC	0.5	gb:NM_010423.1 /DB_XREF=gi:6754187 /GEN=Hey1 /FEA=FLmRNA /CNT=223 /TID=Mm.29581.1 /TIER=FL+Stack /STK=149 /UG=Mm.29581 /LL=15213 /DEF=Mus musculus hairyenhancer-of-split related with YRPW motif 1 (Hey1), mRNA. /PROD=hairyenhancer-of-split related with YRPW motif1 /FL=gb:AF172286.1 gb:NM_010423.1 gb:AF176423.1 gb:AF151521.1 gb:AF232241.1
1416000_a_at	5735	P	0.000244	0.1	5258	NC	0.203871	5661.4	P	0.000244	0.1	4928.4	NC	0.124552	5683	P	0.000244	0.1	5436.9	NC	0.242585			5735	P	0.000244	0.2	5060.4	I	0.000167	5661.4	P	0.000244	0.1	5114.8	NC	0.5	5683	P	0.000244	0.2	5126.1	NC	0.078937	gb:NM_011034.1 /DB_XREF=gi:6754975 /GEN=Prdx1 /FEA=FLmRNA /CNT=293 /TID=Mm.30929.1 /TIER=FL+Stack /STK=148 /UG=Mm.30929 /LL=18477 /DEF=Mus musculus peroxiredoxin 1 (Prdx1), mRNA. /PROD=proliferation-associated gene A /FL=gb:NM_011034.1 gb:D21252.1
1416001_a_at	743.1	A	0.080566	-0.7	1270.3	NC	0.994067	841	A	0.080566	-0.4	992.9	NC	0.99288	706.3	A	0.067627	-0.5	841.5	D	0.999727			743.1	A	0.080566	0.1	631.2	NC	0.5	841	A	0.080566	0.2	715.1	NC	0.5	706.3	A	0.067627	0.1	638.9	NC	0.5	gb:NM_028071.1 /DB_XREF=gi:19482159 /GEN=Clp-pending /FEA=FLmRNA /CNT=278 /TID=Mm.141741.1 /TIER=FL+Stack /STK=148 /UG=Mm.141741 /LL=72042 /DEF=Mus musculus coactosin-like protein (Clp-pending), mRNA. /PROD=coactosin-like protein /FL=gb:BC010249.1 gb:NM_028071.1
1416002_x_at	755.2	P	0.000732	-0.4	1070.8	NC	0.980376	646.7	P	0.000732	-0.5	972.5	D	0.999034	772.3	P	0.000732	-0.9	1100.6	D	0.999911			755.2	P	0.000732	0.2	638	NC	0.088938	646.7	P	0.000732	0.3	604.4	NC	0.145682	772.3	P	0.000732	0.3	603.2	NC	0.37888	gb:NM_028071.1 /DB_XREF=gi:19482159 /GEN=Clp-pending /FEA=FLmRNA /CNT=278 /TID=Mm.141741.1 /TIER=FL+Stack /STK=148 /UG=Mm.141741 /LL=72042 /DEF=Mus musculus coactosin-like protein (Clp-pending), mRNA. /PROD=coactosin-like protein /FL=gb:BC010249.1 gb:NM_028071.1
1416003_at	4.6	A	0.27417	-1.9	23.9	NC	0.5	30.2	A	0.171387	3.2	2.7	NC	0.194801	48.6	P	0.030273	1.2	10.8	NC	0.004925			4.6	A	0.27417	-2.8	34.4	NC	0.5	30.2	A	0.171387	1.6	2.8	NC	0.203871	48.6	P	0.030273	0.5	41.5	NC	0.01421	gb:NM_008770.1 /DB_XREF=gi:6679185 /GEN=Cldn11 /FEA=FLmRNA /CNT=173 /TID=Mm.4425.1 /TIER=FL+Stack /STK=148 /UG=Mm.4425 /LL=18417 /DEF=Mus musculus claudin 11 (Cldn11), mRNA. /PROD=oligodendrocyte transmembrane protein /FL=gb:BC021659.1 gb:AF124426.1 gb:NM_008770.1 gb:U19582.1
1416004_at	5749.8	P	0.000244	0.1	5548.4	NC	0.318909	5412.5	P	0.000244	0	5751.5	NC	0.5	5963.5	P	0.000244	0	6082.6	NC	0.5			5749.8	P	0.000244	-0.1	6181.5	NC	0.5	5412.5	P	0.000244	-0.2	6655.9	NC	0.980376	5963.5	P	0.000244	-0.2	6888.6	NC	0.952736	gb:NM_011738.1 /DB_XREF=gi:6756036 /GEN=Ywhah /FEA=FLmRNA /CNT=280 /TID=Mm.3308.1 /TIER=FL+Stack /STK=147 /UG=Mm.3308 /LL=22629 /DEF=Mus musculus tyrosine 3-monooxygenasetryptophan 5-monooxygenase activation protein, eta polypeptide (Ywhah), mRNA. /PROD=tyrosine 3-monooxygenasetryptophan5-monooxygenase activation protein, eta polypeptide /FL=gb:NM_011738.1 gb:AF077002.1 gb:BC008187.1 gb:D87661.1 …
1416005_at	3231.9	P	0.000244	0.1	2942.5	NC	0.161038	3043.1	P	0.000244	0.1	2714.3	NC	0.069813	3259.3	P	0.000244	0.1	2998.3	NC	0.441923			3231.9	P	0.000244	0.3	2733.6	I	0.001336	3043.1	P	0.000244	0.2	2684.9	NC	0.061522	3259.3	P	0.000244	0.3	2765.2	NC	0.016731	gb:NM_008947.1 /DB_XREF=gi:6679500 /GEN=Psmc1 /FEA=FLmRNA /CNT=238 /TID=Mm.157105.1 /TIER=FL+Stack /STK=147 /UG=Mm.157105 /LL=19179 /DEF=Mus musculus protease (prosome, macropain) 26S subunit, ATPase 1 (Psmc1), mRNA. /PROD=protease (prosome, macropain) 26S subunit,ATPase 1 /FL=gb:BC003860.1 gb:NM_008947.1 gb:U39302.1
1416006_at	412.3	P	0.001221	-0.1	445.2	NC	0.5	462.2	P	0.001221	0	378.3	NC	0.5	470	P	0.001221	0	441.2	NC	0.5			412.3	P	0.001221	0.3	362.5	NC	0.030967	462.2	P	0.001221	0.4	359.7	I	5.2e-05	470	P	0.001221	0.3	358.3	NC	0.024755	gb:M34328.1 /DB_XREF=gi:199710 /GEN=MK3 /FEA=FLmRNA /CNT=196 /TID=Mm.906.1 /TIER=FL+Stack /STK=146 /UG=Mm.906 /LL=17242 /DEF=Mouse retinoic acid-responsive protein (MK-3) mRNA, complete cds. /PROD=retanoic acid-responsive protein /FL=gb:NM_010784.1 gb:BC012244.1 gb:M34328.1 gb:M35833.1
1416007_at	866.1	P	0.000244	-0.2	1047.2	NC	0.583567	922.6	P	0.000244	-0.2	962	NC	0.5	879.5	P	0.000244	-0.4	865.4	NC	0.861614			866.1	P	0.000244	0.2	613.8	NC	0.194801	922.6	P	0.000244	0.4	760.9	I	0.001077	879.5	P	0.000244	0.2	677.4	NC	0.416433	gb:NM_009122.1 /DB_XREF=gi:6677850 /GEN=Satb1 /FEA=FLmRNA /CNT=265 /TID=Mm.4381.1 /TIER=FL+Stack /STK=146 /UG=Mm.4381 /LL=20230 /DEF=Mus musculus special AT-rich sequence binding protein 1 (Satb1), mRNA. /PROD=special AT-rich sequence binding protein 1 /FL=gb:BC011132.1 gb:U05252.1 gb:NM_009122.1
1416008_at	869.4	P	0.000244	0.8	545.9	I	7.8e-05	883.8	P	0.000244	0.7	529.7	I	8.8e-05	835.5	P	0.000244	0.6	560.6	I	0.001651			869.4	P	0.000244	0.5	625.1	I	6e-05	883.8	P	0.000244	0.4	573.1	I	0.000552	835.5	P	0.000244	0.4	622	MI	0.00225	gb:AV172776 /DB_XREF=gi:16383642 /DB_XREF=AV172776 /CLONE=3632410K08 /FEA=FLmRNA /CNT=265 /TID=Mm.4381.1 /TIER=Stack /STK=38 /UG=Mm.4381 /LL=20230 /UG_GENE=Satb1 /UG_TITLE=special AT-rich sequence binding protein 1 /FL=gb:BC011132.1 gb:U05252.1 gb:NM_009122.1
1416009_at	8031.4	P	0.000244	0.2	7499.7	NC	0.002753	7908.5	P	0.000244	0.2	7006.6	NC	0.035785	7956.4	P	0.000244	0.2	7337.5	NC	0.035785			8031.4	P	0.000244	0.1	7334.2	NC	0.232549	7908.5	P	0.000244	0.1	7616.5	NC	0.242585	7956.4	P	0.000244	0.2	7066.7	NC	0.185981	gb:NM_019793.1 /DB_XREF=gi:9790056 /GEN=Tm4sf8-pending /FEA=FLmRNA /CNT=288 /TID=Mm.28484.1 /TIER=FL+Stack /STK=145 /UG=Mm.28484 /LL=56434 /DEF=Mus musculus transmembrane 4 superfamily member 8 (Tm4sf8-pending), mRNA. /PROD=transmembrane 4 superfamily member 8 /FL=gb:AB072450.1 gb:NM_019793.1 gb:AF133427.1 gb:AF242591.1
1416010_a_at	338	P	0.000244	0	304.2	NC	0.5	247.7	P	0.000244	-0.3	333.6	NC	0.846768	334	P	0.000244	-0.2	365.1	NC	0.5			338	P	0.000244	0	356.5	NC	0.5	247.7	P	0.000244	-0.3	316	NC	0.945978	334	P	0.000244	-0.3	378.8	NC	0.894337	gb:NM_010119.1 /DB_XREF=gi:7106302 /GEN=Ehd1 /FEA=FLmRNA /CNT=383 /TID=Mm.30169.1 /TIER=FL+Stack /STK=145 /UG=Mm.30169 /LL=13660 /DEF=Mus musculus EH-domain containing 1 (Ehd1), mRNA. /PROD=EH-domain containing 1 /FL=gb:NM_010119.1 gb:AF099186.1 gb:AF173156.1
1416011_x_at	213.3	P	0.023926	-0.1	340.8	NC	0.5	237.5	P	0.018555	0.1	323.7	NC	0.5	199	P	0.023926	-0.3	380.9	NC	0.558077			213.3	P	0.023926	-0.1	324.5	NC	0.5	237.5	P	0.018555	-0.2	355.5	NC	0.725952	199	P	0.023926	-0.1	353.3	NC	0.5	gb:NM_010119.1 /DB_XREF=gi:7106302 /GEN=Ehd1 /FEA=FLmRNA /CNT=383 /TID=Mm.30169.1 /TIER=FL+Stack /STK=145 /UG=Mm.30169 /LL=13660 /DEF=Mus musculus EH-domain containing 1 (Ehd1), mRNA. /PROD=EH-domain containing 1 /FL=gb:NM_010119.1 gb:AF099186.1 gb:AF173156.1
1416012_at	19.6	A	0.72583	-0.7	38.6	NC	0.5	22.3	A	0.696289	-2.5	105.4	NC	0.881991	21.5	A	0.780518	-0.6	21.4	NC	0.669411			19.6	A	0.72583	-0.4	19	NC	0.757415	22.3	A	0.696289	-0.5	34.2	NC	0.5	21.5	A	0.780518	-0.2	23.9	NC	0.5	gb:AF099186.1 /DB_XREF=gi:5579089 /FEA=FLmRNA /CNT=383 /TID=Mm.30169.1 /TIER=FL+Stack /STK=118 /UG=Mm.30169 /LL=13660 /UG_GENE=Ehd1 /DEF=Mus musculus EH domain-containing protein EHD1 mRNA, complete cds. /PROD=EH domain-containing protein EHD1 /FL=gb:NM_010119.1 gb:AF099186.1 gb:AF173156.1
1416013_at	1949.1	P	0.000244	-0.2	2770.9	NC	0.5	2094.3	P	0.000244	-0.1	2257.1	NC	0.5	1977.6	P	0.000244	-0.3	2344.6	NC	0.894337			1949.1	P	0.000244	0.1	2199.7	NC	0.5	2094.3	P	0.000244	0.2	2202.9	NC	0.284967	1977.6	P	0.000244	0.1	2033.4	NC	0.5	gb:NM_011116.1 /DB_XREF=gi:7242180 /GEN=Pld3 /FEA=FLmRNA /CNT=258 /TID=Mm.6483.1 /TIER=FL+Stack /STK=145 /UG=Mm.6483 /LL=18807 /DEF=Mus musculus phospholipase D3 (Pld3), mRNA. /PROD=phospholipase D3 /FL=gb:AF026124.1 gb:NM_011116.1
1416014_at	615.9	P	0.000244	-0.1	616	NC	0.5	636.2	P	0.000244	-0.2	732.7	NC	0.583567	577.6	P	0.000244	-0.1	556.2	NC	0.5			615.9	P	0.000244	0.1	608.9	NC	0.5	636.2	P	0.000244	0	754.1	NC	0.5	577.6	P	0.000244	0.2	601.5	NC	0.5	gb:NM_015751.1 /DB_XREF=gi:7657517 /GEN=Abce1 /FEA=FLmRNA /CNT=245 /TID=Mm.5831.1 /TIER=FL+Stack /STK=145 /UG=Mm.5831 /LL=24015 /DEF=Mus musculus ATP-binding cassette, sub-family E (OABP), member 1 (Abce1), mRNA. /PROD=ATP-binding cassette, subfamily E, member 1 /FL=gb:NM_015751.1 gb:U90446.1 gb:BC005422.1
1416015_s_at	1051.2	P	0.000244	-0.1	1260.9	NC	0.5	1065.3	P	0.000244	-0.1	1204.9	NC	0.5	1068.9	P	0.000244	-0.1	1392.6	NC	0.5			1051.2	P	0.000244	-0.1	1206.4	NC	0.5	1065.3	P	0.000244	0.1	1166.4	NC	0.5	1068.9	P	0.000244	0.1	1048.6	NC	0.5	gb:NM_015751.1 /DB_XREF=gi:7657517 /GEN=Abce1 /FEA=FLmRNA /CNT=245 /TID=Mm.5831.1 /TIER=FL+Stack /STK=145 /UG=Mm.5831 /LL=24015 /DEF=Mus musculus ATP-binding cassette, sub-family E (OABP), member 1 (Abce1), mRNA. /PROD=ATP-binding cassette, subfamily E, member 1 /FL=gb:NM_015751.1 gb:U90446.1 gb:BC005422.1
1416016_at	46.4	A	0.246094	-0.3	67.5	NC	0.747149	44	A	0.398926	-1.6	104.8	NC	0.987976	65.2	A	0.19458	0	80.2	NC	0.5			46.4	A	0.246094	1.5	25.1	NC	0.342437	44	A	0.398926	-1	84.1	NC	0.777251	65.2	A	0.19458	1.1	32.2	NC	0.5	gb:BC024897.1 /DB_XREF=gi:19352971 /FEA=FLmRNA /CNT=240 /TID=Mm.16122.1 /TIER=FL+Stack /STK=144 /UG=Mm.16122 /LL=21354 /UG_GENE=Abcb2 /DEF=Mus musculus, ATP-binding cassette, sub-family B (MDRTAP), member 2, clone MGC:6181 IMAGE:3257734, mRNA, complete cds. /PROD=ATP-binding cassette, sub-family B (MDRTAP),member 2 /FL=gb:BC024897.1 gb:BC013802.1 gb:NM_013683.1 gb:M55637.1 gb:U60023.1 gb:U60022.1…
1416017_at	2225	P	0.000732	-0.2	2500.3	NC	0.51942	2469.3	P	0.000244	-0.3	2981.6	NC	0.911062	2133.1	P	0.000732	-0.5	2977	NC	0.997247			2225	P	0.000732	0	2248.5	NC	0.5	2469.3	P	0.000244	0	2275.3	NC	0.5	2133.1	P	0.000732	0	2134.3	NC	0.5	gb:NM_017477.1 /DB_XREF=gi:8567337 /GEN=Copg1 /FEA=FLmRNA /CNT=416 /TID=Mm.26422.1 /TIER=FL+Stack /STK=144 /UG=Mm.26422 /LL=54161 /DEF=Mus musculus coatomer protein complex, subunit gamma 1 (Copg1), mRNA. /PROD=coatomer protein complex, subunit gamma 1 /FL=gb:AF187079.1 gb:BC024686.1 gb:NM_017477.1 gb:BC024896.1
1416018_at	1316.2	P	0.000244	0.6	978.1	I	0.00013	1190.3	P	0.000732	0.7	897.7	I	4e-05	1362.8	P	0.000732	0.7	854.5	I	0.000966			1316.2	P	0.000244	0.2	1185.9	NC	0.124552	1190.3	P	0.000732	0.3	1031.7	NC	0.008511	1362.8	P	0.000732	0.4	1122.4	NC	0.009292	gb:BC013461.1 /DB_XREF=gi:15488631 /FEA=FLmRNA /CNT=217 /TID=Mm.38184.1 /TIER=FL+Stack /STK=144 /UG=Mm.38184 /LL=13486 /UG_GENE=Dr1 /DEF=Mus musculus, down-regulator of transcription 1, TBP-binding (negative cofactor 2), clone MGC:18680 IMAGE:4222118, mRNA, complete cds. /PROD=down-regulator of transcription 1, TBP-binding(negative cofactor 2) /FL=gb:BC013461.1 gb:NM_026106.1
1416019_at	691.2	P	0.000244	1.7	236.3	I	2e-05	666.8	P	0.000244	1.5	246.8	I	2e-05	593.7	P	0.000244	1.6	256.5	I	2e-05			691.2	P	0.000244	0.3	585.2	NC	0.022932	666.8	P	0.000244	0.2	536.6	NC	0.069813	593.7	P	0.000244	0.4	511.9	I	0.001336	gb:NM_026106.1 /DB_XREF=gi:15100153 /GEN=Dr1 /FEA=FLmRNA /CNT=217 /TID=Mm.38184.1 /TIER=FL /STK=4 /UG=Mm.38184 /LL=13486 /DEF=Mus musculus down-regulator of transcription 1 (Dr1), mRNA. /PROD=down-regulator of transcription 1 /FL=gb:BC013461.1 gb:NM_026106.1
1416020_a_at	4585.8	P	0.000244	0.1	4178.9	NC	0.138386	4371.7	P	0.000244	0.1	4123.8	NC	0.454766	4399.4	P	0.000244	0	4138.2	NC	0.5			4585.8	P	0.000244	0.3	3668.9	I	0.000966	4371.7	P	0.000244	0.3	3580.5	MI	0.00225	4399.4	P	0.000244	0.2	3719.6	I	0.000618	gb:NM_007506.1 /DB_XREF=gi:6680749 /GEN=Atp5g1 /FEA=FLmRNA /CNT=253 /TID=Mm.258.1 /TIER=FL+Stack /STK=143 /UG=Mm.258 /LL=11951 /DEF=Mus musculus ATP synthase, H+ transporting, mitochondrial F0 complex, subunit c (subunit 9), isoform 1 (Atp5g1), mRNA. /PROD=ATP synthase, H+ transporting, mitochondrial F0complex, subunit c (subunit 9), isoform 1 /FL=gb:NM_007506.1 gb:L19737.1 gb:BC003854.1
1416021_a_at	4586.1	P	0.000244	0.5	3424.9	I	2e-05	4550.2	P	0.000244	0.4	3632	I	2e-05	4576.6	P	0.000244	0.1	3646.6	NC	0.242585			4586.1	P	0.000244	0.4	3652.5	I	2e-05	4550.2	P	0.000244	0.5	3408.1	I	2e-05	4576.6	P	0.000244	0.4	3262.7	I	0.000774	gb:BC002008.1 /DB_XREF=gi:12805102 /FEA=FLmRNA /CNT=262 /TID=Mm.741.1 /TIER=FL+Stack /STK=143 /UG=Mm.741 /LL=16592 /UG_GENE=Fabp5 /DEF=Mus musculus, fatty acid binding protein 5, epidermal, clone MGC:5786 IMAGE:3490535, mRNA, complete cds. /PROD=fatty acid binding protein 5, epidermal /FL=gb:NM_010634.1 gb:BC002008.1
1416022_at	1479.8	P	0.000244	0.3	1178.7	I	0.000307	1458.5	P	0.000244	0.4	1118.4	I	0.000618	1492.2	P	0.000244	0.4	1127.4	NC	0.019624			1479.8	P	0.000244	0.4	1165	I	2e-05	1458.5	P	0.000244	0.4	1158.6	NC	0.010135	1492.2	P	0.000244	0.3	1205.2	NC	0.011045	gb:BC002008.1 /DB_XREF=gi:12805102 /FEA=FLmRNA /CNT=262 /TID=Mm.741.1 /TIER=FL+Stack /STK=143 /UG=Mm.741 /LL=16592 /UG_GENE=Fabp5 /DEF=Mus musculus, fatty acid binding protein 5, epidermal, clone MGC:5786 IMAGE:3490535, mRNA, complete cds. /PROD=fatty acid binding protein 5, epidermal /FL=gb:NM_010634.1 gb:BC002008.1
1416023_at	1044.6	P	0.000244	-0.3	1280.9	NC	0.633407	1089.5	P	0.000244	-0.3	1397.1	NC	0.945978	1088.2	P	0.000244	0	1010.7	NC	0.5			1044.6	P	0.000244	-0.3	1276.1	D	0.999562	1089.5	P	0.000244	-0.4	1385	D	0.99994	1088.2	P	0.000244	-0.3	1348.7	NC	0.997247	gb:NM_010174.1 /DB_XREF=gi:6753809 /GEN=Fabp3 /FEA=FLmRNA /CNT=232 /TID=Mm.22220.1 /TIER=FL+Stack /STK=143 /UG=Mm.22220 /LL=14077 /DEF=Mus musculus fatty acid binding protein 3, muscle and heart (Fabp3), mRNA. /PROD=fatty acid binding protein heart 1 /FL=gb:U02883.1 gb:BC002082.1 gb:NM_010174.1
1416024_x_at	7691.5	P	0.000244	0.1	6663.1	NC	0.429141	7530.7	P	0.000244	0.1	6498.8	NC	0.5	8158.9	P	0.000244	0	7339.6	NC	0.5			7691.5	P	0.000244	0.2	6523.9	NC	0.008511	7530.7	P	0.000244	0.1	7101.9	NC	0.5	8158.9	P	0.000244	0.1	6989.9	NC	0.5	gb:NM_009836.1 /DB_XREF=gi:6753319 /GEN=Cct3 /FEA=FLmRNA /CNT=370 /TID=Mm.3576.1 /TIER=FL+Stack /STK=143 /UG=Mm.3576 /LL=12462 /DEF=Mus musculus chaperonin subunit 3 (gamma) (Cct3), mRNA. /PROD=chaperonin subunit 3 (gamma) /FL=gb:NM_009836.1
1416025_at	3.8	A	0.943848	-3.1	32.2	NC	0.995927	5.2	A	0.929688	-0.6	8.5	NC	0.846768	15.8	A	0.567627	1.5	3.4	NC	0.307406			3.8	A	0.943848	-3.6	35	NC	0.993497	5.2	A	0.929688	-2.2	21.6	NC	0.911062	15.8	A	0.567627	1.3	7.6	NC	0.5	gb:NM_133862.1 /DB_XREF=gi:19527077 /GEN=AI256424 /FEA=FLmRNA /CNT=301 /TID=Mm.16422.1 /TIER=FL+Stack /STK=143 /UG=Mm.16422 /LL=99571 /DEF=Mus musculus expressed sequence AI256424 (AI256424), mRNA. /PROD=expressed sequence AI256424 /FL=gb:BC019506.1 gb:NM_133862.1 gb:BC019828.1
1416026_a_at	6935.9	P	0.000244	0.2	5549	NC	0.01421	6590	P	0.000244	0	6781.4	NC	0.5	6429.9	P	0.000244	0.1	6482.1	NC	0.5			6935.9	P	0.000244	0.2	6396.4	NC	0.083826	6590	P	0.000244	-0.1	6505.3	NC	0.5	6429.9	P	0.000244	0	6637.3	NC	0.5	gb:NM_009076.1 /DB_XREF=gi:6677768 /GEN=Rpl12 /FEA=FLmRNA /CNT=205 /TID=Mm.70127.1 /TIER=FL+Stack /STK=142 /UG=Mm.70127 /LL=19897 /DEF=Mus musculus ribosomal protein L12 (Rpl12), mRNA. /PROD=ribosomal protein L12 /FL=gb:NM_009076.1 gb:L04280.1 gb:BC018321.1
1416027_at	1638.1	P	0.000244	0.1	1523.7	NC	0.307406	1637.3	P	0.000244	0.1	1521.9	NC	0.5	1735.6	P	0.000244	0.2	1496.5	NC	0.131343			1638.1	P	0.000244	0.1	1507.1	NC	0.5	1637.3	P	0.000244	0	1631.6	NC	0.5	1735.6	P	0.000244	0.2	1530.4	NC	0.342437	gb:NM_011051.1 /DB_XREF=gi:6754999 /GEN=Pdcd6 /FEA=FLmRNA /CNT=221 /TID=Mm.24254.1 /TIER=FL+Stack /STK=142 /UG=Mm.24254 /LL=18570 /DEF=Mus musculus programmed cell death 6 (Pdcd6), mRNA. /PROD=programmed cell death 6 /FL=gb:NM_011051.1 gb:U49112.1
1416028_a_at	756	P	0.000244	0.1	722.1	NC	0.37888	791.8	P	0.000244	0.3	683.4	I	0.001077	766.6	P	0.000244	0.2	658	NC	0.177412			756	P	0.000244	0.2	652.9	NC	0.003355	791.8	P	0.000244	0.2	626.6	NC	0.124552	766.6	P	0.000244	0.1	817.2	NC	0.5	gb:BI453712 /DB_XREF=gi:15244368 /DB_XREF=603171668F1 /CLONE=IMAGE:5251240 /FEA=FLmRNA /CNT=253 /TID=Mm.1775.1 /TIER=Stack /STK=24 /UG=Mm.1775 /LL=15374 /UG_GENE=Hn1 /UG_TITLE=hematological and neurological expressed sequence 1 /FL=gb:BC003758.1 gb:U90123.1 gb:NM_008258.1
1416029_at	661	P	0.000244	2	173.2	I	2e-05	518.1	P	0.000244	1.8	201.7	I	2e-05	487.7	P	0.000244	1.9	203.7	I	2e-05			661	P	0.000244	1.9	188.8	I	2e-05	518.1	P	0.000244	1.8	176.3	I	2e-05	487.7	P	0.000244	1.6	192.5	I	2e-05	gb:NM_013692.1 /DB_XREF=gi:7305570 /GEN=Tieg /FEA=FLmRNA /CNT=184 /TID=Mm.4292.1 /TIER=FL+Stack /STK=141 /UG=Mm.4292 /LL=21847 /DEF=Mus musculus TGFB inducible early growth response (Tieg), mRNA. /PROD=TGFB inducible early growth response /FL=gb:AF064088.1 gb:BC003316.1 gb:NM_013692.1 gb:AF049879.1
1416030_a_at	466.8	P	0.000244	-0.2	548.6	NC	0.5	461.2	P	0.000244	-0.1	478.1	NC	0.5	434.6	P	0.000244	-0.2	563	NC	0.681091			466.8	P	0.000244	0	408.8	NC	0.5	461.2	P	0.000244	0	461.4	NC	0.5	434.6	P	0.000244	-0.2	498.2	NC	0.868657	gb:NM_008568.1 /DB_XREF=gi:10242372 /GEN=Mcmd7 /FEA=FLmRNA /CNT=270 /TID=Mm.18923.1 /TIER=FL+Stack /STK=141 /UG=Mm.18923 /LL=17220 /DEF=Mus musculus mini chromosome maintenance deficient 7 (S. cerevisiae) (Mcmd7), mRNA. /PROD=mini chromosome maintenance deficient 7 (S.cerevisiae) /FL=gb:D26091.1 gb:NM_008568.1
1416031_s_at	414.4	P	0.000244	-0.2	690.3	NC	0.5	348.4	P	0.000244	0	378.5	NC	0.5	369.7	P	0.000244	0	495	NC	0.5			414.4	P	0.000244	-0.1	422.7	NC	0.5	348.4	P	0.000244	-0.2	356.5	NC	0.5	369.7	P	0.000244	0.1	378.8	NC	0.5	gb:NM_008568.1 /DB_XREF=gi:10242372 /GEN=Mcmd7 /FEA=FLmRNA /CNT=270 /TID=Mm.18923.1 /TIER=FL+Stack /STK=141 /UG=Mm.18923 /LL=17220 /DEF=Mus musculus mini chromosome maintenance deficient 7 (S. cerevisiae) (Mcmd7), mRNA. /PROD=mini chromosome maintenance deficient 7 (S.cerevisiae) /FL=gb:D26091.1 gb:NM_008568.1
1416032_at	407.5	P	0.001953	-0.5	552	D	0.999308	437	P	0.010742	-0.5	514.9	D	0.999135	459.3	P	0.00415	-0.7	725.1	D	0.999693			407.5	P	0.001953	0	376.2	NC	0.5	437	P	0.010742	0	438.7	NC	0.5	459.3	P	0.00415	-0.2	461.2	NC	0.5	gb:NM_134142.1 /DB_XREF=gi:19527377 /GEN=1110006I15Rik /FEA=FLmRNA /CNT=236 /TID=Mm.30020.1 /TIER=FL+Stack /STK=141 /UG=Mm.30020 /LL=68539 /DEF=Mus musculus RIKEN cDNA 1110006I15 gene (1110006I15Rik), mRNA. /PROD=mitsugumin 23 /FL=gb:BC025815.1 gb:NM_134142.1 gb:BC022997.1 gb:BC025033.1
1416033_at	64.4	A	0.067627	0.5	41.5	NC	0.5	103.4	P	0.046143	1.6	29	NC	0.010135	38.3	A	0.27417	-0.2	44.1	NC	0.814019			64.4	A	0.067627	-0.4	94.9	NC	0.725952	103.4	P	0.046143	0.4	71.1	NC	0.222749	38.3	A	0.27417	-0.9	72.4	NC	0.5	gb:AW494906 /DB_XREF=gi:7065187 /DB_XREF=UI-M-BH3-auq-a-03-0-UI.s1 /CLONE=UI-M-BH3-auq-a-03-0-UI /FEA=FLmRNA /CNT=236 /TID=Mm.30020.1 /TIER=Stack /STK=8 /UG=Mm.30020 /LL=68539 /UG_GENE=1110006I15Rik /UG_TITLE=RIKEN cDNA 1110006I15 gene /FL=gb:BC025815.1 gb:NM_134142.1 gb:BC022997.1 gb:BC025033.1
1416034_at	388.2	P	0.000244	0.2	309.6	NC	0.37888	376.9	P	0.000732	-0.2	428.8	NC	0.5	435.9	P	0.000732	0.2	310.8	NC	0.5			388.2	P	0.000244	0.3	303	NC	0.010135	376.9	P	0.000732	-0.1	425.3	NC	0.5	435.9	P	0.000732	0.2	369.4	NC	0.263341	gb:BF123439 /DB_XREF=gi:10962479 /DB_XREF=601760641F1 /CLONE=IMAGE:4023467 /FEA=FLmRNA /CNT=468 /TID=Mm.6417.1 /TIER=Stack /STK=33 /UG=Mm.6417 /LL=12484 /UG_GENE=Cd24a /UG_TITLE=CD24a antigen /FL=gb:NM_009846.1 gb:M58661.1
1416035_at	3624.8	P	0.000244	-0.7	5453.5	NC	0.996959	3312.6	P	0.000244	-0.8	5457.9	D	0.99987	3421	P	0.000244	-0.8	5438.9	D	0.999786			3624.8	P	0.000244	-0.4	4677.4	D	0.999948	3312.6	P	0.000244	-0.3	4353.8	NC	0.98579	3421	P	0.000244	-0.3	4136.3	D	0.999965	gb:AV370372 /DB_XREF=gi:15406791 /DB_XREF=AV370372 /CLONE=9030216D13 /FEA=FLmRNA /CNT=281 /TID=Mm.3879.1 /TIER=Stack /STK=19 /UG=Mm.3879 /LL=15251 /UG_GENE=Hif1a /UG_TITLE=hypoxia inducible factor 1, alpha subunit /FL=gb:BC026139.1 gb:NM_010431.1 gb:AF003695.1
1416036_at	2962.5	P	0.000244	0.7	2051.2	I	0.000214	3034.6	P	0.000732	0.4	2335.9	I	0.000692	3162.7	P	0.000244	0.7	1981	I	6e-05			2962.5	P	0.000244	0.2	2611.9	NC	0.441923	3034.6	P	0.000732	0.1	2759.7	NC	0.5	3162.7	P	0.000244	0.1	2697.7	NC	0.5	gb:AF483488.1 /DB_XREF=gi:19548729 /FEA=FLmRNA /CNT=283 /TID=Mm.27941.1 /TIER=FL+Stack /STK=11 /UG=Mm.27941 /LL=14225 /UG_GENE=Fkbp1a /DEF=Mus musculus strain ILS FK506-binding protein mRNA, complete cds. /PROD=FK506-binding protein /FL=gb:AF483489.1 gb:AF483488.1 gb:NM_008019.1 gb:BC004671.1
1416037_a_at	5953.4	P	0.000244	0.4	4762.4	I	5.2e-05	5819.3	P	0.000244	0.4	4281.9	I	2e-05	6445.4	P	0.000244	0.6	4552.8	I	3e-05			5953.4	P	0.000244	0.2	5117.2	NC	0.008511	5819.3	P	0.000244	0.1	5469.3	NC	0.5	6445.4	P	0.000244	0.2	5443	I	0.000492	gb:NM_007636.1 /DB_XREF=gi:6671699 /GEN=Cct2 /FEA=FLmRNA /CNT=323 /TID=Mm.3670.1 /TIER=FL+Stack /STK=140 /UG=Mm.3670 /LL=12461 /DEF=Mus musculus chaperonin subunit 2 (beta) (Cct2), mRNA. /PROD=chaperonin subunit 2 (beta) /FL=gb:NM_007636.1 gb:BC007470.1 gb:BC026918.1
1416038_at	1164.1	P	0.000244	0.7	718.1	I	0.000492	1199.9	P	0.000244	0.4	845.7	I	0.000307	1231.8	P	0.000244	0.5	931.7	I	0.000241			1164.1	P	0.000244	0.7	700.1	I	3e-05	1199.9	P	0.000244	0.8	683.6	I	4.6e-05	1231.8	P	0.000244	0.8	719.1	I	3e-05	gb:NM_019776.1 /DB_XREF=gi:9790066 /GEN=Snd1-pending /FEA=FLmRNA /CNT=284 /TID=Mm.29827.1 /TIER=FL+Stack /STK=140 /UG=Mm.29827 /LL=56463 /DEF=Mus musculus staphylococcal nuclease domain containing 1 (Snd1-pending), mRNA. /PROD=staphylococcal nuclease domain containing 1 /FL=gb:BC007126.1 gb:NM_019776.1 gb:AB021491.1
1416039_x_at	124.7	P	0.00293	-0.1	111.6	NC	0.5	100.5	P	0.00415	0	115	NC	0.5	133.3	P	0.001953	0.2	95.1	NC	0.012024			124.7	P	0.00293	-0.5	149.9	NC	0.987976	100.5	P	0.00415	-0.4	159.5	NC	0.983269	133.3	P	0.001953	-0.3	238.9	NC	0.905721	gb:NM_010516.1 /DB_XREF=gi:6753593 /GEN=Cyr61 /FEA=FLmRNA /CNT=204 /TID=Mm.1231.1 /TIER=FL+Stack /STK=140 /UG=Mm.1231 /LL=16007 /DEF=Mus musculus cysteine rich protein 61 (Cyr61), mRNA. /PROD=cysteine rich protein 61 /FL=gb:M32490.1 gb:NM_010516.1
1416040_at	2.9	A	0.932373	-0.4	5.5	NC	0.5	24.6	A	0.601074	1	15.2	NC	0.454766	1.9	A	0.953857	-1	14.8	NC	0.757415			2.9	A	0.932373	0.2	2.8	NC	0.145682	24.6	A	0.601074	3.5	4.1	NC	0.038415	1.9	A	0.953857	-0.6	6.2	NC	0.767451	gb:NM_026334.1 /DB_XREF=gi:13385835 /GEN=2310051B21Rik /FEA=FLmRNA /CNT=204 /TID=Mm.46408.1 /TIER=FL+Stack /STK=139 /UG=Mm.46408 /LL=67717 /DEF=Mus musculus RIKEN cDNA 2310051B21 gene (2310051B21Rik), mRNA. /PROD=RIKEN cDNA 2310051B21 /FL=gb:NM_026334.1
1416041_at	4565.6	P	0.000244	0.3	3033.3	NC	0.004073	2191.9	P	0.000244	-0.6	3110.1	D	0.99997	3515.4	P	0.000244	-0.2	3420.2	NC	0.5			4565.6	P	0.000244	-0.5	6267.5	D	0.99998	2191.9	P	0.000244	-1.4	6250.3	D	0.99998	3515.4	P	0.000244	-1.1	5997.2	D	0.99998	gb:NM_011361.1 /DB_XREF=gi:6755489 /GEN=Sgk /FEA=FLmRNA /CNT=280 /TID=Mm.28405.1 /TIER=FL+Stack /STK=139 /UG=Mm.28405 /LL=20393 /DEF=Mus musculus serumglucocorticoid regulated kinase (Sgk), mRNA. /PROD=serumglucocorticoid regulated kinase /FL=gb:NM_011361.1 gb:AF205855.1 gb:AF139638.1 gb:BC005720.1
1416042_s_at	544	P	0.000244	0.1	455.6	NC	0.493524	611.2	P	0.000244	0	598.4	NC	0.203871	533.8	P	0.000244	0.2	464.2	NC	0.047264			544	P	0.000244	-0.4	585.6	NC	0.978776	611.2	P	0.000244	0	551.8	NC	0.5	533.8	P	0.000244	-0.1	534.5	NC	0.5	gb:NM_016777.2 /DB_XREF=gi:13384597 /GEN=Nasp /FEA=FLmRNA /CNT=221 /TID=Mm.7516.1 /TIER=FL+Stack /STK=139 /UG=Mm.7516 /LL=50927 /DEF=Mus musculus nuclear autoantigenic sperm protein (histone-binding) (Nasp), mRNA. /PROD=nuclear autoantigenic sperm protein(histone-binding) /FL=gb:NM_016777.2 gb:AF034610.2
1416043_at	27.9	A	0.171387	-0.4	29.5	NC	0.5	36.1	P	0.046143	2.3	3.6	I	0.001201	47.1	P	0.037598	2.6	2.8	NC	0.145682			27.9	A	0.171387	0.5	23.3	NC	0.60871	36.1	P	0.046143	-0.5	45.9	NC	0.5	47.1	P	0.037598	0.2	50.5	NC	0.5	gb:BB493242 /DB_XREF=gi:9451869 /DB_XREF=BB493242 /CLONE=D530032B20 /FEA=FLmRNA /CNT=221 /TID=Mm.7516.1 /TIER=Stack /STK=9 /UG=Mm.7516 /LL=50927 /UG_GENE=Nasp /UG_TITLE=nuclear autoantigenic sperm protein (histone-binding) /FL=gb:NM_016777.2 gb:AF034610.2
1416044_at	886.5	P	0.000244	-0.4	1268	NC	0.736659	890.9	P	0.000244	-0.3	1088.8	NC	0.911062	956	P	0.000244	-0.2	1092.7	NC	0.786812			886.5	P	0.000244	-0.2	1102.3	NC	0.5	890.9	P	0.000244	-0.2	1077.3	NC	0.51942	956	P	0.000244	-0.1	1160.7	NC	0.5	gb:NM_022009.1 /DB_XREF=gi:11528489 /GEN=Fliih /FEA=FLmRNA /CNT=256 /TID=Mm.25044.1 /TIER=FL+Stack /STK=139 /UG=Mm.25044 /LL=14248 /DEF=Mus musculus flightless I homolog (Drosophila) (Fliih), mRNA. /PROD=flightless I homolog (Drosophila) /FL=gb:NM_022009.1 gb:AF287264.1
1416045_a_at	2176.9	P	0.000244	0.1	1992.6	NC	0.054022	2216.5	P	0.000244	0.1	2168.9	NC	0.033304	2101.3	P	0.000244	0	2150.8	NC	0.5			2176.9	P	0.000244	0.4	1749.8	I	0.000618	2216.5	P	0.000244	0.2	1884.3	NC	0.124552	2101.3	P	0.000244	0.1	1945.1	NC	0.5	gb:NM_011418.1 /DB_XREF=gi:6755577 /GEN=Smarcb1 /FEA=FLmRNA /CNT=211 /TID=Mm.26116.1 /TIER=FL+Stack /STK=139 /UG=Mm.26116 /LL=20587 /DEF=Mus musculus SWISNF related, matrix associated, actin dependent regulator of chromatin, subfamily b, member 1 (Smarcb1), mRNA. /PROD=SWISNF related, matrix associated, actindependent regulator of chromatin, subfamily b, member 1 /FL=gb:AB017344.1 gb:BC025163.1 g…
1416046_a_at	1177.8	P	0.000244	0.5	693.6	I	6.8e-05	1115.3	P	0.000244	0.5	674.5	I	0.000865	1025.4	P	0.000244	0.6	666.6	I	0.000692			1177.8	P	0.000244	0.4	928.4	I	0.000189	1115.3	P	0.000244	0.4	795.5	NC	0.088938	1025.4	P	0.000244	0.3	842.9	NC	0.004073	gb:NM_025799.1 /DB_XREF=gi:13385271 /GEN=0610025O11Rik /FEA=FLmRNA /CNT=219 /TID=Mm.26625.1 /TIER=FL+Stack /STK=138 /UG=Mm.26625 /LL=66848 /DEF=Mus musculus RIKEN cDNA 0610025O11 gene (0610025O11Rik), mRNA. /PROD=RIKEN cDNA 0610025O11 /FL=gb:NM_025799.1 gb:BC004039.1 gb:BC018181.1
1416047_at	62.3	P	0.023926	0.5	31.6	NC	0.083826	71.9	A	0.095215	0.9	45.3	NC	0.065566	75.2	A	0.095215	1.3	33.3	NC	0.203871			62.3	P	0.023926	-0.7	106.8	NC	0.506476	71.9	A	0.095215	0.1	74.9	NC	0.454766	75.2	A	0.095215	0.1	71	NC	0.5	gb:BM054266 /DB_XREF=gi:16811245 /DB_XREF=id54h03.y3 /CLONE=IMAGE:5667292 /FEA=FLmRNA /CNT=219 /TID=Mm.26625.1 /TIER=ConsEnd /STK=0 /UG=Mm.26625 /LL=66848 /UG_GENE=0610025O11Rik /UG_TITLE=RIKEN cDNA 0610025O11 gene /FL=gb:NM_025799.1 gb:BC004039.1 gb:BC018181.1
1416048_at	984.4	P	0.000244	-1.4	2673.8	D	0.99998	1061.6	P	0.000244	-1	2705.2	D	0.99998	940.5	P	0.000732	-1.5	2604.5	D	0.99998			984.4	P	0.000244	-1	2178	D	0.99998	1061.6	P	0.000244	-0.7	2067.2	D	0.999948	940.5	P	0.000732	-1	2227.4	D	0.99998	gb:NM_018774.1 /DB_XREF=gi:9055279 /GEN=Edr2 /FEA=FLmRNA /CNT=215 /TID=Mm.14198.1 /TIER=FL+Stack /STK=138 /UG=Mm.14198 /LL=54383 /DEF=Mus musculus early development regulator 2 (homolog of polyhomeotic 2) (Edr2), mRNA. /PROD=early development regulator 2 (homolog ofpolyhomeotic 2) /FL=gb:U81491.1 gb:NM_018774.1
1416049_at	516.4	P	0.001953	0.3	455	NC	0.009292	404.5	P	0.005859	-0.2	433.6	NC	0.5	473.9	P	0.00415	0.1	411.3	NC	0.39129			516.4	P	0.001953	-0.4	670.5	D	0.999654	404.5	P	0.005859	-0.8	816.6	D	0.999977	473.9	P	0.00415	-0.8	686.5	D	0.998923	gb:NM_138595.1 /DB_XREF=gi:20070407 /GEN=D19Wsu57e /FEA=FLmRNA /CNT=190 /TID=Mm.27953.1 /TIER=FL+Stack /STK=138 /UG=Mm.27953 /LL=28058 /DEF=Mus musculus DNA segment, Chr 19, Wayne State University 57, expressed (D19Wsu57e), mRNA. /PROD=DNA segment, Chr 19, Wayne State University 57,expressed /FL=gb:NM_138595.1 gb:BC017135.1
1416050_a_at	1991.6	P	0.000244	-0.9	3630.9	D	0.99998	2200.3	P	0.000244	-0.7	3563.8	D	0.99998	2153.8	P	0.000244	-0.8	3918.5	D	0.999977			1991.6	P	0.000244	-0.4	2797.4	D	0.999973	2200.3	P	0.000244	-0.3	2593	NC	0.981872	2153.8	P	0.000244	-0.3	2666.2	D	0.999508	gb:NM_016741.1 /DB_XREF=gi:14389422 /GEN=Srb1 /FEA=FLmRNA /CNT=246 /TID=Mm.4603.1 /TIER=FL+Stack /STK=138 /UG=Mm.4603 /LL=20778 /DEF=Mus musculus scavenger receptor class B1 (Srb1), mRNA. /PROD=scavenger receptor class B1 /FL=gb:BC004656.1 gb:U37799.1 gb:NM_016741.1
1416051_at	9.6	A	0.753906	-1.5	20.9	NC	0.930187	66.1	A	0.466064	2	13.5	NC	0.061522	13.4	A	0.72583	0.2	8.8	NC	0.5			9.6	A	0.753906	-0.1	11.8	NC	0.5	66.1	A	0.466064	1.1	29.3	NC	0.5	13.4	A	0.72583	-0.2	18.7	NC	0.777251	gb:NM_013484.1 /DB_XREF=gi:7304936 /GEN=C2 /FEA=FLmRNA /CNT=183 /TID=Mm.2081.1 /TIER=FL+Stack /STK=138 /UG=Mm.2081 /LL=12263 /DEF=Mus musculus complement component 2 (within H-2S) (C2), mRNA. /PROD=complement component 2 (within H-2S) /FL=gb:BC011086.1 gb:NM_013484.1 gb:M57891.1
1416052_at	3036.9	P	0.000244	0.5	2209.9	I	2e-05	2811.4	P	0.000244	0.4	1978.4	I	2.3e-05	2659.7	P	0.000244	0.5	2269.5	I	0.000552			3036.9	P	0.000244	0.3	2346.8	I	2e-05	2811.4	P	0.000244	0.2	2329.7	NC	0.007788	2659.7	P	0.000244	0.2	2504.3	NC	0.004073	gb:NM_021463.1 /DB_XREF=gi:10946853 /GEN=Prps1 /FEA=FLmRNA /CNT=199 /TID=Mm.27454.1 /TIER=FL+Stack /STK=138 /UG=Mm.27454 /LL=19139 /DEF=Mus musculus phosphoribosyl pyrophosphate synthetase 1 (Prps1), mRNA. /PROD=phosphoribosyl pyrophosphate synthetase 1 /FL=gb:AB025048.1 gb:NM_021463.1
1416053_at	470.1	P	0.000244	0.4	485.9	I	0.000189	536.7	P	0.000732	0.3	402.1	I	0.000307	604.7	P	0.000732	0.3	525.2	NC	0.004925			470.1	P	0.000244	-0.1	633.7	NC	0.5	536.7	P	0.000732	-0.2	576	NC	0.570859	604.7	P	0.000732	-0.2	669.3	NC	0.5	gb:NM_008516.1 /DB_XREF=gi:6678723 /GEN=Lrrn1 /FEA=FLmRNA /CNT=157 /TID=Mm.4640.1 /TIER=FL+Stack /STK=138 /UG=Mm.4640 /LL=16979 /DEF=Mus musculus leucine rich repeat protein 1, neuronal (Lrrn1), mRNA. /PROD=leucine rich repeat protein 1, neuronal /FL=gb:NM_008516.1 gb:D45913.1
1416054_at	9870.4	P	0.000244	0	9463.7	NC	0.37888	9800.4	P	0.000244	0.1	9351.9	NC	0.366593	10000.8	P	0.000244	-0.1	9296.4	NC	0.5			9870.4	P	0.000244	0	9067.8	NC	0.5	9800.4	P	0.000244	-0.1	10757.5	NC	0.5	10000.8	P	0.000244	-0.1	10857.7	NC	0.5	gb:NM_009095.1 /DB_XREF=gi:6677806 /GEN=Rps5 /FEA=FLmRNA /CNT=359 /TID=Mm.5291.1 /TIER=FL+Stack /STK=137 /UG=Mm.5291 /LL=20103 /DEF=Mus musculus ribosomal protein S5 (Rps5), mRNA. /PROD=ribosomal protein S5 /FL=gb:NM_009095.1 gb:U78085.1
1416055_at	82.9	P	0.001953	0.4	59.3	NC	0.5	80.7	P	0.005859	0.1	70.5	NC	0.60871	59.1	P	0.00415	-0.5	76.3	NC	0.5			82.9	P	0.001953	0.1	88	NC	0.5	80.7	P	0.005859	-0.5	78.1	NC	0.805199	59.1	P	0.00415	-0.4	81.3	NC	0.558077	gb:NM_009669.1 /DB_XREF=gi:6753051 /GEN=Amy2 /FEA=FLmRNA /CNT=486 /TID=Mm.324.1 /TIER=FL+Stack /STK=137 /UG=Mm.324 /LL=11723 /DEF=Mus musculus amylase 2, pancreatic (Amy2), mRNA. /PROD=amylase 2, pancreatic /FL=gb:NM_009669.1
1416056_a_at	11632.6	P	0.000244	-0.2	13096	NC	0.5	12216.1	P	0.000244	-0.2	12891.9	NC	0.5	11986.6	P	0.000244	-0.1	13481.2	NC	0.5			11632.6	P	0.000244	0.1	10850.8	NC	0.354442	12216.1	P	0.000244	0	11638.2	NC	0.5	11986.6	P	0.000244	0.1	11867.2	NC	0.5	gb:BC027265.1 /DB_XREF=gi:20073150 /FEA=FLmRNA /CNT=232 /TID=Mm.30084.1 /TIER=FL+Stack /STK=137 /UG=Mm.30084 /LL=104130 /UG_GENE=Np15 /DEF=Mus musculus, nuclear protein 15.6, clone MGC:27951 IMAGE:3589704, mRNA, complete cds. /PROD=nuclear protein 15.6 /FL=gb:BC027265.1 gb:NM_019435.1
1416057_at	10386.1	P	0.000244	-0.1	11797.4	NC	0.5	12089.7	P	0.000244	-0.1	11605.4	NC	0.5	9904.4	P	0.000244	-0.2	12307.2	NC	0.5			10386.1	P	0.000244	0.1	9754.1	NC	0.242585	12089.7	P	0.000244	0	11076.4	NC	0.5	9904.4	P	0.000244	0	10931.5	NC	0.5	gb:BC027265.1 /DB_XREF=gi:20073150 /FEA=FLmRNA /CNT=232 /TID=Mm.30084.1 /TIER=FL+Stack /STK=137 /UG=Mm.30084 /LL=104130 /UG_GENE=Np15 /DEF=Mus musculus, nuclear protein 15.6, clone MGC:27951 IMAGE:3589704, mRNA, complete cds. /PROD=nuclear protein 15.6 /FL=gb:BC027265.1 gb:NM_019435.1
1416058_s_at	13007.2	P	0.000244	0	12750.1	NC	0.5	12400.5	P	0.000244	0.1	11483.1	NC	0.5	13457.9	P	0.000244	0.1	12242.7	NC	0.48058			13007.2	P	0.000244	0.1	12281.5	NC	0.5	12400.5	P	0.000244	0	12811.4	NC	0.5	13457.9	P	0.000244	0	13331.4	NC	0.5	gb:NM_020615.2 /DB_XREF=gi:13346509 /GEN=Atp5c1 /FEA=FLmRNA /CNT=343 /TID=Mm.12677.1 /TIER=FL+Stack /STK=137 /UG=Mm.12677 /LL=11949 /DEF=Mus musculus ATP synthase, H+ transporting, mitochondrial F1 complex, gamma polypeptide 1 (Atp5c1), mRNA. /PROD=ATP synthase, H+ transporting, mitochondrial F1complex, gamma polypeptide 1 /FL=gb:BC010700.1 gb:NM_020615.2 gb:D21073.1
1416059_at	2445.5	P	0.000244	0.1	2294.1	NC	0.194801	2485.2	P	0.000244	0.1	2435.4	NC	0.124552	2762.7	P	0.000244	0.2	2497.7	NC	0.050553			2445.5	P	0.000244	0.1	2410.8	NC	0.5	2485.2	P	0.000244	-0.1	2535.9	NC	0.5	2762.7	P	0.000244	0.2	2396.6	NC	0.047264	gb:BC011160.1 /DB_XREF=gi:15029873 /FEA=FLmRNA /CNT=224 /TID=Mm.28704.1 /TIER=FL+Stack /STK=137 /UG=Mm.28704 /LL=27054 /UG_GENE=Sec23b /DEF=Mus musculus, SEC23B (S. cerevisiae), clone MGC:18658 IMAGE:4024353, mRNA, complete cds. /PROD=SEC23B (S. cerevisiae) /FL=gb:NM_019787.1 gb:BC011160.1 gb:AF200326.1 gb:BC005464.1
1416060_at	2081.5	P	0.000244	0.2	1823.2	NC	0.026698	1966.6	P	0.000244	0.1	1870	NC	0.161038	2003	P	0.000244	0.4	1681.3	NC	0.013078			2081.5	P	0.000244	0.4	1560.3	I	0.000241	1966.6	P	0.000244	0.3	1588.9	NC	0.021224	2003	P	0.000244	0.5	1582.1	I	0.000114	gb:NM_025706.1 /DB_XREF=gi:13385163 /GEN=4432405K22Rik /FEA=FLmRNA /CNT=232 /TID=Mm.22252.1 /TIER=FL+Stack /STK=137 /UG=Mm.22252 /LL=66687 /DEF=Mus musculus RIKEN cDNA 4432405K22 gene (4432405K22Rik), mRNA. /PROD=RIKEN cDNA 4432405K22 /FL=gb:NM_025706.1
1416061_at	1123.4	P	0.001221	0.5	853.8	NC	0.01421	1042.2	P	0.00415	0.5	815	NC	0.022932	944.7	P	0.00415	0.3	921.4	NC	0.138386			1123.4	P	0.001221	0.3	917	NC	0.006503	1042.2	P	0.00415	0.2	880.1	NC	0.005409	944.7	P	0.00415	0.1	911.6	NC	0.5	gb:AK014795.1 /DB_XREF=gi:12852851 /FEA=FLmRNA /CNT=232 /TID=Mm.22252.1 /TIER=Stack /STK=20 /UG=Mm.22252 /LL=66687 /UG_GENE=4432405K22Rik /UG_TITLE=RIKEN cDNA 4432405K22 gene /DEF=Mus musculus 0 day neonate head cDNA, RIKEN full-length enriched library, clone:4833445M16:homolog to CDNA FLJ12085 FIS, CLONE HEMBB1002510, WEAKLY SIMILAR TO GYP7 PROTEIN, full insert sequence. /FL=gb:NM_025706.1
1416062_at	321.1	P	0.005859	1.4	117.2	I	0.000147	300.2	P	0.010742	1.7	78.3	I	0.000438	279.4	P	0.005859	1	166.9	I	6e-05			321.1	P	0.005859	0.3	262.1	NC	0.054022	300.2	P	0.010742	0.3	208.6	NC	0.041201	279.4	P	0.005859	-0.1	290.5	NC	0.5	gb:BF577643 /DB_XREF=gi:11651355 /DB_XREF=602092518F1 /CLONE=IMAGE:4206676 /FEA=FLmRNA /CNT=232 /TID=Mm.22252.1 /TIER=Stack /STK=8 /UG=Mm.22252 /LL=66687 /UG_GENE=4432405K22Rik /UG_TITLE=RIKEN cDNA 4432405K22 gene /FL=gb:NM_025706.1
1416063_x_at	1.3	A	0.904785	-0.7	1.1	NC	0.39129	15.1	A	0.533936	2	2.6	NC	0.454766	4.6	A	0.567627	0.3	3.6	NC	0.342427			1.3	A	0.904785	-0.2	1.9	NC	0.558077	15.1	A	0.533936	1.1	5.9	NC	0.441923	4.6	A	0.567627	-1.1	17.6	NC	0.429141	gb:NM_023289.1 /DB_XREF=gi:12963618 /GEN=Ceacam11 /FEA=FLmRNA /CNT=145 /TID=Mm.36666.1 /TIER=FL+Stack /STK=137 /UG=Mm.36666 /LL=66996 /DEF=Mus musculus CEA-related cell adhesion molecule 11 (Ceacam11), mRNA. /PROD=carcinoembryonic antigen related protein /FL=gb:AF221099.1 gb:NM_023289.1
1416064_a_at	9731.6	P	0.000244	0.4	7738.7	I	2e-05	10619.2	P	0.000244	0.3	8314	I	0.00013	10572.9	P	0.000244	0.3	9297.1	NC	0.004481			9731.6	P	0.000244	0.2	8549.3	NC	0.022932	10619.2	P	0.000244	0.2	8996	NC	0.013078	10572.9	P	0.000244	0.2	8447.2	I	0.000214	gb:NM_022310.1 /DB_XREF=gi:11612488 /GEN=Hspa5 /FEA=FLmRNA /CNT=367 /TID=Mm.918.1 /TIER=FL+Stack /STK=136 /UG=Mm.918 /LL=14828 /DEF=Mus musculus heat shock 70kD protein 5 (glucose-regulated protein, 78kD) (Hspa5), mRNA. /PROD=glucose regulated protein, 78 kDa /FL=gb:D78645.1 gb:NM_022310.1
1416065_a_at	2626.5	P	0.000244	0.4	1639.2	I	5.2e-05	2447.4	P	0.000244	0.3	1705.6	I	0.000966	2267.2	P	0.000244	0.7	1578.4	NC	0.016731			2626.5	P	0.000244	0.1	2184.4	NC	0.5	2447.4	P	0.000244	0.2	1930.2	NC	0.004925	2267.2	P	0.000244	0.1	2133.2	NC	0.5	gb:NM_133971.1 /DB_XREF=gi:19527191 /GEN=AW549277 /FEA=FLmRNA /CNT=186 /TID=Mm.12459.1 /TIER=FL+Stack /STK=136 /UG=Mm.12459 /LL=102334 /DEF=Mus musculus expressed sequence AW549277 (AW549277), mRNA. /PROD=expressed sequence AW549277 /FL=gb:NM_133971.1 gb:BC002198.1
1416066_at	2511.8	P	0.000244	-0.1	2619.5	NC	0.5	2274.5	P	0.000244	-0.2	2986.5	NC	0.5	2488.5	P	0.000244	-0.4	3291.4	NC	0.980376			2511.8	P	0.000244	-0.1	2704.7	NC	0.5	2274.5	P	0.000244	-0.3	2876.1	NC	0.994067	2488.5	P	0.000244	-0.1	2663.4	NC	0.532344	gb:NM_007657.1 /DB_XREF=gi:6680893 /GEN=Cd9 /FEA=FLmRNA /CNT=324 /TID=Mm.2956.1 /TIER=FL+Stack /STK=135 /UG=Mm.2956 /LL=12527 /DEF=Mus musculus CD9 antigen (Cd9), mRNA. /PROD=CD9 antigen /FL=gb:L08115.1 gb:NM_007657.1
1416067_at	2474.9	P	0.000244	0.8	1471.1	I	2.7e-05	2438.3	P	0.000244	0.7	1499.9	I	2.3e-05	2287.7	P	0.000244	0.7	1533	I	2.3e-05			2474.9	P	0.000244	0.4	1905.2	I	2e-05	2438.3	P	0.000244	0.6	1723.5	I	0.000189	2287.7	P	0.000244	0.3	1862.3	I	8.8e-05	gb:NM_013562.1 /DB_XREF=gi:7305178 /GEN=Ifrd1 /FEA=FLmRNA /CNT=225 /TID=Mm.168.1 /TIER=FL+Stack /STK=134 /UG=Mm.168 /LL=15982 /DEF=Mus musculus interferon-related developmental regulator 1 (Ifrd1), mRNA. /PROD=interferon-related developmental regulator 1 /FL=gb:NM_013562.1
1416068_at	2003.5	P	0.000244	0.1	1855.3	NC	0.5	1933.1	P	0.000244	0.1	1920.7	NC	0.454766	1934.3	P	0.000244	0	2100.7	NC	0.5			2003.5	P	0.000244	0.2	1617.8	NC	0.009292	1933.1	P	0.000244	0.2	1768.8	NC	0.330589	1934.3	P	0.000244	0.2	1522.9	I	0.000774	gb:NM_053092.1 /DB_XREF=gi:16716380 /GEN=Kars /FEA=FLmRNA /CNT=241 /TID=Mm.196544.1 /TIER=FL+Stack /STK=134 /UG=Mm.196544 /LL=85305 /DEF=Mus musculus lysyl-tRNA synthetase (Kars), mRNA. /PROD=lysyl-tRNA synthetase /FL=gb:BC027356.1 gb:NM_053092.1
1416069_at	4684.2	P	0.000244	-1	9152.3	D	0.99998	4572.5	P	0.000244	-1.1	9840.9	D	0.99998	4398	P	0.000244	-0.9	9670.9	D	0.99998			4684.2	P	0.000244	-0.7	7908.9	D	0.99998	4572.5	P	0.000244	-0.7	7409.7	D	0.99998	4398	P	0.000244	-0.7	7127.6	D	0.99998	gb:NM_019703.1 /DB_XREF=gi:9790050 /GEN=Pfkp /FEA=FLmRNA /CNT=244 /TID=Mm.108076.1 /TIER=FL+Stack /STK=133 /UG=Mm.108076 /LL=56421 /DEF=Mus musculus phosphofructokinase, platelet (Pfkp), mRNA. /PROD=phosphofructokinase, platelet /FL=gb:AF123533.1 gb:NM_019703.1 gb:BC006926.1
1416070_a_at	581	P	0.000244	-0.2	536	NC	0.5	670.2	P	0.000732	0.1	492.6	NC	0.5	595.9	P	0.000244	-0.1	695.5	NC	0.5			581	P	0.000244	0.1	463.8	NC	0.5	670.2	P	0.000732	0.4	376.6	NC	0.5	595.9	P	0.000244	0.1	564	NC	0.5	gb:NM_025860.1 /DB_XREF=gi:13385341 /GEN=2310005B10Rik /FEA=FLmRNA /CNT=213 /TID=Mm.44219.1 /TIER=FL+Stack /STK=133 /UG=Mm.44219 /LL=66942 /DEF=Mus musculus RIKEN cDNA 2310005B10 gene (2310005B10Rik), mRNA. /PROD=RIKEN cDNA 2310005B10 /FL=gb:NM_025860.1
1416071_at	873.6	P	0.000244	0.1	830.7	NC	0.342437	879.4	P	0.000244	0.1	760.9	NC	0.284967	885.9	P	0.000244	0	914.7	NC	0.5			873.6	P	0.000244	0.1	773.7	NC	0.5	879.4	P	0.000244	0	833.4	NC	0.5	885.9	P	0.000244	0.1	790.1	NC	0.5	gb:NM_025860.1 /DB_XREF=gi:13385341 /GEN=2310005B10Rik /FEA=FLmRNA /CNT=213 /TID=Mm.44219.1 /TIER=FL+Stack /STK=133 /UG=Mm.44219 /LL=66942 /DEF=Mus musculus RIKEN cDNA 2310005B10 gene (2310005B10Rik), mRNA. /PROD=RIKEN cDNA 2310005B10 /FL=gb:NM_025860.1
1416072_at	152.7	P	0.008057	-0.4	160.1	NC	0.822588	126.8	P	0.010742	-0.8	224.3	NC	0.875448	135.3	P	0.023926	-0.5	171.5	NC	0.991489			152.7	P	0.008057	0.1	122.7	NC	0.5	126.8	P	0.010742	-0.1	196.4	NC	0.5	135.3	P	0.023926	-0.6	199.7	NC	0.838962	gb:NM_133654.1 /DB_XREF=gi:19526791 /GEN=Cd34 /FEA=FLmRNA /CNT=203 /TID=Mm.29798.1 /TIER=FL+Stack /STK=133 /UG=Mm.29798 /LL=12490 /DEF=Mus musculus CD34 antigen (Cd34), mRNA. /PROD=CD34 antigen /FL=gb:BC006607.1 gb:NM_133654.1
1416073_a_at	715.2	P	0.000244	-0.7	1085	D	0.999911	788	P	0.000244	-0.7	1092.2	D	0.999727	559.6	P	0.000244	-0.8	914	D	0.999693			715.2	P	0.000244	-0.3	959.9	D	0.999833	788	P	0.000244	-0.4	1030.4	NC	0.971234	559.6	P	0.000244	-0.7	885.4	D	0.99998	gb:NM_008787.1 /DB_XREF=gi:6679218 /GEN=Pcnt /FEA=FLmRNA /CNT=157 /TID=Mm.4379.1 /TIER=FL+Stack /STK=133 /UG=Mm.4379 /LL=18541 /DEF=Mus musculus pericentrin (Pcnt), mRNA. /PROD=pericentrin /FL=gb:U05823.1 gb:NM_008787.1
1416074_a_at	9558.8	P	0.000244	-0.5	14885	D	0.999833	9482.9	P	0.000244	-0.4	14190.7	D	0.998514	9982	P	0.000244	-0.5	13908	D	0.999382			9558.8	P	0.000244	-0.1	10585.4	NC	0.5	9482.9	P	0.000244	-0.1	10568.8	NC	0.5	9982	P	0.000244	-0.1	11038.5	NC	0.5	gb:NM_009081.1 /DB_XREF=gi:6677778 /GEN=Rpl28 /FEA=FLmRNA /CNT=199 /TID=Mm.3111.1 /TIER=FL+Stack /STK=132 /UG=Mm.3111 /LL=19943 /DEF=Mus musculus ribosomal protein L28 (Rpl28), mRNA. /PROD=ribosomal protein L28 /FL=gb:NM_009081.1 gb:BC024395.1
1416075_at	421.6	P	0.000732	0.6	277	NC	0.00712	370.9	P	0.001221	0.4	284.9	I	0.000692	432.5	P	0.000732	0	420.6	NC	0.37888			421.6	P	0.000732	-0.1	481.7	NC	0.5	370.9	P	0.001221	0.2	374.4	NC	0.138386	432.5	P	0.000732	0	338.1	NC	0.5	gb:BC019377.1 /DB_XREF=gi:18044159 /FEA=FLmRNA /CNT=209 /TID=Mm.67721.1 /TIER=FL+Stack /STK=9 /UG=Mm.67721 /LL=64010 /UG_GENE=Wwp3-pending /DEF=Mus musculus, WW domain-containing protein 3, clone MGC:30471 IMAGE:4021056, mRNA, complete cds. /PROD=WW domain-containing protein 3 /FL=gb:NM_022028.1 gb:BC019377.1
1416076_at	56.2	A	0.095215	3.1	2	MI	0.00225	29.1	A	0.111572	0.4	30.6	NC	0.307406	4	A	0.432373	-3.7	38	NC	0.467656			56.2	A	0.095215	0.7	31.2	NC	0.416433	29.1	A	0.111572	0	36.3	NC	0.5	4	A	0.432373	-1.6	24	NC	0.5	gb:X58708.1 /DB_XREF=gi:50614 /GEN=cycB /FEA=FLmRNA /CNT=275 /TID=Mm.22569.1 /TIER=Stack /STK=23 /UG=Mm.22569 /LL=12429 /DEF=Mouse cycB mRNA for cyclin B. /PROD=cyclin B /FL=gb:NM_007629.1 gb:BC011478.1
1416077_at	5.4	A	0.533936	-2.6	38.3	NC	0.938478	59.5	M	0.056152	1.6	12.4	NC	0.054022	36.7	M	0.056152	-0.2	59.5	NC	0.532344			5.4	A	0.533936	-2.1	21.4	NC	0.997247	59.5	M	0.056152	-0.1	55.6	NC	0.5	36.7	M	0.056152	2	4.8	NC	0.5	gb:NM_009627.1 /DB_XREF=gi:6752987 /GEN=Adm /FEA=FLmRNA /CNT=145 /TID=Mm.1408.1 /TIER=FL+Stack /STK=132 /UG=Mm.1408 /LL=11535 /DEF=Mus musculus adrenomedullin (Adm), mRNA. /PROD=adrenomedullin /FL=gb:NM_009627.1 gb:U77630.1
1416078_s_at	1299.5	P	0.000244	-0.6	2306.4	D	0.99994	1340	P	0.000244	-0.6	2224.5	D	0.99998	1420.3	P	0.000732	-0.6	2148.5	D	0.999977			1299.5	P	0.000244	-0.2	1825.1	NC	0.921063	1340	P	0.000244	-0.2	1910.6	NC	0.952736	1420.3	P	0.000732	-0.1	1832.1	NC	0.5	gb:NM_029780.1 /DB_XREF=gi:18497289 /GEN=Raf1 /FEA=FLmRNA /CNT=259 /TID=Mm.22467.1 /TIER=FL+Stack /STK=131 /UG=Mm.22467 /LL=110157 /DEF=Mus musculus v-raf-1 leukemia viral oncogene 1 (Raf1), mRNA. /PROD=protein kinase raf 1 /FL=gb:NM_029780.1 gb:BC015273.1
1416079_a_at	2004.1	P	0.000244	0.3	1687	NC	0.006503	1926.8	P	0.000244	0.3	1656	I	0.000214	2040.6	P	0.000244	0.4	1741.9	NC	0.011045			2004.1	P	0.000244	0.3	1624.7	I	0.000774	1926.8	P	0.000244	0.2	1667.9	NC	0.011045	2040.6	P	0.000244	0.3	1607.4	NC	0.026698	gb:NM_019767.1 /DB_XREF=gi:9790220 /GEN=Arpc1a /FEA=FLmRNA /CNT=173 /TID=Mm.34695.1 /TIER=FL+Stack /STK=131 /UG=Mm.34695 /LL=56443 /DEF=Mus musculus actin related protein 23 complex, subunit 1A (41 kDa) (Arpc1a), mRNA. /PROD=actin related protein 23 complex, subunit 1A(41 kDa) /FL=gb:NM_019767.1 gb:AB024984.1 gb:BC001988.1
1416080_at	75.4	P	0.037598	-0.3	96	NC	0.767451	101.1	A	0.149658	0.7	58.7	NC	0.454766	99.8	P	0.030273	-0.2	96.5	NC	0.5			75.4	P	0.037598	-1	154.7	NC	0.975245	101.1	A	0.149658	-0.3	141.3	NC	0.881991	99.8	P	0.030273	-0.1	100.7	NC	0.703911	gb:NM_009614.1 /DB_XREF=gi:6752961 /GEN=Adam15 /FEA=FLmRNA /CNT=175 /TID=Mm.19830.1 /TIER=FL+Stack /STK=131 /UG=Mm.19830 /LL=11490 /DEF=Mus musculus a disintegrin and metalloproteinase domain 15 (metargidin) (Adam15), mRNA. /PROD=a disintegrin and metalloprotease domain 15(metargidin) /FL=gb:AF006196.1 gb:NM_009614.1
1416081_at	373.2	P	0.000244	-0.4	347.6	NC	0.905721	309.7	P	0.000732	-0.2	314.5	NC	0.558077	363.4	P	0.000244	-0.1	376.5	NC	0.5			373.2	P	0.000244	0.1	357.9	NC	0.5	309.7	P	0.000732	-0.3	389.6	NC	0.875448	363.4	P	0.000244	-0.2	404	NC	0.5	gb:NM_008539.1 /DB_XREF=gi:6678769 /GEN=Madh1 /FEA=FLmRNA /CNT=244 /TID=Mm.15185.1 /TIER=FL+Stack /STK=16 /UG=Mm.15185 /LL=17125 /DEF=Mus musculus MAD homolog 1 (Drosophila) (Madh1), mRNA. /PROD=MAD homolog 1 (Drosophila) /FL=gb:U74359.1 gb:U58992.1 gb:NM_008539.1
1416082_at	11758.7	P	0.000244	0.3	9889.1	NC	0.030967	11724.9	P	0.000244	0.3	10472.8	NC	0.057676	11237.5	P	0.000244	0.3	11202.6	I	0.001077			11758.7	P	0.000244	0	12005.7	NC	0.5	11724.9	P	0.000244	0	11234	NC	0.5	11237.5	P	0.000244	0	11501	NC	0.5	gb:BC002077.1 /DB_XREF=gi:12805232 /FEA=FLmRNA /CNT=376 /TID=Mm.14530.1 /TIER=FL+Stack /STK=130 /UG=Mm.14530 /LL=19324 /UG_GENE=Rab1 /DEF=Mus musculus, RAB1, member RAS oncogene family, clone MGC:6226 IMAGE:3592802, mRNA, complete cds. /PROD=RAB1, member RAS oncogene family /FL=gb:BC002077.1 gb:NM_008996.1 gb:AF226873.1
1416083_at	7070.5	P	0.000244	0.4	5019.9	I	2.3e-05	6613	P	0.000244	0.4	5034	I	3.5e-05	7217.5	P	0.000244	0.3	5179.6	I	0.000865			7070.5	P	0.000244	0.2	5977.9	I	0.000307	6613	P	0.000244	0.2	5750	NC	0.069813	7217.5	P	0.000244	0.2	5399.7	I	0.000389	gb:NM_009551.1 /DB_XREF=gi:6677604 /GEN=Zfp216 /FEA=FLmRNA /CNT=276 /TID=Mm.2904.1 /TIER=FL+Stack /STK=130 /UG=Mm.2904 /LL=22682 /DEF=Mus musculus zinc finger protein 216 (Zfp216), mRNA. /PROD=zinc finger protein 216 /FL=gb:NM_009551.1 gb:AF062071.1
1416084_at	1075.7	P	0.000732	1.2	313.9	I	3.5e-05	846.3	P	0.001221	0.9	393.8	I	6e-05	802.2	P	0.000732	0.6	429.5	I	2e-05			1075.7	P	0.000732	0.5	742.7	I	0.000114	846.3	P	0.001221	0.4	756.8	NC	0.016731	802.2	P	0.000732	0.2	738.1	NC	0.099852	gb:AA124553 /DB_XREF=gi:1682401 /DB_XREF=mp81d05.r1 /CLONE=IMAGE:575625 /FEA=FLmRNA /CNT=276 /TID=Mm.2904.1 /TIER=Stack /STK=20 /UG=Mm.2904 /LL=22682 /UG_GENE=Zfp216 /UG_TITLE=zinc finger protein 216 /FL=gb:NM_009551.1 gb:AF062071.1
1416085_s_at	5284.2	P	0.000244	0.8	3240.1	I	2e-05	5258.2	P	0.000244	0.7	3168.9	I	2e-05	5687.4	P	0.000244	0.8	3143.8	I	2e-05			5284.2	P	0.000244	0.3	4209.9	I	2.7e-05	5258.2	P	0.000244	0.2	4772.7	NC	0.057676	5687.4	P	0.000244	0.2	4717.9	NC	0.044149	gb:AA124553 /DB_XREF=gi:1682401 /DB_XREF=mp81d05.r1 /CLONE=IMAGE:575625 /FEA=FLmRNA /CNT=276 /TID=Mm.2904.1 /TIER=Stack /STK=20 /UG=Mm.2904 /LL=22682 /UG_GENE=Zfp216 /UG_TITLE=zinc finger protein 216 /FL=gb:NM_009551.1 gb:AF062071.1
1416086_at	348.9	P	0.000244	-0.1	409	NC	0.5	377	P	0.000244	0.2	344.8	NC	0.203871	480.1	P	0.000244	0.3	341.4	NC	0.012024			348.9	P	0.000244	-0.2	443.9	NC	0.894337	377	P	0.000244	-0.1	440.2	NC	0.5	480.1	P	0.000244	-0.1	489.8	NC	0.5	gb:NM_009419.1 /DB_XREF=gi:6678420 /GEN=Tpst2 /FEA=FLmRNA /CNT=199 /TID=Mm.14239.1 /TIER=FL+Stack /STK=130 /UG=Mm.14239 /LL=22022 /DEF=Mus musculus protein-tyrosine sulfotransferase 2 (Tpst2), mRNA. /PROD=protein-tyrosine sulfotransferase 2 /FL=gb:AF049890.1 gb:BC003721.1 gb:NM_009419.1
1416087_at	971	P	0.01416	-0.2	991.8	NC	0.5	890.7	P	0.000244	-0.3	1067.1	NC	0.570859	837.9	P	0.000244	-0.2	1046.4	NC	0.5			971	P	0.01416	0.2	806.5	NC	0.307406	890.7	P	0.000244	-0.1	975	NC	0.5	837.9	P	0.000244	0	912.4	NC	0.5	gb:NM_007457.1 /DB_XREF=gi:6671558 /GEN=Ap1s1 /FEA=FLmRNA /CNT=205 /TID=Mm.833.1 /TIER=FL+Stack /STK=130 /UG=Mm.833 /LL=11769 /DEF=Mus musculus adaptor protein complex AP-1, sigma 1 (Ap1s1), mRNA. /PROD=adaptor-related protein complex AP-1, sigma 1 /FL=gb:M62418.1 gb:NM_007457.1
1416088_a_at	8785.2	P	0.000244	-0.5	12500.1	NC	0.996959	9274.6	P	0.000244	-0.4	11589.5	D	0.999654	8596.4	P	0.000244	-0.5	11422.5	NC	0.993497			8785.2	P	0.000244	-0.2	9761.5	NC	0.51942	9274.6	P	0.000244	-0.2	9679.3	NC	0.669411	8596.4	P	0.000244	-0.2	10251	NC	0.995519	gb:NM_009091.1 /DB_XREF=gi:6677798 /GEN=Rps15 /FEA=FLmRNA /CNT=294 /TID=Mm.643.1 /TIER=FL+Stack /STK=129 /UG=Mm.643 /LL=20054 /DEF=Mus musculus ribosomal protein S15 (Rps15), mRNA. /PROD=ribosomal protein S15 /FL=gb:M33330.1 gb:NM_009091.1 gb:BC010763.1
1416089_at	10634.7	P	0.00293	-0.4	13573.7	D	0.998349	10432.9	P	0.000732	-0.4	13626.6	D	0.998514	11530.6	P	0.001221	-0.4	13218.1	NC	0.989865			10634.7	P	0.00293	-0.1	11434.8	NC	0.583567	10432.9	P	0.000732	-0.3	13196.5	D	0.999308	11530.6	P	0.001221	-0.2	12705.6	NC	0.975245	gb:NM_009091.1 /DB_XREF=gi:6677798 /GEN=Rps15 /FEA=FLmRNA /CNT=294 /TID=Mm.643.1 /TIER=FL+Stack /STK=129 /UG=Mm.643 /LL=20054 /DEF=Mus musculus ribosomal protein S15 (Rps15), mRNA. /PROD=ribosomal protein S15 /FL=gb:M33330.1 gb:NM_009091.1 gb:BC010763.1
1416090_at	7919.1	P	0.000244	-0.1	7019.2	NC	0.5	6474.7	P	0.000244	-0.1	7204	NC	0.5	7571.4	P	0.000244	0	7050.3	NC	0.5			7919.1	P	0.000244	0	6279.8	NC	0.5	6474.7	P	0.000244	0	6133.4	NC	0.5	7571.4	P	0.000244	0	6410.5	NC	0.5	gb:BC019512.1 /DB_XREF=gi:18043469 /FEA=FLmRNA /CNT=259 /TID=Mm.22676.1 /TIER=FL+Stack /STK=129 /UG=Mm.22676 /LL=68263 /UG_GENE=Pdhb /DEF=Mus musculus, pyruvate dehydrogenase (lipoamide) beta, clone MGC:28576 IMAGE:4210204, mRNA, complete cds. /PROD=pyruvate dehydrogenase (lipoamide) beta /FL=gb:BC019512.1 gb:NM_024221.1
1416091_at	7145.5	P	0.000244	0.3	6140.4	I	2.3e-05	7262.8	P	0.000244	0.2	6185.6	NC	0.011045	7625.2	P	0.000244	0.4	5679.7	I	0.001486			7145.5	P	0.000244	0.4	5822.6	I	2e-05	7262.8	P	0.000244	0.3	5777.6	I	4e-05	7625.2	P	0.000244	0.5	5715.4	I	6e-05	gb:NM_008633.1 /DB_XREF=gi:7106362 /GEN=Mtap4 /FEA=FLmRNA /CNT=221 /TID=Mm.12625.1 /TIER=FL+Stack /STK=129 /UG=Mm.12625 /LL=17758 /DEF=Mus musculus microtubule-associated protein 4 (Mtap4), mRNA. /PROD=microtubule-associated protein 4 /FL=gb:M72414.1 gb:NM_008633.1
1416092_a_at	5020.1	P	0.000244	0.6	3496.5	I	2.3e-05	4582.6	P	0.000244	0.4	3610.5	NC	0.003041	4975.1	P	0.000244	0.4	3719.4	I	0.000241			5020.1	P	0.000244	0.4	4116.3	I	2e-05	4582.6	P	0.000244	0.3	3525.7	NC	0.035785	4975.1	P	0.000244	0.5	3978.7	I	0.000101	gb:BB000894 /DB_XREF=gi:7840822 /DB_XREF=BB000894 /CLONE=2700052M21 /FEA=FLmRNA /CNT=221 /TID=Mm.12625.1 /TIER=Stack /STK=21 /UG=Mm.12625 /LL=17758 /UG_GENE=Mtap4 /UG_TITLE=microtubule-associated protein 4 /FL=gb:M72414.1 gb:NM_008633.1
1416093_a_at	2478.1	P	0.000244	0.3	1811.7	NC	0.263341	2246.1	P	0.000244	0.3	1731.9	NC	0.019624	2477.5	P	0.000244	0.4	1777.1	NC	0.185981			2478.1	P	0.000244	0.4	1944.1	NC	0.009292	2246.1	P	0.000244	0.3	1879.2	NC	0.033304	2477.5	P	0.000244	0.3	1840.1	NC	0.041201	gb:NM_025570.1 /DB_XREF=gi:20270193 /GEN=Mrpl20 /FEA=FLmRNA /CNT=181 /TID=Mm.23825.1 /TIER=FL+Stack /STK=128 /UG=Mm.23825 /LL=66448 /DEF=Mus musculus mitochondrial ribosomal protein L20 (Mrpl20), mRNA. /PROD=mitochondrial ribosomal protein L20 /FL=gb:AB049645.1 gb:BC016591.1 gb:NM_025570.1
1416094_at	2574.2	P	0.000244	-0.5	3426.5	D	0.999886	2558	P	0.000244	-0.5	3572.5	D	0.99998	2549.6	P	0.000244	-0.4	3731.8	NC	0.986922			2574.2	P	0.000244	-0.4	3644	D	0.99998	2558	P	0.000244	-0.5	3538.6	D	0.99998	2549.6	P	0.000244	-0.3	3563.4	NC	0.990708	gb:NM_007404.1 /DB_XREF=gi:6680643 /GEN=Adam9 /FEA=FLmRNA /CNT=195 /TID=Mm.28908.1 /TIER=FL+Stack /STK=128 /UG=Mm.28908 /LL=11502 /DEF=Mus musculus a disintegrin and metalloproteinase domain 9 (meltrin gamma) (Adam9), mRNA. /PROD=a disintegrin and metalloprotease domain 9(meltrin gamma) /FL=gb:U41765.1 gb:NM_007404.1
1416095_x_at	2358.8	P	0.000732	-0.2	2875.9	NC	0.5	2276.5	P	0.000732	-0.1	2559.4	NC	0.5	2499.3	P	0.000244	-0.1	2536.7	NC	0.5			2358.8	P	0.000732	-0.1	2552.1	NC	0.5	2276.5	P	0.000732	-0.2	2737.5	NC	0.5	2499.3	P	0.000244	-0.2	2772	NC	0.777251	gb:NM_025364.1 /DB_XREF=gi:13384729 /GEN=1110005A23Rik /FEA=FLmRNA /CNT=211 /TID=Mm.10278.1 /TIER=FL+Stack /STK=128 /UG=Mm.10278 /LL=66118 /DEF=Mus musculus RIKEN cDNA 1110005A23 gene (1110005A23Rik), mRNA. /PROD=RIKEN cDNA 1110005A23 /FL=gb:NM_025364.1
1416096_at	1554.6	P	0.000732	-0.2	1487.2	NC	0.5	1484.4	P	0.000244	-0.2	1853.6	NC	0.5	1419.2	P	0.000732	-0.1	1772	NC	0.5			1554.6	P	0.000732	0.1	1346.7	NC	0.5	1484.4	P	0.000244	0	1433.4	NC	0.5	1419.2	P	0.000732	0	1354.2	NC	0.5	gb:NM_134044.1 /DB_XREF=gi:19527259 /GEN=AI413782 /FEA=FLmRNA /CNT=163 /TID=Mm.29034.1 /TIER=FL+Stack /STK=128 /UG=Mm.29034 /LL=104799 /DEF=Mus musculus expressed sequence AI413782 (AI413782), mRNA. /PROD=expressed sequence AI413782 /FL=gb:BC016646.1 gb:NM_134044.1
1416097_at	1237.2	P	0.000244	1.9	342	I	2e-05	1078	P	0.000244	2.1	265.2	I	2e-05	1088.6	P	0.000244	1.8	306.8	I	2e-05			1237.2	P	0.000244	2	354.7	I	2e-05	1078	P	0.000244	1.8	319.6	I	2e-05	1088.6	P	0.000244	2	345	I	2e-05	gb:NM_138682.1 /DB_XREF=gi:20373168 /GEN=MBAG1 /FEA=FLmRNA /CNT=136 /TID=Mm.40158.1 /TIER=FL+Stack /STK=128 /UG=Mm.40158 /LL=192198 /DEF=Mus musculus LIBG-like protein (MBAG1), mRNA. /PROD=LIBG-like protein /FL=gb:AF300458.1 gb:NM_138682.1
1416098_at	1493.5	P	0.000244	0.5	1076.2	I	2e-05	1376.5	P	0.000244	0.3	1064.1	I	0.001201	1238.4	P	0.000244	0.3	1143.3	NC	0.006503			1493.5	P	0.000244	0.6	994	I	2e-05	1376.5	P	0.000244	0.4	1184.7	I	2e-05	1238.4	P	0.000244	0.5	1056.9	I	2.3e-05	gb:BC025022.1 /DB_XREF=gi:19263543 /FEA=FLmRNA /CNT=159 /TID=Mm.26032.1 /TIER=FL+Stack /STK=128 /UG=Mm.26032 /LL=20974 /UG_GENE=Syngr3 /DEF=Mus musculus, synaptogyrin 3, clone MGC:36037 IMAGE:5369651, mRNA, complete cds. /PROD=synaptogyrin 3 /FL=gb:AF117207.1 gb:NM_011522.1 gb:BC025022.1
1416099_at	9270.3	P	0.000244	-0.3	11390.9	NC	0.905721	9876.9	P	0.000244	-0.2	10318.4	NC	0.5	9953.8	P	0.000732	-0.2	10498.9	NC	0.60871			9270.3	P	0.000244	-0.1	9809.7	NC	0.5	9876.9	P	0.000244	-0.1	10357.3	NC	0.5	9953.8	P	0.000732	-0.1	10461.3	NC	0.5	gb:NM_011289.1 /DB_XREF=gi:8567399 /GEN=Rpl27 /FEA=FLmRNA /CNT=260 /TID=Mm.28985.1 /TIER=FL+Stack /STK=127 /UG=Mm.28985 /LL=19942 /DEF=Mus musculus ribosomal protein L27 (Rpl27), mRNA. /PROD=ribosomal protein L27 /FL=gb:BC024366.1 gb:NM_011289.1 gb:AF214527.1
1416100_at	3352.3	P	0.000244	-0.1	3781.8	NC	0.5	3503.1	P	0.000244	0	3742.2	NC	0.5	3531.7	P	0.000244	-0.2	3908.7	NC	0.5			3352.3	P	0.000244	0.1	3309.4	NC	0.5	3503.1	P	0.000244	0.1	3292.3	NC	0.5	3531.7	P	0.000244	0.1	3354.1	NC	0.5	gb:NM_018749.1 /DB_XREF=gi:9055213 /GEN=Eif3s7 /FEA=FLmRNA /CNT=273 /TID=Mm.3955.1 /TIER=FL+Stack /STK=127 /UG=Mm.3955 /LL=55944 /DEF=Mus musculus eukaryotic translation initiation factor 3, subunit 7 (zeta, 6667 kDa) (Eif3s7), mRNA. /PROD=eukaryotic translation initiation factor 3,subunit 7 (zeta, 66 /FL=gb:AB012580.1 gb:NM_018749.1
1416101_a_at	2811.7	P	0.000244	-1.4	6709	D	0.99998	3498.7	P	0.000244	-1.2	7268.3	D	0.99998	3201.3	P	0.000244	-0.8	5696.1	D	0.99997			2811.7	P	0.000244	-1.9	9995.6	D	0.99998	3498.7	P	0.000244	-1.7	9982.6	D	0.99998	3201.3	P	0.000244	-1.8	11070	D	0.99998	gb:NM_015786.1 /DB_XREF=gi:9845256 /GEN=H1f2 /FEA=FLmRNA /CNT=188 /TID=Mm.193539.1 /TIER=FL+Stack /STK=127 /UG=Mm.193539 /LL=50708 /DEF=Mus musculus H1 histone family, member 2 (H1f2), mRNA. /PROD=H1 histone family, member 2 /FL=gb:NM_015786.1
1416102_at	6222.7	P	0.000244	0.7	3550.7	I	0.000273	5606.7	P	0.000244	0.8	3357.5	I	0.000307	5629.2	P	0.000244	0.6	3670.3	I	0.000273			6222.7	P	0.000244	0.3	5076.9	I	2e-05	5606.7	P	0.000244	0.2	5022.6	I	0.001651	5629.2	P	0.000244	0.1	5207.1	NC	0.232549	gb:AV027921 /DB_XREF=gi:16356502 /DB_XREF=AV027921 /CLONE=1300015C06 /FEA=FLmRNA /CNT=486 /TID=Mm.3360.1 /TIER=Stack /STK=68 /UG=Mm.3360 /LL=22631 /UG_GENE=Ywhaz /UG_TITLE=tyrosine 3-monooxygenasetryptophan 5-monooxygenase activation protein, zeta polypeptide /FL=gb:NM_011740.1 gb:U79231.1 gb:D78647.1 gb:D83037.1 gb:D87660.1
1416103_at	2999.8	P	0.000244	1.5	947.8	I	2.3e-05	3009.8	P	0.000244	1.6	1035.4	I	2e-05	2611	P	0.000244	1.6	821.3	I	3e-05			2999.8	P	0.000244	0.2	2838.6	NC	0.030967	3009.8	P	0.000244	0.1	3000	NC	0.242585	2611	P	0.000244	0	2897.8	NC	0.5	gb:BF608615 /DB_XREF=gi:13505107 /DB_XREF=MY1_001557 /CLONE=ICRFp522G2441 /FEA=FLmRNA /CNT=486 /TID=Mm.3360.1 /TIER=ConsEnd /STK=0 /UG=Mm.3360 /LL=22631 /UG_GENE=Ywhaz /UG_TITLE=tyrosine 3-monooxygenasetryptophan 5-monooxygenase activation protein, zeta polypeptide /FL=gb:NM_011740.1 gb:U79231.1 gb:D78647.1 gb:D83037.1 gb:D87660.1
1416104_at	2081.6	P	0.000244	0.1	1642.6	NC	0.021224	1961.5	P	0.000244	0.4	1530.1	I	0.001651	2051.4	P	0.000244	0.2	1678.8	NC	0.057676			2081.6	P	0.000244	0.3	1391.1	I	0.000552	1961.5	P	0.000244	0.3	1531.7	MI	0.00225	2051.4	P	0.000244	0.4	1461.5	NC	0.006503	gb:NM_011900.1 /DB_XREF=gi:6755693 /GEN=Mpdu1 /FEA=FLmRNA /CNT=197 /TID=Mm.89579.1 /TIER=FL+Stack /STK=127 /UG=Mm.89579 /LL=24070 /DEF=Mus musculus mannose-P-dolichol utilization defect 1 (Mpdu1), mRNA. /PROD=mannose-P-dolichol utilization defect 1 /FL=gb:BC026776.1 gb:AB024713.1 gb:NM_011900.1
1416105_at	676.9	P	0.000244	0.3	545.3	I	0.000214	609.3	P	0.000244	0.2	564.7	NC	0.094279	748.8	P	0.000244	0.2	578.8	NC	0.061522			676.9	P	0.000244	1.3	305.3	I	2e-05	609.3	P	0.000244	0.8	349.8	I	2e-05	748.8	P	0.000244	0.8	387.3	I	2e-05	gb:BC008518.1 /DB_XREF=gi:14250195 /FEA=FLmRNA /CNT=204 /TID=Mm.3842.1 /TIER=FL+Stack /STK=127 /UG=Mm.3842 /LL=18115 /UG_GENE=Nnt /DEF=Mus musculus, clone MGC:6038 IMAGE:3601702, mRNA, complete cds. /PROD=Unknown (protein for MGC:6038) /FL=gb:NM_008710.1 gb:BC008518.1
1416106_at	476.2	P	0.000244	0.1	444.4	NC	0.242585	410.9	P	0.000244	0.2	452.1	NC	0.203871	382.7	P	0.000244	-0.2	404.5	NC	0.5			476.2	P	0.000244	0.3	404.5	NC	0.015426	410.9	P	0.000244	-0.1	418.1	NC	0.5	382.7	P	0.000244	0.1	408.1	NC	0.5	gb:NM_029571.1 /DB_XREF=gi:20270209 /GEN=1110001A12Rik /FEA=FLmRNA /CNT=165 /TID=Mm.27771.1 /TIER=FL+Stack /STK=127 /UG=Mm.27771 /LL=100087 /DEF=Mus musculus RIKEN cDNA 1110001A12 gene (1110001A12Rik), mRNA. /PROD=RIKEN cDNA 1110001A12 /FL=gb:NM_029571.1 gb:BC021493.1
1416107_at	3083.9	P	0.000244	-0.3	4018.3	NC	0.930187	3387	P	0.000244	-0.3	4188.2	NC	0.995075	3499.3	P	0.000244	-0.4	4510.1	NC	0.930187			3083.9	P	0.000244	-0.4	4024.6	D	0.999833	3387	P	0.000244	-0.3	4122.4	D	0.999833	3499.3	P	0.000244	-0.3	4189.6	NC	0.995075	gb:NM_008741.1 /DB_XREF=gi:6679141 /GEN=Nsg2 /FEA=FLmRNA /CNT=204 /TID=Mm.3304.1 /TIER=FL+Stack /STK=127 /UG=Mm.3304 /LL=18197 /DEF=Mus musculus neuron specific gene family member 2 (Nsg2), mRNA. /PROD=neuron specific gene family member 2 /FL=gb:U17259.1 gb:BC018224.1 gb:NM_008741.1
1416108_a_at	1599.5	P	0.000244	0.3	1049	MI	0.00225	1279	P	0.000244	0.2	1094.2	NC	0.013078	1225.6	P	0.000244	0.2	1104.7	NC	0.222749			1599.5	P	0.000244	0.4	1085.1	I	0.000346	1279	P	0.000244	0.1	923.1	NC	0.118009	1225.6	P	0.000244	0.3	958.8	NC	0.069813	gb:NM_025360.1 /DB_XREF=gi:13384723 /GEN=1200002G13Rik /FEA=FLmRNA /CNT=245 /TID=Mm.27606.1 /TIER=FL+Stack /STK=126 /UG=Mm.27606 /LL=66111 /DEF=Mus musculus RIKEN cDNA 1200002G13 gene (1200002G13Rik), mRNA. /PROD=RIKEN cDNA 1200002G13 /FL=gb:BC023338.1 gb:NM_025360.1
1416109_at	1860.2	P	0.000244	0.2	1976.8	NC	0.078937	1993.7	P	0.000732	0.1	1990.1	NC	0.274048	2034.3	P	0.000732	0.1	1982.7	NC	0.232549			1860.2	P	0.000244	0.3	1464.1	I	0.000346	1993.7	P	0.000732	0.3	1356.6	NC	0.003355	2034.3	P	0.000732	0.5	1408.2	I	3.5e-05	gb:NM_024243.1 /DB_XREF=gi:18859606 /GEN=0610006A03Rik /FEA=FLmRNA /CNT=204 /TID=Mm.21580.1 /TIER=FL+Stack /STK=126 /UG=Mm.21580 /LL=71665 /DEF=Mus musculus RIKEN cDNA 0610006A03 gene (0610006A03Rik), mRNA. /PROD=RIKEN cDNA 0610006A03 /FL=gb:NM_024243.1 gb:BC003235.1
1416110_at	1023.2	P	0.000244	0.2	1031.6	NC	0.041201	879.1	P	0.000244	0	1058.6	NC	0.5	999.7	P	0.000244	0.3	907.6	NC	0.006503			1023.2	P	0.000244	0.3	886.1	NC	0.004481	879.1	P	0.000244	0.2	893.9	NC	0.252851	999.7	P	0.000244	0.3	896.9	NC	0.047264	gb:NM_026404.1 /DB_XREF=gi:13385893 /GEN=2610030J16Rik /FEA=FLmRNA /CNT=219 /TID=Mm.27170.1 /TIER=FL+Stack /STK=126 /UG=Mm.27170 /LL=67843 /DEF=Mus musculus RIKEN cDNA 2610030J16 gene (2610030J16Rik), mRNA. /PROD=RIKEN cDNA 2610030J16 /FL=gb:BC006050.1 gb:NM_026404.1
1416111_at	226.4	P	0.008057	0.1	217.6	NC	0.39129	232.7	P	0.008057	-0.2	196.5	NC	0.5	239.5	P	0.018555	-0.1	244.4	NC	0.796129			226.4	P	0.008057	-0.3	260.6	NC	0.981872	232.7	P	0.008057	-0.5	258.7	NC	0.888286	239.5	P	0.018555	-0.1	234.9	NC	0.916174	gb:NM_009856.1 /DB_XREF=gi:6753355 /GEN=Cd83 /FEA=FLmRNA /CNT=159 /TID=Mm.57175.1 /TIER=FL+Stack /STK=126 /UG=Mm.57175 /LL=12522 /DEF=Mus musculus CD83 antigen (Cd83), mRNA. /PROD=CD83 antigen /FL=gb:NM_009856.1 gb:AF001036.1
1416112_at	9835.4	P	0.000244	0	9182.3	NC	0.5	9160.8	P	0.000244	0.1	8254.1	NC	0.403812	9588.1	P	0.000244	0	8436.7	NC	0.5			9835.4	P	0.000244	0.4	6874.5	I	2e-05	9160.8	P	0.000244	0.3	7803.5	I	2e-05	9588.1	P	0.000244	0.2	7993.8	NC	0.012024	gb:NM_007750.1 /DB_XREF=gi:6680992 /GEN=Cox8a /FEA=FLmRNA /CNT=169 /TID=Mm.14022.1 /TIER=FL+Stack /STK=125 /UG=Mm.14022 /LL=12868 /DEF=Mus musculus cytochrome c oxidase, subunit VIIIa (Cox8a), mRNA. /PROD=cytochrome c oxidase, subunit VIIIa /FL=gb:U37721.1 gb:NM_007750.1
1416113_at	1622.3	P	0.000732	-0.3	1931.2	NC	0.5	1655.6	P	0.000732	-0.1	1799.2	NC	0.5	1692.8	P	0.000244	-0.5	1980.4	NC	0.934434			1622.3	P	0.000732	0.3	1225.1	NC	0.054022	1655.6	P	0.000732	0.4	1271.8	NC	0.003041	1692.8	P	0.000244	0.3	1251.6	NC	0.061522	gb:NM_010223.1 /DB_XREF=gi:6857786 /GEN=Fkbp8 /FEA=FLmRNA /CNT=247 /TID=Mm.6565.1 /TIER=FL+Stack /STK=125 /UG=Mm.6565 /LL=14232 /DEF=Mus musculus FK506 binding protein 8 (38 kDa) (Fkbp8), mRNA. /PROD=FK506 binding protein 8 (38 kDa) /FL=gb:NM_010223.1 gb:AF030635.1 gb:BC003739.1
1416114_at	4657.4	P	0.000244	0	4385.8	NC	0.5	4357.2	P	0.000244	0.1	4381.8	NC	0.5	5161.7	P	0.000244	0	5193.4	NC	0.5			4657.4	P	0.000244	-0.3	5328.2	NC	0.981872	4357.2	P	0.000244	-0.1	4700.6	NC	0.5	5161.7	P	0.000244	-0.1	5339.3	NC	0.5	gb:NM_010097.1 /DB_XREF=gi:6753707 /GEN=Sparcl1 /FEA=FLmRNA /CNT=271 /TID=Mm.29027.1 /TIER=FL+Stack /STK=125 /UG=Mm.29027 /LL=13602 /DEF=Mus musculus SPARC-like 1 (mast9, hevin) (Sparcl1), mRNA. /PROD=extracellular matrix protein 2 /FL=gb:BC003759.1 gb:U64827.1 gb:U77330.1 gb:NM_010097.1
1416115_at	1058.5	P	0.000244	0.1	1036.3	NC	0.307406	994	P	0.000244	0.1	1020.1	NC	0.242585	1080.6	P	0.001221	0.2	964.2	NC	0.177412			1058.5	P	0.000244	0.2	899.1	NC	0.033304	994	P	0.000244	0.1	842.5	NC	0.050553	1080.6	P	0.001221	0.2	954.3	NC	0.5	gb:NM_015824.1 /DB_XREF=gi:7657424 /GEN=Orc3 /FEA=FLmRNA /CNT=216 /TID=Mm.29361.1 /TIER=FL+Stack /STK=125 /UG=Mm.29361 /LL=50793 /DEF=Mus musculus origin of replication 3 homolog (S. cerevisiae) (Orc3), mRNA. /PROD=origin of replication 3 homolog (S. cerevisiae) /FL=gb:NM_015824.1
1416116_at	346.9	P	0.000244	0.5	232.3	I	0.001077	327.5	P	0.000244	0.4	279.8	NC	0.011045	310.6	P	0.000244	0.4	206.2	NC	0.013078			346.9	P	0.000244	0.4	331.9	NC	0.00712	327.5	P	0.000244	0.3	218.3	NC	0.050553	310.6	P	0.000244	0.2	291.4	NC	0.177412	gb:AV275499 /DB_XREF=gi:15405628 /DB_XREF=AV275499 /CLONE=4932428I17 /FEA=FLmRNA /CNT=216 /TID=Mm.29361.1 /TIER=Stack /STK=16 /UG=Mm.29361 /LL=50793 /UG_GENE=Orc3 /UG_TITLE=origin of replication 3 homolog (S. cerevisiae) /FL=gb:NM_015824.1
1416117_at	267.9	P	0.00293	0.1	271.3	NC	0.035785	318.4	P	0.010742	0.3	262.2	NC	0.004073	301.7	P	0.008057	-0.1	306.9	NC	0.5			267.9	P	0.00293	-0.1	285.1	NC	0.138386	318.4	P	0.010742	0.5	275.5	NC	0.044149	301.7	P	0.008057	0.3	291.1	I	0.000114	gb:BF161073 /DB_XREF=gi:11041180 /DB_XREF=601768012F1 /CLONE=IMAGE:3987482 /FEA=FLmRNA /CNT=216 /TID=Mm.29361.1 /TIER=ConsEnd /STK=0 /UG=Mm.29361 /LL=50793 /UG_GENE=Orc3 /UG_TITLE=origin of replication 3 homolog (S. cerevisiae) /FL=gb:NM_015824.1
1416118_at	134.5	P	0.001953	0.4	107.1	NC	0.138386	116.3	P	0.000244	1	63.5	NC	0.01421	153.1	P	0.018555	0.7	81.8	NC	0.307406			134.5	P	0.001953	0.6	91.1	NC	0.028766	116.3	P	0.000244	0.7	57.2	I	0.000114	153.1	P	0.018555	0.9	56.6	NC	0.185981	gb:NM_025863.1 /DB_XREF=gi:13385345 /GEN=2310035M22Rik /FEA=FLmRNA /CNT=194 /TID=Mm.41535.1 /TIER=FL+Stack /STK=125 /UG=Mm.41535 /LL=66949 /DEF=Mus musculus RIKEN cDNA 2310035M22 gene (2310035M22Rik), mRNA. /PROD=RIKEN cDNA 2310035M22 /FL=gb:BC006700.1 gb:BC025430.1 gb:NM_025863.1
1416119_at	3529.4	P	0.000244	-0.2	3786	NC	0.5	3506.5	P	0.000244	0	3563.8	NC	0.5	3441.6	P	0.000244	-0.2	3771.5	NC	0.5			3529.4	P	0.000244	-0.1	3584.9	NC	0.5	3506.5	P	0.000244	0	3456.2	NC	0.5	3441.6	P	0.000244	-0.1	3546.5	NC	0.5	gb:NM_011660.1 /DB_XREF=gi:6755910 /GEN=Txn1 /FEA=FLmRNA /CNT=220 /TID=Mm.1275.1 /TIER=FL+Stack /STK=124 /UG=Mm.1275 /LL=22166 /DEF=Mus musculus thioredoxin 1 (Txn1), mRNA. /PROD=thioredoxin /FL=gb:BC010756.1 gb:NM_011660.1
1416120_at	30.3	A	0.657471	2	19.3	NC	0.153232	10.7	A	0.828613	-3.9	58.1	NC	0.5	6.1	A	0.953857	-3.1	52.4	NC	0.861614			30.3	A	0.657471	-0.4	37.9	NC	0.5	10.7	A	0.828613	0.2	15	NC	0.5	6.1	A	0.953857	-3.1	37	NC	0.955851	gb:BF119714 /DB_XREF=gi:10958663 /DB_XREF=601758570F1 /CLONE=IMAGE:3992969 /FEA=FLmRNA /CNT=287 /TID=Mm.99.1 /TIER=Stack /STK=23 /UG=Mm.99 /LL=20135 /UG_GENE=Rrm2 /UG_TITLE=ribonucleotide reductase M2 /FL=gb:M14223.1 gb:NM_009104.1
1416121_at	61.2	A	0.095215	2.3	5	NC	0.194801	35.5	A	0.432373	0.9	28.6	NC	0.454766	39.3	A	0.27417	-0.1	59.7	NC	0.60871			61.2	A	0.095215	2.2	11.3	NC	0.5	35.5	A	0.432373	-0.9	63.9	NC	0.5	39.3	A	0.27417	2.1	9.1	NC	0.5	gb:NM_010728.1 /DB_XREF=gi:6754567 /GEN=Lox /FEA=FLmRNA /CNT=304 /TID=Mm.172.1 /TIER=FL+Stack /STK=124 /UG=Mm.172 /LL=16948 /DEF=Mus musculus lysyl oxidase (Lox), mRNA. /PROD=lysyl oxidase /FL=gb:BC018439.1 gb:NM_010728.1 gb:M65142.1
1416122_at	133.7	M	0.056152	-0.6	232.9	NC	0.98579	249.9	P	0.030273	0	211.9	NC	0.5	180.7	P	0.037598	-0.3	247.8	NC	0.925732			133.7	M	0.056152	-0.7	286.8	D	0.999562	249.9	P	0.030273	0	213.7	NC	0.5	180.7	P	0.037598	-0.2	284.2	NC	0.952736	gb:NM_009829.1 /DB_XREF=gi:6753309 /GEN=Ccnd2 /FEA=FLmRNA /CNT=267 /TID=Mm.3141.1 /TIER=FL+Stack /STK=124 /UG=Mm.3141 /LL=12444 /DEF=Mus musculus cyclin D2 (Ccnd2), mRNA. /PROD=cyclin D2 /FL=gb:M86182.1 gb:M83749.1 gb:NM_009829.1
1416123_at	24.3	A	0.27417	-0.6	35.6	NC	0.986922	4.8	A	0.753906	0.7	3.9	NC	0.5	22.5	A	0.19458	-1.8	48.2	NC	0.921063			24.3	A	0.27417	-0.5	27.6	NC	0.930187	4.8	A	0.753906	-2.2	19.7	NC	0.888286	22.5	A	0.19458	0	16.6	NC	0.805199	gb:BM118679 /DB_XREF=gi:17086705 /DB_XREF=L0914E12-3 /CLONE=L0914E12 /FEA=FLmRNA /CNT=267 /TID=Mm.3141.1 /TIER=Stack /STK=67 /UG=Mm.3141 /LL=12444 /UG_GENE=Ccnd2 /UG_TITLE=cyclin D2 /FL=gb:M86182.1 gb:M83749.1 gb:NM_009829.1
1416124_at	33.2	A	0.19458	-0.1	35.2	NC	0.583567	4.9	A	0.601074	-2.6	32	NC	0.60871	25.6	A	0.334473	1.7	7.2	NC	0.5			33.2	A	0.19458	0.6	16.8	NC	0.5	4.9	A	0.601074	0.4	5.1	NC	0.5	25.6	A	0.334473	2.4	4.3	NC	0.050553	gb:BB840359 /DB_XREF=gi:17041090 /DB_XREF=BB840359 /CLONE=E970007F13 /FEA=FLmRNA /CNT=267 /TID=Mm.3141.1 /TIER=ConsEnd /STK=0 /UG=Mm.3141 /LL=12444 /UG_GENE=Ccnd2 /UG_TITLE=cyclin D2 /FL=gb:M86182.1 gb:M83749.1 gb:NM_009829.1
1416125_at	820.8	P	0.000244	0.5	714.3	I	0.000692	975.4	P	0.000732	0.6	671	I	0.000307	781.8	P	0.000244	0.4	657	I	0.000618			820.8	P	0.000244	0.7	462	I	3.5e-05	975.4	P	0.000732	0.6	584.1	I	0.000692	781.8	P	0.000244	0.4	640.9	NC	0.004073	gb:BC015260.1 /DB_XREF=gi:15929656 /FEA=FLmRNA /CNT=212 /TID=Mm.154390.1 /TIER=FL+Stack /STK=124 /UG=Mm.154390 /LL=14229 /UG_GENE=Fkbp5 /DEF=Mus musculus, FK506 binding protein 5 (51 kDa), clone MGC:18417 IMAGE:4237766, mRNA, complete cds. /PROD=FK506 binding protein 5 (51 kDa) /FL=gb:BC015260.1 gb:U36220.1 gb:NM_010220.1 gb:U16959.1
1416126_at	212.7	P	0.000244	0.5	145.7	NC	0.330589	282.7	P	0.000244	0.4	118.2	NC	0.061522	237.2	P	0.000732	0.6	92.4	NC	0.242585			212.7	P	0.000244	0.3	138.2	NC	0.5	282.7	P	0.000244	0.9	147.9	NC	0.065566	237.2	P	0.000732	0.1	182.8	NC	0.5	gb:NM_009086.1 /DB_XREF=gi:6677788 /GEN=Rpo1-2 /FEA=FLmRNA /CNT=147 /TID=Mm.34589.1 /TIER=FL+Stack /STK=124 /UG=Mm.34589 /LL=20017 /DEF=Mus musculus RNA polymerase 1-2 (128 kDa subunit) (Rpo1-2), mRNA. /PROD=RNA polymerase 1-2 (128 kDa subunit) /FL=gb:U58280.1 gb:NM_009086.1
1416127_a_at	2841	P	0.000244	-0.2	2839.9	NC	0.5	2308.7	P	0.000244	-0.2	2908.1	NC	0.5	2533.5	P	0.000244	-0.4	2762.8	NC	0.830902			2841	P	0.000244	0.3	2220.2	I	0.001201	2308.7	P	0.000244	0.1	2135.2	NC	0.403812	2533.5	P	0.000244	0.1	2201.4	NC	0.5	gb:NM_016878.1 /DB_XREF=gi:8393267 /GEN=Dnpep /FEA=FLmRNA /CNT=197 /TID=Mm.24680.1 /TIER=FL+Stack /STK=123 /UG=Mm.24680 /LL=13437 /DEF=Mus musculus aspartyl aminopeptidase (Dnpep), mRNA. /PROD=aspartyl aminopeptidase /FL=gb:AF005051.1 gb:NM_016878.1
1416128_at	132.9	P	0.023926	-0.4	123.9	NC	0.532344	91.7	P	0.037598	-0.3	112	NC	0.966696	150	P	0.005859	-0.1	132.8	NC	0.645558			132.9	P	0.023926	-0.4	118.8	NC	0.966696	91.7	P	0.037598	-0.4	122.6	NC	0.994591	150	P	0.005859	0.1	130	NC	0.5	gb:NM_009448.1 /DB_XREF=gi:6678468 /GEN=Tuba6 /FEA=FLmRNA /CNT=287 /TID=Mm.88212.1 /TIER=FL+Stack /STK=123 /UG=Mm.88212 /LL=22146 /DEF=Mus musculus tubulin, alpha 6 (Tuba6), mRNA. /PROD=tubulin alpha 6 /FL=gb:NM_009448.1 gb:BC004745.1 gb:M13441.1 gb:BC026753.1 gb:BC022182.1
1416129_at	1148	P	0.000244	0.1	1091	NC	0.354442	1135.7	P	0.000244	0	1204.6	NC	0.429141	1113.2	P	0.000244	0	1139.9	NC	0.5			1148	P	0.000244	-0.1	1354.9	NC	0.5	1135.7	P	0.000244	-0.3	1434	NC	0.977068	1113.2	P	0.000244	-0.3	1393.5	D	0.999226	gb:NM_133753.1 /DB_XREF=gi:19526961 /GEN=1300002F13Rik /FEA=FLmRNA /CNT=270 /TID=Mm.21679.1 /TIER=FL+Stack /STK=123 /UG=Mm.21679 /LL=74155 /DEF=Mus musculus RIKEN cDNA 1300002F13 gene (1300002F13Rik), mRNA. /PROD=RIKEN cDNA 1300002F13 /FL=gb:BC005546.1 gb:NM_133753.1
1416130_at	10161.1	P	0.000244	0.8	5771.5	I	2e-05	9504	P	0.000244	0.7	5751.1	I	2e-05	11301.9	P	0.000244	0.9	5661.9	I	2.3e-05			10161.1	P	0.000244	0.4	7829.5	I	7.8e-05	9504	P	0.000244	0.2	8525	NC	0.004073	11301.9	P	0.000244	0.3	8962.4	I	0.00013	gb:BE630020 /DB_XREF=gi:9912708 /DB_XREF=uu39c03.x1 /CLONE=IMAGE:3374308 /FEA=FLmRNA /CNT=297 /TID=Mm.648.1 /TIER=Stack /STK=11 /UG=Mm.648 /LL=19122 /UG_GENE=Prnp /UG_TITLE=prion protein /FL=gb:NM_011170.1 gb:BC006703.1 gb:M13685.1
1416131_s_at	1783	P	0.000244	0	1844.8	NC	0.48058	1672.5	P	0.000244	0	1601.2	NC	0.5	1678.9	P	0.000244	0.2	1510.2	NC	0.099852			1783	P	0.000244	-0.2	1998.3	NC	0.5	1672.5	P	0.000244	0	1658.7	NC	0.5	1678.9	P	0.000244	-0.1	1696.8	NC	0.5	gb:NM_133766.1 /DB_XREF=gi:19526981 /GEN=C920006C10Rik /FEA=FLmRNA /CNT=354 /TID=Mm.29805.1 /TIER=FL+Stack /STK=123 /UG=Mm.29805 /LL=76740 /DEF=Mus musculus RIKEN cDNA C920006C10 gene (C920006C10Rik), mRNA. /PROD=RIKEN cDNA C920006C10 /FL=gb:BC007482.1 gb:NM_133766.1
1416132_at	1202.9	P	0.000244	0.9	698.7	I	2e-05	1222.1	P	0.000244	1.3	562.1	I	2e-05	1110.2	P	0.000244	0.9	738	I	2e-05			1202.9	P	0.000244	-0.2	1413.1	NC	0.955851	1222.1	P	0.000244	-0.1	1405.9	NC	0.5	1110.2	P	0.000244	-0.2	1242.9	NC	0.5	gb:AK018695.1 /DB_XREF=gi:12858531 /FEA=FLmRNA /CNT=354 /TID=Mm.29805.1 /TIER=Stack /STK=12 /UG=Mm.29805 /LL=76740 /UG_GENE=C920006C10Rik /UG_TITLE=RIKEN cDNA C920006C10 gene /DEF=Mus musculus 2 days neonate thymus thymic cells cDNA, RIKEN full-length enriched library, clone:C920006C10:homolog to HYPOTHETICAL PROTEIN KIAA0143 (FRAGMENT), full insert sequence. /FL=gb:BC007482.1 gb:NM_133766.1
1416133_at	2266.7	P	0.000244	-0.7	3836	D	0.999954	2653.9	P	0.000244	-0.6	3498.2	D	0.99997	2985.5	P	0.000244	-0.4	3412.2	NC	0.990708			2266.7	P	0.000244	-0.3	2734.1	MD	0.99751	2653.9	P	0.000244	-0.3	3306.1	NC	0.987976	2985.5	P	0.000244	-0.1	2916.4	NC	0.5	gb:BB188557 /DB_XREF=gi:16270628 /DB_XREF=BB188557 /CLONE=A330049K02 /FEA=FLmRNA /CNT=354 /TID=Mm.29805.1 /TIER=Stack /STK=10 /UG=Mm.29805 /LL=76740 /UG_GENE=C920006C10Rik /UG_TITLE=RIKEN cDNA C920006C10 gene /FL=gb:BC007482.1 gb:NM_133766.1
1416134_at	2799.9	P	0.000244	0.4	2126	I	0.000966	2781.8	P	0.000244	0.4	1986.2	I	0.000438	2736	P	0.000244	0.2	2390.7	NC	0.094279			2799.9	P	0.000244	0.7	1742.6	I	2e-05	2781.8	P	0.000244	0.5	1822.4	I	2e-05	2736	P	0.000244	0.6	1651.9	I	2e-05	gb:NM_007467.1 /DB_XREF=gi:6680699 /GEN=Aplp1 /FEA=FLmRNA /CNT=161 /TID=Mm.2381.1 /TIER=FL+Stack /STK=123 /UG=Mm.2381 /LL=11803 /DEF=Mus musculus amyloid beta (A4) precursor-like protein 1 (Aplp1), mRNA. /PROD=amyloid beta (A4) precursor-like protein 1 /FL=gb:L04538.1 gb:BC021877.1 gb:NM_007467.1
1416135_at	1327.2	P	0.000244	0.5	913.7	I	3e-05	1393.5	P	0.000244	0.6	874.7	I	2e-05	1598	P	0.000244	0.6	839.2	I	2e-05			1327.2	P	0.000244	0.5	966.9	I	2e-05	1393.5	P	0.000244	0.4	1014.8	I	2e-05	1598	P	0.000244	0.5	1079.5	I	6e-05	gb:NM_009687.1 /DB_XREF=gi:6753085 /GEN=Apex /FEA=FLmRNA /CNT=179 /TID=Mm.203.1 /TIER=FL+Stack /STK=122 /UG=Mm.203 /LL=11792 /DEF=Mus musculus apurinicapyrimidinic endonuclease (Apex), mRNA. /PROD=apurinicapyrimidinic endonuclease /FL=gb:NM_009687.1 gb:D90374.1
1416136_at	225.7	P	0.010742	0.6	151.8	I	0.000147	257.9	P	0.001953	1.1	125.9	I	0.000147	270.9	P	0.001953	0.8	139.5	I	0.000214			225.7	P	0.010742	0.9	127.6	NC	0.318909	257.9	P	0.001953	1	145.9	I	0.000101	270.9	P	0.001953	0.3	191.7	NC	0.003699	gb:NM_008610.1 /DB_XREF=gi:6678901 /GEN=Mmp2 /FEA=FLmRNA /CNT=233 /TID=Mm.29564.1 /TIER=FL+Stack /STK=122 /UG=Mm.29564 /LL=17390 /DEF=Mus musculus matrix metalloproteinase 2 (Mmp2), mRNA. /PROD=matrix metalloproteinase 2 /FL=gb:M84324.1 gb:NM_008610.1
1416137_at	298.8	P	0.00415	-0.1	319.1	NC	0.5	281.2	P	0.00293	-0.2	371.9	NC	0.5	335.2	P	0.008057	0.2	302.6	NC	0.5			298.8	P	0.00415	0.2	302.3	NC	0.099852	281.2	P	0.00293	0.1	303.3	NC	0.047264	335.2	P	0.008057	0.1	284.2	NC	0.5	gb:NM_009674.1 /DB_XREF=gi:6753061 /GEN=Anxa7 /FEA=FLmRNA /CNT=346 /TID=Mm.20794.1 /TIER=FL+Stack /STK=122 /UG=Mm.20794 /LL=11750 /DEF=Mus musculus annexin A7 (Anxa7), mRNA. /PROD=annexin A7 /FL=gb:NM_009674.1 gb:L13129.1 gb:BC008997.1
1416138_at	1501.3	P	0.000244	0	1392.8	NC	0.493524	1405.6	P	0.000244	0	1334.7	NC	0.5	1328.3	P	0.000244	-0.1	1376.2	NC	0.5			1501.3	P	0.000244	0.3	1141	MI	0.002032	1405.6	P	0.000244	0.2	1229.2	NC	0.131343	1328.3	P	0.000244	0.2	1139.3	NC	0.028766	gb:BC008997.1 /DB_XREF=gi:14290463 /FEA=FLmRNA /CNT=346 /TID=Mm.20794.1 /TIER=FL+Stack /STK=81 /UG=Mm.20794 /LL=11750 /UG_GENE=Anxa7 /DEF=Mus musculus, annexin A7, clone MGC:6143 IMAGE:3157926, mRNA, complete cds. /PROD=annexin A7 /FL=gb:NM_009674.1 gb:L13129.1 gb:BC008997.1
1416139_at	47.1	A	0.19458	-0.9	87.5	NC	0.37888	46.4	A	0.27417	-0.3	62.8	NC	0.5	33.3	A	0.5	-1	56	NC	0.715033			47.1	A	0.19458	-0.8	99.5	NC	0.5	46.4	A	0.27417	-0.6	62.2	NC	0.5	33.3	A	0.5	-1.3	84	NC	0.921063	gb:NM_009043.1 /DB_XREF=gi:6677704 /GEN=Reg2 /FEA=FLmRNA /CNT=143 /TID=Mm.46360.1 /TIER=FL+Stack /STK=122 /UG=Mm.46360 /LL=19693 /DEF=Mus musculus regenerating islet-derived 2 (Reg2), mRNA. /PROD=regenerating islet-derived 2 /FL=gb:NM_009043.1
1416140_a_at	2653	P	0.000244	-0.3	3329.9	NC	0.846768	2661.1	P	0.000244	-0.3	3497.2	NC	0.990708	2297.7	P	0.000244	-0.5	3546.2	D	0.999922			2653	P	0.000244	-0.1	2846.4	NC	0.5	2661.1	P	0.000244	0.1	2636.1	NC	0.5	2297.7	P	0.000244	-0.1	2533.2	NC	0.5	gb:NM_133347.1 /DB_XREF=gi:19111155 /GEN=2810477H02Rik /FEA=FLmRNA /CNT=191 /TID=Mm.30243.1 /TIER=FL+Stack /STK=122 /UG=Mm.30243 /LL=72831 /DEF=Mus musculus RIKEN cDNA 2810477H02 gene (2810477H02Rik), mRNA. /PROD=HELG /FL=gb:NM_133347.1 gb:AB047557.1
1416141_a_at	19186.5	P	0.000244	-0.5	25373.4	D	0.998664	21520.6	P	0.000244	-0.3	26855.3	NC	0.992212	20712.2	P	0.000244	-0.4	26255.7	NC	0.996959			19186.5	P	0.000244	-0.1	20239	NC	0.5	21520.6	P	0.000244	-0.1	23739.4	NC	0.5	20712.2	P	0.000244	-0.1	22945.7	NC	0.5	gb:NM_009096.1 /DB_XREF=gi:6677808 /GEN=Rps6 /FEA=FLmRNA /CNT=288 /TID=Mm.1139.1 /TIER=FL+Stack /STK=121 /UG=Mm.1139 /LL=20104 /DEF=Mus musculus ribosomal protein S6 (Rps6), mRNA. /PROD=ribosomal protein S6 /FL=gb:NM_009096.1 gb:BC010604.1
1416142_at	182.7	P	0.00415	-0.9	370.4	D	0.999965	190	P	0.008057	-0.7	305.1	D	0.999382	302.9	P	0.005859	-0.3	314.8	NC	0.796129			182.7	P	0.00415	0.3	208	NC	0.5	190	P	0.008057	0	189.1	NC	0.5	302.9	P	0.005859	0.8	249.2	I	0.000389	gb:AA103697 /DB_XREF=gi:1649860 /DB_XREF=mo40d06.r1 /CLONE=IMAGE:556043 /FEA=FLmRNA /CNT=288 /TID=Mm.1139.1 /TIER=ConsEnd /STK=0 /UG=Mm.1139 /LL=20104 /UG_GENE=Rps6 /UG_TITLE=ribosomal protein S6 /FL=gb:NM_009096.1 gb:BC010604.1
1416143_at	8466.8	P	0.000244	0.1	7413.7	NC	0.194801	8474.7	P	0.000244	0.1	7212.3	NC	0.185981	7911.9	P	0.000244	0.3	7468.8	NC	0.003699			8466.8	P	0.000244	0.3	7134.6	I	0.000346	8474.7	P	0.000244	0.2	7226	NC	0.003041	7911.9	P	0.000244	0.3	6804.6	I	0.001486	gb:NM_016755.1 /DB_XREF=gi:7949004 /GEN=Atp5j /FEA=FLmRNA /CNT=248 /TID=Mm.353.1 /TIER=FL+Stack /STK=121 /UG=Mm.353 /LL=11957 /DEF=Mus musculus ATP synthase, H+ transporting, mitochondrial F0 complex subunit F (Atp5j), mRNA. /PROD=ATP synthase, H+ transporting. mitochondrial F0complex subunit F /FL=gb:NM_016755.1 gb:BC010766.1 gb:U77128.1
1416144_a_at	6203.4	P	0.000244	0.2	5214.3	I	0.000552	4934.5	P	0.000244	0.2	4651.4	NC	0.054022	7116.4	P	0.000244	0.5	4758.5	I	6.8e-05			6203.4	P	0.000244	0.2	5314.3	NC	0.007788	4934.5	P	0.000244	0.1	4799.6	NC	0.5	7116.4	P	0.000244	0.3	5333.6	NC	0.022932	gb:BC003745.1 /DB_XREF=gi:13277680 /FEA=FLmRNA /CNT=250 /TID=Mm.993.1 /TIER=FL+Stack /STK=121 /UG=Mm.993 /LL=13204 /UG_GENE=Ddx15 /DEF=Mus musculus, Similar to DEADH (Asp-Glu-Ala-AspHis) box polypeptide 15, clone MGC:5848 IMAGE:3489032, mRNA, complete cds. /PROD=Similar to DEADH (Asp-Glu-Ala-AspHis) boxpolypeptide 15 /FL=gb:NM_007839.1 gb:BC003745.1 gb:AF017153.1
1416145_at	6289.8	P	0.000244	0.1	5108.4	NC	0.232549	6286.8	P	0.000244	0	5230.4	NC	0.5	5821.4	P	0.000244	-0.1	5801.4	NC	0.5			6289.8	P	0.000244	0	6338.8	NC	0.5	6286.8	P	0.000244	0	6043.3	NC	0.5	5821.4	P	0.000244	0	6060.8	NC	0.5	gb:BC003745.1 /DB_XREF=gi:13277680 /FEA=FLmRNA /CNT=250 /TID=Mm.993.1 /TIER=FL+Stack /STK=121 /UG=Mm.993 /LL=13204 /UG_GENE=Ddx15 /DEF=Mus musculus, Similar to DEADH (Asp-Glu-Ala-AspHis) box polypeptide 15, clone MGC:5848 IMAGE:3489032, mRNA, complete cds. /PROD=Similar to DEADH (Asp-Glu-Ala-AspHis) boxpolypeptide 15 /FL=gb:NM_007839.1 gb:BC003745.1 gb:AF017153.1
1416146_at	1545.9	P	0.000244	0.4	1031.3	I	0.000273	1682.4	P	0.000244	0.2	1330.5	NC	0.094279	1465.5	P	0.000244	0.4	1205.7	NC	0.022932			1545.9	P	0.000244	0.1	1292.1	NC	0.5	1682.4	P	0.000244	0.1	1521.5	NC	0.5	1465.5	P	0.000244	0.1	1234.7	NC	0.5	gb:NM_008300.1 /DB_XREF=gi:6680300 /GEN=Hspa4 /FEA=FLmRNA /CNT=238 /TID=Mm.1032.1 /TIER=FL+Stack /STK=121 /UG=Mm.1032 /LL=15525 /DEF=Mus musculus heat shock 70 kDa protein 4 (Hspa4), mRNA. /PROD=heat shock 70 kDa protein 4 /FL=gb:BC003950.1 gb:NM_008300.1 gb:D85904.1 gb:BC003770.1
1416147_at	1395.7	P	0.001221	0.7	970.8	I	2e-05	1614.3	P	0.001953	0.9	832.5	I	2.3e-05	1702.9	P	0.001953	1.3	733.7	I	2e-05			1395.7	P	0.001221	0.2	1295.4	I	0.000774	1614.3	P	0.001953	0	1528	NC	0.5	1702.9	P	0.001953	0.3	1345.6	I	0.001336	gb:BE912771 /DB_XREF=gi:10409758 /DB_XREF=601664727F1 /CLONE=IMAGE:3964783 /FEA=FLmRNA /CNT=238 /TID=Mm.1032.1 /TIER=ConsEnd /STK=0 /UG=Mm.1032 /LL=15525 /UG_GENE=Hspa4 /UG_TITLE=heat shock 70 kDa protein 4 /FL=gb:BC003950.1 gb:NM_008300.1 gb:D85904.1 gb:BC003770.1
1416148_at	11225.1	P	0.000244	-0.3	13840.7	NC	0.51942	10299.6	P	0.000244	-0.2	13421.4	NC	0.5	12132	P	0.000244	-0.3	12999.2	NC	0.805199			11225.1	P	0.000244	-0.3	12366.2	D	0.999786	10299.6	P	0.000244	-0.3	13319.7	D	0.998349	12132	P	0.000244	-0.3	13434.4	D	0.998168	gb:BC019120.1 /DB_XREF=gi:17512295 /FEA=FLmRNA /CNT=221 /TID=Mm.197518.1 /TIER=FL+Stack /STK=121 /UG=Mm.197518 /LL=114128 /UG_GENE=Laptm4b /DEF=Mus musculus, lysosomal-associated protein transmembrane 4B, clone MGC:29407 IMAGE:4507607, mRNA, complete cds. /PROD=lysosomal-associated protein transmembrane 4B /FL=gb:BC019120.1 gb:NM_033521.1 gb:AF317418.1
1416149_at	16.9	A	0.567627	1.4	5.9	NC	0.169098	47.4	A	0.432373	0.4	38.8	NC	0.5	58.3	A	0.219482	2.4	8.2	NC	0.467656			16.9	A	0.567627	0	24.3	NC	0.5	47.4	A	0.432373	0.6	26.8	NC	0.252851	58.3	A	0.219482	0.3	32.6	NC	0.545234	gb:AB038696.1 /DB_XREF=gi:11602813 /GEN=Olig1 /FEA=FLmRNA /CNT=150 /TID=Mm.39300.1 /TIER=FL+Stack /STK=121 /UG=Mm.39300 /LL=50914 /DEF=Mus musculus mRNA for Olig1 bHLH protein, complete cds. /PROD=Olig1 bHLH protein /FL=gb:NM_016968.1 gb:AB038696.1
1416150_a_at	5804.7	P	0.000244	0.1	5693.5	NC	0.330589	5247.3	P	0.000244	0.1	5023.5	NC	0.5	5750.6	P	0.000244	0.1	3766.4	NC	0.213188			5804.7	P	0.000244	0	5865.6	NC	0.5	5247.3	P	0.000244	0	5368.1	NC	0.5	5750.6	P	0.000244	0	5977	NC	0.5	gb:NM_013663.1 /DB_XREF=gi:8567401 /GEN=Sfrs3 /FEA=FLmRNA /CNT=470 /TID=Mm.6787.1 /TIER=FL+Stack /STK=120 /UG=Mm.6787 /LL=20383 /DEF=Mus musculus splicing factor, arginineserine-rich 3 (SRp20) (Sfrs3), mRNA. /PROD=splicing factor, arginineserine-rich 3 (SRp20) /FL=gb:NM_013663.1
1416151_at	1501.9	P	0.000244	0.3	1043.8	NC	0.006503	1373.4	P	0.000244	0.2	936.4	I	0.001832	1191.3	P	0.000244	0.3	1217.9	NC	0.016731			1501.9	P	0.000244	0.2	1280.5	NC	0.035785	1373.4	P	0.000244	0.2	988.2	NC	0.030967	1191.3	P	0.000244	0.2	1020.5	MI	0.00249	gb:BB470806 /DB_XREF=gi:16427822 /DB_XREF=BB470806 /CLONE=D230035H06 /FEA=FLmRNA /CNT=470 /TID=Mm.6787.1 /TIER=Stack /STK=18 /UG=Mm.6787 /LL=20383 /UG_GENE=Sfrs3 /UG_TITLE=splicing factor, arginineserine-rich 3 (SRp20) /FL=gb:NM_013663.1
1416152_a_at	2530.9	P	0.000244	0.6	1572.2	I	2.7e-05	2222.5	P	0.000244	0.4	1450.2	I	2e-05	2233.7	P	0.000244	0.3	1634.2	I	0.001832			2530.9	P	0.000244	0.2	2066.8	NC	0.007788	2222.5	P	0.000244	0.1	1832.7	NC	0.366593	2233.7	P	0.000244	0.1	2070.8	NC	0.454766	gb:AV135383 /DB_XREF=gi:16382763 /DB_XREF=AV135383 /CLONE=2810017D11 /FEA=FLmRNA /CNT=470 /TID=Mm.6787.1 /TIER=Stack /STK=12 /UG=Mm.6787 /LL=20383 /UG_GENE=Sfrs3 /UG_TITLE=splicing factor, arginineserine-rich 3 (SRp20) /FL=gb:NM_013663.1
1416153_at	6411.4	P	0.000244	-0.3	8669.2	NC	0.921063	6360.8	P	0.000244	-0.3	7804.4	MD	0.997968	6067.9	P	0.000244	-0.3	8496.9	NC	0.822588			6411.4	P	0.000244	-0.4	8411	D	0.999727	6360.8	P	0.000244	-0.4	9000.4	D	0.99998	6067.9	P	0.000244	-0.3	7881.9	NC	0.986922	gb:NM_011899.1 /DB_XREF=gi:6755659 /GEN=Srp54 /FEA=FLmRNA /CNT=250 /TID=Mm.12848.1 /TIER=FL+Stack /STK=120 /UG=Mm.12848 /LL=24067 /DEF=Mus musculus signal recognition particle 54 kDa (Srp54), mRNA. /PROD=signal recognition particle 54 kDa /FL=gb:BC019683.1 gb:NM_011899.1
1416154_at	80.7	P	0.001221	0	74.3	NC	0.185981	83.5	P	0.000244	-0.7	135.5	NC	0.342437	77.2	P	0.001221	-0.3	93.4	NC	0.5			80.7	P	0.001221	0	95.4	NC	0.5	83.5	P	0.000244	-0.6	119.9	NC	0.894337	77.2	P	0.001221	-1	141.5	NC	0.955851	gb:BB463557 /DB_XREF=gi:16426909 /DB_XREF=BB463557 /CLONE=D130081I18 /FEA=FLmRNA /CNT=250 /TID=Mm.12848.1 /TIER=ConsEnd /STK=3 /UG=Mm.12848 /LL=24067 /UG_GENE=Srp54 /UG_TITLE=signal recognition particle 54 kDa /FL=gb:BC019683.1 gb:NM_011899.1
1416155_at	2120.3	P	0.000244	0.7	1242.8	I	2e-05	1972	P	0.000244	0.6	1285.8	I	2e-05	2170.2	P	0.000244	0.8	1189.5	I	2e-05			2120.3	P	0.000244	1.1	980.8	I	2e-05	1972	P	0.000244	1.1	954.9	I	2e-05	2170.2	P	0.000244	1.2	1040	I	2e-05	gb:NM_008253.1 /DB_XREF=gi:6680230 /GEN=Hmgb3 /FEA=FLmRNA /CNT=213 /TID=Mm.340.1 /TIER=FL+Stack /STK=120 /UG=Mm.340 /LL=15354 /DEF=Mus musculus high mobility group box 3 (Hmgb3), mRNA. /PROD=high mobility group box 3 /FL=gb:NM_008253.1 gb:BC011276.1 gb:AF022465.1
1416156_at	717.6	P	0.000244	-0.5	1109	NC	0.966696	806.8	P	0.000244	-0.3	1143.7	NC	0.994067	666.9	P	0.000244	-0.4	1040.8	NC	0.99288			717.6	P	0.000244	-0.5	1082.1	D	0.999954	806.8	P	0.000244	-0.3	1050.3	D	0.999853	666.9	P	0.000244	-0.5	1116.7	D	0.999654	gb:BC008520.1 /DB_XREF=gi:14250199 /FEA=FLmRNA /CNT=194 /TID=Mm.12842.1 /TIER=FL+Stack /STK=120 /UG=Mm.12842 /LL=22330 /UG_GENE=Vcl /DEF=Mus musculus, vinculin, clone MGC:6134 IMAGE:3495710, mRNA, complete cds. /PROD=vinculin /FL=gb:NM_009502.1 gb:BC008520.1 gb:L18880.1
1416157_at	89.5	P	0.030273	0.4	64.3	NC	0.131343	120.8	P	0.010742	-0.1	108.1	NC	0.5	70	A	0.080566	-0.2	58.9	NC	0.5			89.5	P	0.030273	-0.5	124.7	NC	0.952736	120.8	P	0.010742	-0.6	121.1	NC	0.881991	70	A	0.080566	-1	149.1	NC	0.984574	gb:NM_009502.1 /DB_XREF=gi:6724322 /GEN=Vcl /FEA=FLmRNA /CNT=194 /TID=Mm.12842.1 /TIER=FL /STK=2 /UG=Mm.12842 /LL=22330 /DEF=Mus musculus vinculin (Vcl), mRNA. /PROD=vinculin /FL=gb:NM_009502.1 gb:BC008520.1 gb:L18880.1
1416158_at	272.2	P	0.000732	0.8	95.4	NC	0.004807	330.7	P	0.000732	0.3	188.4	NC	0.013078	314.5	P	0.000732	0.6	193.3	NC	0.005933			272.2	P	0.000732	0.4	160	NC	0.004925	330.7	P	0.000732	0.5	165.5	I	0.000692	314.5	P	0.000732	0.7	185	I	0.001486	gb:NM_009697.1 /DB_XREF=gi:6753103 /GEN=Nr2f2 /FEA=FLmRNA /CNT=177 /TID=Mm.16519.1 /TIER=FL+Stack /STK=120 /UG=Mm.16519 /LL=11819 /DEF=Mus musculus nuclear receptor subfamily 2, group F, member 2 (Nr2f2), mRNA. /PROD=nuclear receptor subfamily 2, group F, member 2 /FL=gb:NM_009697.1 gb:U07635.1
1416159_at	540.5	P	0.001953	0	610.7	NC	0.454766	543	P	0.001953	-0.3	618.4	NC	0.5	553.3	P	0.001953	-0.1	671.7	NC	0.5			540.5	P	0.001953	0	451.7	NC	0.124552	543	P	0.001953	0.2	493.7	NC	0.061522	553.3	P	0.001953	0.1	492.6	NC	0.493524	gb:U07635.1 /DB_XREF=gi:466469 /FEA=FLmRNA /CNT=177 /TID=Mm.16519.1 /TIER=FL /STK=1 /UG=Mm.16519 /LL=11819 /UG_GENE=Nr2f2 /DEF=Mus musculus ovalbumin upstream promoter transcription factor II COUP-TFII mRNA, complete cds. /PROD=COUP-TFII /FL=gb:NM_009697.1 gb:U07635.1
1416160_at	117.1	P	0.00415	0.8	53.8	NC	0.022932	112.6	P	0.00293	0.3	64.4	NC	0.111714	94	P	0.018555	1.2	45.4	NC	0.004925			117.1	P	0.00415	0.1	89	NC	0.222749	112.6	P	0.00293	0.2	89.9	NC	0.138386	94	P	0.018555	-0.4	105.3	NC	0.725965	gb:AI463873 /DB_XREF=gi:4317903 /DB_XREF=va66e02.y1 /CLONE=IMAGE:736346 /FEA=FLmRNA /CNT=177 /TID=Mm.16519.1 /TIER=ConsEnd /STK=0 /UG=Mm.16519 /LL=11819 /UG_GENE=Nr2f2 /UG_TITLE=nuclear receptor subfamily 2, group F, member 2 /FL=gb:NM_009697.1 gb:U07635.1
1416161_at	4972.3	P	0.000244	0.2	3939.2	NC	0.004073	4666.3	P	0.000244	0.2	3788.7	NC	0.022932	6085.2	P	0.000244	0.5	4430	NC	0.013078			4972.3	P	0.000244	0	4970.8	NC	0.5	4666.3	P	0.000244	0.2	4357.7	NC	0.242585	6085.2	P	0.000244	0.2	4760.8	NC	0.074268	gb:NM_009009.1 /DB_XREF=gi:6679602 /GEN=Rad21 /FEA=FLmRNA /CNT=282 /TID=Mm.182628.1 /TIER=FL+Stack /STK=120 /UG=Mm.182628 /LL=19357 /DEF=Mus musculus RAD21 homolog (S. pombe) (Rad21), mRNA. /PROD=RAD21 homolog (S. pombe) /FL=gb:AF332086.1 gb:AF332085.1 gb:NM_009009.1 gb:D49429.1
1416162_at	1546	P	0.000244	0.9	884.8	I	0.00013	1535.9	P	0.000244	0.8	797.8	I	2.3e-05	1543.5	P	0.000244	0.8	951.4	I	3e-05			1546	P	0.000244	0.2	1449.7	NC	0.48058	1535.9	P	0.000244	-0.2	1599.7	NC	0.5	1543.5	P	0.000244	0.1	1541.1	NC	0.5	gb:AF332085.1 /DB_XREF=gi:14193736 /GEN=Rad21 /FEA=FLmRNA /CNT=282 /TID=Mm.182628.1 /TIER=FL /STK=2 /UG=Mm.182628 /LL=19357 /DEF=Mus musculus strain ISS Rad21 (Rad21) mRNA, complete cds. /PROD=Rad21 /FL=gb:AF332086.1 gb:AF332085.1 gb:NM_009009.1 gb:D49429.1
1416163_at	2040.8	P	0.000244	0.1	1622.6	NC	0.061522	1885.2	P	0.000244	0.2	1584.2	NC	0.010135	1789.7	P	0.000244	0.3	1602.6	NC	0.088938			2040.8	P	0.000244	0.2	1791.9	NC	0.111714	1885.2	P	0.000244	0.1	1472.5	NC	0.5	1789.7	P	0.000244	0	1628.5	NC	0.5	gb:NM_012001.1 /DB_XREF=gi:6753489 /GEN=Cops4 /FEA=FLmRNA /CNT=223 /TID=Mm.957.1 /TIER=FL+Stack /STK=120 /UG=Mm.957 /LL=26891 /DEF=Mus musculus COP9 (constitutive photomorphogenic) homolog, subunit 4 (Arabidopsis thaliana) (Cops4), mRNA. /PROD=COP9 (constitutive photomorphogenic) homolog,subunit 4 (Arabidopsis thaliana) /FL=gb:AF071314.1 gb:NM_012001.1
1416164_at	105.5	P	0.005859	0.3	101.9	NC	0.242585	94.3	P	0.01416	1	45.7	NC	0.041201	164	P	0.00293	2	30.2	NC	0.5			105.5	P	0.005859	-0.4	159	NC	0.990708	94.3	P	0.01416	-0.5	165.6	D	0.999226	164	P	0.00293	-0.4	150.6	NC	0.938478	gb:NM_011812.1 /DB_XREF=gi:6753823 /GEN=Fbln5 /FEA=FLmRNA /CNT=187 /TID=Mm.25347.1 /TIER=FL+Stack /STK=120 /UG=Mm.25347 /LL=23876 /DEF=Mus musculus fibulin 5 (Fbln5), mRNA. /PROD=fibulin 5 /FL=gb:NM_011812.1 gb:BC006636.1 gb:AF112151.1
1416165_at	253.8	P	0.000732	0	271.5	NC	0.5	249.7	P	0.001221	-0.1	250.2	NC	0.5	294.1	P	0.00293	-0.1	249.4	NC	0.5			253.8	P	0.000732	0.1	257.7	NC	0.263341	249.7	P	0.001221	0.3	214.9	NC	0.088938	294.1	P	0.00293	0	246.7	NC	0.5	gb:NM_133685.1 /DB_XREF=gi:19526849 /GEN=AI415285 /FEA=FLmRNA /CNT=176 /TID=Mm.29274.1 /TIER=FL+Stack /STK=120 /UG=Mm.29274 /LL=106572 /DEF=Mus musculus expressed sequence AI415285 (AI415285), mRNA. /PROD=Rab31-like /FL=gb:NM_134121.1 gb:BC013063.1 gb:BC004852.1 gb:NM_133685.1
1416166_a_at	220.6	P	0.000244	0.2	215.4	NC	0.138386	256.1	P	0.000244	0.8	147.1	I	0.00013	213.7	P	0.000732	0.6	181.3	NC	0.009292			220.6	P	0.000244	0.4	167.7	NC	0.012024	256.1	P	0.000244	0.7	153.1	I	0.000346	213.7	P	0.000732	0.5	171.9	NC	0.006503	gb:NM_016764.1 /DB_XREF=gi:7948998 /GEN=Prdx4 /FEA=FLmRNA /CNT=199 /TID=Mm.19127.1 /TIER=FL+Stack /STK=119 /UG=Mm.19127 /LL=53381 /DEF=Mus musculus peroxiredoxin 4 (Prdx4), mRNA. /PROD=peroxiredoxin 4 /FL=gb:BC019578.1 gb:NM_016764.1 gb:U96746.1 gb:BC003349.1
1416167_at	720.3	P	0.000244	0.6	519.7	I	0.000189	766.7	P	0.000244	0.3	653.8	I	0.000865	931	P	0.000244	0.7	655.6	I	0.000241			720.3	P	0.000244	0.3	571.8	I	0.001336	766.7	P	0.000244	0.2	737.8	NC	0.012024	931	P	0.000244	0.3	715.1	NC	0.016731	gb:NM_016764.1 /DB_XREF=gi:7948998 /GEN=Prdx4 /FEA=FLmRNA /CNT=199 /TID=Mm.19127.1 /TIER=FL+Stack /STK=119 /UG=Mm.19127 /LL=53381 /DEF=Mus musculus peroxiredoxin 4 (Prdx4), mRNA. /PROD=peroxiredoxin 4 /FL=gb:BC019578.1 gb:NM_016764.1 gb:U96746.1 gb:BC003349.1
1416168_at	159.1	P	0.000732	-0.2	183.8	NC	0.715033	158.5	P	0.000244	-0.4	219.6	NC	0.62112	157.1	P	0.000244	-0.5	207.1	NC	0.975245			159.1	P	0.000732	0	153.9	NC	0.5	158.5	P	0.000244	-0.4	181.9	NC	0.930187	157.1	P	0.000244	-0.4	171.2	NC	0.911062	gb:NM_011340.1 /DB_XREF=gi:6755443 /GEN=Serpinf1 /FEA=FLmRNA /CNT=296 /TID=Mm.2044.1 /TIER=FL+Stack /STK=119 /UG=Mm.2044 /LL=20317 /DEF=Mus musculus serine (or cysteine) proteinase inhibitor, clade F (alpha-2 antiplasmin, pigment epithelium derived factor), member 1 (Serpinf1), mRNA. /PROD=serine (or cysteine) proteinase inhibitor, cladeF (alpha-2 antiplasmin, pigment epithelium derivedfactor), m…
1416169_at	20.6	A	0.171387	3.7	1.6	NC	0.330589	28.6	A	0.111572	1	5.3	NC	0.545234	33.5	A	0.219482	1.6	6.4	NC	0.5			20.6	A	0.171387	0	27.5	NC	0.5	28.6	A	0.111572	1.1	18.9	NC	0.296089	33.5	A	0.219482	-0.6	29.1	NC	0.961585	gb:AY034576.1 /DB_XREF=gi:15418827 /GEN=Tpbpb /FEA=FLmRNA /CNT=136 /TID=Mm.140897.1 /TIER=FL+Stack /STK=119 /UG=Mm.140897 /LL=116913 /DEF=Mus musculus trophoblast specific protein beta precursor (Tpbpb) mRNA, complete cds. /PROD=trophoblast specific protein beta precursor /FL=gb:AY034576.1 gb:NM_026429.1
1416170_at	1141.8	P	0.008057	-0.2	1418.6	NC	0.5	1236.5	P	0.023926	-0.3	1338.3	NC	0.5	1329.7	P	0.023926	-0.2	1469.2	NC	0.5			1141.8	P	0.008057	0.1	1011.6	NC	0.5	1236.5	P	0.023926	0	1280	NC	0.5	1329.7	P	0.023926	-0.1	1235.2	NC	0.5	gb:NM_026508.1 /DB_XREF=gi:13385997 /GEN=2410002K23Rik /FEA=FLmRNA /CNT=211 /TID=Mm.182051.1 /TIER=FL+Stack /STK=119 /UG=Mm.182051 /LL=68015 /DEF=Mus musculus RIKEN cDNA 2410002K23 gene (2410002K23Rik), mRNA. /PROD=RIKEN cDNA 2410002K23 /FL=gb:BC022912.1 gb:NM_026508.1
1416171_at	1394.6	P	0.000244	-0.4	1973.5	NC	0.952736	1477.4	P	0.000244	-0.4	1943.8	D	0.999562	1212	P	0.000244	-0.5	1735.1	MD	0.99751			1394.6	P	0.000244	-0.3	1691	NC	0.997247	1477.4	P	0.000244	-0.3	1551.6	NC	0.966696	1212	P	0.000244	-0.2	1552.3	NC	0.868657	gb:NM_133714.1 /DB_XREF=gi:19526893 /GEN=2310037I24Rik /FEA=FLmRNA /CNT=177 /TID=Mm.27269.1 /TIER=FL+Stack /STK=119 /UG=Mm.27269 /LL=69612 /DEF=Mus musculus RIKEN cDNA 2310037I24 gene (2310037I24Rik), mRNA. /PROD=RIKEN cDNA 2310037I24 /FL=gb:BC003301.1 gb:NM_133714.1
1416172_at	670.8	P	0.000244	-0.3	942.5	D	0.998923	679.5	P	0.000244	-0.3	801.6	NC	0.942324	691.2	P	0.000244	-0.6	1014.8	NC	0.993497			670.8	P	0.000244	-0.4	857.5	D	0.999811	679.5	P	0.000244	-0.4	1011.5	D	0.999932	691.2	P	0.000244	-0.6	973.3	D	0.999833	gb:NM_022889.1 /DB_XREF=gi:12584983 /GEN=Pes1 /FEA=FLmRNA /CNT=184 /TID=Mm.28659.1 /TIER=FL+Stack /STK=119 /UG=Mm.28659 /LL=64934 /DEF=Mus musculus pescadillo homolog 1, containing BRCT domain (zebrafish) (Pes1), mRNA. /PROD=pescadillo homolog 1, containing BRCT domain(zebrafish) /FL=gb:NM_022889.1 gb:AF289539.1 gb:BC004844.1 gb:BC011142.1
1416173_at	288.2	P	0.008057	0	453.4	NC	0.5	236.9	P	0.001953	-0.3	408.8	NC	0.5	297.1	P	0.01416	0.2	374.7	NC	0.5			288.2	P	0.008057	0	369.8	NC	0.5	236.9	P	0.001953	-0.1	385	NC	0.5	297.1	P	0.01416	0.1	482.7	NC	0.5	gb:BC004844.1 /DB_XREF=gi:13436028 /FEA=FLmRNA /CNT=184 /TID=Mm.28659.1 /TIER=FL /STK=7 /UG=Mm.28659 /LL=64934 /UG_GENE=Pes1 /DEF=Mus musculus, pescadillo homolog 1, containing BRCT domain (zebrafish), clone MGC:6292 IMAGE:2649598, mRNA, complete cds. /PROD=pescadillo homolog 1, containing BRCT domain(zebrafish) /FL=gb:NM_022889.1 gb:AF289539.1 gb:BC004844.1 gb:BC011142.1
1416174_at	767.5	P	0.000244	-0.1	920.7	NC	0.5	578.4	P	0.000244	-0.1	766.8	NC	0.5	610.3	P	0.000244	0	897.5	NC	0.5			767.5	P	0.000244	0.2	475.6	NC	0.177412	578.4	P	0.000244	0	525.4	NC	0.5	610.3	P	0.000244	0.3	489	NC	0.153232	gb:BC011107.1 /DB_XREF=gi:15029773 /FEA=FLmRNA /CNT=163 /TID=Mm.24216.1 /TIER=FL+Stack /STK=119 /UG=Mm.24216 /LL=26450 /UG_GENE=Rbbp9 /DEF=Mus musculus, Similar to retinoblastoma-binding protein 9, clone MGC:19260 IMAGE:3982875, mRNA, complete cds. /PROD=Similar to retinoblastoma-binding protein 9 /FL=gb:NM_015754.1 gb:AF039563.1 gb:BC011107.1
1416175_a_at	6368.3	P	0.000244	0.2	5961.8	NC	0.005409	6566.8	P	0.000244	0.2	5731.8	NC	0.004925	6024.8	P	0.000244	0.3	5773.4	NC	0.094279			6368.3	P	0.000244	0.2	5419.5	I	6e-05	6566.8	P	0.000244	0.1	5868	NC	0.5	6024.8	P	0.000244	0.2	5971.3	NC	0.222749	gb:NM_011696.1 /DB_XREF=gi:6755966 /GEN=Vdac3 /FEA=FLmRNA /CNT=266 /TID=Mm.133962.1 /TIER=FL+Stack /STK=118 /UG=Mm.133962 /LL=22335 /DEF=Mus musculus voltage-dependent anion channel 3 (Vdac3), mRNA. /PROD=voltage-dependent anion channel 3 /FL=gb:U30839.1 gb:NM_011696.1 gb:BC004743.1
1416176_at	5363.6	P	0.000244	0.5	3729.1	I	2e-05	5335.4	P	0.000244	0.6	3717.8	I	2e-05	5273.9	P	0.000244	0.5	3878.1	I	4.6e-05			5363.6	P	0.000244	0.2	4587.4	NC	0.013078	5335.4	P	0.000244	0.3	4348.5	I	0.001832	5273.9	P	0.000244	0.2	4421.8	NC	0.003699	gb:NM_010439.1 /DB_XREF=gi:6754207 /GEN=Hmgb1 /FEA=FLmRNA /CNT=324 /TID=Mm.16421.1 /TIER=FL+Stack /STK=118 /UG=Mm.16421 /LL=15289 /DEF=Mus musculus high mobility group box 1 (Hmgb1), mRNA. /PROD=high mobility group protein 1 /FL=gb:NM_010439.1 gb:BC008565.1
1416177_at	3373.1	P	0.000244	0.3	2608	I	0.000774	3179.8	P	0.000244	0.3	2472.8	I	5.2e-05	3702.7	P	0.000244	0.5	2551.6	I	0.000167			3373.1	P	0.000244	0.1	2936.7	NC	0.37888	3179.8	P	0.000244	0	3152.9	NC	0.5	3702.7	P	0.000244	0.1	3223	NC	0.118009	gb:NM_009033.1 /DB_XREF=gi:6677684 /GEN=Rbmxrt /FEA=FLmRNA /CNT=183 /TID=Mm.24718.1 /TIER=FL+Stack /STK=118 /UG=Mm.24718 /LL=19656 /DEF=Mus musculus RNA binding motif protein, X chromosome retrogene (Rbmxrt), mRNA. /PROD=RNA binding motif protein, X chromosomeretrogene /FL=gb:AF031568.1 gb:BC011441.1 gb:NM_009033.1
1416178_a_at	15161.1	P	0.000244	-0.4	19629.5	MD	0.997968	16016.8	P	0.000244	-0.4	20295.8	D	0.999382	14916.1	P	0.000244	-0.4	21329.9	NC	0.966696			15161.1	P	0.000244	-0.1	17017.8	NC	0.5	16016.8	P	0.000244	-0.2	18231.6	NC	0.881991	14916.1	P	0.000244	-0.2	17728.8	NC	0.5	gb:NM_013746.1 /DB_XREF=gi:7305378 /GEN=Phret1 /FEA=FLmRNA /CNT=146 /TID=Mm.26633.1 /TIER=FL+Stack /STK=118 /UG=Mm.26633 /LL=27276 /DEF=Mus musculus PH domain containing protein in retina 1 (Phret1), mRNA. /PROD=PH domain containing protein in retina 1 /FL=gb:BC024756.1 gb:NM_013746.1 gb:AF000272.1
1416179_a_at	2984.9	P	0.000244	0.4	2777.7	I	3e-05	2273.5	P	0.000732	0.4	2251.9	I	0.000167	3651.7	P	0.000244	0.3	2145.6	I	0.001201			2984.9	P	0.000244	0.3	2366.8	I	0.000114	2273.5	P	0.000732	0.4	1767.5	I	4.6e-05	3651.7	P	0.000244	0.3	2248.3	NC	0.035785	gb:NM_009041.1 /DB_XREF=gi:6677698 /GEN=Rdx /FEA=FLmRNA /CNT=284 /TID=Mm.7051.1 /TIER=FL+Stack /STK=118 /UG=Mm.7051 /LL=19684 /DEF=Mus musculus radixin (Rdx), mRNA. /PROD=radixin /FL=gb:NM_009041.1
1416180_a_at	765.3	P	0.000244	1.4	285.7	I	2e-05	658.2	P	0.000244	1.6	310.4	I	2e-05	827.1	P	0.000244	1.8	176.5	I	2e-05			765.3	P	0.000244	0.2	674.2	NC	0.242585	658.2	P	0.000244	0	684.7	NC	0.5	827.1	P	0.000244	0.2	707	NC	0.131343	gb:BI990563 /DB_XREF=gi:17961577 /DB_XREF=4072-68 /FEA=FLmRNA /CNT=284 /TID=Mm.7051.1 /TIER=Stack /STK=36 /UG=Mm.7051 /LL=19684 /UG_GENE=Rdx /UG_TITLE=radixin /FL=gb:NM_009041.1
1416181_at	2282	P	0.000244	0	2306	NC	0.5	2136.2	P	0.000244	-0.1	2388	NC	0.5	2149.3	P	0.000244	0	2295.3	NC	0.493524			2282	P	0.000244	0.1	2168	NC	0.5	2136.2	P	0.000244	-0.1	2288.3	NC	0.5	2149.3	P	0.000244	0	2302.6	NC	0.5	gb:NM_023403.1 /DB_XREF=gi:12963664 /GEN=Mesdc2 /FEA=FLmRNA /CNT=206 /TID=Mm.24209.1 /TIER=FL+Stack /STK=118 /UG=Mm.24209 /LL=67943 /DEF=Mus musculus mesoderm development candiate 2 (Mesdc2), mRNA. /PROD=mesoderm development candiate 2 /FL=gb:NM_023403.1 gb:BC014742.1
1416182_at	295.2	P	0.010742	-1.1	609.7	D	0.999382	278.5	P	0.023926	-0.9	562.6	MD	0.99751	315.3	P	0.010742	-0.9	602.7	D	0.998799			295.2	P	0.010742	-0.7	606	NC	0.995927	278.5	P	0.023926	-0.6	488.4	D	0.999886	315.3	P	0.010742	-0.8	462.7	NC	0.996645	gb:NM_018758.1 /DB_XREF=gi:9055381 /GEN=Apba3 /FEA=FLmRNA /CNT=153 /TID=Mm.12909.1 /TIER=FL+Stack /STK=118 /UG=Mm.12909 /LL=57267 /DEF=Mus musculus amyloid beta (A4) precursor protein-binding, family A, member 3 (Apba3), mRNA. /PROD=X11gamma protein /FL=gb:BC009666.1 gb:BC005423.1 gb:AF070975.1 gb:NM_018758.1
1416183_a_at	3963.6	P	0.000244	-0.4	5208.2	NC	0.911062	3865.4	P	0.000244	-0.4	4395.3	NC	0.99288	3685.7	P	0.000244	-0.4	5230.3	NC	0.952736			3963.6	P	0.000244	-0.2	4505.7	NC	0.814019	3865.4	P	0.000244	-0.3	4448.5	NC	0.888286	3685.7	P	0.000244	-0.3	4951.4	D	0.999034	gb:NM_008492.1 /DB_XREF=gi:6678673 /GEN=Ldh2 /FEA=FLmRNA /CNT=273 /TID=Mm.9745.1 /TIER=FL+Stack /STK=117 /UG=Mm.9745 /LL=16832 /DEF=Mus musculus lactate dehydrogenase 2, B chain (Ldh2), mRNA. /PROD=lactate dehydrogenase 2, B chain /FL=gb:NM_008492.1
1416184_s_at	1508.3	P	0.000244	-0.5	2372.9	D	0.999911	1661.6	P	0.000244	-0.4	2480.7	D	0.999135	1663.5	P	0.000244	-0.3	2252.8	NC	0.98579			1508.3	P	0.000244	0.2	1398.8	NC	0.024755	1661.6	P	0.000244	0	1468.9	NC	0.5	1663.5	P	0.000244	0.2	1531.8	NC	0.194801	gb:NM_016660.1 /DB_XREF=gi:7710033 /GEN=Hmga1 /FEA=FLmRNA /CNT=184 /TID=Mm.4438.1 /TIER=FL+Stack /STK=117 /UG=Mm.4438 /LL=15361 /DEF=Mus musculus high mobility group AT-hook 1 (Hmga1), mRNA. /PROD=high mobility group AT-hook 1 /FL=gb:NM_016660.1 gb:J04179.1
1416185_a_at	3669.4	P	0.000244	0	3476.8	NC	0.5	3740.9	P	0.000244	0.1	3414.1	NC	0.145682	3588.1	P	0.000244	0.1	4026.6	NC	0.366593			3669.4	P	0.000244	0.2	3291.3	NC	0.015426	3740.9	P	0.000244	0.1	3221.9	NC	0.5	3588.1	P	0.000244	0.1	3323.5	NC	0.330589	gb:NM_007410.1 /DB_XREF=gi:6680651 /GEN=Adh5 /FEA=FLmRNA /CNT=200 /TID=Mm.3874.1 /TIER=FL+Stack /STK=117 /UG=Mm.3874 /LL=11532 /DEF=Mus musculus alcohol dehydrogenase 5 (Adh5), mRNA. /PROD=alcohol dehydrogenase 5 /FL=gb:NM_007410.1
1416186_at	2793.3	P	0.000732	0.3	1730.8	NC	0.012024	2112.7	P	0.000732	0.1	1584.3	NC	0.416433	2301.8	P	0.000732	0.3	1778.8	NC	0.454766			2793.3	P	0.000732	0.8	1647.9	I	2.7e-05	2112.7	P	0.000732	0.4	1351.9	I	0.000147	2301.8	P	0.000732	0.6	1428.1	I	0.000865	gb:NM_026383.1 /DB_XREF=gi:13385875 /GEN=0610011E17Rik /FEA=FLmRNA /CNT=248 /TID=Mm.29159.1 /TIER=FL+Stack /STK=116 /UG=Mm.29159 /LL=67799 /DEF=Mus musculus RIKEN cDNA 0610011E17 gene (0610011E17Rik), mRNA. /PROD=RIKEN cDNA 0610011E17 /FL=gb:NM_026383.1 gb:BC006598.1
1416187_s_at	3901.2	P	0.000244	0.6	2578.2	I	2e-05	3096.1	P	0.000244	0.5	2239	I	0.000147	3998.7	P	0.000244	0.3	2668.3	NC	0.030967			3901.2	P	0.000244	0.8	1807.1	I	2e-05	3096.1	P	0.000244	0.7	1445	I	2e-05	3998.7	P	0.000244	0.8	1586.9	I	2e-05	gb:NM_026383.1 /DB_XREF=gi:13385875 /GEN=0610011E17Rik /FEA=FLmRNA /CNT=248 /TID=Mm.29159.1 /TIER=FL+Stack /STK=116 /UG=Mm.29159 /LL=67799 /DEF=Mus musculus RIKEN cDNA 0610011E17 gene (0610011E17Rik), mRNA. /PROD=RIKEN cDNA 0610011E17 /FL=gb:NM_026383.1 gb:BC006598.1
1416188_at	172.5	P	0.000244	-0.2	286.6	NC	0.5	239.4	P	0.001953	-0.2	268.1	NC	0.5	224.5	P	0.00293	-0.4	300.3	NC	0.5			172.5	P	0.000244	-0.3	299.2	NC	0.5	239.4	P	0.001953	-0.3	286.6	NC	0.558077	224.5	P	0.00293	-0.2	262	NC	0.5	gb:NM_010299.1 /DB_XREF=gi:6806916 /GEN=Gm2a /FEA=FLmRNA /CNT=231 /TID=Mm.4140.1 /TIER=FL /STK=2 /UG=Mm.4140 /LL=14667 /DEF=Mus musculus GM2 ganglioside activator protein (Gm2a), mRNA. /PROD=GM2 ganglioside activator protein /FL=gb:U09816.1 gb:BC004651.1 gb:NM_010299.1 gb:L19526.1
1416189_a_at	2073.3	P	0.000732	0	1860.4	NC	0.069813	2036.6	P	0.000732	0.3	1940.2	NC	0.016731	2283.2	P	0.000732	0.1	1964.9	NC	0.094279			2073.3	P	0.000732	0.3	1612.4	I	0.000618	2036.6	P	0.000732	0.3	1691.8	NC	0.016731	2283.2	P	0.000732	0.3	1745.2	I	0.000692	gb:BC003707.1 /DB_XREF=gi:13277593 /FEA=FLmRNA /CNT=335 /TID=Mm.28375.1 /TIER=FL+Stack /STK=115 /UG=Mm.28375 /LL=53421 /UG_GENE=Sec61a /DEF=Mus musculus, sec61 homolog, clone MGC:5676 IMAGE:3592772, mRNA, complete cds. /PROD=sec61 homolog /FL=gb:AB032902.1 gb:BC003707.1 gb:AF222743.1 gb:AF145253.1 gb:NM_016906.1
1416190_a_at	382.3	P	0.000244	0.7	219.5	I	2.3e-05	470.6	P	0.000244	1.3	233.6	I	2e-05	477.7	P	0.000732	0.6	281.2	I	0.000492			382.3	P	0.000244	0.2	414.2	NC	0.124552	470.6	P	0.000244	0.4	424.5	NC	0.021224	477.7	P	0.000732	0.5	359.9	NC	0.003041	gb:AF145253.1 /DB_XREF=gi:7673000 /FEA=FLmRNA /CNT=335 /TID=Mm.28375.1 /TIER=FL /STK=2 /UG=Mm.28375 /LL=53421 /UG_GENE=Sec61a /DEF=Mus musculus Sec61 alpha isoform 1 mRNA, complete cds. /PROD=Sec61 alpha isoform 1 /FL=gb:AB032902.1 gb:BC003707.1 gb:AF222743.1 gb:AF145253.1 gb:NM_016906.1
1416191_at	740.3	P	0.001953	0.7	477.2	I	0.000101	834	P	0.00293	0.8	460.1	I	0.000273	741.7	P	0.001221	0.6	606.5	I	0.001486			740.3	P	0.001953	0.1	707.5	NC	0.5	834	P	0.00293	0	767.6	NC	0.37888	741.7	P	0.001221	0.2	725.3	NC	0.242585	gb:AF145253.1 /DB_XREF=gi:7673000 /FEA=FLmRNA /CNT=335 /TID=Mm.28375.1 /TIER=FL /STK=2 /UG=Mm.28375 /LL=53421 /UG_GENE=Sec61a /DEF=Mus musculus Sec61 alpha isoform 1 mRNA, complete cds. /PROD=Sec61 alpha isoform 1 /FL=gb:AB032902.1 gb:BC003707.1 gb:AF222743.1 gb:AF145253.1 gb:NM_016906.1
1416192_at	707.4	P	0.000244	0	869.7	NC	0.5	704.3	P	0.000244	0.1	761.1	NC	0.5	814.5	P	0.000244	0.1	865.1	NC	0.403812			707.4	P	0.000244	-0.1	739.2	NC	0.5	704.3	P	0.000244	-0.1	805.2	NC	0.767451	814.5	P	0.000244	-0.2	850.3	NC	0.5	gb:NM_025898.1 /DB_XREF=gi:13385391 /GEN=Napa /FEA=FLmRNA /CNT=277 /TID=Mm.104540.1 /TIER=FL+Stack /STK=21 /UG=Mm.104540 /LL=108124 /DEF=Mus musculus N-ethylmaleimide sensitive fusion protein attachment protein alpha (Napa), mRNA. /PROD=N-ethylmaleimide sensitive fusion proteinattachment protein alpha /FL=gb:NM_025898.1 gb:BC004804.1
1416193_at	7.6	A	0.601074	-2.1	30.2	NC	0.725965	34	A	0.366211	-0.1	45	NC	0.5	23.7	A	0.5	-0.5	53.9	NC	0.5			7.6	A	0.601074	-1.9	35.7	NC	0.5	34	A	0.366211	1.6	11.4	NC	0.5	23.7	A	0.5	-1.2	85.3	NC	0.905721	gb:BC011223.1 /DB_XREF=gi:15029974 /FEA=FLmRNA /CNT=209 /TID=Mm.3471.1 /TIER=FL+Stack /STK=115 /UG=Mm.3471 /LL=12346 /UG_GENE=Car1 /DEF=Mus musculus, carbonic anhydrase 1, clone MGC:18584 IMAGE:4208180, mRNA, complete cds. /PROD=carbonic anhydrase 1 /FL=gb:NM_009799.1 gb:M32452.1 gb:BC011223.1
1416194_at	64.9	P	0.01416	0	60	NC	0.645558	31.3	P	0.030273	-1.3	83.7	NC	0.934434	37.1	A	0.080566	0.3	43.9	NC	0.633407			64.9	P	0.01416	0.3	64.1	NC	0.5	31.3	P	0.030273	-0.6	66.7	NC	0.467656	37.1	A	0.080566	0.4	63.4	NC	0.222749	gb:NM_007823.1 /DB_XREF=gi:6681122 /GEN=Cyp4b1 /FEA=FLmRNA /CNT=269 /TID=Mm.1840.1 /TIER=FL+Stack /STK=115 /UG=Mm.1840 /LL=13120 /DEF=Mus musculus cytochrome P450, subfamily IV B, polypeptide 1 (Cyp4b1), mRNA. /PROD=cytochrome P450, subfamily IV B, polypeptide 1 /FL=gb:D50834.1 gb:BC008996.1 gb:NM_007823.1
1416195_at	1598.9	P	0.000732	-0.4	2177.6	NC	0.981872	1849.5	P	0.000732	-0.4	2008.7	NC	0.822588	1604.1	P	0.000732	-0.2	2079.1	NC	0.703911			1598.9	P	0.000732	-0.4	1977	D	0.999965	1849.5	P	0.000732	-0.3	2055	NC	0.996959	1604.1	P	0.000732	-0.3	2242.5	D	0.999922	gb:NM_008916.1 /DB_XREF=gi:6679448 /GEN=Pps /FEA=FLmRNA /CNT=174 /TID=Mm.1458.1 /TIER=FL+Stack /STK=115 /UG=Mm.1458 /LL=19062 /DEF=Mus musculus putative phosphatase (Pps), mRNA. /PROD=putative phosphatase /FL=gb:AF483523.1 gb:AF483522.1 gb:NM_008916.1 gb:U96724.1
1416196_at	2.5	A	0.753906	-2.8	26	NC	0.715033	6.6	A	0.533936	-2.2	39.3	NC	0.5	3.3	A	0.850342	-2.9	32	NC	0.984574			2.5	A	0.753906	-1.7	15	NC	0.657563	6.6	A	0.533936	-0.1	5.6	NC	0.185981	3.3	A	0.850342	-3	34.7	NC	0.645558	gb:BB416054 /DB_XREF=gi:16423342 /DB_XREF=BB416054 /CLONE=C430045D17 /FEA=FLmRNA /CNT=295 /TID=Mm.4071.1 /TIER=ConsEnd /STK=1 /UG=Mm.4071 /LL=16785 /UG_GENE=Lamr1 /UG_TITLE=laminin receptor 1 (67kD, ribosomal protein SA) /FL=gb:BC003829.1 gb:AF140348.1 gb:J02870.1 gb:NM_011029.1
1416197_at	2332	P	0.000244	-0.3	2531.4	NC	0.861614	2397.9	P	0.000244	-0.2	2366.4	NC	0.5	2318.2	P	0.000244	-0.4	2629.4	NC	0.971234			2332	P	0.000244	0.1	2113.6	NC	0.5	2397.9	P	0.000244	0.2	2105.4	NC	0.403812	2318.2	P	0.000244	0.1	2163.6	NC	0.5	gb:NM_011432.1 /DB_XREF=gi:6755595 /GEN=Snrp1c /FEA=FLmRNA /CNT=189 /TID=Mm.2265.1 /TIER=FL+Stack /STK=114 /UG=Mm.2265 /LL=20630 /DEF=Mus musculus U1 small nuclear ribonucleoprotein 1C (Snrp1c), mRNA. /PROD=U1 small nuclear ribonucleoprotein 1C /FL=gb:BC008243.1 gb:NM_011432.1 gb:U70315.1
1416198_at	1215	P	0.000244	0.2	1245.3	NC	0.026698	1296	P	0.000244	0.2	1194.9	NC	0.003355	1372.5	P	0.000244	0.2	1298.8	NC	0.138386			1215	P	0.000244	0.1	1395.4	NC	0.454766	1296	P	0.000244	0.2	1451.8	NC	0.030967	1372.5	P	0.000244	0.2	1285.8	NC	0.213188	gb:NM_020580.1 /DB_XREF=gi:10181119 /GEN=Th1l /FEA=FLmRNA /CNT=175 /TID=Mm.182439.1 /TIER=FL+Stack /STK=114 /UG=Mm.182439 /LL=57314 /DEF=Mus musculus TH1-like homolog (Drosophila) (Th1l), mRNA. /PROD=TH1 homolog (Drosophila) /FL=gb:NM_020580.1 gb:BC006959.1
1416199_at	153.8	P	0.000244	-1.4	291.5	D	0.999759	133.1	P	0.000732	-1.3	274.3	D	0.999973	113.6	P	0.000244	-1.4	340.2	D	0.99998			153.8	P	0.000244	-1.3	314.9	D	0.999611	133.1	P	0.000732	-1.3	368.4	D	0.99998	113.6	P	0.000244	-1.2	340.5	D	0.99997	gb:NM_010631.1 /DB_XREF=gi:12597626 /GEN=Kifc3 /FEA=FLmRNA /CNT=157 /TID=Mm.22513.1 /TIER=FL+Stack /STK=114 /UG=Mm.22513 /LL=16582 /DEF=Mus musculus kinesin family member C3 (Kifc3), mRNA. /PROD=kinesin family member C3 /FL=gb:AF013118.2 gb:NM_010631.1
1416200_at	751.9	P	0.000244	-0.4	1105.8	NC	0.969033	836.4	P	0.000732	-0.3	978.5	NC	0.942324	745.2	P	0.000244	-0.4	1387.8	NC	0.900148			751.9	P	0.000244	-0.1	813.8	NC	0.5	836.4	P	0.000732	0.2	900.4	NC	0.222749	745.2	P	0.000244	0	911.3	NC	0.5	gb:NM_133775.1 /DB_XREF=gi:19526999 /GEN=9230117N10Rik /FEA=FLmRNA /CNT=149 /TID=Mm.182359.1 /TIER=FL+Stack /STK=114 /UG=Mm.182359 /LL=77125 /DEF=Mus musculus RIKEN cDNA 9230117N10 gene (9230117N10Rik), mRNA. /PROD=RIKEN cDNA 9230117N10 /FL=gb:NM_133775.1 gb:BC003847.1
1416201_at	1662.1	P	0.000732	0.7	960	I	2e-05	1586.4	P	0.001221	0.7	945	I	2e-05	1625.6	P	0.000732	0.6	948.6	I	4.6e-05			1662.1	P	0.000732	0	1598.6	NC	0.5	1586.4	P	0.001221	0	1566.8	NC	0.5	1625.6	P	0.000732	0	1594.2	NC	0.5	gb:NM_133656.1 /DB_XREF=gi:19526795 /GEN=Crko /FEA=FLmRNA /CNT=507 /TID=Mm.22073.1 /TIER=FL+Stack /STK=113 /UG=Mm.22073 /LL=12928 /DEF=Mus musculus avian sarcoma virus CT10 (v-crk) oncogene homolog (Crko), mRNA. /PROD=avian sarcoma virus CT10 (v-crk) oncogenehomolog /FL=gb:BC012216.1 gb:NM_133656.1
1416202_at	1620.7	P	0.000732	0	1831.7	NC	0.5	1529.6	P	0.000732	0.1	1820.6	NC	0.5	1852.9	P	0.000732	0	1909.9	NC	0.5			1620.7	P	0.000732	-0.1	1846.2	NC	0.5	1529.6	P	0.000732	0	1865.1	NC	0.5	1852.9	P	0.000732	-0.1	1863.5	NC	0.5	gb:NM_007531.1 /DB_XREF=gi:6671621 /GEN=Bcap37 /FEA=FLmRNA /CNT=270 /TID=Mm.36241.1 /TIER=FL+Stack /STK=113 /UG=Mm.36241 /LL=12034 /DEF=Mus musculus B-cell receptor-associated protein 37 (Bcap37), mRNA. /PROD=B-cell receptor-associated protein 37 /FL=gb:NM_007531.1
1416203_at	23.3	A	0.366211	-6.3	2038.5	D	0.99998	47.7	A	0.219482	-5.6	1897.6	D	0.99998	70.1	P	0.023926	-4.9	1549.2	D	0.99998			23.3	A	0.366211	-6.7	2552.3	D	0.99998	47.7	A	0.219482	-6	2773.6	D	0.99998	70.1	P	0.023926	-5.7	3099.1	D	0.99998	gb:NM_007472.1 /DB_XREF=gi:6680709 /GEN=Aqp1 /FEA=FLmRNA /CNT=262 /TID=Mm.18625.1 /TIER=FL+Stack /STK=113 /UG=Mm.18625 /LL=11826 /DEF=Mus musculus aquaporin 1 (Aqp1), mRNA. /PROD=aquaporin 1 /FL=gb:NM_007472.1 gb:BC007125.1 gb:L02914.1
1416204_at	40.4	A	0.171387	-0.1	58.4	NC	0.5	53.3	A	0.19458	-0.9	75.2	NC	0.284967	95.7	P	0.030273	0.2	89.5	NC	0.169098			40.4	A	0.171387	-0.5	47.2	NC	0.5	53.3	A	0.19458	-0.7	61.1	NC	0.5	95.7	P	0.030273	2	20.9	NC	0.069813	gb:NM_010271.1 /DB_XREF=gi:6753965 /GEN=Gdc1 /FEA=FLmRNA /CNT=232 /TID=Mm.10669.1 /TIER=FL /STK=2 /UG=Mm.10669 /LL=14555 /DEF=Mus musculus glycerol phosphate dehydrogenase 1, cytoplasmic adult (Gdc1), mRNA. /PROD=glycerolphosphate dehydrogenase 1, cytoplasmicadult /FL=gb:BC019391.1 gb:NM_010271.1 gb:J02655.1
1416205_at	369.5	P	0.000732	0.2	349.3	NC	0.342437	267.4	P	0.000244	0.2	195.4	NC	0.232549	419	P	0.000244	0.6	247.3	NC	0.005409			369.5	P	0.000732	0.5	260.2	MI	0.00249	267.4	P	0.000244	0.3	261.9	NC	0.138386	419	P	0.000244	0.5	304	I	0.001651	gb:NM_009752.1 /DB_XREF=gi:6753189 /GEN=Glb1 /FEA=FLmRNA /CNT=180 /TID=Mm.2040.1 /TIER=FL+Stack /STK=113 /UG=Mm.2040 /LL=12091 /DEF=Mus musculus galactosidase, beta 1 (Glb1), mRNA. /PROD=galactosidase, beta 1 /FL=gb:NM_009752.1 gb:M57734.1
1416206_at	148.9	P	0.01416	-0.1	176	NC	0.645558	194.3	P	0.037598	-0.3	135.8	NC	0.814019	180	P	0.046143	-0.5	245.2	NC	0.973302			148.9	P	0.01416	0	160.1	NC	0.5	194.3	P	0.037598	0.3	142.3	NC	0.5	180	P	0.046143	0.3	142.4	NC	0.467656	gb:D11374.1 /DB_XREF=gi:641938 /GEN=SPA-1 /FEA=FLmRNA /CNT=166 /TID=Mm.3072.1 /TIER=FL+Stack /STK=113 /UG=Mm.3072 /LL=20469 /DEF=Mus musculus mRNA for GTPase-activating protein, complete cds. /PROD=GTPase-activating protein /FL=gb:NM_011379.1 gb:D11374.1
1416207_at	1957.5	P	0.000244	0	1862.6	NC	0.5	2005.8	P	0.000244	0.1	1888.4	NC	0.203871	1765.1	P	0.000244	0.1	1814.8	NC	0.5			1957.5	P	0.000244	-0.2	1963.8	NC	0.5	2005.8	P	0.000244	0.1	1774.4	NC	0.5	1765.1	P	0.000244	0	1759.9	NC	0.5	gb:NM_133682.1 /DB_XREF=gi:19526843 /GEN=9130012G04Rik /FEA=FLmRNA /CNT=170 /TID=Mm.27367.1 /TIER=FL+Stack /STK=113 /UG=Mm.27367 /LL=66826 /DEF=Mus musculus RIKEN cDNA 9130012G04 gene (9130012G04Rik), mRNA. /PROD=RIKEN cDNA 9130012G04 /FL=gb:BC015305.1 gb:NM_133682.1
1416208_at	2163.6	P	0.000244	0.6	1399.1	I	8.8e-05	1849.8	P	0.000244	0.5	1352.7	I	2e-05	1856	P	0.000244	0.3	1528.1	NC	0.013078			2163.6	P	0.000244	0	2211	NC	0.5	1849.8	P	0.000244	-0.3	2159.7	NC	0.952736	1856	P	0.000244	-0.2	2189.1	NC	0.5	gb:BC005571.1 /DB_XREF=gi:14919407 /FEA=FLmRNA /CNT=274 /TID=Mm.25149.1 /TIER=FL+Stack /STK=112 /UG=Mm.25149 /LL=59025 /UG_GENE=Usp14 /DEF=Mus musculus, ubiquitin specific protease 14, clone MGC:7106 IMAGE:3157723, mRNA, complete cds. /PROD=ubiquitin specific protease 14 /FL=gb:AB034633.1 gb:BC005571.1 gb:NM_021522.1
1416209_at	1395	P	0.000244	-0.2	1655.7	NC	0.5	1573.5	P	0.000244	0	1441.4	NC	0.5	1345.3	P	0.000244	-0.3	1690.6	NC	0.596188			1395	P	0.000244	0	1415.7	NC	0.5	1573.5	P	0.000244	-0.1	1559.7	NC	0.5	1345.3	P	0.000244	0	1423.8	NC	0.5	gb:BI329832 /DB_XREF=gi:15014489 /DB_XREF=602984989F1 /CLONE=IMAGE:5137463 /FEA=FLmRNA /CNT=323 /TID=Mm.10600.1 /TIER=Stack /STK=19 /UG=Mm.10600 /LL=14661 /UG_GENE=Glud /UG_TITLE=glutamate dehydrogenase /FL=gb:NM_008133.1
1416210_at	1579.8	P	0.000244	0.3	1086.5	NC	0.00712	1544.5	P	0.000244	0.2	1226.9	NC	0.024755	1453.7	P	0.000244	0.4	1155.7	I	0.001077			1579.8	P	0.000244	0.1	1381.5	NC	0.354442	1544.5	P	0.000244	-0.1	1407.3	NC	0.5	1453.7	P	0.000244	-0.1	1537.7	NC	0.5	gb:NM_133976.1 /DB_XREF=gi:19527195 /GEN=1190002L16Rik /FEA=FLmRNA /CNT=235 /TID=Mm.12864.1 /TIER=FL+Stack /STK=112 /UG=Mm.12864 /LL=102462 /DEF=Mus musculus RIKEN cDNA 1190002L16 gene (1190002L16Rik), mRNA. /PROD=RIKEN cDNA 1190002L16 /FL=gb:NM_133976.1 gb:BC009145.1
1416211_a_at	890.2	P	0.005859	0.8	533.6	I	2.3e-05	968.4	P	0.008057	0.8	442.5	I	3.5e-05	795.9	P	0.005859	0.5	627	I	6e-05			890.2	P	0.005859	0.1	753.8	NC	0.274048	968.4	P	0.008057	0	815.6	NC	0.5	795.9	P	0.005859	0.1	784	NC	0.5	gb:BF178348 /DB_XREF=gi:11056490 /DB_XREF=601808588F1 /CLONE=IMAGE:4039533 /FEA=FLmRNA /CNT=242 /TID=Mm.3063.1 /TIER=Stack /STK=8 /UG=Mm.3063 /LL=19242 /UG_GENE=Ptn /UG_TITLE=pleiotrophin /FL=gb:NM_008973.1 gb:BC002064.1
1416212_at	3281.3	P	0.000244	0	3050.2	NC	0.354442	3161.5	P	0.000244	0.3	2638.1	I	0.000273	3379.8	P	0.000244	0.3	2820.7	I	0.001832			3281.3	P	0.000244	0.2	2794.4	NC	0.008511	3161.5	P	0.000244	0	2982.5	NC	0.5	3379.8	P	0.000244	0.2	2956.2	NC	0.033304	gb:NM_010760.1 /DB_XREF=gi:6754615 /GEN=Magoh /FEA=FLmRNA /CNT=152 /TID=Mm.808.1 /TIER=FL+Stack /STK=112 /UG=Mm.808 /LL=17149 /DEF=Mus musculus mago-nashi homolog, proliferation-associated (Drosophila) (Magoh), mRNA. /PROD=mago-nashi homolog, proliferation-associated(Drosophila) /FL=gb:AF035939.1 gb:BC018176.1 gb:NM_010760.1 gb:AF007862.1
1416213_x_at	602.1	P	0.000244	0.3	418.9	NC	0.022932	647	P	0.000244	0.2	452.4	NC	0.177412	556.6	P	0.000244	0.2	471.4	NC	0.169098			602.1	P	0.000244	0.2	488.1	NC	0.013078	647	P	0.000244	0.5	489.5	NC	0.010135	556.6	P	0.000244	0.4	523.6	NC	0.024755	gb:BF122782 /DB_XREF=gi:10961822 /DB_XREF=601759914F1 /CLONE=IMAGE:4022930 /FEA=FLmRNA /CNT=351 /TID=Mm.2795.1 /TIER=Stack /STK=15 /UG=Mm.2795 /LL=20932 /UG_GENE=Surf4 /UG_TITLE=surfeit gene 4 /FL=gb:BC027352.1 gb:BC003280.1 gb:M63114.1 gb:NM_011512.1
1416214_at	356.7	P	0.000244	0	354.6	NC	0.5	303.5	P	0.000244	0.3	354.1	NC	0.467656	315.7	P	0.000244	-0.1	317.1	NC	0.5			356.7	P	0.000244	0	356.3	NC	0.5	303.5	P	0.000244	0.1	314.2	NC	0.5	315.7	P	0.000244	-0.2	399.8	NC	0.5	gb:BC013094.1 /DB_XREF=gi:15341836 /FEA=FLmRNA /CNT=198 /TID=Mm.1500.1 /TIER=FL+Stack /STK=112 /UG=Mm.1500 /LL=17217 /UG_GENE=Mcmd4 /DEF=Mus musculus, Similar to mini chromosome maintenance deficient 4 homolog (S. cerevisiae), clone MGC:6023 IMAGE:3584640, mRNA, complete cds. /PROD=Similar to mini chromosome maintenance deficient4 homolog (S. cerevisiae) /FL=gb:D26089.1 gb:NM_008565.1 gb:BC013094…
1416215_at	903.1	P	0.000244	-0.1	1049.2	NC	0.5	917.7	P	0.000244	0	985.7	NC	0.5	784.9	P	0.000244	-0.4	1165.9	NC	0.930187			903.1	P	0.000244	0.2	742.3	NC	0.01421	917.7	P	0.000244	0.3	747.1	NC	0.015426	784.9	P	0.000244	0.2	646.1	NC	0.118009	gb:BC008542.1 /DB_XREF=gi:14250238 /FEA=FLmRNA /CNT=170 /TID=Mm.20931.1 /TIER=FL+Stack /STK=112 /UG=Mm.20931 /LL=53334 /UG_GENE=Gosr1 /DEF=Mus musculus, golgi SNAP receptor complex member 1, clone MGC:7654 IMAGE:3495882, mRNA, complete cds. /PROD=golgi SNAP receptor complex member 1 /FL=gb:BC008542.1 gb:NM_016810.1 gb:AF079901.1
1416216_at	1015.3	P	0.000244	-0.2	1196.7	NC	0.5	1134.9	P	0.000244	-0.2	1206.7	NC	0.532344	1031.3	P	0.000244	-0.2	1220.4	NC	0.5			1015.3	P	0.000244	0.1	859.6	NC	0.5	1134.9	P	0.000244	0	1067.8	NC	0.5	1031.3	P	0.000244	0.2	866.5	NC	0.232549	gb:NM_009048.1 /DB_XREF=gi:6677714 /GEN=Reps1 /FEA=FLmRNA /CNT=149 /TID=Mm.4479.1 /TIER=FL+Stack /STK=112 /UG=Mm.4479 /LL=19707 /DEF=Mus musculus RalBP1 associated Eps domain containing protein (Reps1), mRNA. /PROD=RalBP1 associated Eps domain containing protein /FL=gb:AF031939.1 gb:NM_009048.1
1416217_a_at	12800.9	P	0.000244	-0.3	15211.8	NC	0.51942	14175.8	P	0.000244	-0.1	15027.3	NC	0.5	14333.6	P	0.000244	-0.3	16581.2	NC	0.570859			12800.9	P	0.000244	-0.2	15043.4	NC	0.925732	14175.8	P	0.000244	-0.2	16425.9	NC	0.846768	14333.6	P	0.000244	-0.2	15853.6	NC	0.875448	gb:NM_009084.1 /DB_XREF=gi:6677784 /GEN=Rpl37a /FEA=FLmRNA /CNT=184 /TID=Mm.21529.1 /TIER=FL+Stack /STK=111 /UG=Mm.21529 /LL=19981 /DEF=Mus musculus ribosomal protein L37a (Rpl37a), mRNA. /PROD=ribosomal protein L37a /FL=gb:NM_009084.1
1416218_x_at	1210.8	P	0.000732	0	880.4	NC	0.5	1066.3	P	0.001221	0	757.4	NC	0.5	993	P	0.000732	0.1	763.6	NC	0.5			1210.8	P	0.000732	0.1	738.1	NC	0.5	1066.3	P	0.001221	-0.1	693.2	NC	0.934434	993	P	0.000732	-0.2	952	NC	0.5	gb:NM_009084.1 /DB_XREF=gi:6677784 /GEN=Rpl37a /FEA=FLmRNA /CNT=184 /TID=Mm.21529.1 /TIER=FL+Stack /STK=111 /UG=Mm.21529 /LL=19981 /DEF=Mus musculus ribosomal protein L37a (Rpl37a), mRNA. /PROD=ribosomal protein L37a /FL=gb:NM_009084.1
1416219_at	12131.5	P	0.000244	-0.1	13145.7	NC	0.5	12070.7	P	0.000244	0	12807.1	NC	0.5	12905	P	0.000244	0	13459	NC	0.5			12131.5	P	0.000244	0.1	11172.4	NC	0.5	12070.7	P	0.000244	0	10881.3	NC	0.5	12905	P	0.000244	0	12322.2	NC	0.5	gb:NM_009078.1 /DB_XREF=gi:6677772 /GEN=Rpl19 /FEA=FLmRNA /CNT=202 /TID=Mm.30806.1 /TIER=FL+Stack /STK=111 /UG=Mm.30806 /LL=19921 /DEF=Mus musculus ribosomal protein L19 (Rpl19), mRNA. /PROD=ribosomal protein L19 /FL=gb:BC010710.1 gb:M62952.1 gb:NM_009078.1
1416220_at	4336.4	P	0.000244	0.5	3008.8	I	0.000214	4373.7	P	0.000244	0.5	3020.4	I	2e-05	4404.3	P	0.000244	0.6	3139.4	I	0.000189			4336.4	P	0.000244	0.3	3532.5	I	0.001832	4373.7	P	0.000244	0.4	3507.6	NC	0.003699	4404.3	P	0.000244	0.2	3528.5	NC	0.028766	gb:NM_026911.1 /DB_XREF=gi:16975491 /GEN=1810004F21Rik /FEA=FLmRNA /CNT=218 /TID=Mm.28852.1 /TIER=FL+Stack /STK=111 /UG=Mm.28852 /LL=69019 /DEF=Mus musculus RIKEN cDNA 1810004F21 gene (1810004F21Rik), mRNA. /PROD=similar to signal peptidase 12kDa /FL=gb:NM_026911.1
1416221_at	681	P	0.000244	-0.8	1066.9	D	0.999948	749.6	P	0.000244	-0.7	1075.7	D	0.999693	755.6	P	0.000244	-0.6	1092.3	D	0.999811			681	P	0.000244	-0.4	871.9	D	0.999786	749.6	P	0.000244	-0.3	852.4	NC	0.945978	755.6	P	0.000244	-0.1	810.2	NC	0.5	gb:NM_008047.1 /DB_XREF=gi:6679870 /GEN=Fstl /FEA=FLmRNA /CNT=393 /TID=Mm.22763.1 /TIER=FL+Stack /STK=111 /UG=Mm.22763 /LL=14314 /DEF=Mus musculus follistatin-like (Fstl), mRNA. /PROD=follistatin-like /FL=gb:M91380.1 gb:NM_008047.1
1416222_at	1016.6	P	0.000732	0.1	971.3	NC	0.5	1017.2	P	0.000732	0	1016.6	NC	0.5	1034.8	P	0.000732	0	973.6	NC	0.5			1016.6	P	0.000732	0.1	962.6	NC	0.5	1017.2	P	0.000732	0.1	1067	NC	0.5	1034.8	P	0.000732	0	1058.8	NC	0.5	gb:BC019945.1 /DB_XREF=gi:18043285 /FEA=FLmRNA /CNT=181 /TID=Mm.38792.1 /TIER=FL+Stack /STK=111 /UG=Mm.38792 /LL=18194 /UG_GENE=Nsdhl /DEF=Mus musculus, NAD(P) dependent steroid dehydrogenase-like, clone MGC:28204 IMAGE:3989811, mRNA, complete cds. /PROD=NAD(P) dependent steroid dehydrogenase-like /FL=gb:BC019945.1 gb:NM_010941.1 gb:AF100198.1
1416223_at	754.9	P	0.000244	0.2	699.9	NC	0.284967	782.1	P	0.000244	0	774.9	NC	0.5	944.1	P	0.000732	-0.1	696.3	NC	0.5			754.9	P	0.000244	0	861.8	NC	0.5	782.1	P	0.000244	-0.2	925.4	NC	0.5	944.1	P	0.000732	0.1	788.4	NC	0.5	gb:NM_024480.1 /DB_XREF=gi:13277397 /GEN=BC003251 /FEA=FLmRNA /CNT=180 /TID=Mm.29614.1 /TIER=FL+Stack /STK=111 /UG=Mm.29614 /LL=79566 /DEF=Mus musculus hypothetical protein, MGC:7813 (BC003251), mRNA. /PROD=hypothetical protein, MGC:7813 /FL=gb:BC003251.1 gb:NM_024480.1
1416224_at	249.5	P	0.00293	-1.1	443.6	NC	0.99288	299	P	0.005859	-0.2	411.5	NC	0.921063	188	P	0.030273	-0.8	507.9	D	0.999886			249.5	P	0.00293	-0.1	224.1	NC	0.5	299	P	0.005859	0	172.3	NC	0.177412	188	P	0.030273	-0.3	187	NC	0.532344	gb:NM_009541.1 /DB_XREF=gi:6678626 /GEN=Zfp100 /FEA=FLmRNA /CNT=152 /TID=Mm.4340.1 /TIER=FL+Stack /STK=111 /UG=Mm.4340 /LL=22642 /DEF=Mus musculus zinc finger protein 100 (Zfp100), mRNA. /PROD=zinc finger protein 100 /FL=gb:U14556.1 gb:U22396.1 gb:NM_009541.1
1416225_at	46.6	A	0.219482	-0.8	47.9	NC	0.570859	52.7	A	0.219482	0.1	56.7	NC	0.318909	54.3	A	0.171387	-0.2	61.8	NC	0.583567			46.6	A	0.219482	0.6	24.3	NC	0.5	52.7	A	0.219482	0.9	38.4	NC	0.057676	54.3	A	0.171387	-0.7	99.6	NC	0.5	gb:BC013477.1 /DB_XREF=gi:15488661 /FEA=FLmRNA /CNT=321 /TID=Mm.2409.1 /TIER=FL+Stack /STK=110 /UG=Mm.2409 /LL=11522 /UG_GENE=Adh1 /DEF=Mus musculus, alcohol dehydrogenase 1, complex, clone MGC:18885 IMAGE:4238555, mRNA, complete cds. /PROD=alcohol dehydrogenase 1, complex /FL=gb:NM_007409.1 gb:BC013477.1
1416226_at	204.2	P	0.001953	0.6	159	NC	0.035785	203.2	P	0.01416	0.7	115.1	NC	0.041201	201.2	P	0.030273	0	201.9	NC	0.669411			204.2	P	0.001953	0.3	164.2	NC	0.307406	203.2	P	0.01416	0.2	192.6	NC	0.222749	201.2	P	0.030273	-0.1	182	NC	0.814019	gb:BC010275.1 /DB_XREF=gi:16307454 /FEA=FLmRNA /CNT=277 /TID=Mm.30010.1 /TIER=FL+Stack /STK=110 /UG=Mm.30010 /LL=11867 /UG_GENE=Arpc1b /DEF=Mus musculus, Similar to actin related protein 23 complex, subunit 1B (41 kDa), clone MGC:8155 IMAGE:3589768, mRNA, complete cds. /PROD=Similar to actin related protein 23 complex,subunit 1B (41 kDa) /FL=gb:BC010275.1 gb:BC003441.1 gb:AF162768.1 gb:NM_023142.1
1416227_at	10	A	0.919434	-0.4	11.4	NC	0.416433	8.4	A	0.99707	-0.2	17	NC	0.905721	11.3	A	0.953857	-0.4	17.6	NC	0.796129			10	A	0.919434	0.1	7.6	NC	0.016731	8.4	A	0.99707	-0.1	9.7	NC	0.596188	11.3	A	0.953857	-0.3	8.5	NC	0.263341	gb:BE979985 /DB_XREF=gi:10647491 /DB_XREF=UI-M-BG2-bcp-g-09-0-UI.s1 /CLONE=UI-M-BG2-bcp-g-09-0-UI /FEA=FLmRNA /CNT=277 /TID=Mm.30010.1 /TIER=Stack /STK=8 /UG=Mm.30010 /LL=11867 /UG_GENE=Arpc1b /UG_TITLE=actin related protein 23 complex, subunit 1B (41 kDa) /FL=gb:BC010275.1 gb:BC003441.1 gb:AF162768.1 gb:NM_023142.1
1416228_at	3648.7	P	0.000244	0.3	2995.4	I	0.001201	3499.2	P	0.000244	0.4	2722.1	I	2.3e-05	4249.5	P	0.000244	0.3	3065.2	I	0.000692			3648.7	P	0.000244	0.4	2691	I	6e-05	3499.2	P	0.000244	0.4	2739.7	I	2.7e-05	4249.5	P	0.000244	0.5	2805.1	I	2e-05	gb:NM_023371.1 /DB_XREF=gi:12963652 /GEN=Pin1 /FEA=FLmRNA /CNT=173 /TID=Mm.7906.1 /TIER=FL+Stack /STK=110 /UG=Mm.7906 /LL=23988 /DEF=Mus musculus protein (peptidyl-prolyl cistrans isomerase) NIMA-interacting 1 (Pin1), mRNA. /PROD=protein (peptidyl-prolyl cistrans isomerase)NIMA-interacting 1 /FL=gb:NM_023371.1
1416229_at	1262.7	P	0.000244	1.3	670	I	2e-05	1183.6	P	0.000244	1.3	553.2	I	2.7e-05	1344.2	P	0.000244	0.8	624.2	I	2e-05			1262.7	P	0.000244	0.1	1136	NC	0.5	1183.6	P	0.000244	-0.1	1312.3	NC	0.5	1344.2	P	0.000244	0	1351.6	NC	0.5	gb:AK008352.1 /DB_XREF=gi:12842487 /FEA=FLmRNA /CNT=253 /TID=Mm.7013.1 /TIER=Stack /STK=20 /UG=Mm.7013 /LL=54391 /UG_GENE=0610038L10Rik /UG_TITLE=RIKEN cDNA 0610038L10 gene /DEF=Mus musculus adult male small intestine cDNA, RIKEN full-length enriched library, clone:2010107M09:homolog to CDNA FLJ11149 FIS, CLONE PLACE1006731, WEAKLY SIMILAR TO RIBOFLAVIN KINASE (EC 2.7.1.26) FMN ADENYLYLTRANSFERAS…
1416230_at	1263.5	P	0.000244	0.9	488.1	I	2e-05	1195.8	P	0.000244	0.7	568.7	I	2e-05	1105.4	P	0.000244	0.8	618.9	I	5.2e-05			1263.5	P	0.000244	0.1	1118.5	NC	0.5	1195.8	P	0.000244	-0.1	1137	NC	0.5	1105.4	P	0.000244	0	1209.5	NC	0.5	gb:BB772441 /DB_XREF=gi:16214132 /DB_XREF=BB772441 /CLONE=G370142L13 /FEA=FLmRNA /CNT=253 /TID=Mm.7013.1 /TIER=Stack /STK=14 /UG=Mm.7013 /LL=54391 /UG_GENE=0610038L10Rik /UG_TITLE=RIKEN cDNA 0610038L10 gene /FL=gb:NM_019437.1
1416231_at	248.6	P	0.01416	-0.3	289.6	NC	0.961585	192.2	P	0.01416	-0.4	284.4	NC	0.980376	238.1	P	0.018555	-0.5	331.2	NC	0.971234			248.6	P	0.01416	0.1	183.7	NC	0.5	192.2	P	0.01416	0	181.3	NC	0.5	238.1	P	0.018555	0.3	169.1	NC	0.5	gb:NM_138588.1 /DB_XREF=gi:20070395 /GEN=D8Wsu151e /FEA=FLmRNA /CNT=116 /TID=Mm.183117.1 /TIER=FL+Stack /STK=110 /UG=Mm.183117 /LL=28016 /DEF=Mus musculus DNA segment, Chr 8, Wayne State University 151, expressed (D8Wsu151e), mRNA. /PROD=DNA segment, Chr 8, Wayne State University 151,expressed /FL=gb:NM_138588.1
1416232_at	10.1	A	0.366211	1	4.7	NC	0.429141	3.3	A	0.696289	-1	1.1	NC	0.5	20.3	A	0.219482	-0.1	17.9	NC	0.725952			10.1	A	0.366211	1.4	6.1	NC	0.284967	3.3	A	0.696289	0.2	0.9	NC	0.118009	20.3	A	0.219482	2.2	2.9	NC	0.5	gb:AB038697.1 /DB_XREF=gi:11602815 /GEN=Olig2 /FEA=FLmRNA /CNT=126 /TID=Mm.37289.1 /TIER=FL+Stack /STK=110 /UG=Mm.37289 /LL=50913 /DEF=Mus musculus mRNA for Olig2 bHLH protein, complete cds. /PROD=Olig2 bHLH protein /FL=gb:NM_016967.1 gb:AB038697.1
1416233_at	6530.6	P	0.000244	0.1	5588.5	NC	0.185981	6119.5	P	0.000244	0.1	5515.6	NC	0.099852	5519.9	P	0.000244	-0.1	6289.7	NC	0.5			6530.6	P	0.000244	0.4	5013.5	I	0.000241	6119.5	P	0.000244	0.2	4814.2	I	0.000214	5519.9	P	0.000244	0.1	5276.5	NC	0.5	gb:NM_018799.1 /DB_XREF=gi:9055369 /GEN=Eif3s2 /FEA=FLmRNA /CNT=255 /TID=Mm.104828.1 /TIER=FL+Stack /STK=109 /UG=Mm.104828 /LL=54709 /DEF=Mus musculus eukaryotic translation initiation factor 3, subunit 2 (beta, 36kD) (Eif3s2), mRNA. /PROD=eukaryotic translation initiation factor 3,subunit 2 (beta, 36kD) /FL=gb:AF188297.1 gb:AF271072.1 gb:NM_018799.1
1416234_at	2953.9	P	0.000244	0.1	2506.9	NC	0.138386	2948.2	P	0.000244	0	2643.8	NC	0.5	2782.2	P	0.000244	-0.1	2713.6	NC	0.5			2953.9	P	0.000244	0.3	2494.4	I	0.001486	2948.2	P	0.000244	0.2	2093.5	NC	0.005933	2782.2	P	0.000244	0.1	2556	NC	0.222749	gb:NM_133807.1 /DB_XREF=gi:19527025 /GEN=AA959742 /FEA=FLmRNA /CNT=266 /TID=Mm.28892.1 /TIER=FL+Stack /STK=109 /UG=Mm.28892 /LL=98238 /DEF=Mus musculus expressed sequence AA959742 (AA959742), mRNA. /PROD=expressed sequence AA959742 /FL=gb:NM_133807.1 gb:BC006877.1
1416235_at	915	P	0.000732	0.8	647	I	0.000147	1088.7	P	0.000732	0.7	604.3	I	0.00013	1063	P	0.000732	1	525	I	3.5e-05			915	P	0.000732	0.4	824.3	NC	0.005409	1088.7	P	0.000732	0.2	887.5	I	0.001651	1063	P	0.000732	0.4	817.5	I	0.000966	gb:AW476171 /DB_XREF=gi:7046277 /DB_XREF=uq79e09.x1 /CLONE=IMAGE:2937352 /FEA=FLmRNA /CNT=266 /TID=Mm.28892.1 /TIER=Stack /STK=9 /UG=Mm.28892 /LL=98238 /UG_GENE=AA959742 /UG_TITLE=expressed sequence AA959742 /FL=gb:NM_133807.1 gb:BC006877.1
1416236_a_at	37.5	A	0.246094	0.8	14.3	NC	0.213188	12.6	A	0.665527	-1.5	38.9	NC	0.964215	0.7	A	0.919434	-0.9	1.6	NC	0.657563			37.5	A	0.246094	-1.2	55.4	D	0.999226	12.6	A	0.665527	-2.2	53.6	NC	0.991489	0.7	A	0.919434	-5.7	38.9	NC	0.995075	gb:BC015076.1 /DB_XREF=gi:15929264 /FEA=FLmRNA /CNT=154 /TID=Mm.33240.1 /TIER=FL+Stack /STK=109 /UG=Mm.33240 /LL=14012 /UG_GENE=Eva /DEF=Mus musculus, epithelial V-like antigen, clone MGC:13828 IMAGE:4188907, mRNA, complete cds. /PROD=epithelial V-like antigen /FL=gb:AF030454.1 gb:NM_007962.1 gb:BC015076.1
1416237_at	43.4	A	0.27417	1.9	9	NC	0.5	35.5	A	0.219482	2.1	11.2	NC	0.725952	38.3	A	0.398926	0.1	33	NC	0.942324			43.4	A	0.27417	-0.1	75.1	NC	0.930187	35.5	A	0.219482	0.8	24.1	NC	0.48058	38.3	A	0.398926	0.8	24.1	NC	0.925732	gb:NM_007962.1 /DB_XREF=gi:7106306 /GEN=Eva /FEA=FLmRNA /CNT=154 /TID=Mm.33240.1 /TIER=FL /STK=2 /UG=Mm.33240 /LL=14012 /DEF=Mus musculus epithelial V-like antigen (Eva), mRNA. /PROD=epithelial V-like antigen /FL=gb:AF030454.1 gb:NM_007962.1 gb:BC015076.1
1416238_at	40.8	P	0.008057	-0.2	28.9	NC	0.570859	39.5	P	0.046143	-0.9	53.1	NC	0.545234	34.7	P	0.037598	-0.3	38.4	NC	0.978776			40.8	P	0.008057	0.4	20.9	NC	0.5	39.5	P	0.046143	-0.6	62.3	NC	0.493524	34.7	P	0.037598	-0.5	42.6	NC	0.830902	gb:NM_011587.1 /DB_XREF=gi:6755784 /GEN=Tie1 /FEA=FLmRNA /CNT=137 /TID=Mm.4345.1 /TIER=FL+Stack /STK=109 /UG=Mm.4345 /LL=21846 /DEF=Mus musculus tyrosine kinase receptor 1 (Tie1), mRNA. /PROD=tyrosine kinase receptor 1 /FL=gb:NM_011587.1
1416239_at	414.4	P	0.000244	-0.4	539.8	NC	0.900148	341	P	0.000244	-0.5	511.7	NC	0.987976	378.5	P	0.000244	-0.8	642.5	D	0.998514			414.4	P	0.000244	-0.4	555.9	NC	0.996959	341	P	0.000244	-0.6	631.8	D	0.998349	378.5	P	0.000244	-0.5	518.4	NC	0.995927	gb:NM_007494.1 /DB_XREF=gi:6996910 /GEN=Ass1 /FEA=FLmRNA /CNT=282 /TID=Mm.3217.1 /TIER=FL+Stack /STK=108 /UG=Mm.3217 /LL=11898 /DEF=Mus musculus argininosuccinate synthetase 1 (Ass1), mRNA. /PROD=arginosuccinate synthetase 1 /FL=gb:M31690.1 gb:NM_007494.1 gb:BC002074.1
1416240_at	10138.1	P	0.000244	0.2	9389	NC	0.011045	10012.2	P	0.000244	0.2	8681.4	I	0.000389	10093	P	0.000244	0.1	9384.1	NC	0.5			10138.1	P	0.000244	0.1	9547.5	NC	0.416433	10012.2	P	0.000244	0	9972.7	NC	0.5	10093	P	0.000244	0	9980.3	NC	0.5	gb:NM_011187.1 /DB_XREF=gi:6755205 /GEN=Psmb7 /FEA=FLmRNA /CNT=260 /TID=Mm.2246.1 /TIER=FL+Stack /STK=108 /UG=Mm.2246 /LL=19177 /DEF=Mus musculus proteasome (prosome, macropain) subunit, beta type 7 (Psmb7), mRNA. /PROD=proteasome (prosome, macropain) subunit, betatype 7 /FL=gb:D83585.1 gb:NM_011187.1
1416241_at	1771.8	P	0.000244	0.4	1244.6	I	0.000214	1670.5	P	0.000244	0.5	1142.6	I	0.000273	1969.6	P	0.000244	0.6	1228.4	I	0.000692			1771.8	P	0.000244	0.3	1433.9	I	0.000774	1670.5	P	0.000244	0.3	1408.4	NC	0.003355	1969.6	P	0.000244	0.3	1427.7	I	0.000346	gb:NM_024206.1 /DB_XREF=gi:13195635 /GEN=1110003H02Rik /FEA=FLmRNA /CNT=196 /TID=Mm.29296.1 /TIER=FL+Stack /STK=108 /UG=Mm.29296 /LL=67817 /DEF=Mus musculus RIKEN cDNA 1110003H02 gene (1110003H02Rik), mRNA. /PROD=RIKEN cDNA 1110003H02 /FL=gb:NM_024206.1 gb:BC002128.1
1416242_at	328.7	P	0.001953	0.2	251.7	NC	0.5	215.2	P	0.008057	-0.1	273.6	NC	0.5	336.6	P	0.001221	0.2	280.6	NC	0.403812			328.7	P	0.001953	-0.1	330.9	NC	0.5	215.2	P	0.008057	0.1	317.6	NC	0.5	336.6	P	0.001221	0.2	302.5	NC	0.5	gb:NM_026167.1 /DB_XREF=gi:13385673 /GEN=1200009K10Rik /FEA=FLmRNA /CNT=144 /TID=Mm.26546.1 /TIER=FL+Stack /STK=108 /UG=Mm.26546 /LL=67455 /DEF=Mus musculus RIKEN cDNA 1200009K10 gene (1200009K10Rik), mRNA. /PROD=RIKEN cDNA 1200009K10 /FL=gb:NM_026167.1
1416243_a_at	8136.5	P	0.000244	0.1	6628.9	NC	0.232549	6833.4	P	0.000244	-0.1	6858.3	NC	0.5	7854	P	0.000244	0.3	6456.1	NC	0.019624			8136.5	P	0.000244	0.1	7547.6	NC	0.5	6833.4	P	0.000244	-0.2	7705.8	NC	0.861614	7854	P	0.000244	0.1	7708.2	NC	0.5	gb:NM_025592.1 /DB_XREF=gi:13385043 /GEN=Rpl35 /FEA=FLmRNA /CNT=254 /TID=Mm.16423.1 /TIER=FL+Stack /STK=107 /UG=Mm.16423 /LL=66489 /DEF=Mus musculus ribosomal protein L35 (Rpl35), mRNA. /PROD=ribosomal protein L35 /FL=gb:BC025884.1 gb:NM_025592.1
1416244_a_at	12176.1	P	0.000244	0.2	9220.6	NC	0.008511	10791.5	P	0.000244	0.3	8504.4	I	0.000865	11607.3	P	0.000244	0	9366.4	NC	0.105663			12176.1	P	0.000244	0	11510.9	NC	0.5	10791.5	P	0.000244	-0.1	10631.1	NC	0.5	11607.3	P	0.000244	-0.2	12433.2	NC	0.506476	gb:NM_013493.1 /DB_XREF=gi:7304968 /GEN=Cnbp /FEA=FLmRNA /CNT=402 /TID=Mm.7335.1 /TIER=FL+Stack /STK=107 /UG=Mm.7335 /LL=12785 /DEF=Mus musculus cellular nucleic acid binding protein (Cnbp), mRNA. /PROD=cellular nucleic acid binding protein /FL=gb:NM_013493.1 gb:U20326.1
1416245_at	3128.7	P	0.000244	0.2	2783.9	NC	0.194801	2998.3	P	0.000244	0.2	2698.2	NC	0.131343	3492.3	P	0.000244	0.1	2894.9	NC	0.330589			3128.7	P	0.000244	0.3	2519.3	I	4.6e-05	2998.3	P	0.000244	0.3	2741.3	NC	0.028766	3492.3	P	0.000244	0.2	2757.9	NC	0.047264	gb:NM_025338.1 /DB_XREF=gi:13384705 /GEN=0610033H09Rik /FEA=FLmRNA /CNT=182 /TID=Mm.28999.1 /TIER=FL+Stack /STK=107 /UG=Mm.28999 /LL=66077 /DEF=Mus musculus RIKEN cDNA 0610033H09 gene (0610033H09Rik), mRNA. /PROD=RIKEN cDNA 0610033H09 /FL=gb:NM_025338.1 gb:BC011245.1
1416246_a_at	307.1	P	0.000732	-0.1	313	NC	0.5	352.1	P	0.000244	-0.2	357.3	NC	0.5	303.8	P	0.000244	0	402.6	NC	0.131343			307.1	P	0.000732	-0.3	354.8	NC	0.545234	352.1	P	0.000244	0	328.2	NC	0.5	303.8	P	0.000244	0.1	336.5	NC	0.330589	gb:BC002136.1 /DB_XREF=gi:12805334 /FEA=FLmRNA /CNT=197 /TID=Mm.27317.1 /TIER=FL+Stack /STK=107 /UG=Mm.27317 /LL=12721 /UG_GENE=Coro1a /DEF=Mus musculus, Similar to coronin, actin binding protein 1A, clone MGC:7245 IMAGE:3484185, mRNA, complete cds. /PROD=Similar to coronin, actin binding protein 1A /FL=gb:BC002136.1 gb:NM_009898.1 gb:AF047388.1
1416247_at	4167.2	P	0.000244	0.3	3374.8	I	0.001651	4271.2	P	0.000244	0.3	3322.3	I	5.2e-05	4056.1	P	0.000244	0.2	3500.8	NC	0.033304			4167.2	P	0.000244	0.4	3240.1	I	2e-05	4271.2	P	0.000244	0.3	3401.3	I	6e-05	4056.1	P	0.000244	0.3	3295.5	I	0.000774	gb:NM_016890.1 /DB_XREF=gi:8393726 /GEN=Dctn3 /FEA=FLmRNA /CNT=179 /TID=Mm.29025.1 /TIER=FL+Stack /STK=107 /UG=Mm.29025 /LL=53598 /DEF=Mus musculus dynactin 3 (Dctn3), mRNA. /PROD=dynactin 3 /FL=gb:NM_016890.1 gb:AF098508.1
1416248_at	887.5	P	0.000732	0.2	958.1	NC	0.010135	950	P	0.000732	0.3	993	I	0.001832	864.4	P	0.000732	0	1303.9	NC	0.5			887.5	P	0.000732	0.3	764.9	I	0.000241	950	P	0.000732	0.2	813.1	NC	0.012024	864.4	P	0.000732	0.1	798.4	NC	0.099852	gb:NM_138671.1 /DB_XREF=gi:20149759 /GEN=MGC7589 /FEA=FLmRNA /CNT=278 /TID=Mm.28347.1 /TIER=FL+Stack /STK=107 /UG=Mm.28347 /LL=192185 /DEF=Mus musculus putative inorganic polyphosphateATP-NAD kinase (MGC7589), mRNA. /PROD=putative inorganic polyphosphateATP-NAD kinase /FL=gb:BC004012.1 gb:NM_138671.1
1416249_at	401.3	A	0.095215	0.4	326.8	NC	0.069813	450.1	A	0.080566	0.5	361.7	I	0.001832	415.6	A	0.067627	0.3	334.9	NC	0.002753			401.3	A	0.095215	0.4	298.2	NC	0.013078	450.1	A	0.080566	0	377.9	NC	0.222749	415.6	A	0.067627	0.3	366.6	NC	0.019624	gb:AW538068 /DB_XREF=gi:7180485 /DB_XREF=C0102G10-3 /CLONE=C0102G10 /FEA=FLmRNA /CNT=278 /TID=Mm.28347.1 /TIER=Stack /STK=19 /UG=Mm.28347 /LL=192185 /UG_GENE=MGC7589 /UG_TITLE=putative inorganic polyphosphateATP-NAD kinase /FL=gb:BC004012.1 gb:NM_138671.1
1416250_at	8913.7	P	0.000244	1.6	2787.2	I	2e-05	10274.6	P	0.000244	1.8	3023.6	I	2e-05	9314.6	P	0.000244	1.5	2876.1	I	2e-05			8913.7	P	0.000244	1.5	2778.2	I	2e-05	10274.6	P	0.000244	1.8	2919	I	2e-05	9314.6	P	0.000244	1.6	2865.2	I	2e-05	gb:BG965405 /DB_XREF=gi:14353042 /DB_XREF=602830441F1 /CLONE=IMAGE:4984979 /FEA=FLmRNA /CNT=229 /TID=Mm.903.1 /TIER=Stack /STK=23 /UG=Mm.903 /LL=12227 /UG_GENE=Btg2 /UG_TITLE=B-cell translocation gene 2, anti-proliferative /FL=gb:NM_007570.1
1416251_at	236.3	P	0.023926	0.1	241.3	NC	0.366593	289.8	P	0.005859	0.7	272.3	I	0.000438	293.5	P	0.037598	0.2	171.8	NC	0.48058			236.3	P	0.023926	1.5	81.7	I	6e-05	289.8	P	0.005859	2.6	63.5	I	6.8e-05	293.5	P	0.037598	1.8	54.6	I	0.001336	gb:NM_008567.1 /DB_XREF=gi:6678831 /GEN=Mcmd6 /FEA=FLmRNA /CNT=220 /TID=Mm.4933.1 /TIER=FL+Stack /STK=107 /UG=Mm.4933 /LL=17219 /DEF=Mus musculus mini chromosome maintenance deficient 6 (S. cerevisiae) (Mcmd6), mRNA. /PROD=mini chromosome maintenance deficient 6 (S.cerevisiae) /FL=gb:D86726.1 gb:NM_008567.1
1416252_at	1276.2	P	0.000244	0	1235.7	NC	0.307406	1270.9	P	0.000244	0	1275.4	NC	0.5	1358.6	P	0.000732	0.2	1260.2	NC	0.105663			1276.2	P	0.000244	-0.2	1648	NC	0.934434	1270.9	P	0.000244	-0.1	1420.3	NC	0.5	1358.6	P	0.000732	-0.1	1381.9	NC	0.5	gb:NM_134115.1 /DB_XREF=gi:19527343 /GEN=AA617404 /FEA=FLmRNA /CNT=179 /TID=Mm.183034.1 /TIER=FL+Stack /STK=107 /UG=Mm.183034 /LL=106504 /DEF=Mus musculus expressed sequence AA617404 (AA617404), mRNA. /PROD=expressed sequence AA617404 /FL=gb:NM_134115.1 gb:BC009658.1
1416253_at	1345.1	P	0.000244	0.3	1161.1	MI	0.00225	1270.9	P	0.000244	0.2	1137.6	NC	0.069813	1347.6	P	0.000244	0.2	1195.1	NC	0.263341			1345.1	P	0.000244	0.2	1342.6	NC	0.030967	1270.9	P	0.000244	0	1315.9	NC	0.5	1347.6	P	0.000244	0.2	1434.8	NC	0.467656	gb:BC013898.1 /DB_XREF=gi:15530233 /FEA=FLmRNA /CNT=152 /TID=Mm.29020.1 /TIER=FL+Stack /STK=107 /UG=Mm.29020 /LL=12581 /UG_GENE=Cdkn2d /DEF=Mus musculus, Similar to cyclin-dependent kinase inhibitor 2D (p19, inhibits CDK4), clone MGC:14043 IMAGE:4020283, mRNA, complete cds. /PROD=Similar to cyclin-dependent kinase inhibitor 2D(p19, inhibits CDK4) /FL=gb:BC013898.1 gb:U19597.1 gb:U20497.1 gb:NM_00…
1416254_a_at	706.1	P	0.000244	-0.4	817	NC	0.846768	699.3	P	0.000244	-0.2	770.1	NC	0.5	593.8	P	0.000244	-0.2	703.5	NC	0.5			706.1	P	0.000244	-0.2	737.3	NC	0.846768	699.3	P	0.000244	-0.3	682.8	NC	0.786812	593.8	P	0.000244	-0.2	789.3	NC	0.990708	gb:NM_030559.1 /DB_XREF=gi:13385359 /GEN=Vps16 /FEA=FLmRNA /CNT=124 /TID=Mm.31353.1 /TIER=FL+Stack /STK=107 /UG=Mm.31353 /LL=80743 /DEF=Mus musculus vacuolar protein sorting 16 (yeast homolog) (Vps16), mRNA. /PROD=hypothetical protein MGC7352 /FL=gb:NM_030559.1 gb:BC003944.1
1416255_at	40.4	A	0.398926	-0.4	80.4	NC	0.958809	117.5	A	0.219482	0	79.4	NC	0.5	98	A	0.19458	-0.3	98.8	NC	0.822588			40.4	A	0.398926	-0.7	97.8	D	0.999853	117.5	A	0.219482	0.1	91	NC	0.5	98	A	0.19458	0.2	72.2	NC	0.5	gb:AF216832.1 /DB_XREF=gi:9651630 /GEN=Gja4 /FEA=FLmRNA /CNT=129 /TID=Mm.24615.1 /TIER=FL+Stack /STK=107 /UG=Mm.24615 /LL=14612 /DEF=Mus musculus gap junction channel subunit protein connexin37 (Gja4) mRNA, complete cds. /PROD=gap junction channel subunit protein connexin37 /FL=gb:AF216832.1 gb:NM_008120.1
1416256_a_at	12976.7	P	0.000244	0.1	12038.7	NC	0.441923	13221.5	P	0.000244	0.2	12106.5	NC	0.099852	12251.7	P	0.000244	0	12902.5	NC	0.5			12976.7	P	0.000244	0.4	9603.2	I	0.000189	13221.5	P	0.000244	0.4	9879.4	I	2e-05	12251.7	P	0.000244	0.3	9763.8	I	2e-05	gb:NM_011655.1 /DB_XREF=gi:7106438 /GEN=Tubb5 /FEA=FLmRNA /CNT=378 /TID=Mm.1703.1 /TIER=FL+Stack /STK=106 /UG=Mm.1703 /LL=22154 /DEF=Mus musculus tubulin, beta 5 (Tubb5), mRNA. /PROD=tubulin, beta 5 /FL=gb:BC003825.1 gb:NM_011655.1
1416257_at	495.5	P	0.000244	-0.2	676.2	NC	0.5	625	P	0.000732	-0.1	564.6	NC	0.5	485.1	P	0.000732	-0.3	600.9	NC	0.983269			495.5	P	0.000244	0	510.1	NC	0.5	625	P	0.000732	0.1	551.8	NC	0.5	485.1	P	0.000732	-0.2	484.1	NC	0.5	gb:NM_009794.1 /DB_XREF=gi:6753253 /GEN=Capn2 /FEA=FLmRNA /CNT=210 /TID=Mm.6958.1 /TIER=FL+Stack /STK=106 /UG=Mm.6958 /LL=12334 /DEF=Mus musculus calpain 2 (Capn2), mRNA. /PROD=calpain 2 /FL=gb:D38117.1 gb:AF015038.1 gb:NM_009794.1
1416258_at	27.4	A	0.533936	1.4	4.5	NC	0.5	39.5	A	0.533936	2.2	5.6	NC	0.012024	4.2	A	0.633789	-0.2	9.3	NC	0.296089			27.4	A	0.533936	1.2	2.4	NC	0.657563	39.5	A	0.533936	-0.4	40.8	NC	0.657563	4.2	A	0.633789	-0.3	7.7	NC	0.905721	gb:NM_009387.1 /DB_XREF=gi:6678356 /GEN=Tk1 /FEA=FLmRNA /CNT=166 /TID=Mm.2661.1 /TIER=FL+Stack /STK=106 /UG=Mm.2661 /LL=21877 /DEF=Mus musculus thymidine kinase 1 (Tk1), mRNA. /PROD=thymidine kinase 1 /FL=gb:BC012215.1 gb:M19438.1 gb:M11945.1 gb:NM_009387.1
1416259_at	657.5	P	0.000244	0.4	391.9	NC	0.041201	634.5	P	0.000244	0.3	452.7	NC	0.012024	594.3	P	0.000244	0.3	488.2	NC	0.094279			657.5	P	0.000244	0.3	573.5	NC	0.124552	634.5	P	0.000244	0.2	503.7	NC	0.105663	594.3	P	0.000244	0.3	513.5	NC	0.185981	gb:NM_134025.1 /DB_XREF=gi:19527243 /GEN=AI451906 /FEA=FLmRNA /CNT=149 /TID=Mm.30664.1 /TIER=FL+Stack /STK=106 /UG=Mm.30664 /LL=103737 /DEF=Mus musculus expressed sequence AI451906 (AI451906), mRNA. /PROD=expressed sequence AI451906 /FL=gb:NM_134025.1 gb:BC021800.1
1416260_a_at	1266.9	P	0.000244	0.1	1205.7	NC	0.194801	1028.8	P	0.000244	0.3	1191	NC	0.057676	1403	P	0.000244	-0.2	1371	NC	0.5			1266.9	P	0.000244	0.3	1112.3	NC	0.013078	1028.8	P	0.000244	0.4	1006.6	NC	0.013078	1403	P	0.000244	0.3	843	NC	0.054022	gb:NM_019727.1 /DB_XREF=gi:9790238 /GEN=Snx1 /FEA=FLmRNA /CNT=210 /TID=Mm.29079.1 /TIER=FL+Stack /STK=106 /UG=Mm.29079 /LL=56440 /DEF=Mus musculus sorting nexin 1 (Snx1), mRNA. /PROD=sorting nexin 1 /FL=gb:AF154120.1 gb:AB019214.1 gb:NM_019727.1
1416261_at	547.9	P	0.000732	-0.5	774.5	NC	0.988955	663.1	P	0.000732	-0.4	757.7	NC	0.987976	612.2	P	0.001953	-0.6	936.9	NC	0.991489			547.9	P	0.000732	-0.1	539.3	NC	0.5	663.1	P	0.000732	-0.1	683.4	NC	0.5	612.2	P	0.001953	-0.2	676.7	NC	0.5	gb:NM_133683.1 /DB_XREF=gi:19526845 /GEN=2810428F02Rik /FEA=FLmRNA /CNT=199 /TID=Mm.29647.1 /TIER=FL+Stack /STK=106 /UG=Mm.29647 /LL=67226 /DEF=Mus musculus RIKEN cDNA 2810428F02 gene (2810428F02Rik), mRNA. /PROD=RIKEN cDNA 2810428F02 /FL=gb:BC016895.1 gb:NM_133683.1
1416262_at	532.1	P	0.000244	0.2	544.6	NC	0.038415	501.6	P	0.000732	0	518.7	NC	0.5	435.9	P	0.000244	-0.2	544.1	NC	0.354442			532.1	P	0.000244	0	509.7	NC	0.454766	501.6	P	0.000732	0	546.8	NC	0.5	435.9	P	0.000244	0	542.9	NC	0.5	gb:AV143015 /DB_XREF=gi:16382956 /DB_XREF=AV143015 /CLONE=2810428F02 /FEA=FLmRNA /CNT=199 /TID=Mm.29647.1 /TIER=Stack /STK=21 /UG=Mm.29647 /LL=67226 /UG_GENE=2810428F02Rik /UG_TITLE=RIKEN cDNA 2810428F02 gene /FL=gb:BC016895.1 gb:NM_133683.1
1416263_at	285.3	P	0.00415	-0.3	295.9	NC	0.5	286.3	P	0.005859	0	279.7	NC	0.5	269.9	P	0.005859	-0.1	249	NC	0.493524			285.3	P	0.00415	0	273.6	NC	0.5	286.3	P	0.005859	-0.1	257.3	NC	0.5	269.9	P	0.005859	-0.3	301.3	NC	0.5	gb:NM_019875.1 /DB_XREF=gi:9845229 /GEN=Abcb9 /FEA=FLmRNA /CNT=124 /TID=Mm.41213.1 /TIER=FL+Stack /STK=106 /UG=Mm.41213 /LL=56325 /DEF=Mus musculus ATP-binding cassette, sub-family B (MDRTAP), member 9 (Abcb9), mRNA. /PROD=ATP-binding cassette, sub-family B, member 9 /FL=gb:AB045382.2 gb:NM_019875.1 gb:AF216495.1
1416264_at	156.9	M	0.056152	-0.2	224	NC	0.5	191.6	M	0.056152	-0.2	256.6	NC	0.5	167.5	A	0.080566	0.1	149.4	NC	0.62112			156.9	M	0.056152	-0.2	217.3	NC	0.822588	191.6	M	0.056152	-0.2	212.4	NC	0.5	167.5	A	0.080566	-0.2	211.1	NC	0.777251	gb:AB045382.2 /DB_XREF=gi:9588086 /GEN=TAPL /FEA=FLmRNA /CNT=124 /TID=Mm.41213.1 /TIER=FL /STK=1 /UG=Mm.41213 /LL=56325 /DEF=Mus musculus mRNA for TAPL, complete cds. /PROD=TAPL /FL=gb:AB045382.2 gb:NM_019875.1 gb:AF216495.1
1416265_at	362.9	P	0.00415	-0.4	390.4	MD	0.997968	299.8	P	0.00293	-0.3	411.1	NC	0.888286	300.4	P	0.00293	-0.5	492.5	NC	0.986922			362.9	P	0.00415	-0.2	346.3	NC	0.996959	299.8	P	0.00293	0	370.8	NC	0.545234	300.4	P	0.00293	-0.4	382.6	NC	0.98579	gb:NM_011796.1 /DB_XREF=gi:6753259 /GEN=Capn10 /FEA=FLmRNA /CNT=148 /TID=Mm.29544.1 /TIER=FL+Stack /STK=106 /UG=Mm.29544 /LL=23830 /DEF=Mus musculus calpain 10 (Capn10), mRNA. /PROD=calpain 8 /FL=gb:AF126867.1 gb:BC005681.1 gb:BC010969.1 gb:AF089089.1 gb:NM_011796.1
1416266_at	95.3	P	0.044434	-0.3	106.8	NC	0.989865	103.2	P	0.023926	-0.1	120.8	NC	0.645558	113.9	A	0.067627	0.1	99.4	NC	0.757415			95.3	P	0.044434	0.2	86.9	NC	0.5	103.2	P	0.023926	0.4	82.5	NC	0.065566	113.9	A	0.067627	1.5	40.5	NC	0.030967	gb:AF026537.1 /DB_XREF=gi:2582527 /FEA=FLmRNA /CNT=110 /TID=Mm.6239.1 /TIER=FL+Stack /STK=106 /UG=Mm.6239 /LL=18610 /UG_GENE=Pdyn /DEF=Mus musculus prodynorphin mRNA, complete cds. /PROD=prodynorphin /FL=gb:AF026537.1 gb:NM_018863.1 gb:AF483511.1 gb:AF483510.1
1416267_at	2437.1	P	0.000244	0.3	1776.3	NC	0.145682	1973.2	P	0.000732	0.2	1526.2	NC	0.118009	2261	P	0.000732	-0.2	1802.5	NC	0.5			2437.1	P	0.000244	-0.1	2211.9	NC	0.5	1973.2	P	0.000732	0	1782.3	NC	0.5	2261	P	0.000732	-0.1	2105.3	NC	0.5	gb:NM_019708.1 /DB_XREF=gi:9790206 /GEN=Scoc /FEA=FLmRNA /CNT=167 /TID=Mm.24763.1 /TIER=FL+Stack /STK=105 /UG=Mm.24763 /LL=56367 /DEF=Mus musculus short coiled coil protein (Scoc), mRNA. /PROD=short coiled coil protein /FL=gb:AF115778.1 gb:BC017629.1 gb:NM_019708.1
1416268_at	564.6	P	0.000244	0.3	535.6	NC	0.026698	613.8	P	0.000244	0.2	512.5	NC	0.177412	584.5	P	0.000244	-0.1	549.9	NC	0.5			564.6	P	0.000244	0.4	486.5	NC	0.009292	613.8	P	0.000244	0.4	524.8	I	0.000389	584.5	P	0.000244	0.4	425.4	I	0.001486	gb:BC005486.1 /DB_XREF=gi:13529535 /FEA=FLmRNA /CNT=210 /TID=Mm.22365.1 /TIER=FL+Stack /STK=105 /UG=Mm.22365 /LL=23872 /UG_GENE=Ets2 /DEF=Mus musculus, E26 avian leukemia oncogene 2, 3 domain, clone MGC:7318 IMAGE:3486021, mRNA, complete cds. /PROD=E26 avian leukemia oncogene 2, 3 domain /FL=gb:NM_011809.1 gb:BC005504.1 gb:J04103.1 gb:BC005486.1
1416269_at	8312.3	P	0.000244	0	8436.1	NC	0.5	7592.2	P	0.000244	0	7673	NC	0.5	9826.3	P	0.000244	0.2	7571.3	NC	0.203871			8312.3	P	0.000244	0.1	7777.8	NC	0.5	7592.2	P	0.000244	-0.1	7928.3	NC	0.5	9826.3	P	0.000244	0.2	8266.7	NC	0.026698	gb:NM_020582.1 /DB_XREF=gi:10181183 /GEN=Atp5j2 /FEA=FLmRNA /CNT=198 /TID=Mm.1674.1 /TIER=FL+Stack /STK=104 /UG=Mm.1674 /LL=57423 /DEF=Mus musculus ATP synthase, H+ transporting, mitochondrial F0 complex, subunit f, isoform 2 (Atp5j2), mRNA. /PROD=ATP synthase, H+ transporting, mitochondrial F0complex, subunit f, isoform 2 /FL=gb:AB030192.1 gb:NM_020582.1
1416270_at	4117	P	0.000244	0.2	3595.4	NC	0.008511	3631.2	P	0.000244	0.2	3452.1	NC	0.015426	4023.7	P	0.000244	0.2	3479.3	NC	0.010135			4117	P	0.000244	0.4	3262.9	I	8.8e-05	3631.2	P	0.000244	0.3	2990.2	I	0.000865	4023.7	P	0.000244	0.2	3599.3	NC	0.061522	gb:NM_026329.1 /DB_XREF=gi:13385825 /GEN=Polr2g /FEA=FLmRNA /CNT=153 /TID=Mm.22117.1 /TIER=FL+Stack /STK=104 /UG=Mm.22117 /LL=67710 /DEF=Mus musculus polymerase (RNA) II (DNA directed) polypeptide G (Polr2g), mRNA. /PROD=polymerase (RNA) II (DNA directed) polypeptideG /FL=gb:NM_026329.1 gb:BC005580.1
1416271_at	62.3	P	0.00293	-0.9	104.1	NC	0.949447	87.9	P	0.008057	0.3	38.2	NC	0.736659	69.1	P	0.00415	-0.2	83.4	NC	0.725952			62.3	P	0.00293	-0.5	77.1	NC	0.747149	87.9	P	0.008057	0.2	50.1	NC	0.51942	69.1	P	0.00415	-0.9	123.2	NC	0.995927	gb:NM_022032.1 /DB_XREF=gi:11528519 /GEN=Perp-pending /FEA=FLmRNA /CNT=250 /TID=Mm.28209.1 /TIER=FL+Stack /STK=103 /UG=Mm.28209 /LL=64058 /DEF=Mus musculus p53 apoptosis effector related to Pmp22 (Perp-pending), mRNA. /PROD=p53 apoptosis effector related to Pmp22 /FL=gb:NM_022032.1 gb:AF249870.1 gb:BC021772.1
1416272_at	4337.9	P	0.000244	0.5	2868.4	I	2.7e-05	4313.7	P	0.000244	0.5	3121.4	I	2e-05	4795.3	P	0.000244	0.6	2892.8	I	2e-05			4337.9	P	0.000244	0.2	3864.8	NC	0.342437	4313.7	P	0.000244	0.1	4005.1	NC	0.5	4795.3	P	0.000244	0.2	3838.9	NC	0.161038	gb:NM_019920.1 /DB_XREF=gi:9910451 /GEN=Map2k1ip1 /FEA=FLmRNA /CNT=172 /TID=Mm.20922.1 /TIER=FL+Stack /STK=103 /UG=Mm.20922 /LL=56692 /DEF=Mus musculus mitogen-activated protein kinase kinase 1 interacting protein 1 (Map2k1ip1), mRNA. /PROD=mitogen-activated protein kinase kinase 1interacting protein 1 /FL=gb:AF082526.1 gb:BC016417.1 gb:NM_019920.1
1416273_at	110.1	A	0.080566	-0.4	131.2	NC	0.5	23.1	A	0.5	-2.7	221.7	NC	0.958799	184.3	A	0.19458	-0.3	170.3	NC	0.39129			110.1	A	0.080566	0.1	100.5	NC	0.570859	23.1	A	0.5	-3	126.4	NC	0.558077	184.3	A	0.19458	1.7	39.7	NC	0.5	gb:NM_009396.1 /DB_XREF=gi:6678374 /GEN=Tnfaip2 /FEA=FLmRNA /CNT=180 /TID=Mm.4348.1 /TIER=FL+Stack /STK=103 /UG=Mm.4348 /LL=21928 /DEF=Mus musculus tumor necrosis factor, alpha-induced protein 2 (Tnfaip2), mRNA. /PROD=tumor necrosis factor induced protein 2 /FL=gb:NM_009396.1
1416274_at	225.8	P	0.001221	-0.1	239.6	NC	0.5	254.5	P	0.000244	-0.4	228.1	NC	0.805199	190.3	P	0.001953	-0.2	250.1	NC	0.796129			225.8	P	0.001221	0	189.8	NC	0.5	254.5	P	0.000244	-0.2	262.8	NC	0.5	190.3	P	0.001953	-0.3	226.4	NC	0.5	gb:NM_031251.1 /DB_XREF=gi:13752576 /GEN=Ctns /FEA=FLmRNA /CNT=129 /TID=Mm.28306.1 /TIER=FL+Stack /STK=103 /UG=Mm.28306 /LL=83429 /DEF=Mus musculus cystinosis, nephropathic (Ctns), mRNA. /PROD=cystinosis, nephropathic /FL=gb:NM_031251.1 gb:BC005479.1
1416275_at	394.3	P	0.000244	-0.8	686.8	D	0.99994	423.1	P	0.000244	-0.6	710.1	D	0.999759	374.3	P	0.000244	-0.9	559.9	D	0.999508			394.3	P	0.000244	-0.1	459	NC	0.558077	423.1	P	0.000244	-0.1	436.3	NC	0.5	374.3	P	0.000244	-0.5	458	NC	0.905721	gb:NM_134420.1 /DB_XREF=gi:19705560 /GEN=Slc26a6 /FEA=FLmRNA /CNT=124 /TID=Mm.45201.1 /TIER=FL+Stack /STK=103 /UG=Mm.45201 /LL=171429 /DEF=Mus musculus solute carrier family 26, member 6 (Slc26a6), mRNA. /PROD=solute carrier family 26, member 6 /FL=gb:AY032863.1 gb:NM_134420.1
1416276_a_at	13726.6	P	0.000244	0	12853.2	NC	0.5	14743.1	P	0.000244	0.1	13384.3	NC	0.342437	13231.3	P	0.000244	-0.1	13955.7	NC	0.5			13726.6	P	0.000244	-0.1	13916.2	NC	0.5	14743.1	P	0.000244	0	14292.4	NC	0.5	13231.3	P	0.000244	-0.2	14405	NC	0.657563	gb:NM_009094.1 /DB_XREF=gi:6677804 /GEN=Rps4x /FEA=FLmRNA /CNT=245 /TID=Mm.66.1 /TIER=FL+Stack /STK=102 /UG=Mm.66 /LL=20102 /DEF=Mus musculus ribosomal protein S4, X-linked (Rps4x), mRNA. /PROD=ribosomal protein S4, X-linked /FL=gb:BC009100.1 gb:M73436.1 gb:NM_009094.1
1416277_a_at	15793.1	P	0.000244	-0.2	18392.7	NC	0.5	15944.2	P	0.000244	-0.1	17370.3	NC	0.5	16838.7	P	0.000244	0	17854.9	NC	0.5			15793.1	P	0.000244	-0.3	18638.7	D	0.999911	15944.2	P	0.000244	-0.3	19967.4	D	0.999911	16838.7	P	0.000244	-0.3	20197.4	D	0.999786	gb:NM_018853.1 /DB_XREF=gi:9256518 /GEN=Rplp1 /FEA=FLmRNA /CNT=193 /TID=Mm.3158.1 /TIER=FL+Stack /STK=102 /UG=Mm.3158 /LL=56040 /DEF=Mus musculus ribosomal protein, large, P1 (Rplp1), mRNA. /PROD=ribosomal protein, large, P1 /FL=gb:NM_018853.1 gb:U29402.1
1416278_a_at	10297.8	P	0.000244	0	8617.8	NC	0.5	8779.2	P	0.000244	0	7916	NC	0.441923	8770	P	0.000244	0.1	7641.8	NC	0.39129			10297.8	P	0.000244	0.4	7995	I	6.8e-05	8779.2	P	0.000244	0.1	7561.6	NC	0.203871	8770	P	0.000244	0.3	9348.3	NC	0.044149	gb:NM_138597.1 /DB_XREF=gi:20070411 /GEN=Atp5o /FEA=FLmRNA /CNT=206 /TID=Mm.41.1 /TIER=FL+Stack /STK=102 /UG=Mm.41 /LL=28080 /DEF=Mus musculus ATP synthase, H+ transporting, mitochondrial F1 complex, O subunit (Atp5o), mRNA. /PROD=ATP synthase, H+ transporting, mitochondrial F1complex, O subunit /FL=gb:BC012241.1 gb:NM_138597.1
1416279_at	2383.2	P	0.000244	-0.7	3716.1	D	0.999886	2288.7	P	0.000244	-0.8	3787.5	D	0.99996	2394	P	0.000244	-0.9	3669.2	D	0.999654			2383.2	P	0.000244	-0.1	2573.9	NC	0.5	2288.7	P	0.000244	0	2686	NC	0.5	2394	P	0.000244	-0.1	2576.4	NC	0.681091	gb:BC008513.1 /DB_XREF=gi:14250185 /FEA=FLmRNA /CNT=225 /TID=Mm.29699.1 /TIER=FL+Stack /STK=102 /UG=Mm.29699 /LL=11764 /UG_GENE=Ap1b1 /DEF=Mus musculus, adaptor protein complex AP-1, beta 1 subunit, clone MGC:5850 IMAGE:3601435, mRNA, complete cds. /PROD=adaptor protein complex AP-1, beta 1 subunit /FL=gb:NM_007454.1 gb:BC008513.1
1416280_at	5091.3	P	0.000244	0.2	4498.9	NC	0.003041	4841.7	P	0.000244	0.2	4249.7	NC	0.021224	5500.4	P	0.000244	0.3	4141.2	NC	0.026698			5091.3	P	0.000244	0	5130	NC	0.5	4841.7	P	0.000244	0	5082.7	NC	0.5	5500.4	P	0.000244	0	5096.8	NC	0.5	gb:NM_016682.1 /DB_XREF=gi:7709985 /GEN=Uble1b /FEA=FLmRNA /CNT=221 /TID=Mm.27560.1 /TIER=FL+Stack /STK=102 /UG=Mm.27560 /LL=50995 /DEF=Mus musculus ubiquitin-like 1 (sentrin) activating enzyme E1B (Uble1b), mRNA. /PROD=ubiquitin-like 1 (sentrin) activating enzymeE1B /FL=gb:U35833.1 gb:NM_016682.1
1416281_at	1312.3	P	0.000244	-0.1	1470.6	NC	0.5	1580.9	P	0.000244	-0.1	1600.4	NC	0.5	1213.1	P	0.000244	-0.2	1031.1	NC	0.5			1312.3	P	0.000244	0.1	1258.7	NC	0.5	1580.9	P	0.000244	0.1	1387.9	NC	0.5	1213.1	P	0.000244	-0.1	1547.7	NC	0.5	gb:BC004595.1 /DB_XREF=gi:13435451 /FEA=FLmRNA /CNT=190 /TID=Mm.29834.1 /TIER=FL+Stack /STK=102 /UG=Mm.29834 /LL=66840 /UG_GENE=0610008N23Rik /DEF=Mus musculus, RIKEN cDNA 0610008N23 gene, clone MGC:6706 IMAGE:3584839, mRNA, complete cds. /PROD=RIKEN cDNA 0610008N23 gene /FL=gb:BC004595.1 gb:NM_025793.1
1416282_at	3797.2	P	0.000244	0	3787.3	NC	0.5	4037	P	0.000244	0	3773.9	NC	0.5	3917.3	P	0.000244	0	3840.8	NC	0.5			3797.2	P	0.000244	0	4004.3	NC	0.5	4037	P	0.000244	0	4038.7	NC	0.5	3917.3	P	0.000244	0	3877.9	NC	0.5	gb:NM_008948.1 /DB_XREF=gi:6679502 /GEN=Psmc3 /FEA=FLmRNA /CNT=225 /TID=Mm.20946.1 /TIER=FL+Stack /STK=102 /UG=Mm.20946 /LL=19182 /DEF=Mus musculus proteasome (prosome, macropain) 26S subunit, ATPase 3 (Psmc3), mRNA. /PROD=proteasome (prosome, macropain) 26S subunit,ATPase 3 /FL=gb:BC005783.1 gb:D49686.1 gb:NM_008948.1
1416283_at	683.5	P	0.000244	-0.6	1012.4	D	0.999611	686.2	P	0.000244	-0.4	862.6	NC	0.995519	665.3	P	0.000244	-0.6	1048.4	D	0.999833			683.5	P	0.000244	-0.1	707.4	NC	0.5	686.2	P	0.000244	-0.2	762.6	NC	0.5	665.3	P	0.000244	-0.2	738.8	NC	0.5	gb:NM_010256.1 /DB_XREF=gi:6857792 /GEN=Gart /FEA=FLmRNA /CNT=155 /TID=Mm.4505.1 /TIER=FL+Stack /STK=102 /UG=Mm.4505 /LL=14450 /DEF=Mus musculus phosphoribosylglycinamide formyltransferase (Gart), mRNA. /PROD=phosphoribosylglycinamide formyltransferase /FL=gb:NM_010256.1 gb:U01024.1
1416284_at	1746.1	P	0.000244	0.1	1546.7	NC	0.213188	1793.9	P	0.000244	0	1561.3	NC	0.5	1423.2	P	0.000244	-0.2	1557.7	NC	0.5			1746.1	P	0.000244	0	1527.4	NC	0.5	1793.9	P	0.000244	0.1	1593.3	NC	0.493524	1423.2	P	0.000244	0	1451	NC	0.5	gb:NM_024227.1 /DB_XREF=gi:13195649 /GEN=1110015G04Rik /FEA=FLmRNA /CNT=160 /TID=Mm.27332.1 /TIER=FL+Stack /STK=102 /UG=Mm.27332 /LL=68611 /DEF=Mus musculus RIKEN cDNA 1110015G04 gene (1110015G04Rik), mRNA. /PROD=RIKEN cDNA 1110015G04 /FL=gb:NM_024227.1 gb:BC002293.1 gb:BC005797.1
1416285_at	4114.9	P	0.000244	-0.1	4279	NC	0.5	4486.4	P	0.000244	0.1	4263.9	NC	0.5	4594.3	P	0.000244	0	4442.6	NC	0.5			4114.9	P	0.000244	0.1	3793.1	NC	0.493524	4486.4	P	0.000244	0.1	4467.6	NC	0.5	4594.3	P	0.000244	0.1	4057.5	NC	0.5	gb:NM_025523.1 /DB_XREF=gi:13384945 /GEN=Ndufc1 /FEA=FLmRNA /CNT=149 /TID=Mm.666.1 /TIER=FL+Stack /STK=101 /UG=Mm.666 /LL=66377 /DEF=Mus musculus NADH dehydrogenase (ubiquinone) 1, subcomplex unknown, 1 (Ndufc1), mRNA. /PROD=RIKEN cDNA 2310016K22 /FL=gb:NM_025523.1
1416286_at	1201.8	P	0.000244	-0.5	1670	D	0.999853	1334.7	P	0.000244	-0.5	1800.2	D	0.999448	1325.2	P	0.000244	-0.5	1632.3	NC	0.930187			1201.8	P	0.000244	0.1	1052.8	NC	0.467656	1334.7	P	0.000244	0	1207.8	NC	0.5	1325.2	P	0.000244	0.3	1017.5	NC	0.004073	gb:BC003882.1 /DB_XREF=gi:13278051 /FEA=FLmRNA /CNT=198 /TID=Mm.41642.1 /TIER=FL+Stack /STK=101 /UG=Mm.41642 /LL=19736 /UG_GENE=Rgs4 /DEF=Mus musculus, regulator of G-protein signaling 4, clone MGC:6650 IMAGE:3496887, mRNA, complete cds. /PROD=regulator of G-protein signaling 4 /FL=gb:AB004315.1 gb:BC003882.1 gb:NM_009062.1
1416287_at	675.8	P	0.000244	-0.1	1021.7	NC	0.5	816.6	P	0.000732	-0.2	860.4	NC	0.5	629.2	P	0.000244	-0.5	965.6	NC	0.657563			675.8	P	0.000244	0.3	678.6	NC	0.041201	816.6	P	0.000732	0.1	786.8	NC	0.5	629.2	P	0.000244	0.1	752.9	NC	0.48058	gb:BB025471 /DB_XREF=gi:15403460 /DB_XREF=BB025471 /CLONE=5330428J18 /FEA=FLmRNA /CNT=198 /TID=Mm.41642.1 /TIER=Stack /STK=17 /UG=Mm.41642 /LL=19736 /UG_GENE=Rgs4 /UG_TITLE=regulator of G-protein signaling 4 /FL=gb:AB004315.1 gb:BC003882.1 gb:NM_009062.1
1416288_at	5203.1	P	0.000244	0.3	4164.7	I	0.000438	5439	P	0.000244	0.3	4398.8	I	0.001336	5639	P	0.000244	0.2	4589	NC	0.099852			5203.1	P	0.000244	0.1	4924.3	NC	0.5	5439	P	0.000244	0.1	4893.3	NC	0.5	5639	P	0.000244	0.2	4862.3	NC	0.284967	gb:BF141076 /DB_XREF=gi:10980116 /DB_XREF=601786161F1 /CLONE=IMAGE:4014039 /FEA=FLmRNA /CNT=343 /TID=Mm.27897.1 /TIER=Stack /STK=73 /UG=Mm.27897 /LL=15502 /UG_GENE=Dnaja1 /UG_TITLE=DnaJ (Hsp40) homolog, subfamily A, member 1 /FL=gb:NM_008298.1 gb:AF055664.1
1416289_at	419.2	P	0.00293	-0.2	355.7	NC	0.5	327.6	P	0.008057	-0.3	403.7	NC	0.657563	349	P	0.001953	-0.4	383	NC	0.814019			419.2	P	0.00293	-0.2	448	NC	0.930187	327.6	P	0.008057	-0.3	443.4	NC	0.955851	349	P	0.001953	-0.2	333.8	NC	0.5	gb:NM_011122.1 /DB_XREF=gi:6755105 /GEN=Plod1 /FEA=FLmRNA /CNT=198 /TID=Mm.37371.1 /TIER=FL+Stack /STK=101 /UG=Mm.37371 /LL=18822 /DEF=Mus musculus procollagen-lysine, 2-oxoglutarate 5-dioxygenase 1 (Plod1), mRNA. /PROD=procollagen-lysine, 2-oxoglutarate 5-dioxygenase1 /FL=gb:BC010268.1 gb:BC006599.1 gb:AF046782.1 gb:NM_011122.1
1416290_a_at	6050.5	P	0.000244	0	5952.9	NC	0.5	5575.4	P	0.000244	0	5692.1	NC	0.5	6301.7	P	0.000244	-0.1	5432.4	NC	0.5			6050.5	P	0.000244	0.2	5267.5	NC	0.054022	5575.4	P	0.000244	0.2	5218.3	NC	0.429141	6301.7	P	0.000244	0.1	5487.9	NC	0.39129	gb:NM_011874.1 /DB_XREF=gi:7110700 /GEN=Psmc4 /FEA=FLmRNA /CNT=215 /TID=Mm.29582.1 /TIER=FL+Stack /STK=101 /UG=Mm.29582 /LL=23996 /DEF=Mus musculus proteasome (prosome, macropain) 26S subunit, ATPase, 4 (Psmc4), mRNA. /PROD=proteasome (prosome, macropain) 26S subunit,ATPase, 4 /FL=gb:NM_011874.1 gb:BC012708.1 gb:L76223.1
1416291_at	3029.4	P	0.000244	-0.1	2856.9	NC	0.5	2715.1	P	0.000244	-0.1	3015.8	NC	0.5	2649.1	P	0.000244	-0.1	3030.2	NC	0.5			3029.4	P	0.000244	0.2	2528.2	NC	0.099852	2715.1	P	0.000244	0.1	2529.8	NC	0.493524	2649.1	P	0.000244	0.1	2490.4	NC	0.5	gb:NM_011874.1 /DB_XREF=gi:7110700 /GEN=Psmc4 /FEA=FLmRNA /CNT=215 /TID=Mm.29582.1 /TIER=FL+Stack /STK=101 /UG=Mm.29582 /LL=23996 /DEF=Mus musculus proteasome (prosome, macropain) 26S subunit, ATPase, 4 (Psmc4), mRNA. /PROD=proteasome (prosome, macropain) 26S subunit,ATPase, 4 /FL=gb:NM_011874.1 gb:BC012708.1 gb:L76223.1
1416292_at	3780	P	0.000244	0.6	2506.2	I	0.001077	3567.6	P	0.000732	0.5	2355	I	0.001651	3814.6	P	0.000732	0.3	2968.1	NC	0.002753			3780	P	0.000244	0.6	2290.3	I	2e-05	3567.6	P	0.000732	0.4	2662.1	I	2e-05	3814.6	P	0.000732	0.4	2559.2	I	2.7e-05	gb:NM_007452.1 /DB_XREF=gi:6680689 /GEN=Prdx3 /FEA=FLmRNA /CNT=199 /TID=Mm.29821.1 /TIER=FL+Stack /STK=101 /UG=Mm.29821 /LL=11757 /DEF=Mus musculus peroxiredoxin 3 (Prdx3), mRNA. /PROD=anti-oxidant protein 1 /FL=gb:BC005626.1 gb:M28723.1 gb:NM_007452.1
1416293_at	75.8	P	0.030273	0.3	54.1	NC	0.37888	44	A	0.080566	-0.5	96.5	NC	0.441923	109.6	A	0.080566	0.8	55.3	NC	0.030967			75.8	P	0.030273	-0.4	91.7	NC	0.767451	44	A	0.080566	-0.1	59.4	NC	0.5	109.6	A	0.080566	0	122.9	NC	0.60871	gb:BI143771 /DB_XREF=gi:14603772 /DB_XREF=602907235F1 /CLONE=IMAGE:5064177 /FEA=FLmRNA /CNT=189 /TID=Mm.4025.1 /TIER=ConsEnd /STK=0 /UG=Mm.4025 /LL=18028 /UG_GENE=Nfib /UG_TITLE=nuclear factor IB /FL=gb:U57634.1 gb:NM_008687.1
1416294_at	650.9	P	0.000244	-0.3	821.7	NC	0.681091	673.2	P	0.000244	-0.2	827.6	NC	0.5	632.1	P	0.000244	-0.2	748.1	NC	0.545234			650.9	P	0.000244	-0.2	795.9	NC	0.98579	673.2	P	0.000244	-0.1	748.5	NC	0.5	632.1	P	0.000244	-0.3	862.7	NC	0.964215	gb:NM_011886.1 /DB_XREF=gi:6755403 /GEN=Scamp3 /FEA=FLmRNA /CNT=159 /TID=Mm.3230.1 /TIER=FL+Stack /STK=101 /UG=Mm.3230 /LL=24045 /DEF=Mus musculus secretory carrier membrane protein 3 (Scamp3), mRNA. /PROD=secretory carrier membrane protein 3 /FL=gb:BC002021.1 gb:AF005036.1 gb:AF295403.1 gb:NM_011886.1
1416295_a_at	48.1	P	0.008057	-0.2	78.1	NC	0.830902	48.2	P	0.046143	-0.7	61.2	NC	0.916174	40.1	A	0.067627	-0.5	62.5	NC	0.575803			48.1	P	0.008057	0.3	64.6	NC	0.5	48.2	P	0.046143	0.4	64.2	NC	0.5	40.1	A	0.067627	-0.8	51.8	NC	0.945978	gb:L20048.1 /DB_XREF=gi:404067 /FEA=FLmRNA /CNT=137 /TID=Mm.2923.1 /TIER=FL+Stack /STK=101 /UG=Mm.2923 /LL=16186 /UG_GENE=Il2rg /DEF=Mouse interleukin 2 receptor gamma chain mRNA, complete cds. /PROD=interleukin 2 receptor gamma chain /FL=gb:D13821.1 gb:NM_013563.1 gb:L20048.1 gb:D13565.1 gb:BC014720.1
1416296_at	63.3	A	0.111572	0.3	34.6	NC	0.5	70	A	0.246094	-0.2	68.5	NC	0.545234	73.2	A	0.19458	-0.6	93.6	NC	0.532344			63.3	A	0.111572	0.2	81.1	NC	0.39129	70	A	0.246094	-0.1	104.6	NC	0.5	73.2	A	0.19458	0.3	71.4	NC	0.5	gb:L20048.1 /DB_XREF=gi:404067 /FEA=FLmRNA /CNT=137 /TID=Mm.2923.1 /TIER=FL+Stack /STK=101 /UG=Mm.2923 /LL=16186 /UG_GENE=Il2rg /DEF=Mouse interleukin 2 receptor gamma chain mRNA, complete cds. /PROD=interleukin 2 receptor gamma chain /FL=gb:D13821.1 gb:NM_013563.1 gb:L20048.1 gb:D13565.1 gb:BC014720.1
1416297_s_at	45.8	A	0.27417	-0.5	75	NC	0.5	37.8	A	0.366211	-0.9	63.4	NC	0.5	75.6	A	0.303711	-0.9	94.3	NC	0.570859			45.8	A	0.27417	-0.3	77.7	NC	0.669411	37.8	A	0.366211	-0.7	66	NC	0.875448	75.6	A	0.303711	-0.1	74.7	NC	0.5	gb:NM_011036.1 /DB_XREF=gi:6754979 /GEN=Pap /FEA=FLmRNA /CNT=137 /TID=Mm.2553.1 /TIER=FL+Stack /STK=101 /UG=Mm.2553 /LL=18489 /DEF=Mus musculus pancreatitis-associated protein (Pap), mRNA. /PROD=pancreatitis-associated protein /FL=gb:NM_011036.1 gb:D63359.1
1416298_at	598	P	0.000732	-0.1	667.3	NC	0.5	629	P	0.000244	0.1	671	NC	0.403812	618.4	P	0.000732	-0.2	800.5	NC	0.669411			598	P	0.000732	0.1	476.1	NC	0.5	629	P	0.000244	0.3	590.4	NC	0.004925	618.4	P	0.000732	0	590.4	NC	0.5	gb:D12712.1 /DB_XREF=gi:286079 /GEN=gelatinase /FEA=FLmRNA /CNT=152 /TID=Mm.4406.1 /TIER=FL+Stack /STK=101 /UG=Mm.4406 /LL=17395 /DEF=Mouse mRNA for gelatinase, complete cds. /PROD=gelatinase /FL=gb:D12712.1 gb:NM_013599.1
1416299_at	42.8	A	0.171387	0.1	39.9	NC	0.5	60.4	P	0.01416	1.5	27.6	NC	0.061522	55.4	P	0.030273	0.9	46.2	NC	0.047264			42.8	A	0.171387	-0.3	40.1	NC	0.5	60.4	P	0.01416	0.3	30.9	NC	0.5	55.4	P	0.030273	1.8	10.3	NC	0.342437	gb:NM_011369.1 /DB_XREF=gi:6755507 /GEN=Shcbp1 /FEA=FLmRNA /CNT=126 /TID=Mm.37801.1 /TIER=FL+Stack /STK=101 /UG=Mm.37801 /LL=20419 /DEF=Mus musculus Shc SH2-domain binding protein 1 (Shcbp1), mRNA. /PROD=Shc SH2-domain binding protein 1 /FL=gb:AF017152.1 gb:NM_011369.1
1416300_a_at	16062.3	P	0.000244	0.1	14178.9	NC	0.047264	16526.9	P	0.000244	0.1	15033.2	NC	0.296089	16291	P	0.000244	0.1	15096.3	NC	0.307406			16062.3	P	0.000244	0	15840.8	NC	0.5	16526.9	P	0.000244	0	15958.3	NC	0.5	16291	P	0.000244	0	15964	NC	0.5	gb:NM_133668.1 /DB_XREF=gi:19526817 /GEN=Slc25a3 /FEA=FLmRNA /CNT=341 /TID=Mm.298.1 /TIER=FL+Stack /STK=100 /UG=Mm.298 /LL=18674 /DEF=Mus musculus solute carrier family 25 (mitochondrial carrier; adenine nucleotide translocator), member 3 (Slc25a3), mRNA. /PROD=solute carrier family 25 (mitochondrial carrier;adenine nucleotide translocator), member 3 /FL=gb:NM_133668.1 gb:BC018161.1
1416301_a_at	307	P	0.000244	-0.3	296	NC	0.930187	240.2	P	0.000244	-0.2	416.7	NC	0.506476	439.7	P	0.000244	-0.1	487.1	NC	0.5			307	P	0.000244	-0.5	372.9	D	0.999922	240.2	P	0.000244	-0.9	526.2	D	0.999948	439.7	P	0.000244	-0.2	466.8	NC	0.973302	gb:NM_007897.1 /DB_XREF=gi:6681252 /GEN=Ebf /FEA=FLmRNA /CNT=236 /TID=Mm.4366.1 /TIER=FL+Stack /STK=100 /UG=Mm.4366 /LL=13591 /DEF=Mus musculus early B-cell factor (Ebf), mRNA. /PROD=early B-cell factor /FL=gb:NM_007897.1 gb:L12147.1
1416302_at	163.6	P	0.001953	-0.4	204.5	NC	0.930187	182	P	0.001221	-0.3	204.4	NC	0.62112	234.4	P	0.00293	0	178.5	NC	0.669411			163.6	P	0.001953	-0.4	222.7	NC	0.930187	182	P	0.001221	-0.4	263.4	NC	0.981872	234.4	P	0.00293	0	264.9	NC	0.5	gb:NM_007897.1 /DB_XREF=gi:6681252 /GEN=Ebf /FEA=FLmRNA /CNT=236 /TID=Mm.4366.1 /TIER=FL+Stack /STK=100 /UG=Mm.4366 /LL=13591 /DEF=Mus musculus early B-cell factor (Ebf), mRNA. /PROD=early B-cell factor /FL=gb:NM_007897.1 gb:L12147.1
1416303_at	229.8	P	0.001953	-0.1	273.8	NC	0.5	241.7	P	0.00293	-0.2	340.4	NC	0.5	332.5	P	0.001221	0.3	220.3	NC	0.016731			229.8	P	0.001953	-0.1	255.7	NC	0.5	241.7	P	0.00293	0	242	NC	0.5	332.5	P	0.001221	0.3	297.2	NC	0.416433	gb:BC018559.1 /DB_XREF=gi:17391331 /FEA=FLmRNA /CNT=260 /TID=Mm.21119.1 /TIER=FL+Stack /STK=100 /UG=Mm.21119 /LL=56722 /UG_GENE=Litaf-pending /DEF=Mus musculus, LPS-induced TNF-alpha factor, clone MGC:6569 IMAGE:2812674, mRNA, complete cds. /PROD=LPS-induced TNF-alpha factor /FL=gb:AF171100.1 gb:BC018559.1 gb:NM_019980.1
1416304_at	84.9	A	0.19458	3.1	6.9	NC	0.105663	105.2	A	0.171387	0.2	86.7	NC	0.318909	81	A	0.246094	1.5	22.2	NC	0.015426			84.9	A	0.19458	-0.3	87.2	NC	0.868657	105.2	A	0.171387	0.6	52	NC	0.035785	81	A	0.246094	1	33.8	NC	0.403812	gb:BG072227 /DB_XREF=gi:12554796 /DB_XREF=H3108B10-3 /CLONE=H3108B10 /FEA=FLmRNA /CNT=260 /TID=Mm.21119.1 /TIER=Stack /STK=24 /UG=Mm.21119 /LL=56722 /UG_GENE=Litaf-pending /UG_TITLE=LPS-induced TNF-alpha factor /FL=gb:AF171100.1 gb:BC018559.1 gb:NM_019980.1
1416305_at	513.9	P	0.000732	1.2	220.5	I	2e-05	571.9	P	0.001221	1.5	207.2	I	2e-05	571.5	P	0.001953	1.2	222.2	I	6.8e-05			513.9	P	0.000732	1.8	180.5	I	3.5e-05	571.9	P	0.001221	1.7	195.9	I	2e-05	571.5	P	0.001953	1.6	192.6	I	6e-05	gb:NM_133816.1 /DB_XREF=gi:19527035 /GEN=AI594717 /FEA=FLmRNA /CNT=184 /TID=Mm.65881.1 /TIER=FL+Stack /STK=100 /UG=Mm.65881 /LL=98402 /DEF=Mus musculus expressed sequence AI594717 (AI594717), mRNA. /PROD=expressed sequence AI594717 /FL=gb:NM_133816.1 gb:BC012284.1
1416306_at	645.8	P	0.000244	1.6	184.9	I	2.7e-05	534.8	P	0.000244	1.3	199.3	I	3e-05	493.8	P	0.000732	0.8	307	I	0.000346			645.8	P	0.000244	2.3	87.3	I	2e-05	534.8	P	0.000244	1.9	195.1	I	3e-05	493.8	P	0.000732	1.9	117.7	I	2.3e-05	gb:NM_017474.1 /DB_XREF=gi:8567335 /GEN=Clca3 /FEA=FLmRNA /CNT=164 /TID=Mm.6594.1 /TIER=FL+Stack /STK=100 /UG=Mm.6594 /LL=23844 /DEF=Mus musculus chloride channel calcium activated 3 (Clca3), mRNA. /PROD=chloride channel calcium activated 3 /FL=gb:NM_017474.1 gb:AB017156.1
1416307_at	1267.7	P	0.00415	-0.4	1900.7	NC	0.995075	1363.8	P	0.00415	-0.3	1721	NC	0.958799	1400.4	P	0.00415	-0.3	1741.7	NC	0.966696			1267.7	P	0.00415	0	1286.5	NC	0.5	1363.8	P	0.00415	0	1367.3	NC	0.5	1400.4	P	0.00415	0	1386.7	NC	0.5	gb:NM_007456.1 /DB_XREF=gi:6671556 /GEN=Ap1m1 /FEA=FLmRNA /CNT=180 /TID=Mm.2237.1 /TIER=FL+Stack /STK=100 /UG=Mm.2237 /LL=11767 /DEF=Mus musculus adaptor-related protein complex AP-1, mu subunit 1 (Ap1m1), mRNA. /PROD=adaptor-related protein complex AP-1, mu subunit1 /FL=gb:M62419.1 gb:NM_007456.1 gb:BC003823.1
1416308_at	1676.2	P	0.000244	-0.1	1558.1	NC	0.5	1461.6	P	0.000244	-0.1	1516.7	NC	0.5	1494.1	P	0.000244	-0.3	1720.8	NC	0.5			1676.2	P	0.000244	0	1572.5	NC	0.5	1461.6	P	0.000244	-0.1	1482.1	NC	0.5	1494.1	P	0.000244	-0.1	1497.9	NC	0.5	gb:NM_009466.1 /DB_XREF=gi:6678498 /GEN=Ugdh /FEA=FLmRNA /CNT=166 /TID=Mm.10709.1 /TIER=FL+Stack /STK=100 /UG=Mm.10709 /LL=22235 /DEF=Mus musculus UDP-glucose dehydrogenase (Ugdh), mRNA. /PROD=UDP-glucose dehydrogenase /FL=gb:AF061017.1 gb:NM_009466.1 gb:BC006749.1
1416309_at	17.4	A	0.5	-1.1	35.9	NC	0.930187	57.6	A	0.19458	-0.3	49.2	NC	0.5	44.2	A	0.19458	-0.4	51.1	NC	0.5			17.4	A	0.5	-0.6	39.9	NC	0.5	57.6	A	0.19458	-0.1	54.5	NC	0.5	44.2	A	0.19458	0	42.5	NC	0.5	gb:NM_133851.1 /DB_XREF=gi:19527067 /GEN=AW547774 /FEA=FLmRNA /CNT=136 /TID=Mm.27584.1 /TIER=FL+Stack /STK=100 /UG=Mm.27584 /LL=99396 /DEF=Mus musculus expressed sequence AW547774 (AW547774), mRNA. /PROD=expressed sequence AW547774 /FL=gb:AF305710.1 gb:BC004787.1 gb:NM_133851.1
1416310_at	63.1	P	0.003662	-0.1	56.4	NC	0.354442	16.8	A	0.246094	-1.6	48.2	NC	0.888286	6.4	A	0.525391	-3	76.6	NC	0.980376			63.1	P	0.003662	0.4	49.9	NC	0.094279	16.8	A	0.246094	-0.4	19.6	NC	0.153232	6.4	A	0.525391	0.3	4.4	NC	0.5	gb:BC009096.1 /DB_XREF=gi:14318597 /FEA=FLmRNA /CNT=136 /TID=Mm.27584.1 /TIER=ConsEnd /STK=5 /UG=Mm.27584 /LL=99396 /UG_GENE=AW547774 /DEF=Mus musculus, clone IMAGE:3158247, mRNA, partial cds. /PROD=Unknown (protein for IMAGE:3158247) /FL=gb:AF305710.1 gb:BC004787.1 gb:NM_133851.1
1416311_s_at	726.1	P	0.010742	0.4	664	I	0.000438	983.4	P	0.030273	0.4	620.4	I	0.001651	656.7	P	0.030273	0.5	722.1	NC	0.00712			726.1	P	0.010742	0.6	685.5	I	0.000214	983.4	P	0.030273	0.4	664.6	NC	0.00712	656.7	P	0.030273	0.4	752.5	I	0.000346	gb:NM_009446.1 /DB_XREF=gi:6678464 /GEN=Tuba3 /FEA=FLmRNA /CNT=142 /TID=Mm.34312.1 /TIER=FL+Stack /STK=100 /UG=Mm.34312 /LL=22144 /DEF=Mus musculus tubulin, alpha 3 (Tuba3), mRNA. /PROD=tubulin, alpha 3 /FL=gb:NM_009446.1 gb:M13442.1
1416312_at	1529.7	P	0.000244	-0.1	1590.8	NC	0.5	1523.2	P	0.000244	-0.1	1652.2	NC	0.5	1413.6	P	0.000244	-0.3	1691.3	NC	0.657563			1529.7	P	0.000244	0.1	1459.8	NC	0.5	1523.2	P	0.000244	0.1	1375.9	NC	0.5	1413.6	P	0.000244	0.1	1330	NC	0.5	gb:NM_025936.1 /DB_XREF=gi:19882224 /GEN=2610011N19Rik /FEA=FLmRNA /CNT=187 /TID=Mm.27526.1 /TIER=FL+Stack /STK=99 /UG=Mm.27526 /LL=104458 /DEF=Mus musculus RIKEN cDNA 2610011N19 gene (2610011N19Rik), mRNA. /PROD=arginyl-tRNA synthetase /FL=gb:NM_025936.1 gb:BC020132.1
1416313_at	5540	P	0.000244	0	5098.5	NC	0.5	5196.8	P	0.000244	0	5348	NC	0.5	5143	P	0.000244	0	4697.7	NC	0.5			5540	P	0.000244	-0.1	5993.8	NC	0.5	5196.8	P	0.000244	0	4864.4	NC	0.5	5143	P	0.000244	-0.2	5482.9	NC	0.5	gb:NM_019914.1 /DB_XREF=gi:9910123 /GEN=Af1q-pending /FEA=FLmRNA /CNT=164 /TID=Mm.25165.1 /TIER=FL+Stack /STK=99 /UG=Mm.25165 /LL=56772 /DEF=Mus musculus ALL1-fused gene from chromosome 1q (Af1q-pending), mRNA. /PROD=ALL1-fused gene from chromosome 1q /FL=gb:AB000733.1 gb:U95498.1 gb:BC022963.1 gb:NM_019914.1
1416314_at	40.5	A	0.366211	1.2	17.7	NC	0.747149	62.6	A	0.398926	-0.9	106.3	NC	0.98579	57.8	A	0.398926	2.1	8.5	NC	0.5			40.5	A	0.366211	-0.9	82.5	NC	0.814019	62.6	A	0.398926	0	49.4	NC	0.60871	57.8	A	0.398926	0	60.7	NC	0.5	gb:NM_019914.1 /DB_XREF=gi:9910123 /GEN=Af1q-pending /FEA=FLmRNA /CNT=164 /TID=Mm.25165.1 /TIER=ConsEnd /STK=0 /UG=Mm.25165 /LL=56772 /DEF=Mus musculus ALL1-fused gene from chromosome 1q (Af1q-pending), mRNA. /PROD=ALL1-fused gene from chromosome 1q /FL=gb:AB000733.1 gb:U95498.1 gb:BC022963.1 gb:NM_019914.1
1416315_at	761.2	P	0.000244	-1	1752.4	D	0.99998	711.1	P	0.000244	-0.9	1713.7	D	0.99998	768.9	P	0.000244	-1	1455.5	D	0.99998			761.2	P	0.000244	-0.6	1159	D	0.99998	711.1	P	0.000244	-0.6	1146.1	D	0.99998	768.9	P	0.000244	-0.7	1148.5	D	0.999562	gb:NM_134076.1 /DB_XREF=gi:19527301 /GEN=1110035H23Rik /FEA=FLmRNA /CNT=177 /TID=Mm.28771.1 /TIER=FL+Stack /STK=99 /UG=Mm.28771 /LL=105501 /DEF=Mus musculus RIKEN cDNA 1110035H23 gene (1110035H23Rik), mRNA. /PROD=RIKEN cDNA 1110035H23 /FL=gb:NM_134076.1 gb:BC017532.1
1416316_at	26.5	A	0.171387	-1.1	34.9	NC	0.318909	51.7	A	0.129639	2.2	11.8	NC	0.010135	50.3	A	0.19458	1.8	14.4	NC	0.161038			26.5	A	0.171387	2.1	4.6	NC	0.038415	51.7	A	0.129639	2.3	10.5	NC	0.004073	50.3	A	0.19458	2.4	9.7	NC	0.057676	gb:BC013442.1 /DB_XREF=gi:15488596 /FEA=FLmRNA /CNT=235 /TID=Mm.6611.1 /TIER=FL+Stack /STK=99 /UG=Mm.6611 /LL=26458 /UG_GENE=Slc27a2 /DEF=Mus musculus, solute carrier family 27 (fatty acid transporter), member 2, clone MGC:18372 IMAGE:4236616, mRNA, complete cds. /PROD=solute carrier family 27 (fatty acidtransporter), member 2 /FL=gb:AF033031.1 gb:BC022170.1 gb:BC024735.1 gb:AF072757.1 gb:BC01344…
1416317_a_at	810.8	P	0.000244	0.8	428.1	I	2e-05	783.2	P	0.000244	0.9	398.3	I	2e-05	777.6	P	0.000244	1	412	I	2.7e-05			810.8	P	0.000244	0.3	584.1	I	0.001077	783.2	P	0.000244	0.3	629.2	NC	0.054022	777.6	P	0.000244	0	694.4	NC	0.5	gb:AA289490 /DB_XREF=gi:1937016 /DB_XREF=vb36a01.r1 /CLONE=IMAGE:750984 /FEA=FLmRNA /CNT=151 /TID=Mm.32801.1 /TIER=Stack /STK=10 /UG=Mm.32801 /LL=70527 /UG_GENE=Amsh-pending /UG_TITLE=associated molecule with the SH3 domain of STAM /FL=gb:AB010123.1 gb:BC006939.1 gb:NM_024239.1 gb:BC003497.1 gb:BC025111.1
1416318_at	2	A	0.994141	-1.6	6.6	NC	0.786812	3.1	A	0.932373	-0.8	4.8	NC	0.545234	0.8	A	0.999268	-0.4	4.8	NC	0.5			2	A	0.994141	-0.6	4.8	NC	0.822588	3.1	A	0.932373	-0.2	3.4	NC	0.5	0.8	A	0.999268	0.8	1.9	NC	0.138386	gb:AF426024.1 /DB_XREF=gi:18034363 /GEN=Serpinb1 /FEA=FLmRNA /CNT=180 /TID=Mm.46316.1 /TIER=FL+Stack /STK=98 /UG=Mm.46316 /LL=66222 /DEF=Mus musculus EIA (Serpinb1) mRNA, complete cds. /PROD=EIA /FL=gb:NM_025429.1 gb:BC011140.1 gb:AF426024.1
1416319_at	696	P	0.000244	0.3	449.8	I	0.001832	796.4	P	0.001221	0.4	446.2	NC	0.00712	522.3	P	0.000244	0.3	448.1	NC	0.274048			696	P	0.000244	-0.1	726.6	NC	0.5	796.4	P	0.001221	0.2	819.4	NC	0.5	522.3	P	0.000244	-0.2	758.6	NC	0.5	gb:NM_134079.1 /DB_XREF=gi:19527305 /GEN=AI987814 /FEA=FLmRNA /CNT=186 /TID=Mm.19352.1 /TIER=FL+Stack /STK=98 /UG=Mm.19352 /LL=105572 /DEF=Mus musculus expressed sequence AI987814 (AI987814), mRNA. /PROD=expressed sequence AI255373 /FL=gb:BC009659.1 gb:NM_134079.1
1416320_at	673.1	P	0.000244	-0.7	1085.3	D	0.999932	688	P	0.000244	-0.6	930.5	D	0.998514	595	P	0.000244	-0.8	1028.8	D	0.99994			673.1	P	0.000244	-0.7	1064.7	D	0.99998	688	P	0.000244	-0.7	1113.6	D	0.99998	595	P	0.000244	-0.7	1138.2	D	0.99998	gb:NM_133704.1 /DB_XREF=gi:19526875 /GEN=1810005C06Rik /FEA=FLmRNA /CNT=138 /TID=Mm.46676.1 /TIER=FL+Stack /STK=98 /UG=Mm.46676 /LL=69021 /DEF=Mus musculus RIKEN cDNA 1810005C06 gene (1810005C06Rik), mRNA. /PROD=RIKEN cDNA 1810005C06 /FL=gb:NM_133704.1 gb:BC010189.1
1416321_s_at	418.7	P	0.000244	-0.7	728.4	D	0.998923	496.3	P	0.000244	-1	887.8	D	0.999948	502.1	P	0.001221	-1	921.3	D	0.99997			418.7	P	0.000244	-0.1	515.1	NC	0.5	496.3	P	0.000244	0	492.9	NC	0.5	502.1	P	0.001221	0.1	463.3	NC	0.5	gb:BC019775.1 /DB_XREF=gi:18043602 /FEA=FLmRNA /CNT=156 /TID=Mm.214514.1 /TIER=FL+Stack /STK=98 /UG=Mm.214514 /LL=116847 /UG_GENE=Prelp /DEF=Mus musculus, proline arginine-rich end leucine-rich repeat, clone MGC:25825 IMAGE:4165772, mRNA, complete cds. /PROD=proline arginine-rich end leucine-rich repeat /FL=gb:BC019775.1 gb:NM_054077.1
1416322_at	32.8	A	0.601074	-0.4	48.4	NC	0.5	42.1	A	0.466064	0.1	49.3	NC	0.403812	120.4	A	0.303711	-0.1	150.4	NC	0.5			32.8	A	0.601074	-1.7	80.1	NC	0.736659	42.1	A	0.466064	-1.5	63.1	NC	0.715033	120.4	A	0.303711	2.2	37.5	NC	0.5	gb:NM_054077.1 /DB_XREF=gi:16905108 /GEN=Prelp /FEA=FLmRNA /CNT=156 /TID=Mm.214514.1 /TIER=FL+Stack /STK=9 /UG=Mm.214514 /LL=116847 /DEF=Mus musculus proline arginine-rich end leucine-rich repeat (Prelp), mRNA. /PROD=proline arginine-rich end leucine-rich repeat /FL=gb:BC019775.1 gb:NM_054077.1
1416323_at	632.4	P	0.000244	-0.4	700.5	NC	0.888286	540.2	P	0.000244	-0.3	827.5	NC	0.894337	574.4	P	0.000244	-0.3	729.4	NC	0.725952			632.4	P	0.000244	0	644.7	NC	0.5	540.2	P	0.000244	0	646.7	NC	0.5	574.4	P	0.000244	0	610.9	NC	0.5	gb:NM_025888.1 /DB_XREF=gi:13385375 /GEN=2410004N11Rik /FEA=FLmRNA /CNT=238 /TID=Mm.435.1 /TIER=FL+Stack /STK=98 /UG=Mm.435 /LL=66989 /DEF=Mus musculus RIKEN cDNA 2410004N11 gene (2410004N11Rik), mRNA. /PROD=RIKEN cDNA 2410004N11 /FL=gb:NM_025888.1
1416324_s_at	575.3	P	0.000244	-0.5	889.5	NC	0.942324	625.8	P	0.000244	-0.4	953	NC	0.952736	575.7	P	0.000244	-0.4	943.4	NC	0.973302			575.3	P	0.000244	-0.1	583.5	NC	0.5	625.8	P	0.000244	-0.1	685.1	NC	0.5	575.7	P	0.000244	0.1	474.1	NC	0.5	gb:NM_025888.1 /DB_XREF=gi:13385375 /GEN=2410004N11Rik /FEA=FLmRNA /CNT=238 /TID=Mm.435.1 /TIER=FL+Stack /STK=98 /UG=Mm.435 /LL=66989 /DEF=Mus musculus RIKEN cDNA 2410004N11 gene (2410004N11Rik), mRNA. /PROD=RIKEN cDNA 2410004N11 /FL=gb:NM_025888.1
1416325_at	2.1	A	0.665527	-2.8	17.3	NC	0.5	8.3	A	0.432373	-0.5	18.7	NC	0.911062	17.6	A	0.095215	0.3	14.9	NC	0.48058			2.1	A	0.665527	-3.5	21.5	NC	0.911062	8.3	A	0.432373	0.4	5.2	NC	0.5	17.6	A	0.095215	0	13.2	NC	0.777251	gb:NM_009638.1 /DB_XREF=gi:6753001 /GEN=Aeg1 /FEA=FLmRNA /CNT=115 /TID=Mm.16781.1 /TIER=FL+Stack /STK=98 /UG=Mm.16781 /LL=11571 /DEF=Mus musculus acidic epididymal glycoprotein 1 (Aeg1), mRNA. /PROD=acidic epididymal glycoprotein 1 /FL=gb:M92849.1 gb:BC011150.1 gb:L05559.1 gb:NM_009638.1
1416326_at	259	P	0.023926	-0.7	390.6	NC	0.854318	318.9	P	0.037598	-0.2	303.7	NC	0.881991	239.7	P	0.018555	-0.4	349.2	NC	0.955851			259	P	0.023926	-0.4	354.7	NC	0.938478	318.9	P	0.037598	-0.1	237.3	NC	0.830902	239.7	P	0.018555	0.1	235.6	NC	0.5	gb:NM_007763.1 /DB_XREF=gi:6681014 /GEN=Crip /FEA=FLmRNA /CNT=167 /TID=Mm.22049.1 /TIER=FL+Stack /STK=97 /UG=Mm.22049 /LL=12925 /DEF=Mus musculus cysteine rich intestinal protein (Crip), mRNA. /PROD=cysteine rich intestinal protein /FL=gb:NM_007763.1 gb:M13018.1
1416327_at	3991	P	0.000244	0.3	3020.5	I	0.001336	3499	P	0.000244	0.2	2711.4	I	3e-05	4005.3	P	0.000244	0.3	3189.7	NC	0.004073			3991	P	0.000244	0.4	2693.7	I	6.8e-05	3499	P	0.000244	0.3	2789.2	I	0.000214	4005.3	P	0.000244	0.4	2949.5	I	0.000307	gb:NM_025388.1 /DB_XREF=gi:13384767 /GEN=1110021H02Rik /FEA=FLmRNA /CNT=182 /TID=Mm.2815.1 /TIER=FL+Stack /STK=97 /UG=Mm.2815 /LL=66155 /DEF=Mus musculus RIKEN cDNA 1110021H02 gene (1110021H02Rik), mRNA. /PROD=RIKEN cDNA 1110021H02 /FL=gb:NM_025388.1 gb:BC021936.1
1416328_a_at	1047.4	P	0.000244	-0.3	1305.3	NC	0.964215	977.9	P	0.000244	-0.3	1136.5	NC	0.692594	916.7	P	0.000732	-0.2	996	NC	0.633407			1047.4	P	0.000244	-0.2	953.1	NC	0.916174	977.9	P	0.000244	-0.3	1043.7	NC	0.992212	916.7	P	0.000732	-0.2	1030.2	NC	0.991489	gb:NM_025272.1 /DB_XREF=gi:13384605 /GEN=Atp6v0e /FEA=FLmRNA /CNT=165 /TID=Mm.22602.1 /TIER=FL+Stack /STK=97 /UG=Mm.22602 /LL=11974 /DEF=Mus musculus ATPase, H+ transporting, lysosomal 9kD V0 subunit E (Atp6v0e), mRNA. /PROD=ATPase, H+ transporting, lysosomal 9kD V0subunit E /FL=gb:BC024733.1 gb:NM_025272.1
1416329_at	681.8	P	0.000244	-0.2	877.4	NC	0.5	715.5	P	0.000244	-0.5	975.6	NC	0.905721	647.1	P	0.000244	-0.2	895.7	NC	0.5			681.8	P	0.000244	0.4	505.8	I	0.000307	715.5	P	0.000244	0.5	476.4	I	0.000114	647.1	P	0.000244	0.6	514.2	I	0.001486	gb:NM_011370.1 /DB_XREF=gi:7242204 /GEN=Shyc /FEA=FLmRNA /CNT=227 /TID=Mm.12912.1 /TIER=FL+Stack /STK=97 /UG=Mm.12912 /LL=20430 /DEF=Mus musculus selective hybridizing clone (Shyc), mRNA. /PROD=selective hybridizing clone /FL=gb:NM_011370.1 gb:AF072697.1
1416330_at	7136.8	P	0.000244	0	7119.7	NC	0.5	6880.5	P	0.000244	0	6638.6	NC	0.5	7636.7	P	0.000244	0.1	6989.7	NC	0.242585			7136.8	P	0.000244	0	7312.8	NC	0.5	6880.5	P	0.000244	-0.2	7905.5	NC	0.861614	7636.7	P	0.000244	0.1	7303.5	NC	0.5	gb:NM_133655.1 /DB_XREF=gi:19526793 /GEN=Cd81 /FEA=FLmRNA /CNT=200 /TID=Mm.806.1 /TIER=FL+Stack /STK=97 /UG=Mm.806 /LL=12520 /DEF=Mus musculus CD 81 antigen (Cd81), mRNA. /PROD=CD 81 antigen /FL=gb:NM_133655.1 gb:BC011433.1
1416331_a_at	1830.4	P	0.000732	-0.2	2246.4	NC	0.545234	1719.5	P	0.000244	-0.2	2300.8	NC	0.786812	1519.9	P	0.000244	-0.4	2534.7	NC	0.981872			1830.4	P	0.000732	0.2	1621.8	NC	0.011045	1719.5	P	0.000244	0.1	1921.6	NC	0.5	1519.9	P	0.000244	0	1910.8	NC	0.5	gb:NM_008686.1 /DB_XREF=gi:6679037 /GEN=Nfe2l1 /FEA=FLmRNA /CNT=207 /TID=Mm.6743.1 /TIER=FL+Stack /STK=97 /UG=Mm.6743 /LL=18023 /DEF=Mus musculus nuclear factor, erythroid derived 2,-like 1 (Nfe2l1), mRNA. /PROD=nuclear factor, erythroid derived 2,-like 1 /FL=gb:NM_008686.1
1416332_at	3879.4	P	0.000244	0.3	3356.9	I	0.001486	3246.5	P	0.000244	0.3	2919.6	I	0.000966	3863.2	P	0.000244	0.6	2522.8	I	2e-05			3879.4	P	0.000244	-0.1	4040.2	NC	0.5	3246.5	P	0.000244	-0.2	3710.8	NC	0.5	3863.2	P	0.000244	0	4494.8	NC	0.5	gb:NM_007705.1 /DB_XREF=gi:6680945 /GEN=Cirbp /FEA=FLmRNA /CNT=142 /TID=Mm.17898.1 /TIER=FL+Stack /STK=97 /UG=Mm.17898 /LL=12696 /DEF=Mus musculus cold inducible RNA binding protein (Cirbp), mRNA. /PROD=cold inducible RNA binding protein /FL=gb:NM_007705.1 gb:D78135.1
1416333_at	51.9	A	0.129639	-0.1	67.7	NC	0.5	61.1	M	0.056152	-0.1	87	NC	0.5	89.1	P	0.046143	0.3	92.4	NC	0.252851			51.9	A	0.129639	-0.4	63	NC	0.596188	61.1	M	0.056152	0.1	42.7	NC	0.506476	89.1	P	0.046143	0.5	29.4	NC	0.5	gb:NM_010071.1 /DB_XREF=gi:6753667 /GEN=Dok2 /FEA=FLmRNA /CNT=111 /TID=Mm.10761.1 /TIER=FL+Stack /STK=97 /UG=Mm.10761 /LL=13449 /DEF=Mus musculus downstream of tyrosine kinase 2 (Dok2), mRNA. /PROD=downstream of tyrosine kinase 2 /FL=gb:AF030627.1 gb:AF035117.1 gb:BC004590.1 gb:NM_010071.1 gb:AF059583.1
1416334_at	255.1	P	0.001221	-1	531	D	0.99997	250.4	P	0.001221	-1	512.8	D	0.99998	327.6	P	0.000732	-0.4	444.8	NC	0.99288			255.1	P	0.001221	-0.1	273.4	NC	0.5	250.4	P	0.001221	-0.2	306.4	NC	0.5	327.6	P	0.000732	0.2	273	NC	0.145682	gb:NM_019573.1 /DB_XREF=gi:9625011 /GEN=Wwox /FEA=FLmRNA /CNT=107 /TID=Mm.33369.1 /TIER=FL+Stack /STK=97 /UG=Mm.33369 /LL=80707 /DEF=Mus musculus WW domain-containing oxidoreductase (Wwox), mRNA. /PROD=WW-domain oxidoreductase /FL=gb:NM_019573.1 gb:BC014716.1 gb:AF187014.1
1416335_at	10816.3	P	0.000244	-0.7	16772.7	D	0.999954	11429.5	P	0.000244	-0.5	16834.3	D	0.999954	11257.5	P	0.000244	-0.7	17339.5	D	0.999922			10816.3	P	0.000244	-0.3	12854.8	D	0.998168	11429.5	P	0.000244	-0.3	14630.8	D	0.998664	11257.5	P	0.000244	-0.4	14507.9	MD	0.99775	gb:NM_010798.1 /DB_XREF=gi:6754695 /GEN=Mif /FEA=FLmRNA /CNT=216 /TID=Mm.2326.1 /TIER=FL+Stack /STK=96 /UG=Mm.2326 /LL=17319 /DEF=Mus musculus macrophage migration inhibitory factor (Mif), mRNA. /PROD=macrophage migration inhibitory factor /FL=gb:NM_010798.1 gb:L10613.1 gb:BC024895.1
1416336_s_at	1029.1	P	0.000244	-0.1	865.8	NC	0.5	1025.4	P	0.000244	0.3	760	NC	0.009292	876.1	P	0.000244	-0.1	1010.5	NC	0.5			1029.1	P	0.000244	0.1	985.4	NC	0.5	1025.4	P	0.000244	0.2	944.6	NC	0.5	876.1	P	0.000244	-0.1	958.1	NC	0.5	gb:NM_009226.1 /DB_XREF=gi:6678054 /GEN=Snrpd1 /FEA=FLmRNA /CNT=182 /TID=Mm.603.1 /TIER=FL+Stack /STK=96 /UG=Mm.603 /LL=20641 /DEF=Mus musculus small nuclear ribonucleoprotein D1 (Snrpd1), mRNA. /PROD=small nuclear ribonucleoprotein D1 /FL=gb:M58558.1 gb:NM_009226.1 gb:BC024875.1
1416337_at	4546.1	P	0.000244	0.1	4311.1	NC	0.296089	3837	P	0.000244	0	3880.4	NC	0.5	4045.4	P	0.000244	0.1	3834.4	NC	0.161038			4546.1	P	0.000244	0.1	4553.6	NC	0.5	3837	P	0.000244	0	4021.9	NC	0.5	4045.4	P	0.000244	0	4348.9	NC	0.5	gb:NM_026219.1 /DB_XREF=gi:13385725 /GEN=2210415M14Rik /FEA=FLmRNA /CNT=134 /TID=Mm.24805.1 /TIER=FL+Stack /STK=96 /UG=Mm.24805 /LL=67530 /DEF=Mus musculus RIKEN cDNA 2210415M14 gene (2210415M14Rik), mRNA. /PROD=RIKEN cDNA 2210415M14 /FL=gb:NM_026219.1
1416338_at	825.1	P	0.001953	0	822.6	NC	0.5	940.8	P	0.001953	0	855.1	NC	0.318909	746.3	P	0.00293	-0.2	940.3	NC	0.5			825.1	P	0.001953	-0.1	848.8	NC	0.570859	940.8	P	0.001953	0.1	888.9	NC	0.5	746.3	P	0.00293	-0.1	836.5	NC	0.5	gb:NM_013664.1 /DB_XREF=gi:7305484 /GEN=Sh3d2b /FEA=FLmRNA /CNT=177 /TID=Mm.1773.1 /TIER=FL+Stack /STK=96 /UG=Mm.1773 /LL=20405 /DEF=Mus musculus SH3 domain protein 2B (Sh3d2b), mRNA. /PROD=SH3 domain protein 2B /FL=gb:NM_013664.1 gb:U58885.1
1416339_a_at	1792.3	P	0.000244	0.2	1696.9	NC	0.083826	1901.5	P	0.000244	0.1	1606.8	NC	0.296089	1772.8	P	0.000244	-0.2	1622.8	NC	0.5			1792.3	P	0.000244	0.3	1407.5	I	0.001486	1901.5	P	0.000244	0.3	1628.5	I	0.000552	1772.8	P	0.000244	0.1	1702.3	NC	0.5	gb:NM_008925.1 /DB_XREF=gi:6679464 /GEN=Prkcsh /FEA=FLmRNA /CNT=226 /TID=Mm.214593.1 /TIER=FL+Stack /STK=96 /UG=Mm.214593 /LL=19089 /DEF=Mus musculus protein kinase C substrate 80K-H (Prkcsh), mRNA. /PROD=protein kinase C substrate 80K-H /FL=gb:BC009816.1 gb:NM_008925.1 gb:U92794.1
1416340_a_at	742.4	P	0.000244	-0.6	1040.6	NC	0.996301	815.7	P	0.000244	-0.8	1224.4	NC	0.995927	784.6	P	0.000244	-0.6	1219	NC	0.993497			742.4	P	0.000244	-0.1	834.9	NC	0.5	815.7	P	0.000244	-0.1	853	NC	0.5	784.6	P	0.000244	-0.1	957.6	NC	0.5	gb:BC005430.1 /DB_XREF=gi:13529373 /FEA=FLmRNA /CNT=203 /TID=Mm.4219.1 /TIER=FL+Stack /STK=96 /UG=Mm.4219 /LL=17159 /UG_GENE=Man2b1 /DEF=Mus musculus, mannosidase 2, alpha B1, clone MGC:5884 IMAGE:3488681, mRNA, complete cds. /PROD=mannosidase 2, alpha B1 /FL=gb:BC005430.1 gb:U87240.1 gb:NM_010764.1 gb:U29947.1
1416341_at	2537.5	P	0.000244	0.1	2340.2	NC	0.065566	2549.1	P	0.000244	0.1	2372.2	NC	0.263341	2716.5	P	0.000244	0.2	2272.9	NC	0.009292			2537.5	P	0.000244	0.1	2328.4	NC	0.296089	2549.1	P	0.000244	-0.1	2658.2	NC	0.5	2716.5	P	0.000244	0.2	2502.7	NC	0.222749	gb:NM_009090.1 /DB_XREF=gi:6677796 /GEN=Rpo2-3 /FEA=FLmRNA /CNT=154 /TID=Mm.2186.1 /TIER=FL+Stack /STK=96 /UG=Mm.2186 /LL=20021 /DEF=Mus musculus RNA polymerase II 3 (Rpo2-3), mRNA. /PROD=RNA polymerase II 3 /FL=gb:NM_009090.1 gb:D83999.1 gb:BC002023.1
1416342_at	2979.7	P	0.000244	3.3	330.1	I	2e-05	3364.7	P	0.000244	3.3	350.7	I	2e-05	3020.3	P	0.000244	3.5	315.8	I	2e-05			2979.7	P	0.000244	3.3	318.7	I	2e-05	3364.7	P	0.000244	3.3	345.1	I	2e-05	3020.3	P	0.000244	3.3	320.9	I	2e-05	gb:NM_011607.1 /DB_XREF=gi:7106434 /GEN=Tnc /FEA=FLmRNA /CNT=183 /TID=Mm.980.1 /TIER=FL+Stack /STK=96 /UG=Mm.980 /LL=21923 /DEF=Mus musculus tenascin C (Tnc), mRNA. /PROD=tenascin C /FL=gb:D90343.1 gb:NM_011607.1
1416343_a_at	516.6	P	0.000244	0.8	297.6	I	2e-05	497.9	P	0.000244	0.9	235.1	I	2e-05	559.2	P	0.000244	1.2	218.2	I	2e-05			516.6	P	0.000244	0.2	494.8	NC	0.429141	497.9	P	0.000244	0	524.7	NC	0.5	559.2	P	0.000244	0.1	525.2	NC	0.5	gb:NM_010685.1 /DB_XREF=gi:6754501 /GEN=Lamp2 /FEA=FLmRNA /CNT=151 /TID=Mm.486.1 /TIER=FL+Stack /STK=96 /UG=Mm.486 /LL=16784 /DEF=Mus musculus lysosomal membrane glycoprotein 2 (Lamp2), mRNA. /PROD=lysosomal membrane glycoprotein 2 /FL=gb:NM_010685.1 gb:J05287.1
1416344_at	355.8	P	0.000244	-0.5	490.9	NC	0.98579	378.6	P	0.000244	-0.3	530	NC	0.986922	436.9	P	0.000244	-0.1	526.6	NC	0.5			355.8	P	0.000244	-0.5	561.5	NC	0.996959	378.6	P	0.000244	-0.4	509.4	D	0.998349	436.9	P	0.000244	-0.5	504.4	NC	0.596188	gb:NM_010685.1 /DB_XREF=gi:6754501 /GEN=Lamp2 /FEA=FLmRNA /CNT=151 /TID=Mm.486.1 /TIER=FL+Stack /STK=96 /UG=Mm.486 /LL=16784 /DEF=Mus musculus lysosomal membrane glycoprotein 2 (Lamp2), mRNA. /PROD=lysosomal membrane glycoprotein 2 /FL=gb:NM_010685.1 gb:J05287.1
1416345_at	840.5	P	0.000244	0.2	723.3	NC	0.005933	715.6	P	0.000244	0.1	665.3	NC	0.111714	758.3	P	0.000244	0.2	652.8	NC	0.061522			840.5	P	0.000244	0.3	716.3	NC	0.035785	715.6	P	0.000244	0	839.5	NC	0.5	758.3	P	0.000244	0	770.7	NC	0.5	gb:NM_013898.1 /DB_XREF=gi:7305576 /GEN=Timm8a /FEA=FLmRNA /CNT=168 /TID=Mm.30034.1 /TIER=FL+Stack /STK=96 /UG=Mm.30034 /LL=30058 /DEF=Mus musculus translocase of inner mitochondrial membrane 8 homolog a (yeast) (Timm8a), mRNA. /PROD=translocase of inner mitochondrial membrane 8homolog a (yeast) /FL=gb:AF150081.1 gb:BC004796.1 gb:AB031055.1 gb:NM_013898.1
1416346_at	319.5	P	0.000244	0.4	204.9	NC	0.035785	282.3	P	0.000244	0.8	236.7	NC	0.002753	305.4	P	0.000244	0.3	221.8	NC	0.011045			319.5	P	0.000244	0.2	312.4	NC	0.416433	282.3	P	0.000244	0	400.7	NC	0.5	305.4	P	0.000244	0	270.7	NC	0.5	gb:W82151 /DB_XREF=gi:1539831 /DB_XREF=mf02d04.r1 /CLONE=IMAGE:403879 /FEA=FLmRNA /CNT=168 /TID=Mm.30034.1 /TIER=Stack /STK=13 /UG=Mm.30034 /LL=30058 /UG_GENE=Timm8a /UG_TITLE=translocase of inner mitochondrial membrane 8 homolog a (yeast) /FL=gb:AF150081.1 gb:BC004796.1 gb:AB031055.1 gb:NM_013898.1
1416347_at	1220	P	0.000244	-0.1	1329	NC	0.5	1164.2	P	0.000244	-0.2	1460.3	NC	0.5	1064.3	P	0.000244	-0.5	1602.9	NC	0.993497			1220	P	0.000244	0.1	1098.3	NC	0.5	1164.2	P	0.000244	0.1	1059	NC	0.161038	1064.3	P	0.000244	-0.1	1117.5	NC	0.5	gb:NM_008583.1 /DB_XREF=gi:6678857 /GEN=Men1 /FEA=FLmRNA /CNT=165 /TID=Mm.12917.1 /TIER=FL+Stack /STK=96 /UG=Mm.12917 /LL=17283 /DEF=Mus musculus multiple endocrine neoplasia 1 (Men1), mRNA. /PROD=multiple endocrine neoplasia 1 /FL=gb:AF109389.1 gb:AF016398.1 gb:AF130368.1 gb:AF072755.1 gb:AB023401.1 gb:NM_008583.1
1416348_at	265.3	P	0.010742	-0.2	353.3	NC	0.692594	233.2	P	0.023926	-0.5	401.5	NC	0.98579	264.9	P	0.030273	-0.4	339.8	NC	0.995519			265.3	P	0.010742	0.1	207.2	NC	0.263341	233.2	P	0.023926	0.2	256.4	NC	0.403812	264.9	P	0.030273	0.2	219	NC	0.5	gb:AB023401.1 /DB_XREF=gi:4512318 /GEN=MEN1 /FEA=FLmRNA /CNT=165 /TID=Mm.12917.1 /TIER=FL /STK=1 /UG=Mm.12917 /LL=17283 /DEF=Mus musculus MEN1 mRNA for menin, complete cds. /PROD=menin /FL=gb:AF109389.1 gb:AF016398.1 gb:AF130368.1 gb:AF072755.1 gb:AB023401.1 gb:NM_008583.1
1416349_at	2132.8	P	0.000244	0.1	1834.7	NC	0.307406	2154.9	P	0.000244	0.1	1954.3	NC	0.403812	2503.1	P	0.000244	0.1	1965.8	NC	0.145682			2132.8	P	0.000244	0.5	1649.6	I	2e-05	2154.9	P	0.000244	0.3	1630.1	I	0.000692	2503.1	P	0.000244	0.4	1687.5	I	2e-05	gb:NM_053162.1 /DB_XREF=gi:16716448 /GEN=Mrpl34 /FEA=FLmRNA /CNT=111 /TID=Mm.29489.1 /TIER=FL+Stack /STK=96 /UG=Mm.29489 /LL=94065 /DEF=Mus musculus mitochondrial ribosomal protein L34 (Mrpl34), mRNA. /PROD=mitochondrial ribosomal protein L34 /FL=gb:NM_053162.1 gb:AB049653.1
1416350_at	242.8	P	0.000732	0.3	153.7	NC	0.252851	208.1	P	0.000732	0.1	190.9	NC	0.5	191.3	P	0.001953	-0.3	249.2	NC	0.846768			242.8	P	0.000732	0.3	158.9	NC	0.161038	208.1	P	0.000732	0.1	225.9	NC	0.5	191.3	P	0.001953	0.4	144.2	NC	0.5	gb:NM_078477.1 /DB_XREF=gi:17505215 /GEN=Klf16 /FEA=FLmRNA /CNT=113 /TID=Mm.41513.1 /TIER=FL+Stack /STK=96 /UG=Mm.41513 /LL=118445 /DEF=Mus musculus Kruppel-like factor 16 (Klf16), mRNA. /PROD=Kruppel-like factor 16 /FL=gb:NM_078477.1 gb:AF283891.1
1416351_at	2877.7	P	0.000244	0.2	2773.4	NC	0.054022	3053	P	0.000244	0.2	2868.8	NC	0.083826	2860.2	P	0.000244	0	2827.6	NC	0.429141			2877.7	P	0.000244	-0.2	3551.6	NC	0.60871	3053	P	0.000244	-0.2	3258.4	NC	0.570859	2860.2	P	0.000244	-0.1	3303	NC	0.5	gb:NM_008927.1 /DB_XREF=gi:6678793 /GEN=Map2k1 /FEA=FLmRNA /CNT=190 /TID=Mm.1059.1 /TIER=FL+Stack /STK=95 /UG=Mm.1059 /LL=26395 /DEF=Mus musculus mitogen activated protein kinase kinase 1 (Map2k1), mRNA. /PROD=mitogen activated protein kinase kinase 1 /FL=gb:NM_008927.1 gb:L02526.1
1416352_s_at	6065.6	P	0.001221	-0.1	6611.8	NC	0.5	6557	P	0.000732	0.1	6870.4	NC	0.161038	5999.6	P	0.001221	-0.2	6906.4	NC	0.5			6065.6	P	0.001221	-0.1	6485.4	NC	0.5	6557	P	0.000732	-0.1	7081.6	NC	0.5	5999.6	P	0.001221	-0.1	6955.8	NC	0.5	gb:NM_134118.1 /DB_XREF=gi:19923069 /GEN=AI173355 /FEA=FLmRNA /CNT=229 /TID=Mm.142511.1 /TIER=FL+Stack /STK=95 /UG=Mm.142511 /LL=106529 /DEF=Mus musculus expressed sequence AI173355 (AI173355), mRNA. /PROD=synaptic glycoprotein SC2 /FL=gb:NM_134118.1 gb:BC019984.1
1416353_at	1182.2	P	0.000732	0	1290.4	NC	0.5	1313.5	P	0.000732	0.1	1256.1	NC	0.429141	1190.2	P	0.000732	-0.2	1311.4	NC	0.5			1182.2	P	0.000732	0	1248.9	NC	0.5	1313.5	P	0.000732	0.1	1091.6	NC	0.467656	1190.2	P	0.000732	0	1048.8	NC	0.5	gb:NM_009473.1 /DB_XREF=gi:6678506 /GEN=Nr1h2 /FEA=FLmRNA /CNT=145 /TID=Mm.968.1 /TIER=FL+Stack /STK=95 /UG=Mm.968 /LL=22260 /DEF=Mus musculus nuclear receptor subfamily 1, group H, member 2 (Nr1h2), mRNA. /PROD=nuclear receptor subfamily 1, group H, member 2 /FL=gb:U09419.1 gb:NM_009473.1
1416354_at	843.8	P	0.000244	0.1	754.9	NC	0.48058	829.6	P	0.000244	0.2	723.1	NC	0.342437	923.8	P	0.000732	0.3	529.8	NC	0.153232			843.8	P	0.000244	0	912.4	NC	0.5	829.6	P	0.000244	-0.2	905.9	NC	0.767451	923.8	P	0.000732	0	905.3	NC	0.5	gb:NM_011252.1 /DB_XREF=gi:6755295 /GEN=Rbmx /FEA=FLmRNA /CNT=184 /TID=Mm.28275.1 /TIER=FL+Stack /STK=95 /UG=Mm.28275 /LL=19655 /DEF=Mus musculus RNA binding motif protein, X chromosome (Rbmx), mRNA. /PROD=RNA binding motif protein, X chromosome /FL=gb:NM_011252.1 gb:BC003710.1
1416355_at	172.2	P	0.000244	0.3	121.9	NC	0.354442	189.6	P	0.000244	0.6	155.5	NC	0.016731	121.3	P	0.000244	-0.4	174.5	NC	0.5			172.2	P	0.000244	-0.1	175.1	NC	0.506476	189.6	P	0.000244	0	208.8	NC	0.5	121.3	P	0.000244	-0.3	159.3	NC	0.757415	gb:AI021543 /DB_XREF=gi:3235879 /DB_XREF=ub09c08.r1 /CLONE=IMAGE:1366478 /FEA=FLmRNA /CNT=184 /TID=Mm.28275.1 /TIER=ConsEnd /STK=0 /UG=Mm.28275 /LL=19655 /UG_GENE=Rbmx /UG_TITLE=RNA binding motif protein, X chromosome /FL=gb:NM_011252.1 gb:BC003710.1
1416356_at	722.1	P	0.000244	0	691.9	NC	0.5	671.2	P	0.000244	0	790.4	NC	0.5	684	P	0.000244	-0.3	817.8	NC	0.875448			722.1	P	0.000244	0	700	NC	0.5	671.2	P	0.000244	0	728.7	NC	0.5	684	P	0.000244	-0.1	685.3	NC	0.5	gb:NM_134075.1 /DB_XREF=gi:19527299 /GEN=AA959850 /FEA=FLmRNA /CNT=129 /TID=Mm.29346.1 /TIER=FL+Stack /STK=95 /UG=Mm.29346 /LL=105446 /DEF=Mus musculus expressed sequence AA959850 (AA959850), mRNA. /PROD=expressed sequence AA959850 /FL=gb:BC003886.1 gb:NM_134075.1 gb:BC024109.1
1416357_a_at	51.6	A	0.27417	0.4	30.1	NC	0.900148	14.7	A	0.5	-3	111.9	NC	0.934434	29.7	A	0.366211	-1.9	99	NC	0.830902			51.6	A	0.27417	-0.7	91.9	NC	0.900148	14.7	A	0.5	-2.6	97.7	NC	0.5	29.7	A	0.366211	-1.3	98.3	NC	0.596188	gb:NM_023061.1 /DB_XREF=gi:12746443 /GEN=Mcam /FEA=FLmRNA /CNT=152 /TID=Mm.39103.1 /TIER=FL+Stack /STK=95 /UG=Mm.39103 /LL=84004 /DEF=Mus musculus melanoma cell adhesion molecule (Mcam), mRNA. /PROD=melanoma cell adhesion molecule /FL=gb:AB035508.1 gb:NM_023061.1 gb:BC026985.1
1416358_at	278.6	P	0.00415	-0.2	303.8	NC	0.767451	272.9	P	0.00293	-0.2	331.1	NC	0.703911	285.9	P	0.00415	-0.1	303.9	NC	0.5			278.6	P	0.00415	-0.2	314	NC	0.830902	272.9	P	0.00293	0.1	273.3	NC	0.5	285.9	P	0.00415	0	237.6	NC	0.5	gb:NM_026660.1 /DB_XREF=gi:13386143 /GEN=0610009O03Rik /FEA=FLmRNA /CNT=142 /TID=Mm.34564.1 /TIER=FL+Stack /STK=95 /UG=Mm.34564 /LL=68294 /DEF=Mus musculus RIKEN cDNA 0610009O03 gene (0610009O03Rik), mRNA. /PROD=RIKEN cDNA 0610009O03 /FL=gb:BC023012.1 gb:NM_026660.1
1416359_at	381.9	P	0.000244	-0.4	581.5	D	0.998923	336.7	P	0.000244	-0.4	639.9	D	0.999886	393.3	P	0.000244	-0.7	654.1	D	0.999693			381.9	P	0.000244	-0.2	476.7	NC	0.99288	336.7	P	0.000244	-0.3	372.8	NC	0.875448	393.3	P	0.000244	-0.2	469	NC	0.596188	gb:NM_130796.1 /DB_XREF=gi:18644889 /GEN=Snag1 /FEA=FLmRNA /CNT=140 /TID=Mm.33721.1 /TIER=FL+Stack /STK=95 /UG=Mm.33721 /LL=170625 /DEF=Mus musculus sorting nexin associated golgi protein 1 (Snag1), mRNA. /PROD=sorting nexin associated golgi protein 1 /FL=gb:NM_130796.1 gb:AF408408.1
1416360_at	182.7	P	0.001953	-0.6	197.7	NC	0.993497	179.5	P	0.001953	-0.2	235.6	NC	0.645558	204.6	P	0.005859	-0.5	310.4	D	0.999034			182.7	P	0.001953	-0.5	297.1	D	0.998349	179.5	P	0.001953	-0.4	293.1	NC	0.905721	204.6	P	0.005859	-0.3	256	NC	0.991489	gb:AV344473 /DB_XREF=gi:15406593 /DB_XREF=AV344473 /CLONE=6430545C14 /FEA=FLmRNA /CNT=140 /TID=Mm.33721.1 /TIER=Stack /STK=9 /UG=Mm.33721 /LL=170625 /UG_GENE=Snag1 /UG_TITLE=sorting nexin associated golgi protein 1 /FL=gb:NM_130796.1 gb:AF408408.1
1416361_a_at	1193.8	P	0.000244	0.3	1524.7	NC	0.088938	1218.3	P	0.000244	0.1	1357.4	NC	0.263341	1179.2	P	0.000244	0.2	1747.3	NC	0.111714			1193.8	P	0.000244	-0.1	1368.2	NC	0.5	1218.3	P	0.000244	-0.1	1180.4	NC	0.5	1179.2	P	0.000244	-0.1	1298.3	NC	0.5	gb:NM_010063.1 /DB_XREF=gi:6753655 /GEN=Dncic1 /FEA=FLmRNA /CNT=110 /TID=Mm.20893.1 /TIER=FL+Stack /STK=95 /UG=Mm.20893 /LL=13426 /DEF=Mus musculus dynein, cytoplasmic, intermediate chain 1 (Dncic1), mRNA. /PROD=dynein, cytoplasmic, intermediate chain 1 /FL=gb:NM_010063.1 gb:AF063229.1
1416362_a_at	1663.7	P	0.000244	0	2190.4	NC	0.5	1834.1	P	0.000244	-0.2	2241.6	NC	0.5	1574.5	P	0.000244	-0.6	2372.4	D	0.998349			1663.7	P	0.000244	0	1595.6	NC	0.5	1834.1	P	0.000244	0	1974.1	NC	0.5	1574.5	P	0.000244	-0.3	1733.5	NC	0.945978	gb:BC003447.1 /DB_XREF=gi:13097416 /FEA=FLmRNA /CNT=395 /TID=Mm.12758.1 /TIER=FL+Stack /STK=94 /UG=Mm.12758 /LL=14228 /UG_GENE=Fkbp4 /DEF=Mus musculus, FK506 binding protein 4 (59 kDa), clone MGC:6528 IMAGE:2651490, mRNA, complete cds. /PROD=FK506 binding protein 4 (59 kDa) /FL=gb:NM_010219.1 gb:BC003447.1
1416363_at	139.6	P	0.000244	-0.5	184.5	NC	0.995927	153.8	P	0.001221	-0.8	196.2	NC	0.861614	133.4	P	0.000244	-1.1	181.2	D	0.999693			139.6	P	0.000244	-0.5	185.7	NC	0.942324	153.8	P	0.001221	-0.1	175.5	NC	0.767451	133.4	P	0.000244	-0.6	155.4	NC	0.971234	gb:BB456860 /DB_XREF=gi:16426092 /DB_XREF=BB456860 /CLONE=D130048N01 /FEA=FLmRNA /CNT=395 /TID=Mm.12758.1 /TIER=ConsEnd /STK=1 /UG=Mm.12758 /LL=14228 /UG_GENE=Fkbp4 /UG_TITLE=FK506 binding protein 4 (59 kDa) /FL=gb:NM_010219.1 gb:BC003447.1
1416364_at	7340.7	P	0.000244	0.1	6623.6	NC	0.5	7384.4	P	0.000244	0	7082.1	NC	0.5	7582.1	P	0.000244	-0.2	8621	NC	0.506476			7340.7	P	0.000244	0.3	5842.8	NC	0.009292	7384.4	P	0.000244	0.3	5881.1	I	3.5e-05	7582.1	P	0.000244	0.2	5792.6	NC	0.161038	gb:NM_008302.1 /DB_XREF=gi:6680304 /GEN=Hsp84-1 /FEA=FLmRNA /CNT=391 /TID=Mm.2180.1 /TIER=FL+Stack /STK=94 /UG=Mm.2180 /LL=15516 /DEF=Mus musculus heat shock protein, 84 kDa 1 (Hsp84-1), mRNA. /PROD=heat shock protein, 84 kDa 1 /FL=gb:NM_008302.1 gb:M18186.1
1416365_at	4867.1	P	0.000244	1	2158	I	2e-05	4477.6	P	0.000244	1	2167.9	I	2e-05	3863.1	P	0.000244	0.8	2109.7	I	2e-05			4867.1	P	0.000244	0.3	3554.8	I	2e-05	4477.6	P	0.000244	0.4	3450.1	I	0.00013	3863.1	P	0.000244	0.1	3783.5	NC	0.5	gb:BI154147 /DB_XREF=gi:14614148 /DB_XREF=602902640F1 /CLONE=IMAGE:5032545 /FEA=FLmRNA /CNT=391 /TID=Mm.2180.1 /TIER=Stack /STK=11 /UG=Mm.2180 /LL=15516 /UG_GENE=Hsp84-1 /UG_TITLE=heat shock protein, 84 kDa 1 /FL=gb:NM_008302.1 gb:M18186.1
1416366_at	8790.8	P	0.000244	0.2	7505.5	NC	0.044149	8418.9	P	0.000244	0.3	6851.2	I	0.001832	8901.6	P	0.000244	0.3	7205.5	NC	0.019624			8790.8	P	0.000244	0.3	7212.2	MI	0.002032	8418.9	P	0.000244	0.2	6419.4	NC	0.005933	8901.6	P	0.000244	0.2	6799.3	NC	0.026698	gb:NM_024220.1 /DB_XREF=gi:18859596 /GEN=1810004I06Rik /FEA=FLmRNA /CNT=152 /TID=Mm.1893.1 /TIER=FL+Stack /STK=94 /UG=Mm.1893 /LL=68197 /DEF=Mus musculus RIKEN cDNA 1810004I06 gene (1810004I06Rik), mRNA. /PROD=RIKEN cDNA 1810004I06 /FL=gb:BC002097.1 gb:NM_024220.1
1416367_at	1266.7	P	0.000244	-0.1	1893.4	NC	0.5	1773.1	P	0.000732	0.1	1867.1	NC	0.5	1652.6	P	0.000732	-0.2	1856.6	NC	0.5			1266.7	P	0.000244	0.2	1717.6	NC	0.057676	1773.1	P	0.000732	0.2	1797.8	NC	0.307406	1652.6	P	0.000732	0.1	1616.7	NC	0.5	gb:NM_025363.1 /DB_XREF=gi:13384727 /GEN=1110001J03Rik /FEA=FLmRNA /CNT=124 /TID=Mm.24091.1 /TIER=FL+Stack /STK=94 /UG=Mm.24091 /LL=66117 /DEF=Mus musculus RIKEN cDNA 1110001J03 gene (1110001J03Rik), mRNA. /PROD=RIKEN cDNA 1110001J03 /FL=gb:NM_025363.1
1416368_at	1210.4	P	0.000244	-0.2	1410.2	NC	0.558077	1179.3	P	0.000244	-0.3	1446.4	NC	0.715033	1288.5	P	0.000244	-0.1	1311.3	NC	0.5			1210.4	P	0.000244	-0.3	1479.6	D	0.999382	1179.3	P	0.000244	-0.4	1491.2	D	0.999508	1288.5	P	0.000244	-0.3	1509.7	NC	0.991489	gb:NM_010357.1 /DB_XREF=gi:6754081 /GEN=Gsta4 /FEA=FLmRNA /CNT=158 /TID=Mm.2662.1 /TIER=FL+Stack /STK=94 /UG=Mm.2662 /LL=14860 /DEF=Mus musculus glutathione S-transferase, alpha 4 (Gsta4), mRNA. /PROD=glutathione-S-transferase, alpha 4 /FL=gb:NM_010357.1 gb:L06047.1 gb:BC012639.1
1416369_at	2022	P	0.000244	0.2	1403.9	I	0.001651	1849.1	P	0.000244	0.2	1831.2	NC	0.028766	1896.9	P	0.000244	0.1	1441.4	NC	0.078937			2022	P	0.000244	0.3	1712.4	NC	0.213188	1849.1	P	0.000244	0.1	1651.5	NC	0.5	1896.9	P	0.000244	0.3	1538.6	NC	0.099852	gb:NM_133680.1 /DB_XREF=gi:19526837 /GEN=5730414C17Rik /FEA=FLmRNA /CNT=154 /TID=Mm.2862.1 /TIER=FL+Stack /STK=94 /UG=Mm.2862 /LL=66631 /DEF=Mus musculus RIKEN cDNA 5730414C17 gene (5730414C17Rik), mRNA. /PROD=RIKEN cDNA 5730414C17 /FL=gb:NM_133680.1 gb:BC018395.1
1416370_at	792.2	P	0.000244	0.1	776.6	NC	0.138386	691.5	P	0.001221	-0.2	760.6	NC	0.5	743.2	P	0.000732	-0.1	669.2	NC	0.5			792.2	P	0.000244	0.1	804.6	NC	0.5	691.5	P	0.001221	-0.1	732.6	NC	0.5	743.2	P	0.000732	0.1	651.3	NC	0.5	gb:NM_011757.1 /DB_XREF=gi:6756060 /GEN=Zipro1 /FEA=FLmRNA /CNT=140 /TID=Mm.2760.1 /TIER=FL+Stack /STK=94 /UG=Mm.2760 /LL=22697 /DEF=Mus musculus zinc finger proliferation 1 (Zipro1), mRNA. /PROD=zinc finger proliferation 1 /FL=gb:U41671.1 gb:D10630.1 gb:BC010591.1 gb:NM_011757.1
1416371_at	34.8	A	0.366211	-1.8	134.3	D	0.998349	84.6	A	0.246094	-0.6	111.2	NC	0.868657	70.5	A	0.171387	-0.5	145.5	NC	0.973302			34.8	A	0.366211	-1.4	153.5	NC	0.971234	84.6	A	0.246094	-0.3	88.4	NC	0.5	70.5	A	0.171387	0.5	68.7	NC	0.252851	gb:NM_007470.1 /DB_XREF=gi:6680705 /GEN=Apod /FEA=FLmRNA /CNT=186 /TID=Mm.2082.1 /TIER=FL+Stack /STK=94 /UG=Mm.2082 /LL=11815 /DEF=Mus musculus apolipoprotein D (Apod), mRNA. /PROD=apolipoprotein D /FL=gb:NM_007470.1
1416372_at	1587	P	0.000244	-0.1	1617.5	NC	0.5	1621.3	P	0.000244	0	1652.2	NC	0.5	1604.8	P	0.000244	-0.1	1866	NC	0.5			1587	P	0.000244	0	1643.7	NC	0.5	1621.3	P	0.000244	0	1591.2	NC	0.5	1604.8	P	0.000244	-0.1	1695.8	NC	0.5	gb:NM_008959.1 /DB_XREF=gi:6679520 /GEN=Ptdss1 /FEA=FLmRNA /CNT=158 /TID=Mm.9440.1 /TIER=FL+Stack /STK=94 /UG=Mm.9440 /LL=19210 /DEF=Mus musculus phosphatidylserine synthase 1 (Ptdss1), mRNA. /PROD=phosphatidylserine synthase 1 /FL=gb:AF042731.1 gb:BC003260.1 gb:NM_008959.1
1416373_at	1266.5	P	0.000244	-0.1	1388	NC	0.5	1191.5	P	0.000732	0	990.6	NC	0.5	1390.7	P	0.000732	0.1	1170	NC	0.5			1266.5	P	0.000244	0.1	1246	NC	0.5	1191.5	P	0.000732	0.2	1039.6	NC	0.028766	1390.7	P	0.000732	0.2	1071.5	NC	0.177412	gb:NM_010911.1 /DB_XREF=gi:6754845 /GEN=Nfs1 /FEA=FLmRNA /CNT=149 /TID=Mm.29169.1 /TIER=FL+Stack /STK=94 /UG=Mm.29169 /LL=18041 /DEF=Mus musculus nitrogen fixation gene 1 (S. cerevisiae) (Nfs1), mRNA. /PROD=nitrogen fixation gene, yeast homolog 1 (S.cerevisiae) /FL=gb:NM_010911.1 gb:BC010586.1
1416374_at	485.9	P	0.000244	0.3	308.9	NC	0.007788	403.5	P	0.000244	0.5	285.3	NC	0.018128	479.4	P	0.000244	0.1	395.1	NC	0.065566			485.9	P	0.000244	0.1	354.1	NC	0.5	403.5	P	0.000244	-0.1	411.9	NC	0.5	479.4	P	0.000244	0	314.8	NC	0.5	gb:BC024595.1 /DB_XREF=gi:19353280 /FEA=FLmRNA /CNT=223 /TID=Mm.3256.1 /TIER=FL+Stack /STK=32 /UG=Mm.3256 /LL=55946 /UG_GENE=Ap3m1 /DEF=Mus musculus, adaptor-related protein complex AP-3, mu 1 subunit, clone MGC:30415 IMAGE:5026206, mRNA, complete cds. /PROD=adaptor-related protein complex AP-3, mu 1subunit /FL=gb:BC024595.1 gb:NM_018829.2 gb:AF242857.1
1416375_at	379.2	P	0.023926	0.4	303.2	NC	0.028766	340.4	P	0.030273	0.2	333.8	NC	0.018128	379.8	P	0.018555	-0.1	326.2	NC	0.203871			379.2	P	0.023926	0.2	360.6	NC	0.416433	340.4	P	0.030273	0.3	316.5	NC	0.296089	379.8	P	0.018555	0.2	273.4	NC	0.5	gb:BI664885 /DB_XREF=gi:15579118 /DB_XREF=603290334F1 /CLONE=IMAGE:5324120 /FEA=FLmRNA /CNT=223 /TID=Mm.3256.1 /TIER=ConsEnd /STK=0 /UG=Mm.3256 /LL=55946 /UG_GENE=Ap3m1 /UG_TITLE=adaptor-related protein complex AP-3, mu 1 subunit /FL=gb:BC024595.1 gb:NM_018829.2 gb:AF242857.1
1416376_at	279.2	P	0.001221	0.3	327.7	NC	0.153232	281.3	P	0.00293	0.2	287.2	NC	0.074268	277.5	P	0.00293	0.1	217.9	NC	0.48058			279.2	P	0.001221	-0.1	267.1	NC	0.5	281.3	P	0.00293	0.1	292.2	NC	0.5	277.5	P	0.00293	-0.3	311.8	NC	0.5	gb:NM_133706.1 /DB_XREF=gi:19526879 /GEN=1810014L12Rik /FEA=FLmRNA /CNT=165 /TID=Mm.29431.1 /TIER=FL+Stack /STK=94 /UG=Mm.29431 /LL=69071 /DEF=Mus musculus RIKEN cDNA 1810014L12 gene (1810014L12Rik), mRNA. /PROD=RIKEN cDNA 1810014L12 /FL=gb:NM_133706.1 gb:BC018156.1
1416377_at	599.9	P	0.000244	0.2	462.1	NC	0.010135	556.9	P	0.000244	0.2	504.2	NC	0.022932	606.4	P	0.000244	0.2	479.5	I	0.001832			599.9	P	0.000244	0	555.1	NC	0.5	556.9	P	0.000244	0.2	502.7	NC	0.403812	606.4	P	0.000244	0.1	539.6	NC	0.5	gb:NM_016688.1 /DB_XREF=gi:7710019 /GEN=Pdcd7 /FEA=FLmRNA /CNT=127 /TID=Mm.29193.1 /TIER=FL+Stack /STK=94 /UG=Mm.29193 /LL=50996 /DEF=Mus musculus programmed cell death protein 7 (Pdcd7), mRNA. /PROD=programmed cell death protein 7 /FL=gb:AF083929.1 gb:BC022772.1 gb:NM_016688.1
1416378_at	373	P	0.000244	-0.2	465.2	NC	0.5	374.9	P	0.000244	0	456.1	NC	0.5	431	P	0.000244	0	487.8	NC	0.5			373	P	0.000244	-0.1	432.5	NC	0.5	374.9	P	0.000244	-0.3	440.4	NC	0.5	431	P	0.000244	-0.1	408.7	NC	0.51942	gb:NM_021549.1 /DB_XREF=gi:10946987 /GEN=Pnkp /FEA=FLmRNA /CNT=118 /TID=Mm.29545.1 /TIER=FL+Stack /STK=94 /UG=Mm.29545 /LL=59047 /DEF=Mus musculus polynucleotide kinase 3- phosphatase (Pnkp), mRNA. /PROD=polynucleotide kinase 3- phosphatase /FL=gb:AF129451.1 gb:NM_021549.1
1416379_at	208.4	P	0.030273	-0.2	255	NC	0.51942	235.6	P	0.01416	-0.4	237.1	NC	0.5	201.2	P	0.030273	-0.4	263.6	NC	0.5			208.4	P	0.030273	-0.3	236.4	NC	0.715033	235.6	P	0.01416	-0.6	259.5	NC	0.5	201.2	P	0.030273	-0.2	282.3	NC	0.558077	gb:NM_019482.1 /DB_XREF=gi:9506950 /GEN=Panx1 /FEA=FLmRNA /CNT=115 /TID=Mm.142253.1 /TIER=FL+Stack /STK=94 /UG=Mm.142253 /LL=55991 /DEF=Mus musculus pannexin 1 (Panx1), mRNA. /PROD=pannexin 1 /FL=gb:NM_019482.1 gb:AF207817.1
[truncated: 44,327 more rows]
