# Supplementary material for: The Cis-regulatory Logic of the Mammalian Photoreceptor Transcriptional Network
Source: PLoS One. 2007 Jul 25;2(7):e643. doi: 10.1371/journal.pone.0000643 (PMC1916400; doi:10.1371/journal.pone.0000643)
Supplement: Table S7 — Intersection sets from Venn diagram analysis of photoreceptor network. This table includes all possible intersections of sets of genes dysregulated in more than one of the three single mutants: Crx-/-, Nrl-/-, and Nr2e3-/-. For example, ‘Crx-down ∩ Nrl-down’ includes all genes which were downregulated in both Crx-/- and Nrl-/- under high stringency criteria. The set ‘Nrl-down ∩ Nrl-up’ includes one gene, Rs1h, which has two corresponding Affy tags. One of these tags in downregulated in Nrl-/-, the other upregulated. These two tags possibly represent variant transcriptional isoforms which are controlled differently by Nrl. (0.03 MB XLS) [file pone.0000643.s011.xls]

## Sheet: Sheet1
Crx-down ∩ Nrl-down
Gene name	Affy tags
GENE MODEL 1582, (NCBI)	1458506_at
RIKEN CDNA 3010001F23 GENE	1457010_at
RETINITIS PIGMENTOSA GTPASE REGULATOR INTERACTING PROTEIN 1	1421144_at	1454231_a_at	1451785_at	1431357_a_at
GUANINE NUCLEOTIDE BINDING PROTEIN, BETA 1	1417432_a_at	1454696_at
RIKEN CDNA 1110020G09 GENE	1437287_at	1453422_a_at
SIMILAR TO HYPOTHETICAL PROTEIN LOC57653	1443552_at
THIOREDOXIN-LIKE 6	1425696_at
CYCLIC NUCLEOTIDE GATED CHANNEL ALPHA 1	1451763_at
MYOCYTE ENHANCER FACTOR 2C	1421028_a_at	1424852_at	1439946_at	1421027_a_at	1451507_at
RIKEN CDNA 6330407D12 GENE	1434313_at
RIKEN CDNA 9930021J17 GENE	1437371_at
SH2 DOMAIN PROTEIN 1A	1449393_at
ATP-BINDING CASSETTE, SUB-FAMILY A (ABC1), MEMBER 13	1446715_at	1440370_at
ROD OUTER SEGMENT MEMBRANE PROTEIN 1	1448996_at
RETINITIS PIGMENTOSA 1 HOMOLOG (HUMAN)	1424963_at
RIKEN CDNA 9330168M11 GENE	1458418_at
POLYMERASE (DNA DIRECTED), GAMMA 2, ACCESSORY SUBUNIT	1450816_at
DNA SEGMENT, CHR 6, WAYNE STATE UNIVERSITY 176, EXPRESSED	1448904_at	1417953_at
CEREBELLAR DEGENERATION-RELATED 2	1417430_at
ESTROGEN RECEPTOR RELATED 2	1422986_at	1436926_at	1441921_x_at
RIKEN CDNA E130304F04 GENE	1434297_at
POTASSIUM INWARDLY-RECTIFYING CHANNEL, SUBFAMILY J, MEMBER 14	1452243_at
START DOMAIN CONTAINING 7	1449628_s_at
ADIPONECTIN RECEPTOR 1	1439017_x_at	1424312_at	1451311_a_at
WNT1 INDUCIBLE SIGNALING PATHWAY PROTEIN 1	1448594_at	1448593_at
GUANINE NUCLEOTIDE BINDING PROTEIN, ALPHA TRANSDUCING 1	1460212_at
PHOSPHATIDIC ACID PHOSPHATASE TYPE 2C	1451210_at
FMS INTERACTING PROTEIN	1452672_at
RIKEN CDNA 4921509F24 GENE	1453143_at
STERILE ALPHA MOTIF DOMAIN CONTAINING 11	1425288_at
RETINOSCHISIS 1 HOMOLOG (HUMAN)	1421085_at	1421084_at
RIKEN CDNA 2610034M16 GENE	1425408_a_at
COLD SHOCK DOMAIN PROTEIN A	1435800_a_at	1451012_a_at
FASCIN HOMOLOG 2, ACTIN-BUNDLING PROTEIN, RETINAL (STRONGYLOCENTROTUS PURPURATUS)	1440605_at
GH REGULATED TBC PROTEIN 1	1439150_x_at	1425891_a_at
RESISTANCE TO INHIBITORS OF CHOLINESTERASE 8 HOMOLOG B (C. ELEGANS)	1435096_at
RIKEN CDNA 1500016O10 GENE	1438641_x_at	1452807_s_at	1454209_at	1452806_at
VAX2 OPPOSITE STRAND TRANSCRIPT 1	1446754_a_at	1443232_at
RIKEN CDNA A930036K24 GENE	1431174_at
ZINC FINGER, FYVE DOMAIN CONTAINING 28	1443669_at	1434504_at
SUSHI DOMAIN CONTAINING 3	1428975_at
POTASSIUM VOLTAGE GATED CHANNEL, SHAB-RELATED SUBFAMILY, MEMBER 1	1423180_at	1423179_at
NEURAL RETINA LEUCINE ZIPPER GENE	1450946_at
ST8 ALPHA-N-ACETYL-NEURAMINIDE ALPHA-2,8-SIALYLTRANSFERASE 1	1419695_at	1455695_at	1419694_at
ALKALINE PHOSPHATASE 2, LIVER	1423611_at
AQUAPORIN 1	1416203_at
NUCLEOPORIN 62	1447905_x_at
RHODOPSIN	1425172_at	1451617_at	1425171_at	1451618_at
5' NUCLEOTIDASE, ECTO	1428547_at
CDNA SEQUENCE BC016201	1451549_at
PROTEIN DISULFIDE ISOMERASE ASSOCIATED 5	1424650_at
SERINE/THREONINE KINASE 35	1439802_at
RETINOL DEHYDROGENASE 12	1424256_at	1431010_a_at
GUANINE NUCLEOTIDE BINDING PROTEIN (G PROTEIN), GAMMA TRANSDUCING ACTIVITY POLYPEPTIDE 1	1425167_a_at	1451633_a_at	1425168_at
GUANYLATE CYCLASE ACTIVATOR 1B	1425441_at	1425138_at
TUDOR DOMAIN CONTAINING 7	1426716_at
G-PROTEIN SIGNALLING MODULATOR 2 (AGS3-LIKE, C. ELEGANS)	1424895_at
RIKEN CDNA 330010C22 GENE	1444404_at	1436277_at
,GB:BI736087 /DB_XREF=GI:15713100 /DB_XREF=603359238F1 /CLONE=IMAGE:5366529 /FEA=EST /CNT=6 /TID=MM.35149.1 /TIER=CONSEND /STK=3 /UG=MM.35149 /UG_TITLE=ESTS, WEAKLY SIMILAR TO POL2 MOUSE RETROVIRUS-RELATED POL POLYPROTEIN (M.MUSCULUS)	1442190_at
D4, ZINC AND DOUBLE PHD FINGERS, FAMILY 3	1450162_at	1442686_at
SOLUTE CARRIER FAMILY 24 (SODIUM/POTASSIUM/CALCIUM EXCHANGER), MEMBER 1	1451647_at
FERM AND PDZ DOMAIN CONTAINING 1	1435189_at
SERINE/THREONINE KINASE 17B (APOPTOSIS-INDUCING)	1450997_at
CARBOXYPEPTIDASE M	1453009_at	1429413_at
EXPRESSED SEQUENCE AI852064	1440838_at
PHOSPHODIESTERASE 6A, CGMP-SPECIFIC, ROD, ALPHA	1450415_at
TUMOR NECROSIS FACTOR, ALPHA-INDUCED PROTEIN 3	1450829_at	1433699_at
FAS APOPTOTIC INHIBITORY MOLECULE	1418029_at
PROCOLLAGEN, TYPE XIX, ALPHA 1	1421698_a_at
SOLUTE CARRIER ORGANIC ANION TRANSPORTER FAMILY, MEMBER 4A1	1455803_at	1438160_x_at
RECEPTOR ACCESSORY PROTEIN 6	1430128_a_at
RIKEN CDNA A330094K24 GENE	1460479_at
Crx-down ∩ Nrl-up
PHOSPHODIESTERASE 6H, CGMP-SPECIFIC, CONE, GAMMA	1450766_at	1450765_a_at
RETINOSCHISIS 1 HOMOLOG (HUMAN)	1421085_at	1421084_at
,GB:BE949265 /DB_XREF=GI:10527024 /DB_XREF=UI-M-BH3-AVF-A-04-0-UI.S1 /CLONE=UI-M-BH3-AVF-A-04-0-UI /FEA=EST /CNT=7 /TID=MM.150542.1 /TIER=CONSEND /STK=6 /UG=MM.150542 /UG_TITLE=ESTS	1439936_at
RIKEN CDNA 2200002I16 GENE	1449421_a_at
OPSIN 1 (CONE PIGMENTS), SHORT-WAVE-SENSITIVE (COLOR BLINDNESS, TRITAN)	1449132_at	1418552_at
WD REPEAT DOMAIN 31	1423636_at	1459664_at
HEXOKINASE 2	1422612_at
Crx-down ∩ Nr2e3-up
SH2 DOMAIN PROTEIN 1A	1449393_at
AQUAPORIN 1	1416203_at
RIKEN CDNA 3010001F23 GENE	1457010_at
RESISTANCE TO INHIBITORS OF CHOLINESTERASE 8 HOMOLOG B (C. ELEGANS)	1435096_at
RIKEN CDNA 1110020G09 GENE	1437287_at	1453422_a_at
Crx-down ∩ Nr2e3-up
,GB:BE949265 /DB_XREF=GI:10527024 /DB_XREF=UI-M-BH3-AVF-A-04-0-UI.S1 /CLONE=UI-M-BH3-AVF-A-04-0-UI /FEA=EST /CNT=7 /TID=MM.150542.1 /TIER=CONSEND /STK=6 /UG=MM.150542 /UG_TITLE=ESTS	1439936_at
TRANSTHYRETIN	1454608_x_at	1451580_a_at	1459737_s_at	1455913_x_at
CRUMBS HOMOLOG 1 (DROSOPHILA)	1441330_at
MYOSIN, LIGHT POLYPEPTIDE KINASE	1425506_at	1425505_at
GLUCOKINASE REGULATORY PROTEIN	1426059_at
PHOSPHODIESTERASE 6H, CGMP-SPECIFIC, CONE, GAMMA	1450766_at	1450765_a_at
OPSIN 1 (CONE PIGMENTS), SHORT-WAVE-SENSITIVE (COLOR BLINDNESS, TRITAN)	1449132_at	1418552_at
RETINAL G PROTEIN COUPLED RECEPTOR	1422832_at
PROSTAGLANDIN D2 SYNTHASE (BRAIN)	1423859_a_at
HEXOKINASE 2	1422612_at
Crx-up ∩ Nrl-down
empty
Crx-up ∩ Nrl-up
CAAX BOX 1 HOMOLOG C (HUMAN)	1450080_at
CDNA SEQUENCE BC037006	1420008_s_at	1427261_at
CHOLINERGIC RECEPTOR, NICOTINIC, BETA POLYPEPTIDE 4	1457008_at	1425849_at
RIKEN CDNA 0610010G04 GENE	1452601_a_at	1453199_at
FATTY ACID BINDING PROTEIN 7, BRAIN	1450779_at
RIKEN CDNA 1110002N23 GENE	1423503_at	1444895_at
GULONOLACTONE (L-) OXIDASE	1451297_at
RAL GUANINE NUCLEOTIDE DISSOCIATION STIMULATOR-LIKE 3	1431829_a_at
CHOLECYSTOKININ B RECEPTOR	1460663_at	1454770_at
,GB:BB180869 /DB_XREF=GI:16270031 /DB_XREF=BB180869 /CLONE=A230087K08 /FEA=EST /CNT=16 /TID=MM.114886.1 /TIER=STACK /STK=14 /UG=MM.114886 /UG_TITLE=ESTS	1437781_at
AMILORIDE-SENSITIVE CATION CHANNEL 4, PITUITARY	1437091_at
RIKEN CDNA 1110003E01 GENE	1416768_at	1444100_at
MYOCARDIN	1425808_a_at	1425978_at
NUCLEAR FACTOR OF KAPPA LIGHT CHAIN GENE ENHANCER IN B-CELLS 1, P105	1427705_a_at
OLFACTOMEDIN 1	1425784_a_at	1455796_x_at
RETINOID X RECEPTOR GAMMA	1418782_at
EYES ABSENT 1 HOMOLOG (DROSOPHILA)	1443117_at	1457424_at	1421727_at
LEUCINE RICH REPEAT CONTAINING G PROTEIN COUPLED RECEPTOR 5	1441809_at
SUPPRESSOR OF CYTOKINE SIGNALING 3	1455899_x_at	1456212_x_at	1416576_at
GUANINE NUCLEOTIDE BINDING PROTEIN, BETA 3	1449159_at
RIKEN CDNA A930009A15 GENE	1453398_at
B-CELL TRANSLOCATION GENE 2, ANTI-PROLIFERATIVE	1416250_at
CLATHRIN, LIGHT POLYPEPTIDE (LCB)	1453063_at	1460740_at	1456797_at
RIKEN CDNA 1810041L15 GENE	1455515_at	1429440_at
Crx-up ∩ Nr2e3-down
APOLIPOPROTEIN B EDITING COMPLEX 2	1417889_at
Crx-up ∩ Nr2e3-up
GULONOLACTONE (L-) OXIDASE	1451297_at
CHOLECYSTOKININ B RECEPTOR	1460663_at	1454770_at
,GB:BB180869 /DB_XREF=GI:16270031 /DB_XREF=BB180869 /CLONE=A230087K08 /FEA=EST /CNT=16 /TID=MM.114886.1 /TIER=STACK /STK=14 /UG=MM.114886 /UG_TITLE=ESTS	1437781_at
RIKEN CDNA A930009A15 GENE	1453398_at
FATTY ACID BINDING PROTEIN 7, BRAIN	1450779_at
BTB AND CNC HOMOLOGY 2	1437667_a_at	1441657_at
LEUCINE RICH REPEAT CONTAINING G PROTEIN COUPLED RECEPTOR 5	1441809_at
OLFACTOMEDIN 1	1425784_a_at	1455796_x_at
Nrl-down ∩ Nr2e3-down
AQUAPORIN 1	1416203_at
RIKEN CDNA 3010001F23 GENE	1457010_at
,GB:BI647951 /DB_XREF=GI:15562187 /DB_XREF=603276037F1 /CLONE=IMAGE:5316560 /FEA=EST /CNT=46 /TID=MM.87705.1 /TIER=STACK /STK=16 /UG=MM.87705 /UG_TITLE=ESTS	1435436_at
RIKEN CDNA 1110020G09 GENE	1437287_at	1453422_a_at
SH2 DOMAIN PROTEIN 1A	1449393_at
TAF4B RNA POLYMERASE II, TATA BOX BINDING PROTEIN (TBP)-ASSOCIATED FACTOR	1435303_at
RIKEN CDNA 1110051B16 GENE	1445710_x_at	1429099_at
RESISTANCE TO INHIBITORS OF CHOLINESTERASE 8 HOMOLOG B (C. ELEGANS)	1435096_at
Nrl-down ∩ Nr2e3-up
NUCLEAR RECEPTOR SUBFAMILY 2, GROUP E, MEMBER 3	1423631_at
Nrl-up ∩ Nr2e3-down
empty
Nrl-up ∩ Nr2e3-up
FATTY ACID BINDING PROTEIN 7, BRAIN	1450779_at
ADHESION MOLECULE WITH IG LIKE DOMAIN 1	1425851_a_at
RIKEN CDNA 4930554H23 GENE	1454020_at
GUANINE NUCLEOTIDE BINDING PROTEIN, ALPHA TRANSDUCING 2	1422907_at
GULONOLACTONE (L-) OXIDASE	1451297_at
RIKEN CDNA 6620401M08 GENE	1429146_at	1453049_at
CHOLECYSTOKININ B RECEPTOR	1460663_at	1454770_at
,GB:BB180869 /DB_XREF=GI:16270031 /DB_XREF=BB180869 /CLONE=A230087K08 /FEA=EST /CNT=16 /TID=MM.114886.1 /TIER=STACK /STK=14 /UG=MM.114886 /UG_TITLE=ESTS	1437781_at
CHLORIDE CHANNEL CALCIUM ACTIVATED 3	1416306_at
SINGLE-STRAND SELECTIVE MONOFUNCTIONAL URACIL DNA GLYCOSYLASE	1428763_at
EPH RECEPTOR A10	1436093_at
RIKEN CDNA 1110002B05 GENE	1448388_a_at
OLFACTOMEDIN 1	1425784_a_at	1455796_x_at
HEXOKINASE 2	1422612_at
ELONGATION OF VERY LONG CHAIN FATTY ACIDS (FEN1/ELO2, SUR4/ELO3, YEAST)-LIKE 2	1416444_at
DEDICATOR OF CYTOKINESIS 9	1439200_x_at
,GB:BE949265 /DB_XREF=GI:10527024 /DB_XREF=UI-M-BH3-AVF-A-04-0-UI.S1 /CLONE=UI-M-BH3-AVF-A-04-0-UI /FEA=EST /CNT=7 /TID=MM.150542.1 /TIER=CONSEND /STK=6 /UG=MM.150542 /UG_TITLE=ESTS	1439936_at
PHOSPHODIESTERASE 6C, CGMP SPECIFIC, CONE, ALPHA PRIME	1450830_a_at
ADRENERGIC RECEPTOR, BETA 1	1423420_at
OTOPETRIN 3	1429036_at
RHO, GDP DISSOCIATION INHIBITOR (GDI) BETA	1426454_at
LEUCINE RICH REPEAT CONTAINING G PROTEIN COUPLED RECEPTOR 5	1441809_at
LEUCINE RICH REPEAT AND FIBRONECTIN TYPE III DOMAIN CONTAINING 2	1453126_at
PHOSPHODIESTERASE 6H, CGMP-SPECIFIC, CONE, GAMMA	1450766_at	1450765_a_at
ERYTHROID DIFFERENTIATION REGULATOR 1	1452406_x_at
OPSIN 1 (CONE PIGMENTS), SHORT-WAVE-SENSITIVE (COLOR BLINDNESS, TRITAN)	1449132_at	1418552_at
RIKEN CDNA A930009A15 GENE	1453398_at
Crx-dwon ∩ Crx-up
empty
Nrl-down ∩ Nrl-up
RETINOSCHISIS 1 HOMOLOG (HUMAN)	1421085_at	1421084_at
Nr2e3-down ∩ Nr2e3-up
empty
