# Supplementary material for: The Cis-regulatory Logic of the Mammalian Photoreceptor Transcriptional Network
Source: PLoS One. 2007 Jul 25;2(7):e643. doi: 10.1371/journal.pone.0000643 (PMC1916400; doi:10.1371/journal.pone.0000643)
Supplement: Table S8 — Transcription factors downstream of Crx, Nrl, and Nr2e3. List of genes with Gene Ontology classification ‘transcription factor activity’ derived from an analysis of the 628 genes shown to be dysregulated in Crx-/-, Nrl-/-, and/or Nr2e3-/- under high stringency criteria. Those genes highlighted in light green are thought to be sequence-specific TFs. (0.03 MB XLS) [file pone.0000643.s012.xls]

## Sheet: GO_Transcription_factor_activit
Gene symbol	Mouse gene name	Nr2e3_ave	B6_ave	B6_to_Nr2e3_ratio		Crx_ave	129_ave	129_to_Crx_ratio		Nrl_ave	B6_ave	B6_to_Nrl_ratio		Crx;Nrl_ave	B6;129_average	B6;129_to_Crx;Nrl_ratio		Affy_ID(s)	Additional gene information
Nrl	NEURAL RETINA LEUCINE ZIPPER GENE	29946	31197	1.04		10946	30476	2.78		32	31197	967.86		10	30837	3083.7		1450946_at	gb:BG298773 /DB_XREF=gi:13063762 /DB_XREF=602396508F1 /CLONE=IMAGE:4511449 /FEA=FLmRNA /CNT=58 /TID=Mm.20422.1 /TIER=Stack /STK=13 /UG=Mm.20422 /LL=18185 /UG_GENE=Nrl /UG_TITLE=neural retina leucine zipper gene /FL=gb:NM_008736.1 gb:L14935.1
Nr2e3	NUCLEAR RECEPTOR SUBFAMILY 2, GROUP E, MEMBER 3	15144	4040	0.27		5646	6158	1.09		22	4040	184.46		296	5099	17.23		1423631_at	gb:BB540797 /DB_XREF=gi:15412216 /DB_XREF=BB540797 /CLONE=E130109K18 /FEA=FLmRNA /CNT=44 /TID=Mm.103641.1 /TIER=Stack /STK=8 /UG=Mm.103641 /LL=23958 /UG_GENE=Nr2e3 /UG_TITLE=nuclear receptor subfamily 2, group E, member 3 /FL=gb:NM_013708.1 gb:AF204053.1 gb:AF148129.1 gb:BC017521.1
Esrrb	ESTROGEN-RELATED RECEPTOR BETA	4491	4395	0.98		519	4931	9.5		207	4395	21.19		80	4663	58.29		1436926_at	gb:AV333667 /DB_XREF=gi:15406397 /DB_XREF=AV333667 /CLONE=6330549E01 /FEA=EST /CNT=36 /TID=Mm.90048.2 /TIER=Stack /STK=35 /UG=Mm.90048 /LL=26380 /UG_GENE=Esrrb /UG_TITLE=estrogen related receptor, beta
Mef2c	MYOCYTE ENHANCER FACTOR 2C	613	675	1.1		106	1138	10.7		120	675	5.61		92	907	9.86		1421027_a_at	gb:AI595932 /DB_XREF=gi:4604980 /DB_XREF=uk20d09.x1 /CLONE=IMAGE:1969553 /FEA=FLmRNA /CNT=41 /TID=Mm.24001.1 /TIER=Stack /STK=16 /UG=Mm.24001 /LL=17260 /UG_GENE=Mef2c /UG_TITLE=myocyte enhancer factor 2C /FL=gb:NM_025282.1
Otx2	ORTHODENTICLE HOMOLOG 2 (DROSOPHILA)	8398	6193	0.74		9484	4535	0.48		6905	6193	0.9		11720	5364	0.46		1425926_a_at	gb:BC017609.1 /DB_XREF=gi:17160873 /FEA=FLmRNA /CNT=2 /TID=Mm.134516.1 /TIER=FL /STK=1 /UG=Mm.134516 /DEF=Mus musculus, clone MGC:27657 IMAGE:4527414, mRNA, complete cds. /PROD=Unknown (protein for MGC:27657) /FL=gb:BC017609.1
Obox6	OOCYTE SPECIFIC HOMEOBOX 6	85	52	0.61		1472	94	0.06		90	52	0.58		1071	73	0.07		1440257_at	gb:BG069935 /DB_XREF=gi:12552592 /DB_XREF=H3082G07-3 /CLONE=H3082G07 /FEA=EST /CNT=13 /TID=Mm.25863.1 /TIER=ConsEnd /STK=5 /UG=Mm.25863 /LL=52031 /UG_GENE=D17Ertd599e /UG_TITLE=DNA segment, Chr 17, ERATO Doi 599, expressed
Egr1	EARLY GROWTH RESPONSE 1	1671	697	0.42		7420	1557	0.21		1348	697	0.52		7591	1127	0.15		1417065_at	gb:NM_007913.1 /DB_XREF=gi:6681284 /GEN=Egr1 /FEA=FLmRNA /CNT=130 /TID=Mm.181959.1 /TIER=FL+Stack /STK=58 /UG=Mm.181959 /LL=13653 /DEF=Mus musculus early growth response 1 (Egr1), mRNA. /PROD=early growth response 1 /FL=gb:M20157.1 gb:M22326.1 gb:NM_007913.1
Pbx3	PRE B-CELL LEUKEMIA TRANSCRIPTION FACTOR 3	3949	2720	0.69		3368	2434	0.72		5444	2720	0.5		6560	2577	0.39		1447640_s_at	gb:BB554874 /DB_XREF=gi:9641240 /DB_XREF=BB554874 /CLONE=E330015M24 /FEA=EST /CNT=2 /TID=Mm.137604.1 /TIER=ConsEnd /STK=2 /UG=Mm.137604 /UG_TITLE=ESTs
Bach2	BTB AND CNC HOMOLOGY 2	1010	262	0.26		821	246	0.3		653	262	0.4		778	254	0.33		1437667_a_at, 1441657_at	gb:AW553304 /DB_XREF=gi:7198727 /DB_XREF=L0225B12-3 /CLONE=L0225B12 /FEA=EST /CNT=17 /TID=Mm.21908.5 /TIER=Stack /STK=15 /UG=Mm.21908 /LL=12014 /UG_GENE=Bach2 /UG_TITLE=BTB and CNC homology 2
Klf3	KRUPPEL-LIKE FACTOR 3 (BASIC)	784	451	0.58		1176	658	0.56		1409	451	0.32		1264	555	0.44		1454666_at	gb:AV230488 /DB_XREF=gi:15404964 /DB_XREF=AV230488 /CLONE=4631432G23 /FEA=EST /CNT=120 /TID=Mm.30693.1 /TIER=Stack /STK=79 /UG=Mm.30693 /UG_TITLE=ESTs, Weakly similar to simple repeat sequence-containing transcript (Mus musculus) (M.musculus)
Prdm1	PR DOMAIN CONTAINING 1, WITH ZNF DOMAIN	1136	501	0.44		1123	524	0.47		1563	501	0.32		2748	513	0.19		1420425_at	gb:NM_007548.1 /DB_XREF=gi:6680783 /GEN=Prdm1 /FEA=FLmRNA /CNT=16 /TID=Mm.4800.1 /TIER=FL /STK=5 /UG=Mm.4800 /LL=12142 /DEF=Mus musculus PR domain containing 1, with ZNF domain (Prdm1), mRNA. /PROD=B lymphocyte induced maturation protein /FL=gb:U08185.1 gb:NM_007548.1
Trp53	TRANSFORMATION RELATED PROTEIN 53	46	25	0.54		196	86	0.44		135	25	0.19		189	56	0.3		1426538_a_at	gb:BB828014 /DB_XREF=gi:17006257 /DB_XREF=BB828014 /CLONE=G830050F09 /FEA=FLmRNA /CNT=34 /TID=Mm.222.7 /TIER=Stack /STK=26 /UG=Mm.222 /LL=22059 /UG_GENE=Trp53 /UG_TITLE=transformation related protein 53 /FL=gb:M13874.1
Crxos1	CRX OPPOSITE STRAND TRANSCRIPT 1	922	606	0.66		420	621	1.48		3195	606	0.19		1650	614	0.37		1460605_at	gb:AU045294 /DB_XREF=gi:3981477 /DB_XREF=AU045294 /CLONE=J0932G03 /FEA=EST /CNT=13 /TID=Mm.23520.2 /TIER=Stack /STK=9 /UG=Mm.23520 /LL=79401 /UG_GENE=Spz1-pending /UG_TITLE=spermatogenic Zip 1
Rxrg	RETINOID X RECEPTOR GAMMA	329	182	0.55		1325	204	0.15		988	182	0.18		844	193	0.23		1418782_at	gb:NM_009107.1 /DB_XREF=gi:6677828 /GEN=Rxrg /FEA=FLmRNA /CNT=34 /TID=Mm.3475.1 /TIER=FL+Stack /STK=18 /UG=Mm.3475 /LL=20183 /DEF=Mus musculus retinoid X receptor gamma (Rxrg), mRNA. /PROD=retinoid X receptor gamma /FL=gb:M84819.1 gb:NM_009107.1
Nfkb1	NUCLEAR FACTOR OF KAPPA LIGHT CHAIN GENE ENHANCER IN B-CELLS 1, P105	400	346	0.87		1402	465	0.33		1911	346	0.18		1047	406	0.39		1427705_a_at	gb:L28118.1 /DB_XREF=gi:468361 /FEA=mRNA /CNT=1 /TID=Mm.3420.3 /TIER=ConsEnd /STK=0 /UG=Mm.3420 /LL=18033 /UG_GENE=Nfkb1 /UG_TITLE=nuclear factor of kappa light chain gene enhancer in B-cells 1, p105 /DEF=Mouse NF-kappa-B (p105) mRNA.
Nr4a1	NUCLEAR RECEPTOR SUBFAMILY 4, GROUP A, MEMBER 1	920	473	0.51		1920	1399	0.73		3576	473	0.13		2336	936	0.4		1416505_at	gb:NM_010444.1 /DB_XREF=gi:6754215 /GEN=Nr4a1 /FEA=FLmRNA /CNT=128 /TID=Mm.119.1 /TIER=FL+Stack /STK=85 /UG=Mm.119 /LL=15370 /DEF=Mus musculus nuclear receptor subfamily 4, group A, member 1 (Nr4a1), mRNA. /PROD=nuclear receptor subfamily 4, group A, member 1 /FL=gb:NM_010444.1 gb:BC004770.1 gb:J04113.1
En2	ENGRAILED 2	59	40	0.68		35	59	1.7		466	40	0.09		93	50	0.54		1418868_at	gb:NM_010134.1 /DB_XREF=gi:6753751 /GEN=En2 /FEA=FLmRNA /CNT=26 /TID=Mm.4298.1 /TIER=FL+Stack /STK=17 /UG=Mm.4298 /LL=13799 /DEF=Mus musculus engrailed 2 (En2), mRNA. /PROD=engrailed 2 /FL=gb:NM_010134.1 gb:L12705.1
1110051B16Rik	RIKEN CDNA 1110051B16 GENE	526	1708	3.25		104	246	2.36		176	1708	9.7		169	977	5.78		1429099_at, 1445710_x_at	gb:AV321065 /DB_XREF=gi:6290898 /DB_XREF=AV321065 /CLONE=6030430K23 /FEA=EST /CNT=3 /TID=Mm.80771.1 /TIER=ConsEnd /STK=2 /UG=Mm.80771 /UG_TITLE=ESTs
Bcl3	B-CELL LEUKEMIA/LYMPHOMA 3	101	70	0.69		108	14	0.13		8	70	8.73		23	42	1.83		1418133_at	gb:NM_033601.1 /DB_XREF=gi:15809013 /GEN=Bcl3 /FEA=FLmRNA /CNT=51 /TID=Mm.1068.1 /TIER=FL+Stack /STK=29 /UG=Mm.1068 /LL=12051 /DEF=Mus musculus B-cell leukemialymphoma 3 (Bcl3), mRNA. /PROD=B-cell leukemialymphoma 3 /FL=gb:NM_033601.1 gb:AF067774.1
Lmo1	LIM DOMAIN ONLY 1	1397	1065	0.76		998	1495	1.5		191	1065	5.56		457	1280	2.8		1418478_at	gb:NM_057173.1 /DB_XREF=gi:16975505 /GEN=Lmo1 /FEA=FLmRNA /CNT=35 /TID=Mm.12607.1 /TIER=FL+Stack /STK=23 /UG=Mm.12607 /LL=109594 /DEF=Mus musculus LIM only 1 (Lmo1), mRNA. /PROD=LIM only 1 /FL=gb:NM_057173.1
Ankrd33	ANKYRIN REPEAT DOMAIN 33	7952	5830	0.73		279	4019	14.4		8037	5830	0.73		2894	4925	1.7		1451636_at	gb:BC022726.1 /DB_XREF=gi:18490519 /FEA=FLmRNA /CNT=11 /TID=Mm.152952.1 /TIER=FL /STK=4 /UG=Mm.152952 /DEF=Mus musculus, clone MGC:31569 IMAGE:4504539, mRNA, complete cds. /PROD=Unknown (protein for MGC:31569) /FL=gb:BC022726.1
Clbp	CLPB CASEINOLYTIC PEPTIDASE B HOMOLOG (E. COLI)	578	420	0.73		652	483	0.74		1328	420	0.32		1204	452	0.38		1416541_at	gb:NM_009191.1 /DB_XREF=gi:6677982 /GEN=Skd3 /FEA=FLmRNA /CNT=120 /TID=Mm.3990.1 /TIER=FL+Stack /STK=83 /UG=Mm.3990 /LL=20480 /DEF=Mus musculus suppressor of K+ transport defect 3 (Skd3), mRNA. /PROD=suppressor of K+ transport defect 3 /FL=gb:NM_009191.1 gb:U09874.1
Bpnt1	BISPHOSPHATE 3'-NUCLEOTIDASE 1	455	476	1.05		870	712	0.82		1491	476	0.32		1227	594	0.48		1418764_a_at	gb:NM_011794.1 /DB_XREF=gi:6753203 /GEN=Bpnt1 /FEA=FLmRNA /CNT=88 /TID=Mm.18096.1 /TIER=FL+Stack /STK=18 /UG=Mm.18096 /LL=23827 /DEF=Mus musculus bisphosphate 3-nucleotidase 1 (Bpnt1), mRNA. /PROD=bisphosphate 3-nucleotidase 1 /FL=gb:NM_011794.1 gb:AF125043.1 gb:BC011036.1
Ddit3	DNA-DAMAGE INDUCIBLE TRANSCRIPT 3	28	40	1.43		164	58	0.35		216	40	0.19		142	49	0.35		1443897_at	gb:BB200603 /DB_XREF=gi:16271461 /DB_XREF=BB200603 /CLONE=A430025N08 /FEA=EST /CNT=13 /TID=Mm.110220.1 /TIER=ConsEnd /STK=2 /UG=Mm.110220 /UG_TITLE=ESTs
Chd4	RIKEN CDNA 9530019N15 GENE	52	27	0.52		147	126	0.86		155	27	0.17		173	77	0.45		1438476_a_at	gb:BB201828 /DB_XREF=gi:15409730 /DB_XREF=BB201828 /CLONE=A430041P19 /FEA=EST /CNT=13 /TID=Mm.183257.4 /TIER=Stack /STK=10 /UG=Mm.183257 /UG_TITLE=Mus musculus, clone IMAGE:3492938, mRNA, partial cds
Smad3	MAD HOMOLOG 3 (DROSOPHILA)	48	20	0.42		146	88	0.6		153	20	0.13		147	54	0.37		1450471_at	gb:AB008192.1 /DB_XREF=gi:4630836 /GEN=smad3 /FEA=FLmRNA /CNT=19 /TID=Mm.7320.1 /TIER=FL /STK=1 /UG=Mm.7320 /LL=17127 /DEF=Mus musculus mRNA for mSmad3, complete cds. /PROD=mSmad3 /FL=gb:AF016189.1 gb:AB008192.1 gb:NM_016769.1
Gtf2i	GENERAL TRANSCRIPTION FACTOR II I	25	38	1.52		238	220	0.92		329	38	0.11		275	129	0.47		1431675_a_at	gb:AK006796.1 /DB_XREF=gi:12840052 /GEN=Gtf2i /FEA=mRNA /CNT=2 /TID=Mm.22593.5 /TIER=ConsEnd /STK=1 /UG=Mm.22593 /LL=14886 /UG_TITLE=general transcription factor II I /DEF=Mus musculus adult male testis cDNA, RIKEN full-length enriched library, clone:1700055I01:general transcription factor II I, full insert sequence.
