# Supplementary material for: The Cis-regulatory Logic of the Mammalian Photoreceptor Transcriptional Network
Source: PLoS One. 2007 Jul 25;2(7):e643. doi: 10.1371/journal.pone.0000643 (PMC1916400; doi:10.1371/journal.pone.0000643)
Supplement: Table S9 — Sequences of novel photoreceptor cis-regulatory elements. This table includes the full DNA sequences of the 26 novel photoreceptor CREs characterized in this study along with the sequences of the PCR primers used to obtain them. The sequences of the mouse Rho-CRE as well as the control_ Rgs9-CRE are also included. Restriction enzyme sites included in the PCR primers for purposes of cloning are in upper case. Details about the starting vectors and subcloning procedure are given in Supplementary Methods. (0.04 MB XLS) [file pone.0000643.s013.xls]

## Sheet: Sheet1
CRE name	Starting vector	PCR primer #1	PCR primer #2	PCR product (including primers)
Bbs2-CRE	Rho-basal	tccccgGAATTCaggctataagaaagggcagaa	tccccTCTAGAttggctggaggagagagaaa	tcccctctagattggctggaggagagagaaagaagagggaattgtgggtgatgagtcctgtggaatacatcttaaattcagtcagaggtgggttactccctcagcgtttgcctctcactgagtttgttgcactgacatttgttgcaggcaggtcatctttgtcgatctcgggttttgtggctaggttgatggctgccttctctggtattgtgcagaggactttgtgtcatcatgaatgctagtcagtaggtgtgcagcttcttgttaggcaccagctcagctcagcttcaagtctgaagcattgtcttcagtagcagaagtccctttgttttatttttactttatgcatagcagtacagtttacatataaaatagcactgtaatagaatggtctgatat…
Bbs5-CRE	Rho-basal	tccccTCTAGAacaagggtttggggaagttt	tccccgGAATTCttccttgtaccatttcacttagg	tcccctctagaacaagggtttggggaagtttggctacaaaacaaataatccactcactgtacctaaatcctacgcagaatcaggaagctttgtttaaatgaaggcttacgggaatgtgcagtgtctggtttaaatggaggaagagaggaggtggggagttctgccttcaaaccctccacatctgctcctttcaagcagtttccaagtgaccaacctacggccatgtcccattcaggaccccctgttttaaagctaggagtagcccaagaagattagcacatttaatccacttctaagaactctgccgtgaaactgtcagattagcgtggggattgatgctgtggaaatggggcaaggagattccgtgttggggatattagaagacacagggacagagag…
Cabp4-CRE	no-basal	tccccgGAATTCtgatgtagctccctggagtg	ggtaccgCTCGAGcctgtatcccaatcaggatgtt	ggtaccgctcgagcctgtatcccaatcaggatgttactctattagggactcaaagtgacaattctcagccttttccagtatgcctcctcctgcctaaggggccttcactagtcttcttggccacacaaagtgcagctatggtacactctgagataaatgcagcaatgtgtctccatttcacagatggggaaactgagacttggaatgatgaactggctgcttctcctcggcaagaaatggctgagcttaagcatgagccctctgaagctgctgtgccctggcacctttactcctgagaagtttcctagacccatctggtactgccaggccaccctggggcagagggcagggattaggttgactgcctgactcatttaccctaatccgcctcactgtgga…
Cacna1f-CRE	Rho-basal	tcagtcacgatGATATCtcacccaatctcaattgcac	ttcggGGTACCtcctgatctgcattcattttgt	tcagtcacgatgatatctcacccaatctcaattgcacaacctagcctatgtgttatcctcaatagcccctaaccttatgcatagccttagttcccaaatgaaacccagactcaatcctgaccctagcactcactccaaatccagcctcacactaaaccttaatctaaaccctgctaaccaaaagacaatcccccacctccaccacatgggacattagaatccaaaccgcatgatagctacagaccttatcatgaacttgaaggtcatctaacatctagacgccagtactgctatggagtgatttccctggctgtccagaaacagcacagaccctttttcaagttgttattaatttatcttataagtgtgtgtatgtgcctgagtttatgtatgagtgtc…
Cnga1-CRE	no-basal	tccccgGAATTCtggattcttacctgcgcttg	ggtaccgCTCGAGaccccacctgcatagcaata	ggtaccgctcgagaccccacctgcatagcaataacacagtcctaaactcagagggtttatggtacttacagggaggataattatttagctgttaagcaattaattacagtctttaatggtgatcataaagaccaagatgtcattaattggctgtgcgggctgaaggtcttggtggtctgggacacagattattaaatgcttaagaacatggagtgacgagccagaatgtctcaaatcacatcttttttaaaaaatgaaaatctgtaaacaatcaattccatgcaaatgggcattctatagttacaggcactttaaataggattataaagacttagaggacgctgacaaagcaggacagagggcccggttgaaagtagatactaagtagataatctgtgt…
Cngb1b-CRE	no-basal	tccccgGAATTCagcagctggcctctcagac	ggtaccgCTCGAGtgtcccaggtcacatggtt	ggtaccgctcgagtgtcccaggtcacatggttctgcttctctggaaatgtagataaatacagattttggctaaaggtcttgtcctgggccaatggtttttgtgataatgctttaagctgttaaagactccgccacagatatcctactgagtcccagcaggagagaaggacacactcttgtcccccagactgagctgatgggttcctgtcaccttgaggaggctcccagaagcacacaggtaccctggctattggttgtcctgcagcctttctctggctttgtcacattctgtgggaagacagatcctggcttggagcaggttccctagtaactcaaagggccctatgtctaggacactgctggacccgtgggggttgctgcttacttccctgggcgcca…
Crx-CRE	Rho-basal	tccccTCTAGAggggtcgggagtcagtttat	tccccgGAATTCaaaaagcagggaggcagagt	tcccctctagaggggtcgggagtcagtttatccaccatgtcctacatctggtagaacttattggtcctttcttccattaaaaagaaatttatgtgtatgggcatttttgtctacatatgactgtgtactgtgtgagggcagtgcctttggagaccagagttacagttacagaggaatataagtgggtatgtgcatactgggaatcaaacttgggtcgtctggaacagcaaccaattctctcaaccattgaaccatctccccaccacacccctcttcttttataaaggcaaggatttgctacctaggtatggttggcctcagactcatagcaatctgactcccatctgctgggattacagagagctgcttgttcttctgtactttctggccatcttcctt…
Elovl4-CRE	Rho-basal	tccccgGAATTCgagaaagcaacgaatctgtgg	tccccTCTAGAgaagccctgggaatgattg	tcccctctagagaagccctgggaatgattgcagcccttaaaatatagtttaattttttcagaagcaaaaaaccaaaacacaaacaaaaactcatgataggcatcagatgtaggtataaactgaggacaggatcttagccttctgtcatcgaaaggtttataaatacacttcagttgagcactgatttattctttatttttatccacaattattacccaagatctatacaaaggttacattttggtcattgatagaatcttgcagaatgatttaaaacatattcagaggtcacctcttcctgggtccttaatcccttagtatgtcacataatctttttgtaccatctggtgtcttaattagagcctgagaaaagacttgcttgtgtaaacaggattatat…
Gnat1-CRE	no-basal	tccccgGAATTCaggcaaagggacagggtag	ggtaccgCTCGAGaggcacagtaccctctggtc	ggtaccgctcgagaggcacagtaccctctggtccagagacaccccactcttctaagccactgctaattatgtgagcctcttctaatcggtaaaatggggctgagattcaggcaccaccttcctccaagttcatgtaagcttacaagataaggagaggtgaccacagctgggcaaacattaggccctctgtgcctatacctccttcaacactctcctgccagctcccagtccccccactcccgggactaaagggtctgttccctcaattctgccaaataaatgtatataggacaggagtgggagaggactctctaggatctcatctggagacctggaggggggcagaggggtgccaagtcagcagttgaaggattggggccttgccagccagattaaaat…
Gucy2e-CRE	no-basal	ttcggGGTACCaatccctccaagccgattag	tcagtcacgatGATATCccccctagctttagtgtcca	tcagtcacgatgatatcccccctagctttagtgtccacggatgatttttaaaattaactctattatcttatttatctttgtctgtatgtacagacagtgcaccaccaggtgctttctctcagaagctagcactggatcctctggaattggagttacagatgattgtgagccatcatgtgggtgctgggaaatgcacctgggtcctccgaagaaagcagcaaacgctcctaaccattgaacctttatctctcctccttcccacagatgattcttttctgagacggggtttctctgtgtagccctggctgtcctggaactcactctgtagaccaggctggcctcgaactcagaaatccgcctgcctctgcctcccaagtgctgggattaaaggcgtgcgcc…
Impdh1-CRE	Rho-basal	ttcggGGTACCtcaagactggctctggttca	tcagtcacgatGATATCggtgtccggattgagtgtct	tcagtcacgatgatatcggtgtccggattgagtgtctccctaggactaggggaaggtacttgcactttctcaccaggcactgagatccagtgaggcggctgctgttcactccttggaaagacttgtaccccaatgcagggggtctgaaaggcaatgaatgagggtccctggagaaagagttggggcagtgaactgggcctcaagggaacgagctgaaaaaagagacagcggctaatctctggattgtatcgcagtttgaaatgcaatcctactgtccttccggtccaggggatttggacttctttctctaccccatctgctggtgctcagcagcttggggaggtgatctggcagctgggttttgaggggagggtggtctggggaattagccaggtagtt…
Kcnv2-CRE	no-basal	tccccgGAATTCaggcattaccctcaaagctg	ggtaccgCTCGAGagggggcttcaatctcaaat	ggtaccgctcgagagggggcttcaatctcaaattttaaggaatgaagacaggggcactcatgggctctagctaattcggttgattttatctcactcggcacacataccctaagaacttccccagggcaaggctgaccgacatttttattagcaataatctctgccttcttttgattatctggagatttaagaccacataatcaccctccacgtcagagggggtggggagagactgaactggctaagaggcccaaatccctcctaacgcttgcttcttccctatcagcaagattagagctctcaagtctctctgccactagtattcagatctggcaggctagcctggactttttcaggacagaaggaagagcagctttgagggtaatgcctgaattccgg…
Myo7a-CRE	Rho-basal	tccccgGAATTCggccaagttcacaccaaagt	tccccTCTAGAtagttgggcttttcctcctg	tcccctctagatagttgggcttttcctcctgcagaaaacagaccgatttctccaacactgcggccaagatgaggtttctggagctctttcctggctgcggttccagagatgtaccctgggaatctgggggtgtcaaggtccctcagtgggaggggtcgtagcaggcaatgccccttcctctccaggcccacgggcgtcacctaagccgccgttgccatgggcccctggcagatggccgggtttagggttcccaagcgggtggcgcgcgggattaggtgaattaggagcccgcttcgtgtcgtgaggccaccagacccagcgcaccatggagtcccccggaagccctgctgacccaggcgaggcacccgccccgccgcctggcaagtgggctctggtgcg…
Nr2e3-CRE	no-basal	tccccgGAATTCgcagacgccaaaggattact	tccccTCTAGAgtgcagcttctggaacacaa	tcccctctagagtgcagcttctggaacacaagccagtcaccaacttagcaggcatcgtcccaggatgcaggagctacctcctctgtcagacagaatcctggtaggtcaggccgcaggcctgggccctagacagaccctgcctagggcttttaccaagcccaggccctaaggaggtcagcagtgctgcatgcactgttcaaacaccccccccccaggcctctggggagtcagaggaagctgctgacctgtcccctagaggaataattgcattagtaaggtggcctctggtggctttgtcagcagttccaaggctttgagttgagtaatcctttggcgtctgcgaattccgggga
Prcd-CRE	no-basal	tccccgGAATTCcagcctacctctcccaagc	ggtaccgCTCGAGcgttcagacacctcctgtga	ggtaccgctcgagcgttcagacacctcctgtgatagctcactctttctctcccgtatgggagactgaacttagggccttggaaccccaggcaagtactctgctacagagttatcgcctcagagctctttgagacactctcattaggtttcccaggctggcctcagagctctctggagctcagccaggctttgaacttgaggtgctcctcccctccccagtggcttacaggtctttgtcaccgggccaaggccccagatcctctttgaagctatccttgatgcttctaagtcctcaagtgctctgcaggtacatttaacagtgtatggaagtagctcacttagctcgattgcactacgtgccttgatgccaaagcccggatagtagtgaatgttctgggt…
Rdh12-CRE	Rho-basal	tccccTCTAGAgagacgtgaccatcctctgc	tccccgGAATTCtgaagggaaataaatcagttgc	tcccctctagagagacgtgaccatcctctgcccgctgctcaacaagtcctcctacctctgattagttaagaaggcgctattccaaaaaaggagaagcaaagggtgggacagaaatgtttgaccttggtggcaggtgacacctgtgttgggtagagctggtatgaggaagagacactctctcaccatcagatgatcaggagttttggccagacctttggacattattgaggcagtgaggaactaggtgctcagactgtatattgaaacggattaataaggaacttagtgacttggtccataatcctcccccacaatgtcctacaggtcaattgaggataatctttttctagcaagccataattaagcagcccaatggcagcctataccaaaccgtatttt…
Rds-CRE	no-basal	ggtaccgCTCGAGcatgtgaatgctggttttgc	tccccgGAATTCtaccgagtgcgttcagca	ggtaccgctcgagcatgtgaatgctggttttgcctgcgtgtaggtctgtgaatcatttatgtgtctgggctcatgggagccagtattgggtatcagatcccctagaactgagttacagatgggggtgagcttttgtgtgggtgctgggaaccaagtctgaactctctgtaagagcagtcagtgctcttaaccacggagccatctctccaatcccctctcttggcctcagactcacagacccaaaagaacctcactgaggcgtgcaggaactgcccagcctattcttttagccagcctctgtccttttggctctggattcttgagctgagctgggtccagcatgtatatacacggagactcctcctggccatgttttgtattggcatagctttgtctaat…
Rgs9-CRE	Rho-basal	tccccgGAATTCcagcctcttgtcctttcagg	tccccTCTAGAccaggaaaatgtgatttgtgg	tcccctctagaccaggaaaatgtgatttgtgggatcaagagcctcctctgatcccaggatggcaatctgtgtgttttctgtatagttagaaccgtttcttgtcgatggctaatggccagaacagggtgtccgttcccgatggacatgtgggaggtggaatgtacctatggggtgacgtgtttggggacaaagtggttcatttagttctgggcttttaagttagacagtgtgggaagagacactcacaggattaagtcccaggtcacttgtctgccctacctctggctcatgccacttttcataggattatcctgttgagggaattagcccgatggatgttctgtgacaagctgggccctccctgccttgagcctctggagcttagcaactgggtgcagt…
control_Rgs9-CRE	Rho-basal	tccccgGAATTCgctggtaatgatgccaaggt	tccccTCTAGAggtccaaaccagatgcaagt	tcccctctagaggtccaaaccagatgcaagtcagaatacttcctgtgcatcatattaaggtttatcactgtgatgtatgtttaggataaattaacatatcctgaatgcagtcctatttgtggctttaacatctgctgggatcttgcaatatcatcccagaggatagagagatgactgcaactgtgcaatcttaggctcatgacgtaccactttggtttcccagcattccctagggatataccttcttgttaaacagtgatgacctctggaagtgttgatggtcaagtgagggactgtggtagtctcccttttaacaagaacttcctgaggaagtgacatttgagacataggatccctagacatgagacttaggatcaaccataaacaccaaatagcaat…
Rgs9bp-CRE	Rho-basal	ttcggGGTACCttgtggcccagtttccttta	tcagtcacgatGATATCcacgctggttggtagcact	tcagtcacgatgatatccacgctggttggtagcactcattctgttttagacgagacaattttgttaaggtgtggggttgtatcaagcatagtggtggtgggggagggagacattttgttccctagacaagaaaccagttgcagtaagatgcgcgtgggttttgttaccttaatcctttggggcctaggctttgggagtgtgtacggatagaggctcgtgcaaagtgctttctctgtgatacactactgcacttggcagagcctgcctattagtcaccaggagctgcagctatgagaggtttttgtgtcgtgaccccatttagggtcacagccaagaaggttgtggtgtatcctctgcacacttgcttcaagagaagaccgctccatactcatccccgga…
Rho-CRE	no-basal	tccccTCTAGAtggggactggataagtcagg	ttcggGGTACCgacagagaccaaggctgctt	tcccctctagatggggactggataagtcagggggtctcctgggaagagatgggataggtgagttcaggaggagacattgtcaactggagccatgtggagaagtgaatttagggcccaaaggttccagtcgcagcctgaggccaccagactgacatggggaggaattcccagaggactctggggcagacaagatgagacaccctttcctttctttacctaagggcctccacccgatgtcaccttggcccctctgcaagccaattaggccccggtggcagcagtgggattagcgttagtatgatatctcgcggatgctgaatcagcctctggcttagggagagaaggtcactttataagggtctggggggggtcagtgcctggagttgcgctgtgggagcc…
Rom1-CRE	no-basal	tccccgGAATTCctggcttcaacagggctaa	ggtaccgCTCGAGaggtaacccttccctgtcc	ggtaccgctcgagaggtaacccttccctgtccgggacccgaggctcaggccggaggcggggacacacggctgacccttcaccccgccaggctcttgcccggcttccggcccgcaggctcccagaggacctgggaggggacgtagagcttgagatctgggtctcttaagcctgaagcccagcgtaccaaactcacttccgcgaaagggcagggcggggtcacgaaatgggccttaagcccgggggcggggcctttcctaaagggcaaggctaagaagcatcctgaatcggagcctgcagagggttattaaggctagagtggaaggatgtccagggtattggggtcagggtggcattagccctgttgaagccaggaattccgggga
Rp1h-CRE	Rho-basal	tccccgGAATTCtcagcatgctacaaagattgc	tccccTCTAGAtggagattaacatcaccttgga	tcccctctagatggagattaacatcaccttggattaaattaattggctgtacttaatctgtgagcacacatgctagtaataaatccaaagacatttgtttacgtgaaacaagcaggttgcatatccagtgacgtttatacagaccacacaaactatttactcttttcttcgtaaggaaaggttcaacttctggtaagtacaaaactatttgaaatatttctcttaaaaatatggtatgctcattttatttttggcaatatctttcatatatagaacacaaacctctgttttatctttaaccattagaacaatacatgctattaatagttattgtctgttactaaaatctaacagcaatctttgtagcatgctgagaattccgggga
Rpgrip1-CRE	Rho-basal	tcagtcacgatGATATCctgggttgggctggtttt	ttcggGGTACCtttcttaaataacatttagatgcttgc	tcagtcacgatgatatcctgggttgggctggtttttggcaccaggcttttatgtgaattctgaatggactctggtcctcatgccggtgtgtatcaaacacttaccactgagccatctccccagctatagttttgtttccttttatgctaaaagtttttttttctctttcttctgtctttgctctctttcatcccagcaatgacctaaattcagcttcttataaattaatcctcctttaagccagtcaccatctgttctggctctgaagcctgagagttcatcctctgacaatttttcttgcagctaatctttgtacaaagtgctttttagttgatagaatttacatgtcattcgtgttttcttaggatagtagagaatgacttttgagcaagcatctaa…
Rs1h-CRE	Rho-basal	tccccTCTAGAgcttcctggtttcatgagga	tccccgGAATTCgggcactagagaggtaagagagg	tcccctctagagcttcctggtttcatgaggaaccttctaaagttcaaatgatattgaaactcaacagaaagaaggaagggcctcagagtttctataaaaacaactttaaattgcaacaattaatgagaagtcatgtttcttggaaattttaggaggcaaagttgaagcaattgtagaatttaatattgtaagccggactattactgagggttaaggatgaagctattaatagctctgctgggacaagtgtaaatgaggactgtcccaggcaaatcaggacaaagggtcaccctagtttaaatatggattagcataaggccaagcaccactgcagtctaatagaagtctaataaaataatccaaagaaagtcaataaaccctaaagactcaatatattcc…
Tulp1-CRE	Rho-basal	tccccgGAATTCgggggtctcgggtttctt	tccccTCTAGAaggtgtgtcacccggtttag	tcccctctagaaggtgtgtcacccggtttagggattggaaaagaggtgcgaagatattctggtgtgcacaggaaacagggctgcccgggagaggtcctctcgccagaaccctgcagctcttagcttgaagagtttagaagaagaaaggggggttaggatgtggggtgcccagaaggacttggggggctttgagtcttggaagtgaccaccatgcgtggataggacattcacccagagcaggggctgcaacaccccttgggataatccgtggctatttctggtggctccaagggattagagggggatgggagccctagagtcccctcctctccccatgacccctattccgcagcgacccgcccagggacagaagttgaggaaaaagaaacccgagacccc…
Unc119-CRE	Rho-basal	tccccTCTAGAccttgaccaggctgatgtg	tccccgGAATTCtggaagcagaggcctagttg	tcccctctagaccttgaccaggctgatgtggaagcccgtgggctgctgccttttgcaacaggagaccttacagcttagcttggccctgtgcgttggagggcaggttcactggcctctggcctggataactggaggcttattttgcaatggaggaagcttccaggtgaagtcacagcatgtgtctcccagtctggaggaaatggcatagcatgtggaggatgagttaagacaagtgcctctttaagagcccttttctgtgcaggatttgaaaacagggttccaggcctctccaccttgcctgcatcttgtgaccctaatcacacagggctgaggtttgctgtttctggattaccaggccttgaatccagattaggaagctatttctgtccacaaggacga…
Ush3a-CRE	Rho-basal	tccccgGAATTCtgggaagcagtctagggatg	tccccTCTAGAtctctaaaggccccacacc	tcccctctagatctctaaaggccccacaccagcagcctgaaaagccctacactgagtgttcccacccagcctggttccacagtggattcatcagtattccaggagaactttgctttctttttcctcccttctctcaatcttttttaatcctctagttcaggcaattagctctacaaatattagctgcaatcaaggtctagcacatgtagtaatttcccctctaataaatcaatcaattctttctatgaagtgtttttccccctctcacagtcattagagaattacaatgcgacttgaagatcaccagcaacttgaattagtcagggagtgtcaatcaaacttgccagagtttgctttagagataataaaaataagatagatttacaaaggcctcttgtc…
