# Supplementary material for: The Cis-regulatory Logic of the Mammalian Photoreceptor Transcriptional Network
Source: PLoS One. 2007 Jul 25;2(7):e643. doi: 10.1371/journal.pone.0000643 (PMC1916400; doi:10.1371/journal.pone.0000643)
Supplement: Table S10 — Complete datasets for three in silico evolutionary runs. This spreadsheet includes three separate tabs corresponding to the three independent evolutionary runs: Syn1, Syn2, and Syn3. Each tab includes 1000 rows corresponding to the generations of the experiment. For each generation the ‘fitness’ score and genome sequence of the fittest ‘organism’ from that generation are given. The organisms corresponding to the six synthetic CREs assayed (i.e. Syn1-G70 etc.) are highlighted in light green. (0.97 MB XLS) [file pone.0000643.s014.xls]

## Sheet: Syn1
Generation	Fitness score	Genome sequence of fittest organism from this generation
1	0	CCAAGTCCCTTCAACAATGTCTCTCGCAACCCCGAACGCCGCTTGTCTTGACCAAACTCTACGACCAAGTCGTCAATCTCGCGCTCCTCCCAGCCGGCCACCCCCTAGACTTCACTCAGTTCAGTACCAGGCTCCAGTCGACCATTGGCCCTCGGAACCATCTTCTTGCTGCTCACCACGACTCATGTTCGACGCCCCCCCGCCCAAACGCACATCGATCTGTGGGCACTGTCAAAACACTTCACCGGGCGCGCATCTAGACGACACAGACGTCCTAGTTTCGACCCAAAGGTCACGTGCTTGAGTGACCGCCCTGAGCAGAACTCCCCACACCACTTAGGGCCTACTCGCCCGTATCCCACCATTTCGGTCCCAGCACGGGGCGTTGTTCTACGTTACA
2	0	CCAAGTCCCTTCAACAATGTCTCTCGCAACCCTGAACGCCGCTTGTCTTGACCAAACTCTACGACCAAGTCGTCAATCTCGCGCTCCTCCCAGCCGGCCACCCCCTAGACTTCACTCAGTTCAGTACCAGGCTCCAGTCGACCATTGGCCCTCGGAACCATCTTCTTGCTGCTCACCACGACTCATGTTCGACGCCCCCCCGCCCAAACGCACATCGATCTGTGGGCACTGTCAAAACACTTCACCGGGCGCGCATCTAGACGACACAGACGTCCTAGTTTCGACCCAAAGGTCACGTGCTTGAGTGACCGCCCTGAGCAGAACTCCCCACACCACTTAGGGCCTACTCGCCCGTATCCCACCATTTCGGTCCCAGCACGGGGCGTTGTTCTACGTTACA
3	403.959	CCAAGTCCCTTCAACAAAGTCTCTCGCAACCCCGAACGCCGCTTGTCTTGACCAAACTCTACGACCAAGTCGTCAATCTCGCGCTCCTCCCAGCCGGCCACCCCCTAGACTTCACTCAGTTCAGTACCAGGCTCCAGTCGACCATTGGCCCTCGGAACCATCTTCTTGCTGCTCACCACGACTCATGTTCGACGCCCCCCCGCCCAAACGCACATCGATCTGTGGGCACTGTCAAAACACTTCACCGGGCGCGCATCTAGACGACACAGACGTCCTAGTTTCGACCCACCGGTCACGTGCTTGAGTGACCGCCCTGAGCAGAACTCCCCACACCACTTAGGGCCTACTCGCCCGTATCCCACCATTTCGGTCCCAGCACGGGGCGTTGTTCTACGTTACA
4	403.959	CCAAGTCCCTTCAACAATGTCTCTCGCAACCCCGAACGCCGCTTGTCTTGACCAAACTCTACGACCAAGTCGTTAATCTCGCGCTCCTCCCAGCCGGCCACCCCCTAGACTTCACTCAGTTCAGTACCAGGCTCCAGTCGACCATTGGCCCTCGGAACCATCTTCTTGCTGCTCACCACGACTCATGTTCGACGCCCCCCCGCCCAAACGCACATCGTTCTGTGGGCACTGTCAAAACACTTCACCGGGCGCGCATCTAGACGACACAGACGTCCTAGCTTCGACCCAACGGTCACGTGCTTGAGTGACCGCCCTGAGCAGAACTCCCCACACCACTTAGGGCCTACTCGCCCGTATCCCACCATTTCGGTCCCAGCACGGGGCGTTGTTCTACGTTACA
5	403.959	CCAAGTCCCTTCAACAATGTCTCTCGCAACCCCGAACGCCGCTTGTCTTGACCAAACTCTACGACCAAGTCGTTAATCTCGCGCTCCTCCCAGCCGGCCACCCCCTAGACTTCACTCAGTTCAGTACCAGGCTCCAGTCGACCATTGGCCCTCGGAACCATCTTCTTGCTGCTCACCACGACTCATGTTCGACGCCCCCCCGCCCAAACGCACATCGTTCTGTGGGCACTGTCAAAACACTTCACCGGGCGCGCATCTAGACGACACAGACGTCCTAGCTTCGACCCAACGGTCACGTGCTTGAGTGACCGCCCTGAGCAGAACTCCCCACACCACTTAGGGCCTACTCGCCCGTATCCCACCATTTCGGTCCCAGCACGGGGCGTTGTTCTACGTTACA
6	403.959	CCAAGTCCCTTCAACAATGTCTCTCGCAACCCCGAACGCCGCTTGTCTTGACCAAACTCTACGACCAAGTCGTTAATCTCGCGCTCCTCCCAGCCGGCCACCCCCTAGACTTCACTCAGTTCAGTACCAGGCTCCAGTCGACCATTGGCCCCCGGAACCATCTTCTTGCTGCTCACCACGACTCATGTTCGACGCCCCCCCGCCCAAACGCACATCGTTCTGTGGGCACTGTCAAAACACTTCACCGGGCGCGCATCTAGACGACACAGACGTCCTAGCTTCGACCCAACGGTCACGTGCTTGAGTGACCGCCCTGAGCAGAACTCCCCACACCACTTAGGGCCTACTCGCCCGTATCCCACCATTTCGGTCCCAGCACGGGGCGTTGTTCTACGTTACA
7	1435.32	CCAAGTCCCTTCAACAATGTCTCTCGCAACCCCGAACGCCGCTTGTCTTGACCAAACTCTACGACCAAGTCGTTAATCTCGCGCTCCTCCCAGCCGGCCACCCCCTAGACTTCACTCAGTTCAGTACCAGGCTCCAGTCGACCATTGGCCCTCGGAACCATCTTCTTGCTGCCCACCACGACTCATGTTCGACGCCCCCCCGCCCAAACGCACATCGTTCTGTGGGCACTGTCAAAACACTTCACCGGGCGCGCATCTAGACGACACAGACGTCCTAGCTTCGACCCAACGGTCACGTGCTTGAGTGACCGCCCTGAGCAGAACTCCCCACACCACTTAGGGCCTACTCGCCCGTATCCCACCATTTCGGTCCCAGCACGGGGCGTTGTTCTACGTTACA
8	1435.32	CCAAGTCCCTTCAACAATGTCTCTCGCAACCCCGAACGCCGCTTGTCTTGACCAAACTCTACGACCAAGTCGTTAATCTCGCGCTCCTCCCAGCCGACCACCCCCTAGACTTCACTCAGTTCAGTACCAGGCTCCAGTCGACCATTGGCCCTCGGAACCATCTTCTTGCTGCTCACCACGACTCATGTTCGACGCCCCCCCGCCCAAACGCACATCGTTCTGTGGGCACTGTCAAAACACTTCACCGGGCGCGCATCTAGACGACACAGACGTCCTAGCTTCGACCCAACGGTCACCTGCTTGAGTGACCGCCCTGAGCAGAACCCCCCACACCACTTAGGGCCTACTCGCCCGTATCCCACCATTTCGGACCCAGCACGGGGCGTTGTTCTACGTTACA
9	1435.32	CCAAGTCCCTTCAACAATGTCTCTCGCAACCCCGAACGCCGCTTGTCTTGACCAAACTCTACGACCAAGTCGTTAATCTCGCGCTCCTCCCAGCCGACCACCCCCTAGACTTCACTCAGTTCAGTACCAGGCTCCAGTCGACCATTGGCCCTCGGAACCATCTTCTTGCTGCTCACCACGACTCATGTTCGACGCCCCCCCGCCCAAACGCACATCGTTCTGTGGGCACTGTCAAAACACTTCACCGGGCGCGCATCTAGACGACACAGACGTCCTAGCTTCGACCACACGGTCACCTGCTTGAGTGACCGCCCTGAGCAGAACCCCCCACACCACTTAAGGCCTACTCGCCCGTATCCCACCATTTCGGACCCAGCACGGGGCGTTGTTCTACGTTACA
10	1435.32	CCAAGTCCCTTCAACAATGTCTCTCGCAACCCCGAACGCCGCTTGTCTTGACCAAACTCTACGACCAAGTTGTTAATCTCGCGCTCCTCCCAGCCGACCACCCCCTAGACTTCACTCAGTTCAGTACCAGGCTCCAGTCGACCATTGGCCCTCGGAACCATCTTCTTGCTGCTCACCACGACTCATGTTCGACGCCCCCCCGCCCAAACGCACATCGTTCTGTGGGCACTGTCAAAACACTTCACCGGGCGCGCATCTAGACGACACAGACGTCCTAGCTTCGACCACACGGTCACCTGCTTGAGTGACCGCCCTGAGCAGAACCCCCCACACCACTTAAGGCCTACTCGCCCGTATCCCACCATTTCGGACCCAGCACGGGGCGTTGTTCTACGTTACA
11	1811.74	CCAAGTCCCTTCAACAATGTCTCTCGCAACCCCGAACGCCGCTTGTCTTGACCAAACTCTACGACCAAGTCGTTAATCTCGCGCTCCTCCCAGCCGACCACCCCCTAGACTTCACTCAGTTCAGTACCAGGCTCCAGTCGACCATTGGCCCTCGGAACCATCTTCTTGCTGCTCACCACGACTCATGTTCGACGCCCCCCCGCCCAAACGCACATCGTTCTGTGGGCACTGTCAAAACACTTCACCGGGCGCGCATCTAGACGACACAGACGTCCTAGCTTCGACCACACGGTCACCTGCTTGAGTGACCGCCCTGAGCAGAACCCCCCACACCACTTAAGGCCTACTCGCCCGTATCCCACCATTTCGGACCCAGCACGGGGCGTTGTTCTACGTTACA
12	3024.09	CCAAGTCCCTTCAACAATGTCTCTCGCAACCCCGAACGCCGCTTGTCTTGACCAAACTCTACGACCAAGTTGTTAATCTCGCGCTCCTCCCAGCCGACCACCCCCTAGACTTCACTCAGTTCAGTACCAGGCTCCAGTTGACCATTGGCCCTCGGCACCATCTTCTTGCTGCTCACCACGACTCATGTTCGACGCCCCCCCGCCCAAACGCACATCGTTCTGTGGGCACTGTCAAAACACTTCACCGGGCGCGCATCTAGACGACACAGACGTCCTAGCTTCGACCACACGGTCACCTGCTTGAGTGACCGCCCTGAGCAGAACCCCCCACACCACTTAAGGCCTACTCGCCCGTATCCCACCATTTCGGACCCAGCACGGGGCGTTGTTCTACGTTACA
13	35095.2	CCAAGTCCCTTCAACAATGTCTCTCGCAACCCCGAACGCCGCTTGTCTTGACCAAACTCTACGACCAAGTCGTTAATCTCGCGTTCCTCCCAGCCGACCACCCCCTAGACTTCACTCAGTTCAGTACCAGGCTCCAGTCGACCATTGGCCCTCGGAACCATCTTCTTGCTGCTCACCACGACTCATGTTCGACGCCCCCCCGCCCAAACGCACATCGTTCTGTGGGCACTGTCAAAACACTTCACCGGGCGCGCAACTAGACGACAAAGACGTCCTAGCTTCGACCCAACGGTCACCTGCTTGAGTGACCGCCCTGAGCAGAACCCCCCACACCACTTAGGGCCTACTCGCCCGTATCCCACCATTTCGGACCCAGCACGGGGCGTTGTTCTACGTTACA
14	35095.2	CCAAGTCCCTTCAACAATGTCTCTCGCAACCCCGAACGCCGCTTGTCTTGACCAAACTCTACGACCAAGTCGTTAATCTCGCGCTCCTCCCAGCCGGCCACCCCCTAGACTTCACTCAGTTCAGTACCAGGCTCCAGTCGACCATTGGCCCTCGGAATCATCTTCTTGCTGCTCACCACGACTCATGTTCGACGCCCCCCCGTCCAAACGCACATCGTTCTGTGGGCACTGTCAAAACACTTCACCGGGCGCGCATCTAGACGACACAGACGTCCTAGCTTCGACCCAACGGTCACCTGCTTGAGTGACCGCCCTAAGCAGAACCCCCCACACCACTTAGGGCCTACTCGCCCTTATCCCACCATTTCGGACCCAGCACGGGGCGTTGTTCTACGTTACA
15	35095.2	CCAAGTCCCTTCAACAATGTCTCTCGCAACCCCGAACGCCGCTTGTCTTGACCAAACTCTACGACCAAGTCGTTAATCTCGCGCTCCTCCCAGCCGGCCACCCCCTAGACTTCACTCAGTTCAGTACCAGGCTCCAGTCGACCATTGGCCCTCGGAATCATCTTCTTGCTGCTCACCACGACTCATGTTCGACGCCCCCCCGTCCAAACGCACATCGTTCTGTGGGCACTGTCAAAACACTTCACCGGGCGCGCATCTAGACGACACAGACGTCCTAGCTTCGACCCAACGGTCACCTGCTTGAGTGACCGCCCTAAGCAGAACCCCCCACACCACTTAGGGCCTACTCGCCCTTATCCCACCATTTCGGACCCAGCACGGGGCGTTGTTCTACGTTACA
16	66745	CCAAGTCCCTTCAACAATGTCTCTCGCAACCCCGAACGCCGCTTGTCTTGACCAAACTCTACGACCAAGTCGTTAATCTCGCGCTCCTCCCAGCCGGCCACCCCCTAGACTTCACTCAGTTCAGTACCAGGCTCCAGTCGACCATTGGCCCTCGGAATCATCTTCTTGCTGCTCACCACGACTCATGTTCGACGCCCCCCCGTCCAAACGCACATCGTTCTGTGGGCACTGTCAAAACACTTCACCGGGCGCGCATCTAGACGACACAGACGTCCTAGCTTCGACCCAACGGTCACCTGCTTGAGTGACCGCCCTAAGCAGAACCCCCCACACCACTTAGGGCCTACTCGCCCTTATCCCACCATTTCGGACCCAGCACGGGGCGTTGTTCTACGTTACA
17	66745	CCAAGTCCCTTCAACAATGTCTCTCGCAACCCCGAACGCCGCTTGACTTGACCAAACTCTACGACCAAGTTGTTAATCCCGCGCTCCTCCCAGCCGACCACCCCCTAGACTTCACTCAGTTCAGTACCAGGCTCCAGTCGACCATTGGCCCTCGGAACCATCTTCTTGCTGCTCACCACGACTCATGTTCGACGCCCCCCCGCCCAAACGCACATCGTTCTGTGGGCACTGTCAAAACACTTCACCGGCCGCGCATCTAGACGACACAGACGTCCTAGCTTCGACCACACGGTCACCTGCATGAGTGACCGCCCTGAGCAGAACCTCCCACACCACTTAAGGCCTACTCGCCCTTATCCCACCATTACTGACCCAGCACGGGGCGTTGTTCTACGTTACA
18	81194.1	CCAAGTCCCTTCAACAATGTCTCTCGCAACCCCGAACGCCGCTTGACTTGACCAAACTCTACGACCAAGTTGTTAATCCCGCGCTCCTCCCAGCCGACCACCCCCTAGACTTCACTCAGTTCAGTACCAGGCTCCAGTCGACCATTCGCCCTCGGAACCATCTTCTTGCTGCTCACCACGACTCATGTTCGACGCCCCCCCGCCCAAACGCACATCGTTCTGTGGGCACTGTCAAAACACTTCACCGGCCGCGCATCTAGACGACACAGACGTCCTAGCTTCGACCACACGGTCACCTGCATGAGTGACCGCCCTGAGCAGAACCTCCCACACCACTTAAGGCCTACTCGCCCTTATCCCACCATTACTGACTCAGCACGGGGCGTTGTTCTACGTTACA
19	81194.1	CCAAGTCCCTTCAACAATGTCTCTCGCAACCCCGAACGCCGCTTGACTTGACCAAACTCTACGACCAAGTTGTTAATCCCGCGCTCCTCCCAGCCGACCACCCCCTAGACTTCACTCAGTTCAGTACCAGGCTCCAGTCGACCATTCGCCCTCGGAACCATCTTCTTGCTGCTCACCACGACTCATGTTCGACGCCCCCCCGCCCAAACGCACATCGTTCTGTGGGCACTGTCAAAACACTTCACCGGCCGCGCATCTAGACGACACAGACGTCCTAGCTTCGACCACACGGTCACCTGCATGAGTGACCGCCCTGAGCAGAACCTCCCACACCACTTAAGGCCTACTCGCCCTTATCCCACCATTACTGACTCAGCACGGGGCGTTGTTCTACGTTACA
20	143704	CCAAGTCCCTTCAACAATGTCTCTCGCAACCCCGAACTCCGCTTGACTTGACCAAACTCTACGACCAAGTTGTTAATCCCGCGCTCCTCCCAGCCGACCACCCCCTAGACTTCACTCAGTTCAGTACCAGGCTCCAGTCGACCATTGGCCCTCGGAACCATCTTCTTGCTGCTCACCACGACTCATGTTCGACGCCCCCCCGCCCAAACGCACATCGTTCTGTGGGCACTGTCAAAACACTTCACCGGCCGCGCATCTAGACGACACAGACGTCCTAGCTTCGACCACACGGTCACCTGCATGAGTGACCGCCCTGAGCAGAACCTCCCACACCACTTAAGGCCTACTCGCCCTTATCCCACCATTACTGACCCAGCACGGGGCGTTGTTCTACGTTAAA
21	143704	CCAAGTCCCTTCAACAATGTCTCTCGCAACCCCGAACGCCGCTTGACTTGACCAAACTCTACGACCAAGTTGTTAATCCCGCGCTCCTCCCAGCCGACCACCCCCTAGACTTCACTCAGTTCAGTACCAGGCTCCAGTCGACCATTGGCCCTCGGAACCATCTTCTTGCTGCTCACCACGACTCATGTTCGACGCCCCCCCGCCCACACGCACATCGTTCTGTGGGCACTGTCAAAACACTTCACCGGCCGCGCATCTAGACGACACAGACGTCCTTGCTTCGACCACACGGTCACCTGCATGAGTGACCGCCCTGAGCAGAACCTCCCACACCACTTAAGGCCTAATCGCCCTTATCCCACCATTACTGACCCAGCACGGGGCGTTGTTCTACGTTACA
22	143704	CCAAGTCCCTTCAACAATGTCTCTCGCAACCCCGAACGCCGCTTGACTTGACCAAACTCTACGACCAAGTTGTTAATCCCGCGCTCCTCCCAGCCGACCACCCCCTAGACTTCACTCAGTTCAGTACCAGGCTCCAGTCGACCATTGGCCCTCGGAACCATCTTCTTGCTGCTCACCACGACTCATGTTCGACGCCCCCCCGCCCACACGCACATCGTTCTGTGGGCACTGTCAAAACACTTCACCGGCCGCGCATCTAGACGACACAGACGTCCTTGCTTCGACCACACGGTCACCTGCATGAGTGACCGCCCTGAGCAGAACCTCCCACACCACTTAAGGCCTAATCGCCCTTATCCCACCATTACTGACCCAGCACGGGGCGTTGTTCTACGTTACA
23	143704	CCAAGTCCCTTCAACAATGTCTCTCGCAACCCCGAACGCCGCTTGACTTGACCAAACTCTACGACCAAGTTGTTAATCCCGCGCTCCTCCCAGCCGACCACCCCCTAGACTTCACTCAGTTCCGTACCAGGCTCCAGTCGACCATTGGCCCTCGGAACCATCTTCTTGCTGCTCACCACGACTCATGTTCGACGCCCCCCCGCCCACACGCACATCGTTCTGTGGGCACTGTCAAAACACTTCACCGGCCGCGCATCTAGACGACACTGACGTCCTTGCTTCGACCACACGGTCACCTGCATGAGTGACCGCCCTGAGCAGAACCTCCCACACCACTTAAGGCCTAATCGCCCTTATCCCACCATTACTGACCCAGCACGGGGCGTTGTTCTACGTTACA
24	143704	CCAAGTCCCTTCAACAATGTCTCTCGCAACCCCGAACGCCGCTTGACTTGACCAAACTCTACGACCAAGTTGTTAATCCCGCGCTCCTCCCAGCCGACCACCCCCTAGACTTCACTCAGTTCCGTACCAGGCTCCAGTCGACCATTGGCCCTCGGAACCATCTTCTTGCTGCTCACCACGACTCATGTTCGACGCCCCCCCGCCCACACGCACATCGTTCTGTGGGCACTGTCAAAACACTTCACCGGCCGCGCATCTAGACGACACTGACGTCATTGCTTCGACCACACGGTCACCTGCATGAGTGACCGCCCTGAGCAGAACCTCCCACACCACTTAAGGCCTAATCGCCCTTATCCCACCATTACTGACCCAGCACGGGGCGTTGTTCTACGTTACA
25	143704	CCAAGTCCCTTCAACAATGTCTCTCGCAACCCCGAACGCCGCTTGACTTGACCAAACTCTACGACCAAGTTGTTAATCCCGCGCTCCTCCCAGCCGACCACCCCCTAGACTTCACTCAGTTCCGTACCAGGCTCCAGTCGACCATTGGCCCTCGGAACCATCTTCTTGCTGCTCACCACGACTCATGTTCGACGCCCCCCCGCCCACACGCACATCGTTCTGTGGGCACTGTCAAAACACTTCACCGGCCGCGCATCTAGACGACACTGACGTCATTGCTTCGACCACACGGTCACCTGCATGAGTGACCGCCCTGAGCAGAACCTCCCACACCACTTAAGGCCTAATCGCCCTTATCCCACCATTACTGACCCAGCACGGGGCGTTGTTCTACGTTACA
26	179912	CCAAGTCCCTTCAACAATGTCTCTCGCAACCCCGAACGCCGCTTGACTTGACCAAACTCTACGACCAAATTGTTAATCCCGCGCTCCTCCCAGCCGACCACCCCCTAGACTTCACTCAGTTCAGTACCAGGCTCCAGTCGACCATTGGCCCTCGGAACCATCTTCTTGCTGCTCACCACGACTCATGTTCGACGCCCCCCCGCCCACACGCACATCGTTCTGTGGGCACTGTCAAAACACTTCACCGGCCGCGCATCTAGACGACACAGACGTCCTTGCTTCGACCACACGGTCACCTGCATGAGTGACCGCCCTGAGCAGAACCTCCCACACCACTTAAGGCCTAATCGCCCTTATCCCACCATTACTGACCCAGCACGGGGCGTTGTTCTACGTTACA
27	179912	CCAAGTCCCTTCAACAATGTCTCTCGCAACCCCTAACGCCGCTTGACTTGACCAAACTCTACGACCAAGTTGTTAATCCCGCGCTCCTCCCAGCCGACCACCCCCTAGACTTCACTCAGTTCAGTACCAGGCTCCAGTCGACCATTGGCCCTCGGAACCATCTTCTTGCTGCTCACCACGACTCATGTTCGACGCCCCCCCGCCCAAACGCACATCGTTCTGTGGGCACTGTCAAAACACTTCACCGGCCGCGCATCTAGACGACACTGACGTCCTAGCTTCGACCACACGGTCACCTGCATGAGTGACCGCCCTGAGCAGAACCTCCCACACCACTTAAGGCCTAATCCCCCTTATCCCACCATTACTGACCCAGCACGGGGCGTTGTTCTACGTTACA
28	179912	CCAAGTCCCTTCAACAATGTCTCTCGCAACCCCTAACGCCGCTTGACTTGACCAAACTCTACGACCAAGTTGTTAATCCCGCGCTCCTCCCAGCCGACCACCCCCTAGACTTCACTCAGTTCAGTACCAGGCTCCAGTCGACCATTGGCCCTCGGAACCATCTTCTTGCTGCTCACCACGACTCATGTTCGACGCCCCCCCGCCCAAACGCACATCGTTCTGTGGGCACTGTCAAAACACTTCACCGGCCGCGCATCTAGACGACACTGACGTCCTAGCTTCGACCACACGGTCACCTGCATGAGTGACCGCCCTGAGCAGAACCTCCCACACCACTTAAGGCCTAATCCCCCTTATCCCACCATTACTGACCCAGCACGGGGCGTTGTTCTACGTTACA
29	179912	CCAAGTCCCTTCAACAATGTCTCTCGCAACCCCTAACGCCGCTTGACTTGACCAAACTCTACGACCAAGTTGTTAATCCCGCGCTCCTCCCAGCCGACCACCCCCTAGACTTCACTCAGTTCAGTACCAGGCTCCAGTCGACCATTGGCCCTCGGAACCATCTTCTTGCTGCTCACCACGACTCATGTTCGACGCCCCCCCGCCCAAACGCACATCGTTCTGTGGGCACTGTCAAAACACTTCACCGGCCGCGCATCTAGACGACACTGACGTCCTAGCTTCGACCACACGGTCACCTGCATGAGTGACCGCCCTGAGCAGAACCTCCCACACCACTTAAGGCCTAATCCCCCTTATCCCACCATTACTGACCCAGCACGGGGCGTTGTTCTACGTTACA
30	179912	CCAAGTCCCTTCAACAATGTCTCTCGCAACCCCTAACGCCGCTTGACTTGACCAAACTCTACGACCAAGTTGTTAATCCCGCGCTCCTCCCAGCCGACCACCCCCTAGACTTCACTCAGTTCAGTACCAGGCTCCAGTCGACCATTGGCCCTCGGAACCATCTTCTTGCTGCTCACCACGACTCATGTTCGACGCCCCCCCGCCCAAACGCACATCGTTCTGTGGGCACTGTCAAAACACTTCACCGGCCGCGCATCTAGACGACACTGACGTCCTAGCTTCGACCACACGGTCACCTGCATGAGTGACCGCCCTGAGCAGAACCTCCCACACCACTTAAGGCCTAATCCCCCTTATCCCACCATTACTGACCCAGCACGGGGCGTTGTTCTACGTTACA
31	179912	CCAAGTCCCTTCAACAATGTCTCTCGCAACCCCTAACGCCGCTTGACTTGACCAAACTCTACGACCAAGTTGTTAATCCCGCGCTCCTCCCAGCCGACCACCCCCTAGACTTCACTCAGTTCAGTACCAGGCTCCAGTCGACCATTGGCCCTCGGAACCATCTTCTTGCTGCTCACCACGACTCATGTTCGACGCCCCCCCGCCCAAACGCACATCGTTCTGTGGGCACTGTCAAAACACTTCACCGGCCGCGCATCTAGACGACACTGACGTCCTAGCTTCGACCACACGGTCACCTGCATGAGTGACCGCCCTGAGCAGAACCTCCCACACCACTTAAGGCCTAATCCCCCTTATCCCACCATTACTGACCCAGCACGGGGCGTTGTTCTACGTTACA
32	179912	CCAAGTCCCTTCAACAATGTCTCTCGCAACCCCTAACGCCGCTTGACTTGACCAAACTCTACGACCAAGTTGTTAATCCCGCGCTCCTCCCAGCCGACCACCCCCTAGACTTCACTCAGTTCAGTACCAGGCTCCAGTCGACCATTGGCCCTCGGAACCATCTTCTTGCTGCTCACCACGACTCATGTTCGACGCCCCCCCGCCCAAACGCACATCGTTCTGTGGGCACTGTCAAAACACTTCACCGGCCGCGCATCTAGACGACACTGACGTCCTAGCTTCGACCACACGGTCACCTGCATGAGTGACCGCCCTGAGCAGAACCTCCCACACCACTTAAGGCCTAATCCCCCTTATCCCACCATTACTGACCCAGCACGGGGCGTTGTTCTACGTTACA
33	180637	CCAAGTCCCTTCAACAATGTCTCTCGCAACCCCGAACGCCGCTTGACTTGACCAAACTCTACGACCAAGTTGTTAATCCCGCGCTCCTCCCAGCCGACCACCCCCTAGACTTCACTCAGTTCAGTACCAGGCTCCAGTCGACCATTGGCCCTCGGAACCATCTTCTTGCTGCTCACCACGACTCATGTTCGACGCCCCCCCGCCCAAACGCACATCGTTCTGTGCGCACTGTCAAAACACTTCACCGGCCGCGCATCTAGACGACACTGACGTCCTAGCTTCGACCACACGGTCACCTGCATGAGTGACCGCCCTGAGCAGAACCTCCCACACCACTTAAGGCCTAATCCCCCTTATCCCACCATTACTGACCCAGCACGGGGAGTTGTTCTACGTTACA
34	208977	CCAAGTCCCTTCAACAATGTCTCTCGCAACCCCGAACGCCGCTTGACTTGACCAAACTCTACGACCAAGTTGTTAATCCCGCGCTCCTCACAGCCGACCACCCCCTAGACTTCACTCAGTTCAGTACCAGGCTCCAGTCGACCATTGGCCCTCGGAACCATCTTCTTGCTGCTCACCACGACTCATGTTCGACCCCCCCCCGCCCAAACGCACATCGTTCTGTGGGAACTGTCAAAACACTTCACCGGCCGCGCATCTAGACGACACTGACGTCCTAGCTTCGACCACACGGTCACCTGCATGAGTGACCGCCCTGCGCAGAACCTCCCACACCACTTAAGGCCTAATCCCCCTTATCCCACCATTACTGACCCAGCACGGGGCGTTGTTCTACGTTACA
35	265726	CCTAGTCCCTTCAACAATGTCTCTCGCAACCCCGAACGCCGCTTGACTTGACCAAACTCTACGACCAAGTTGTTAATCCCGCGCTCCTCACAGCCGACCACCCCCTAGACTTCACTCAGTTCAGTACCAGGCTCCAGTCGACCATTGGCCCTCGGAACCATCTTCTTGCTGCTCACCACGACTCATGTTCGACCCCCCCCCGCCCAAACGCACATCGTTCTGTGGGAACTGTCAAAACACTTCACCGGCCGCGCATCTAGACGACACTGACGTCCTAGCTTCGACCACACGGTCACCTGCATGAGTGACCGCCCTGCGCAGAACCTCCCACACCACTTAAGGCCTAATCCCCCTTATCCCACCATTACTGACCCAGCACGGGGCGTTGTTCTACGTTACA
36	274877	CCAAGTCCCTTCAACAATGTCTCTCGCAACCCCGAACGCCGCTTGACTTGACCAAACTCTACGACCAAGTTGTTAATCCCGCGCTCCTCCAAGCCGACCACCCCCTAGACTTCACTCAGTTCAGTACCAGGCTCCAGTCGACCCTTGGCCCTCGGAACCATCTTCTTGCTGCTCACCACGACTCATGTTCGACGCCCCCCCGCCCAAACGCACATCGTTCTGTGCGCACTGTCAACACACTTCACCGGCCGCGCATCTAGACGACACTGACGTCCTAGCTTCGACCACACGGTCACCTGCATGAGTGACCGCCCTGAGCAGAACCTCCCACACCACTTAAGGCCTAATCCCCCTTATCCCACCATTACTGACCCAGCACGGGGCGTTGTTCTACGTTACA
37	274877	CCTAGTCCCTTCAACAATGTCTCTCGCAACCCCGAACGCCGCTTGACTTGACCAAACTCTACGACCAAGTTGTTAATCCCGCGCTCCTCACAGCCGACCACCCCCTAGACTTCACTCAGTTCAGTACCAGGCTCCAGTCGACCATTGGCCCTCGGAACCATCTTCTTGCTGCTCACCACGACTCATGTTCGACCCCCCCCCGCCCAAACGCACATCGTTCTGTGGGAACTGTCAAAACACTTCACCGGCCGCGCATCTAGACGACACTGACGTCCTAGCTTCGACCACACGGTCACCTGCATGAGTGACCGCCATGCGCAGAACCTCCCACACCACTTAAGCCCTAATCCCCCTTATCCCACCATTACTGACCCAGCACGGGGCGTTGTTCTACGTTACA
38	277954	CCTAGTCCCTTCAACAATGTCTCTCGCAACCCCGCACGCCGCTTGACTTGACCAAACTCTACGACCAAGTTGTTAATCCCGCGCTCCTCACAGCCGACCACCCCCTAGACTTCACTCAGTTCAGTACCAGGCTCCAGTCGACCATTGGCCCTCGGAACCATCTTCTTGCTGCTCACCACGACTCATGTTCGACCCCCCCCCGCCCAAACGCACATCGTTCTGTGGGAACTGTCAAAACACTTCACCGGCCGCGCATCTAGACGACACTGACGTCCTAGCTTCGACCACACGGTCACCTGCATGAGTGACCGCCATGCGCAGAACCTCCCACACCACTTAAGCCCTAATCCCCCTTATCCCACCATTACTGACCCAGCACGGGGCGTTGTTCTACGTTACA
39	277954	CCAAGTCCCTTCAACAATGTCTCTCGCAACCCCTAACGCCGCTTGACTTGACCAAACTCTACGACCAAGTTGTTAATCCCGCGCTCCTCCCAGCCGACCACCCCCTAGACTTCACTCAGTTCAGTACCAGGCTCCAGTCGACCATTGGCCCTCGGAACCATCTTCTTGCTGCTCACCACGACTCATGTTCGACGCCCCCCCGCCCAAACGCACATCGTTCTGTGGGCACTGTCAAAACACTTCACCGGCCGCGCATCTAGACGACACTGACGTCCTAGCTTCGACCACACGGTCCCCTGCATGAGTGACCGCCCTGAGCAGAACCTCCCACACCACTTAAGGCTTAATCCACCTTATCCCACCATTACTGATCCAGCACGGGGCGTTGTTATACGTTACA
40	307374	CCTAGTCCCTTCAACAATGTCTCTCGCAACCCCGAACGCCGCTTGACTTGACCAAACTCTACGACCAAGTTGTTAATCCCGCGCTCCTCACAGCCGACCACCCCCTAGACTTCACTCAGTTCAGTACCAGGCTCCAGTCGACCATTGGCCCTCGGAACCATCTTCTTGCTGCTCACCACGACTCATGTCCGACCCCCCCCCGCCCAAACGCACATCGTTCTGTGGGAACTGTCAAAACACTTCACCGGCCGCGCATCTAGACGACACTGACGTCCTAGCTTCGACCACACGGTCACCTGCATGAGTGACCGCCATGCGCAGAAACTCCCACACCACTTAAGCCCTAATCCCCCTTATCCCACCATTACTGACCCAGCACGGGGCGTTGTTCTACGTTACA
41	307374	CCAAGTCCCTTCAACAATGTCTCTCGCAACCCCTAACGCCGCTTGACTTGACCAAACACTACGACCAAGTTGTTAATCCCGCGCTCCTCCCAGCCGTCCACCCCCTAGACTTCACTCAGTTCAGTACCAGGCTCCAGTCGACCATTGGCCCTCTGAACCATCTTCTTGCTGCTCACCACGACTCATGTTCGACGCCCCCCCGCCCAAACGCACATCGTTCTGTGGGCACTGTCAAAACACTTCACCGGCCGCGCATCTAGACGACACTGACGTCCTAGCTTCGACCACACGGTCCCCTGCATGAGTGACCGCCCTGAGCAGAACCTCCCACACCACTTACGGCTTAATCCCCCTTATCCCACCATTACTGACTCAGCACGGGGCGTTGTTATACGTTACA
42	316524	CCAAGTCCCTTCAACAATGTCTCTCGCAACCACTAACGCCGCTTGACTTGACCAAACTCTACGACCAAGTTGTTAATCCCGAGCTCCTCCCAGCCGACCACCCCCTAGACTTCACTCAGTTCAGTACCAGGCTCCAGTCGACCATTGGCCCTCGGAACCATCTTCTTGCTGCTCACCACGACTCATGTTCGACGCCCCCCCGCCCAAACGCACATCGTTCTGTGGGCACTGTCAAAACACTTCACCGGCCGCGCATCTAGACGACACTGACGTCCTAGCTTCGACCACACGGTCCCCTGCATGAGTGACCGCCCTGAGCAGAACCTCCCACACCACTTAAGGCTTAATCCACCTTATCCCACCATTACTGATCCAGCACGGGGCGTTGTTATACGTTACA
43	316524	CCTAGTCCCTTCAACAATGTCTCTCGCAACCCCGCACGCCGCTTGACTTGACCAAACTCTACGACCAAGTTGTTAATCCCGCGCTCCTCACAGCCGACCACCCCCTAGACTTCACTCAGTTCAGTACCAGGCTCCAGTCCACCATTGGCCCTCGGAACCATCTTCTTGCTGCTCACCACGACTCATGTTCGACCCCCCCCCGCCCAAACGCACATCGTTCTGTGGGAACTGTCAAAACACTTCACCGGCCGCGCATCTAGACGACACTGACGTCCTAGCTTCGACCACACGGTCACCTGCATGAGTGACCGCCATGCGCAGAACCTCCCACACCACTTAAGCCCTAATCCCCCTTATCCCACCATTACTGACTCAGCACGGGACGTTGTTCTACGTTACA
44	316524	CCTAGTCCCTTCAACAATGTCTCTCGCAACCCCGCACGCCGCTTGACTTGACCAAACTCTACGACCAAGTTGTTAATCCCGCGCTCCTCACAGCCGACCACCCCCTAGACTTCACTCAGTTCAGTACCAGGCTCCAGTCCACCATTGGCCCTCGGAACCATCTTCTTGCTGCTCACCACGACTCATGTTCGACCCCCCCCCGCCCAAACGCACATCGTTCTGTGGGAACTGTCAAAACACTTCACCGGCCGCGCATCTAGACGACACTGACGTCCTAGCTTCGACCACACGGTCACCTGCATGAGTGACCGCCATGCGCAGAACCTCCCACACCACTTAAGCCCTAATCCCCCTTATCCCACCATTACTGACTCAGCACGGGACGTTGTTCTACGTTACA
45	316524	CCTAGTCCCTTCAACAATGTCTCTCGCAACCCCGCACGCCGCTTGACTTGACCAAACTCTACGACCAAGTTGTTAATCCCGCGCTCCTCACAGCCGACCACCCCCTAGACTTCACTCAGTTCAGTACCAGGCTCCAGTCCACCATTGGCCCTCGGAACCATCTTCTTGCTGCTCACCACGACTCATGTTCGACCCCCCCCCGCCCAAACGCACATCGTTCTGTGGGAACTGTCAAAACACTTCACCGGCCGCGCATCTAGACGACACTGACGTCCTAGCTTCGACCACACGGTCACCTGCATGAGTGACCGCCATGCGCAGAACCTCCCACACCACTTAAGCCCTAATCCCCCTTATCCCACCATTACTGACTCAGCACGGGACGTTGTTCTACGTTACA
46	393514	CCTAGTCCCTTCAACAATGTCTCTCGCAACCCCGCACGCCGCTTGACTTGACCAAACTCTACGACCAAGTTGTTAATCCCGCGCTCCTCACAGCCGACCACCCCCTAGACTTCACTCAGTTCAGTACCAGGCTCCAGTCCACCATTGGCCCTCGGAACCATCTTCTTGCTGCTCACCACGACTCATGTTCGACCCCCCCCCGCCCAAACGCACATCGTTCTGTGGGAACTGTCAAAACACTTCACCGGCCGCGCATCTAGACGACACTGACGTCCTAGCTTCGACCACACGGTCACCTGCATGAGTGACCGCCATGCGCAGAACCTCCCACACCACTTAAGCCCTAATCCCCCTTATCCCACCATTACTGACTCAGCACGGGACGTTGTTCTACGTTACA
47	393514	CCTAGTCCCTTCAACAATGTCTCTCGCAACCCCGCACGCCGCTTGACTTGACCAAACTCTACGACCAAGTTCTTAATCCCGCGCTCCTCACAGCCGACCACCCCCTAGACTTCACTCAGTTCAGTACCAGGCTCCAGTCGACCATTGGCCCTCGGAACCATCTTCTTGCTGCTCACCACGACTCATGTTCGACCCCCCCCCGCCCAAACGCACATCGTTCTGTGGGAACTGTCAAAATACTTCACCGGCCGCGCATCTAGACGACACTGACGTCCTAGCTTCGACCACACGGTCACCTGCATTAGTGACCGCCATGCGCAGAACCTCCCACACCACTTAAGCCCTAATCCCCCTTATCCCACCATTACTGACTCAGCACGGGACGTTGTTCTACGTTACA
48	393514	CCTAGTCCCTTCAACAATGTCTCTCGCAACCCCGCACGCCGCTTGACTTGACCAAACTCTACGACCAAGTTCTTAATCCCGCGCTCCTCACAGCCGACCACCCCCTAGACTTCACTCAGTTCAGTACCAGGCTCCAGTCGACCATTGGCCCTCGGAACCATCTTCTTGCTGCTCACCACGACTCATGTTCGACCCCCCCCCGCCCAAACGCACATCGTTCTGTGGGAACTGTCAAAACACTTCACCGGCCGCGCATCTAGACGACACTGACGTCCTAGCTTCGACCACACGGTCACCTGCATTAGTGACCGCCATGCGCAGAACCTCCCACACCACTTAAGCCCTAATCCCCCTTATCCCACCATTACTGACTCAGCACGGGCCGTTGTTCTACGTTACA
49	393514	CCTAGTCCCTTCAACAATGTCTCTCGCAACCCCGCACGCCGCTTGACTTGACCAAACTCTACGACCAAGTTCTTAATCCCGCGCTCCTCACAGCCGACCACCCCCTAGACTTCACTCAGTTCAGTACCAGGCTCCAGTCGACCATTGGCCCTCGGAACCATCTTCTTGCTGCTCACCACGACTCATGTTCGACCCCCCCCCGCCCAAACGCACATCGTTCTGTGGGAACTGTCAAAACACTTCACCGGCCGCGCATCTAAACGACACTGACGTCCTAGCTTCGACCACACGGTCACCTGCATTAGTGACCGCCATGCGCAGAACCTCCCACACCACTTAAGCCCTAATCCCCCTTATCCCACCAATACTGACTCAGCACGGGACGTTGTTCTACGTTACA
50	393514	CCTAGTCCCTTCAACAATGTCTCTCGCAACCCCGCACGCCGCTTGACTTGACCAAACTCTACGACCAAGTTCTTAATCCCGCGCTCCTCACAGCCGACCACCCCCTAGACTTCACTCAGTTCAGTACCAGGCTCCAGTCGACCATTGGCCCTCGGAACCATCTTCTTGCTGCTCACCACGACTCATGTTCGACCCCCCCCCGCCCAAACGCACATCGTTCTGTGGGAACTGTCAAAACACTTCACCGGCCGCGCATCTAAACGACACTGACGTCCTAGCTTCGACCACACGGTCACCTGCATTAGTGACCGCCATGCGCAGAACCTCCCACACCACTTAAGCCCTAATCCCCCTTATCCCACCAATACTGACTCAGCACGGGACGTTGTTCTACGTTACA
51	393514	CCTAGTCCCTTCAACAATGTCTCTCGCAACCCCGCACGCCGCTTGACTTGACCAAACTCTACGACCAAGTTCTTAATCCCGCGCTCCTCACAGCCGACCACCCCCTAGACTTCACTCAGTTCAGTACCAGGCTCCAGTCGACCATTGGCCCTCGGAACCATCTTCTTGCTGCTCACCACGACTCATGTTCGACCCCCCCCCGCCCAAACGCACATCGTTCTGTGGGAACTGTCAAAACACTTCACCGGCCGCGCATCTAAACGACACTGACGTCCTAGCTTCGACCACACGGTCACCTGCATTAGTGACCGCCATGCGCAGAACCTCCCACACCACTTAAGCCCTAATCCCCCTTATCCCACCAATACTGACTCAGCACGGGACGTTGTTCTACGTTACA
52	393514	CCTAGTCCCTTCAACAATGTCTCTCGCAACCCCGCACGCCGCTTGACTTGACCAAACTCTACGACCAAGTTCTTAATCCCGCGCTCCTCACAGCCGACCACCCCCTAGACTTCACTCAGTTCAGTACCAGGCTCCAGTCGACCATTGGCCCTCGGAACCATCTTCTTGCTGCTCACCACGACTCATGTTCGACCCCCCCCCGCCCAAACGCACATCGTTCTGTGGGAACTGTCAAAACACTTCACCGGCCGCGCATCTAAACGACACTGACGTCCTAGCTTCGACCACACGGTCACCTGCATTAGTGACCGCCATGCGCAGAACCTCCCACACCACTTAAGCCCTAATCCCCCTTATCCCACCAATACTGACTCAGCACGGGACGTTGTTCTACGTTACA
53	400271	CCTAGTCCCTTCAACAATGTCTCTCGCAACCCCGCACGCCGTTTGACTTGACCAAACTCTACGACCAAGTTCTTAATCCCGCGCTCCTCACAGCCGACCACCCCCTAGACTTCACTCAGTTCAGTACCAGGCTCCAGTCGACCATTGGCTCTCGGCACCATCTTCTTGCTGCTCACTACGACTCATGTTCGACCCCCCCCCGCCCAAACGCACATCGTACTGTGGGAACTGTCAAAATACTTCACCGGCCGCGCATCTAGACGACACTGACGTCCTAGCTTCGACCACACGGTCACCTGCATTAGTAACCGCCATGCGCAGAACCTCCCACACCACTTAAGCCCTAATCCCCCTTATCCCACCATTACTGACTCAGCACGGGACGTTGTTCTACGTTACA
54	400271	CCTAGTCCCTTCAACAATGTCTCTCGCAACCCCGCACGCCGCTTGACTTGACCAAACTCTACGACCAAGTTCTTAATCCCGCGCTCCTCACAGCCGACCACCCCCTAGACTTCACTCAGTTCAGTACCAGGCTCCAGTCGACCATTGGCCCTCGGACCCATCTTCTTGCTGCTCACCACGACTCATGTTCGACCCCCCCCCGCCCAAACGCACATCGTTCTGTGGGAACTGACAAAACACTTCACCGGCCGCGCATCTAGACGACACTGACGTCCTAGCTTCGACCACACGGTCACCTGCATTAGTGACCGCCATGCGCAGAACCTCCCACACCACCTAAGCCCTAATCCCCCTTATCCCACCATTACTGACTCAGCACGGGCAGTTGTTCTACGTTACA
55	400271	CCTAGTCCCTTCAACAATGTCTCTCGCAACCCCGCACGCCGCTTGACTTGACCAAACTCTACGACCAAGTTCTTAATCCCGCGCTCCTCACAGCCGACCACCCCCTAGACTTCACTCAGTTCAGTACCAGGCTCCAGTCGACCATTGGCCCTCGGACCCATCTTCTTGCTGCTCACCACGACTCATGTTCGACCCCCCCCCGCCCAAACGCACATCGTTCTGTGGGAACTGACAAAACACTTCACCGGCCGCGCATCTAGACGACACTGACGTCCTAGCTTCGACCACACGGTCACCTGCATTAGTGACCGCCATGCGCAGAACCTCCCACACCACCTAAGCCCTAATCCCCCTTATCCCACCATTACTGACTCAGCACGGGCAGTTGTTCTACGTTACA
56	400271	CCTAGTCCCTTCAACAATGTCTCTCGCAACCCCGCACGCCGCTTGACTTGACCAAACTCTACGACCAAGTTCTTAATCCCGCGCTCCTCACAGCCGACCACCCCCTAGACTTCACTCAGTTCAGTACCAGGCTCCAGTCGACCATTGGCCCTCGGACCCATCTTCTTGCTGCTCACCACGACTCATGTTCGACCCCCCCCCGCCCAAACGCACATCGTTCTGTGGGAACTGACAAAACACTTCACCGGCCGCGCATCTAGACGACACTGACGTCCTAGCTTCGACCACACGGTCACCTGCATTAGTGACCGCCATGCGCAGAACCTCCCACACCACCTAAGCCCTAATCCCCCTTATCCCACCATTACTGACTCAGCACGGGCAGTTGTTCTACGTTACA
57	400271	CCTAGTCCCTTCAACAATGTCTCTCGCAACCCCGCACGCCGCTTGACTTGACCAAACTCTACGACCAAGTTCTTAATCCCGCGCTCCTCACAGCCGACCACCCCCTAGACTTCACTCAGTTCAGTACCAGGCTCCAGTCGACCATTGGCCCTCGGACCCATCTTCTTGCTGCTCACCACGACTCATGTTCGACCCCCCCCCGCCCAAACGCACATCGTTCTGTGGGAACTGACAAAACACTTCACCGGCCGCGCATCTAGACGACACTGACGTCCTAGCTTCGACCACACGGTCACCTGCATTAGTGACCGCCATGCGCAGAACCTCCCACACCACCTAAGCCCTAATCCCCCTTATCCCACCATTACTGACTCAGCACGGGCAGTTGTTCTACGTTACA
58	400271	CCTAGTCCCTTCAACAATGTCTCTCGCAACCCCGCACGCCGCTTGACTTGACCAAACTCTACGACCAAGTTCTTAATCCCGCGCTCCTCACAGCCGACCACCCCCTAGACTTCACTCAGTTCAGTACCAGGCTCCAGTCGACCATTGGCCCTCGGACCCATCTTCTTGCTGCTCACCACGACTCATGTTCGACCCCCCCCCGCCCAAACGCACATCGTTCTGTGGGAACTGACAAAACACTTCACCGGCCGCGCATCTAGACGACACTGACGTCCTAGCTTCGACCACACGGTCACCTGCATTAGTGACCGCCATGCGCAGAACTTCCCACACCACCTAAGCCCTAATCCCCCTTATCCCACCATTACTGACTCAGCACGGGCAGTTGTTCTACGTTACA
59	400271	CCTAGTCCCTTCAACAATGTCTCTCGCAACCCCGCACGCCGCTTGACTTGACCAAACTCTACGACCAAGTTCTTAATCCCGCGCTCCTCACAGCCGACCACCCCCTAGACTTCACTCAGTTCAGTACCAGGCTCCAGTCGACCATTGGCCCTCGGACCCATCTTCTTGCTGCTCACCACGACTCATGTTCGACCCCCCCCCGCCCAAACGCACATCGTTCTGTGGGAACTGACAAAACACTTCACCGGCCGCGCATCTAGACGACACTGACGTCCTAGCTTCGACCACACGGTCACCTGCATTAGTGACCGCCATGCGCAGAACTTCCCACACCACCTAAGCCCTAATCCCCCTTATCCCACCATTACTGACTCAGCACGGGCAGTTGTTCTACGTTACA
60	403142	CCTAGTCCCTTCAACAATGTCTCTCGCAACCCCGCACGCCGCTTGACTTGACCAAACTCTACGACCAAGTTCTTAATCCCGCGCTCCTCACAGCCGACCACCCCCTAGACTTCACTCAGTTCAGTACCAGGCTCCAGTCGACCATTGGCCCTCGGACCCATCTTCTTGCTGCTCACCACGACTCATGTTCGACCCCCCCCCGCCCAAACGCACATCGTTCTGTGGGAACTGACAAAACACTTCACCGGCCGCGCATCTAGACGACACTGACGTCCTAGCTTCGACCATACGGTCACCTGCATTAGTGACCGCCATGCGCAGAACTTCCCACACCACCTAAGCCCTAATCCCCCTTATCCCACCATTACTGACTCAGCACGGGCAATTGTTCTACGTTACA
61	403142	CCTATTCCCTTCAACAATGTCTCTCGCAACCCCGCACGCCGCTTGACTCGACCAAACTCTACGACCAAGTTCTTAATCCCGCGCTCCTCACAGCCGACCACCCCCTAGACTTCACTCAGTTCAGTACCAGGCTCCAGTCGACCATTGGCCCTCGGACCCATCTTCTTGCTGCTCACCACGACTCATGTTCGACCCCCCCCCGCCCAAACGCACATCGTTCTGTGGGAACTGACAAAACACTTCACCGGCCGCGCATCTAGACGACACTGACGTCCTACCTTCGACCACACGGTCACCTGCATTAGTGACCGCCATGCGCAGAACCTCCCACACCACCTAAGCCCTAATCCCCCTTATCCCACCATTACTGACTCAGCACGGGCAGTTGTTCTACGTTACA
62	403142	CCTATTCCCTTCAACAATGTCTCTCGCAACCCCGCACGCCGCTTGACTCGACCAAACTCTACGACCAAGTTCTTAATCCCGCGCTCCTCACAGCCGACCACCCCCTAGACTTCACTCAGTTCAGTACCAGGCTCCAGTCGACCATTGGCCCTCGGACCCATCTTCTTGCTGCTCACCACGACTCATGTTCGACCCCCCCCCGCCCAAACGCACATCGTTCTGTGGGAACTGACAAAACACTTCACCGGCCGCGCATCTAGACGACACTGACGTCCTACCTTCGACCACACGGTAACCTGCATTAGTGACCGCCATGCGCAGAACCTCCCACACCACCTAAGCCCTAATCCCCCTTATCCCACCATTACTGACTCAGCACGGGCAGTTGTTCTACGTTACA
63	403142	CCTATTCCCTTCAACAATGTCTCTCGCAACCCCGCACGCCGCTTGACTCGACCAAACTCTACGACCAAGTTCTTAATCCCGCGCTCCTCACAGCCGACCACCCCCTAGACTTCACTCAGTTCAGTACCAGGCTCCAGTCGACCATTGGCCCTCGGACCCATCTTCTTGCTGCTCACCACGACTCATGTTCGACCCCCCCCCGCCCAAACGCACATCGTTCTGTGGGAACTGACAAAACACTTCACCGGCCGCGCATCTAGACGACACTGACGTCCTACCTTCGACCACACGGTAACCTGCATTAGTGACCGCCATGCGCAGAACCTCCCACACCACCTAAGCCCTAATCCCCCTTATCCCACCATTACTGACTCAGCACGGGCAGTTGTTCTACGTTACA
64	405241	CCTATTCCCTTCAACAATGTCTCTCGCAACCCCGCACGCCGCTTGACTCGACCAAACTCTACGACCAAGTTCTTAATCCCGCGCTCCTCACAGCCGACCACCCCCTAGACTTCACTCAGTTCAGTACCAGGCTCCAGTCGACCATTGGCCCTCGGACCCATCTTCTTGCTGCTCACCACGACTCATGTTCGACCCCCCCCCGCCCAAACGCACATCGTTCTGTGGGAACTGACAAAACACTTCACCGGCCGCGCATCTAGACGACACTGACGTCCTACCTTCGACCACACGGTAACCTGAATTAGTGACCGCCATGCGCAGAACCTCCCACACCACCTAAGCCCTAATCCCCCTTATCCCACCATTACTGACTCAGCACGGGCAGTTGTTCTACGTTACA
65	405241	CCTATTCCCTTCAACAATGTCTCTCGCAACCCCGCACGCCGCTTGACTCGACCAAACTCTACGACCAAGTTCTTAATCCCGCGCTCCTCACAGCCGACCACCCCCTAGACTTCACTCAGTTCAGTACCAGGCTCCAGTCGACCATTGGCCCTCGGACCCATCTTCTTGCTGCTCACCACGACTCATGTTCGACCCCCCCCCGCCCAAACGCACATCGTTCTGTGGGAACTGACAAAACACTTCACCGGCCGCGCATCTAGACGACACTGACGTCCTACCTTCGACCACACGGTAACCTGAATTAGTGACCGCCATGCGCAGAACCTCCCACACCACCTAAGCCCTAATCCCCCTTATCCCACCATTACTGACTCAGCACGGGCAGTTGTTCTACGTTACA
66	405241	CCTATTCCCTTCAACAATGTCTCTCGCAACCCCGCACGCCGCTTGACTCGACCAAACTCTACGACCAAGTTCTTAATCCCGCGCTCCTCACAGCCGACCACCCCCTAGACTTCACTCAGTTCAGTACCAGGCTCCAATCGACCATTGGCCCTCGGACCCATCTTCTTGCTGCTCACCACGACTCATGTTCGACCCCCCCCCGCCCAAACGCACATCGTTCTGTGGGAACTGACAAAACACTTCACCGGCCGAGCATCTAGACGACACTGACGTCCTACCTTCGACCACACGGTAACCTGAATTAGTGACCGCCATGCGCAGAACCTCCCACACCACCTAAGCCCTAATCCCCCTTATCCCACCATTACTGACTCAGCACGGGCAGTTGTTCTACGTTACA
67	405241	CCTATTCCCTTCAACAATGTCTCTCGCAACCCCGCACGCCGCTTGACTCGACCAAACTCTACGACCAAGTTCTTAATCCCGCGCTCCTCACAGCCGACCACCCCCTAGACTTCACTCAGTTCAGTACCAGGCTCCAATCGACCATTGGCCCTCGGACCCATCTTCTTGCTGCTCACCACGACTCATGTTCGACCCCCCCCCGCCCAAACGCACATCGTTCTGTGGGAACTGACAAAACACTTCACCGGCCGAGCATCTAGACGACACTGACGTCCTACCTTCGACCACACGGTAACCTGAATTAGTGACCGCCATGCGCAGAACCTCCCACACCACCTAAGCCCTAATCCCCCTTATCCCACCATTACTGACTCAGCACGGGCAGTTGTTCTACGTTACA
68	405241	CCTATTCCCTTCAACAATGTCTCTCGCAACCCCGCACGCCGCTTGACTCGACCAAACTCTACGACCAAGTTCTTAATCCCGCGCTCCTCACAGCCGACCACCCCCTAGACTTCACTCAGTTCAGTACCAGGCTCCAATCGACCATTGGCCCTCGGACCCATCTTCTTGCTGCTCACCACGACTCATGTTCGACCCCCCCCCGCCCAAACGCACATCGTTCTGTGGGAACTGACAAAACACTTCACCGGCCGAGCATCTAGACGACACTGACGTCCTACCTTCGACCACACGGTAACCTGAATTAGTGACCGCCATGCGCAGAACCTCCCACACCACCTAAGCCCTAATCCCCCTTATCCCACCATTACTGACTCAGCACGGGCAGTTGTTCTACGTTACA
69	405241	CCTATTCCCTTCAACAATGTCTCTCGCAACCCCGCACGCCGCTTGACTCGACCAAACTCTACGACCAAGTTCTTAATCCCGCGCTCCTCACAGCCGACCACCCCCTAGACTTCACTCAGTTCAGTACCAGGCTCCAATCGACCATTGGCCCTCGGACCCATCTTCTTGCTGCTCACCACGACTCATGTTCGACCCCCCCCCGCCCAAACGCACATCGTTCTGTGGGAACTGACAAAACACTTCACCGGCCGAGCATCTAGACGACACTGACGTCCTACCTTCGACCACACGGTAACCTGAATTAGTGACCGCCATGCGCAGAACCTCCCACACCACCTAAGCCCTAATCCCCCTTATCCCACCATTACTGACTCAGCACGGGCAGTTGTTCTACGTTACA
70	405241	CCTATTCCCTTCAACAATGTCTCTCGCAACCCCGCACGCCGCTTGACTCGACCAAACTCTACGACCAAGTTCTTAATCCCGCGCTCCTCACAGCCGACCACCCCCTAGACTTCACTCAGTTCAGTACCAGGCTCCAATCGACCATTGGCCCTCGGACCCATCTTCTTGCTGCTCACCACGACTCATGTTCGACCCCCCCCCGCCCAAACGCACATCGTTCTGTGGGAACTGACAAAACACTTCACCGGCCGAGCATCTAGACGACACTGACGTCCTACCTTCGACCACACGGTAACCTGAATTAGTGACCGCCATGCGCAGAACCTCCCACACCACCTAAGCCCTAATCCCCCTTATCCCACCATTACTGACTCAGCACGGGCAGTTGTTCTACGTTACA
71	405241	CCTATTCCCTACAACAATGTCTCTCGCAACCCCGCACGCCGCTTGACTCGACCAAACTCTACGACCAAGTTCTTAATCCCGCGCTCCTCACAGCCGACCACCCCCTAGACTTCACTCAGTTCAGTACCAGGCTCCAATCGACCATTGGCCCTCGGACCCATCTTCTTGCTGCTCACCACGACTCATGTTCGACCCCCCCCCTCCCAAACGCACATCGTTCTGTGGGAACTGACAAAACACTTCACCGGCCGAGCATCTAGACGACACTGACGTCCTACCTTCGACCACACGGTAACCTGAATTAGTGACCGCCATGCGCAGAACCTCCCACACCACCTAAGCCCTAATCCCCCTTATCCCACCATTACTGACTCAGCACGGGCAGTTGTTCTACGTTACA
72	405241	CCTATTCCCTACAACAATGTCTCTCGCAACCCCGCACGCCGCTTGACTCGACCAAACTCTACGACCAAGTTCTTAATCCCGCGCTCCTCACAGCCGACCACCCCCTAGACTTCACTCAGTTCAGTACCAGGCTCCAATCGACCATTGGCCCTCGGACCCATCTTCTTGCTGCTCACCACGACTCATGTTCGACCCCCCCCCTCCCAAACGCACATCGTTCTGTGGGAACTGACAAAACACTTCACCGGCCGAGCATCTAGACGACACTGACGTCCTACCTTCGACCACACGGTAACCTGAATTAGTGACCGCCATGCGCAGAACCTCCCACACCACCTAAGCCCTAATCCCCCTTATCCCACCATTACTGACTCAGCACGGGCAGTTGTTCTACGTTACA
73	458607	CCTATTCCCTTCAATAATGTCTCTCGCAACCCCGCACGCCGCTTGACTCCACCAAACTCTACGACCAAGTTCTTAATCCCGCGCTCCTCACAGCCGACCACCCCCTAGACTTCACTCAGTTAAGTACCAGGCTCCAGTCGACCATTGGCCCTCGGACCCATCTTCTTGCTGCTCACCACGACTCATGTTCGACCCCCCCCCGCCCAAACGCACTTCGTTCTGTGGGAACTGACAAAACACTTCACCGGCCGCGCATCTAGACGACACTGACGTCCTACCTTCGACCACACGGAAACCTGAATTAGTGACCGCCATGCGCAGAACCTCCCACACCACCTAAGCCCTAATCCCCCTTATCCCACCATTACTGACTCAGCACGGGCAGTTGTTCTACGTTACA
74	458607	CCTATTCCCTTCAACAATGTCTCTCGCAACCCCGCACGCCGCTTGACTCGACCAAACTCTACGACCAAGTTCATAATCCCGCGCTCCTCACAGCCGACCACCCCCTAGACTTCACTCAGTTCAGTACCAGGCTCCAGTCGACCATTGGCCCTCGGACCCATCTTCTTGCTGCTCACCACGACTCATGTTCGACCCCCCCCCGCCCAAACGCACATCGTCCTGTGGGAACTGACAAAACACTTCACCGGCCGCGCATCTAGACGACACTGACGTCCTACCTTCGACCACACGGTAACCTGAATTAGTGACCGCCATGCGCAGAACATCCCACACCACCTAAGCCCTAATCCCCCTAATCCCACCATTACTGACTCAGCACGGCCAGTTGTTCCACGTTACA
75	458607	CCTATTCCCTTCAACAATGTCTCTCGCAACCCCGCACGCCGCTTGACTCGACCAAACTCTACGACCAAGTTCATAATCCCGCGCTCCTCACAGCCGACCACCCCCTAGACTTCACTCAGTTCAGTACCAGGCTCCAGTCGACCATTGGCCCTCGGACCCATCTTCTTGCTGCTCACCACGACTCATGTTCGACCCCCCCCCGCCCAAACGCACATCGTCCTGTGGGAACTGACAAAACACTTCACCGGCCGCGCATCTAGACGACACTGACGTCCTACCTTCGACCACACGGTAACCTGAATTAGTGACCGCCATGCGCAGAACATCCCACACCACCTAAGCCCTAATCCCCCTAATCCCACCATTACTGACTCAGCACGGCCAGTTGTTCCACGTTACA
76	458607	CCTATTCCCTTCAACAATGTCTCTCGCAACCCCGCACGCCGCTTGACTCGACCAAACTCTACGACCAAGTTCATAATCCCGCGCTCCTCACAGCCGACCACCCCCTAGACTTCACTCAGTTCAGTACCAGGCTCCAGTCGACCATTGGCCCTCGGACCCATCTTCTTGCTGCTCACCACGACTCATGTTCGACCCCCCCCCGCCCAAACGCACATCGTCCTGTGGGAACTGACAAAACACTTCACCGGCCGCGCATCTAGACGACACTGACGTCCTACCTTCGACCACACGGTAACCTGAATTAGTGACCGCCATGCGCAGAACATCCCACACCACCTAAGCCCTAATCCCCCTAATCCCACCATTACTGACTCAGCACGGCCAGTTGTTCCACGTTACA
77	458607	CCTATTCCCTTCAACAATGTCTCTCGCAACCCCGCACGCCGCTTGACTCGACCAAACTCTACGACCAAGTTCATAATCCCGCGCTCCTCACAGCCGACCACCCCCTAGACTTCACTCAGTTCAGTACCAGGCTCCAGTCGACCATTGGCCCTCGGACCCATCTTCTTGCTGCTCACCACGACTCATGTTCGACCCCCCCCCGCCCAAACGCACATCGTCCTGTGGGAACTGACAAAACACTTCACCGGCCGCGCATCTAGACGACACTGACGTCCTACCTTCGACCACACGGTAACCTGAATTAGTGACCGCCATGCGCAGAACATCCCACACCACCTAAGCCCTAATCCCCCTAATCCCACCATTACTGACTCAGCACGGCCAGTTGTTCCACGTTACA
78	458607	CCTATTCCCTTCAACAATGTCTCTCGCAACCCCGCACGCCGCTTGACTCGACCAAACTCTACGACCAAGTTCATAATCCCGCGCTCCTCACAGCCGACCACCCCCTAGACTTCACTCAGTTCAGTACCAGGCTCCAGTCGACCATTGGCCCTCGGACCCATCTTCTTGCTGCTCACCACGACTCATGTTCGACCCCCCCCCGCCCAAACGCACATCGTCCTGTGGGAACTGACAAAACACTTCACCGGCCGCGCATCTAGACGACACTGACGTCCTACCTTCGACCACACGGTAACCTGAATTAGTGACCGCCATGCGCAGAACATCCCACACCACCTAAGCCCTAATCCCCCTAATCCCACCATTACTGACTCAGCACGGCCAGTTGTTCCACGTTACA
79	458607	CCTATTCCCTTCAACAATGTCTCTCGCAACCCCGCACGCCGCTTGACTCGACCAAACTCTACGACCAAGTTCATAATCCCGCGCTCCTCACAGCCGACCACCCCCTAGACTTCACTCAGTTCAGTACCAGGCTCCAGTCGACCATTGGCCCTCGGACCCATCTTCTTGCTGCTCACCACGACTCATGTTCGACCCCCCCCCGCCCAAACGCACATCGTCCTGTGGGAACTGACAAAACACTTCACCGGCCGCGCATCTAGACGACACTGACGTCCTACCTTCGACCACACGGTAACCTGAATTAGTGACCGCCATGCGCAGAACATCCCACACCACCTAAGCCCTAATCCCCCTAATCCCACCATTACTGACTCAGCACGGCCAGTTGTTCCACGTTACA
80	458607	CCTATTCCCTTCAACAATGTCTCTCGCAACCCCGCACGCCGCTTGACTCGACCAAACTCTACGACCAAGTTCATAATCCCGCGCTCCTCACAGCCGACCACCCCCTAGACTTCACTCAGTTCAGTACCAGGCTCCAGTCGACCATTGGCCCTCGGACCCATCTTCTTGCTGCTCACCACGACTCATGTTCGACCCCCCCCCGCCCAAACGCACATCGTCCTGTGGGAACTGACAAAACACTTCACCGGCCGCGCATCTAGACGACACTGACGTCCTACCTTCGACCACACGGTAACCTGAATTAGTGACCGCCATGCGCAGAACATCCCACACCACCTAAGCCCTAATCCCCCTAATCCCACCATTACTGACTCAGCACGGCCAGTTGTTCCACGTTACA
81	459889	CCTATTCCCTTCAACAATGTCTCTCGCAACCCCGCACGCCGCTTGACTCGACCAAACTCTATGACCAAGTTCATAATCCCGCGCTCCTCACAACCGACCACCCCTTAGACTTCACTCATTTCAGTACCAGGCTCCAGTCGACCATTGGCCCTCGGACCCATCTTCTTGCTGCTCACCACGACTCATGTTCGACCCCCCCCCGCCCAAACGCACATCGTCCTGTGGGAACTGACAAAACACTTCACCGGCCGCGCATCTAGACGACACTGACGTCCTACCTTCGACCACACGGTAACCTGAATTAGTGCCCGCCATGCGCAGAACATCCCACACAACCTAAGCCCTAATCCCCCTAATCCCACCATTACTGACTCAGCACGGCCAGTTGTTCCACGTTACA
82	459889	CCTATTCCCTTCAACAATGTCTCTCGCAACCCCGCACGCCGCTTGACTCGACCAAACTCTATGACCAAGTTCCTAATCCCGCGCTCCTCACAACCGACCACCCCTTAGACTTCACTCATTTCAGTACCAGGCTCCAGTCGACCATTGGCCCTCGGACCCATCTTCTTGCTGCTCACCACGACTCATGTTCGACCCCCCCCCGCCCAAACGCACATCGTCCTGTGGGAACTGACAAAACACTTCACCGGCCGCGCATCTAGACGACACTGACGTCCTACCTTCGACCACACGGTAACTTGAATTAGTGCCCGCCATGCGCAGAACATCCCACACCACCTAAGCCCTAATCCCCCTAATCCCACCATTACTGACTCAGCACGGCCAGTTGTTCCACGTTACA
83	459889	CCTATTCCCTTCAACAATGTCTCTCGCAACCCCGCACGCCGCTTGACTCGACCAAACTCTATGACCAAGTTCCTAATCCCGCGCTCCTCACAACCGACCACCCCTTAGACTTCACTCATTTCAGTACCAGGCTCCAGTCGACCATTGGCCCTCGGACCCATCTTCTTGCTGCTCACCACGACTCATGTTCGACCCCCCCCCGCCCAAACGCACATCGTCCTGTGGGAACTGACAAAACACTTCACCGGCCGCGCATCTAGACGACACTGACGTCCTACCTTCGACCACACGGTAACTTGAATTAGTGCCCGCCATGCGCAGAACATCCCACACCACCTAAGCCCTAATCCCCCTAATCCCACCATTACTGACTCAGCACGGCCAGTTGTTCCACGTTACA
84	459889	CCTATTCCCTTCAACAATGTCTCTCGCAACCCCGCACGCCGCTTGACTCGACCAAACTCTATGACCAAGTTCCTAATCCCGCGCTCCTCACAACCGACCACCCCTTAGACTTCACTCATTTCAGTACCAGGCTCCAGTCGACCATTGGCCCTCGGACCCATCTTCTTGCTGCTCACCACGACTCATGTTCGACCCCCCCCCGCCCAAACGCACATCGTCCTGTGGGAACTGACAAAACACTTCACCGGCCGCGCATCTAGACGACACTGACGTCCTACCTTCGACCACACGGTAACTTGAATTAGTGCCCGCCATGCGCAGAACATCCCACACCACCTAAGCCCTAATCCCCCTAATCCCACCATTACTGACTCAGCACGGCCAGTTGTTCCACGTTACA
85	459889	CCTATTCCCTTCAACAATGTCTCTCGCAACCCCGCACGCCGCTTGACTCGACCAAACTCTATGACCAAGTTCCTAATCCAGCGCTCCTCACAACCGACCACCCCTTAGACTTCACTCATTTCAGTACCAGGCTCCAGTCGACCATTGGCCCTCGGACCCATCTTCTTGCTGCTCACCACGACTCATGTTCGACCCCACCCCGCCCAAACGCACATCGTCCTGTGGGAACTGACAAAACACTTCACCGGCCGCGCATCTAGACGACACTGACGTCCAACCTTCGACCACACGGTAACCTGAATTAGTGCCCGCCATGCGCAGAACATCCCACACCACCTAAGCCCTAATCCCCCTAATCCCACCATTACTGACTCAGCACGGCCAGTTGTTCCACGTTACA
86	459889	CCTATTCCCTTCAACAATGTCTCTCGCCACCCCGCACGCCGCTTGACTCGACCAAACTCTATGACCAAGTTCCTAATCCCGCGCTCCTCACAACCGACCACCCCTTAGACTTCACTCATTTCAGTACCAGGCTCCAGTCGACCATTGGCCCTCGGACCCATCTTCTTGCTGCTCACCACGACTCATGTTCGACCCCCCCCCGCCCAAACGCACATCGTCCTGTGGGAACTGACAAAACACTTCACCGGCCGCGCATCTAGACGACACTGACGTCCTACCTTCGACCACACGGTAACTTGAATTAGTGCCCGCCATGCGCAGAACATCCCACACCACCTAAGCCCTAATCCCCCTAATCCCACCATTACTGACTCAGCACGGCCAGTTGTTCCACCTTACA
87	459889	CCTATTCCCTTCAACAATGTCTCTCGCCACCCCGCACGCCGCTTGACTCGACCAAACTCTATGACCAAGTTCCTAATCCCGCGCTCCTCACAACCGACCACCCCTTAGACTTCACTCATTTCAGTACCAGGCTCCAGTCGACCATTGGCCCTCGGACCCATCTTCTTGCTGCTCACCACGACTCATGTTCGACCCCCCCCCGCCCAAACGCACATCGTCCTGTGGGAACTGACAAAACACTTCACCGGCCGCGCATCTAGACGACACTGACGTCCTACCTTCGACCACACGGTAACTTGAATTAGTGCCCGCCATGCGCAGAACATCCCACACCACCTAAGCCCTAATCCCCCTAATCCCCCCATTACTGACTCAGCACGGCCAGTTGTTCCACCTTACA
88	459889	CCTATTCCCTTCAACAATGTCTCTCGCCACCCCGCACGCCGCTTGACTCGACCAAACTCTATGACCAAGTTCCTAATCCCGCGCTCCTCACAACCGACCACCCCTTAGACTTCACTCATTTCAGTACCAGGCTCCAGTCGACCATTGGCCCTCGGACCCATCTTCTTGCTGCTCACCACGACTCATGTTCGACCCCCCCCCGCCCAAACGCACATCGTCCTGTGGGAACTGACAAAACACTTCACCGGCCGCGCATCTAGACGACACTGACGTCCTACCTTCGACCACACGGTAACTTGAATTAGTGCCCGCCATGCGCAGAACATCCCACACCACCTAAGCCCTAATCCCCCTAATCCCCCCATTACTGACTCAGCACGGCCAGTTGTTCCACCTTACA
89	459889	CCTATTCCCTTCAACAATGTCTCTCGCAACCCCGCACGCCGCTTGACTCGACCAAACTCTTTGACCAAGTTCCTAATCCCGCGCTCCTCACAACCGACCACCCCTTAGACTTCACTCATTTCAGTACCAGGCTCCAGTCGACCATTGGCCCTCGTACCCATCTTCTTGCTGCTCACCACGACTCATGTTCGACCCCCCCCAGCCCAAACGCACATCGTCCTGTGGGAACTGACAAAACACTTCACCGGCCGCGCATCTAGACGACACTGACGTCCTACCTTCGACCACACGGTAACTTGAATTAGTGCCCGCCATGCGCAGAACATCCCATACCACCTAAGCCCTAATCCCCCTAATCCCACCATTACTGACTCAGCACGGCCAGTTGTTCCACGTTACA
90	459889	CCTATTCCCATCAACAATGTCTCTCGCAACCCCGCACGCCGCTTGACTCGACCAAACTCTATGACCAAGTTCCTAATCCCGCGCTCCTCACAACCGACCACCCCTTAGACTTCACTCATTTCAGTACCAGGCTCCAGTCGACCATTGGCCCTCGGACCCATCTTCTTGATGCTCACCACGACTCATGTTCGACCCCCCCCCGCCCAAACGCACATCGTCCTGTGGGAACTGACAAAACACTTCACCGGCCGCGCATCTAGACGACACTGACGTCCTACCTTCTACCACACGGTAACTTGAATTAGTGCCCGCCATGCGCAGAAAATCCCACACCACCTAAGCCCTAATCCCCCTAATCCCACCATTACTGACTCAGCACGGCCAGTTGTTCCACGTTACA
91	459889	CCTATTCCCATCAACAATGTCTCTCGCAACCCCGCACGCCGCTTGACTCGACCAAACTCTATGACCAAGTTCCTAATCCCGCGCTCCTCACAACCGACCACCCCTTAGACTTCACTCATTTCAGTACCAGGCTCCAGTCGACCATTGGCCCTCGGACCCATCTTCTTGATGCTCACCACGACTCATGTTCGACCCCCCCCCGCCCAAACGCACATCGTCCTGTGGGAACTGACAAAACACTTCACCGGCCGCGCATCTAGACGACACTGACGTCCTACCTTCTACCACACGGTAACTTGAATTAGTGCCCGCCATGCGCAGAAAATCCCACACCACCTAAGCCCTAATCCCCCTAATCCCACCATTACTGACTCAGCACGGCCAGTTGTTCCACGTTACA
92	459889	CCTATTCCCATCAACAATGTCTCTCGCAACCCCGCACGCCGCTTGACTCGACCAAACTCTATGACCAAGTTCCTAATCCCGCGCTCCTCACAACCGACCACCCCTTAGACTTCACTCATTTCAGTACCAGGCTCCAGTCGACCATTGGCCCTCGGACCCATCTTCTTGATGCTCACCACGACTCATGTTCGACCCCCCCCCGCCCAAACGCACATCGTCCTGTGGGAACTGACAAAACACTTCACCGGCCGCGCATCTAGACGACACTGACGTCCTACCTTCTACCACACGGTAACTTGAATTAGTGCCCGCCATGCGCAGAAAATCCCACACCACCTAAGCCCTAATCCCCCTAATCCCACCATTACTGACTCAGCACGGCCAGTTGTTCCACGTTACA
93	459889	CCTATTCCCATCAACAATGTCTCTCGCAACCCCGCACGCCGCTTGACTCGACCAAACTCTATGACCAAGTTCCTAATCCCGCGCTCCTCACAACCGACCACCCCTTAGACTTCACTCATTTCAGTACCAGGCTCCAGTCGACCATTGGCCCTCGGACCCATCTTCTTGATGCTCACCACGACTCATGTTCGACCCCCCCCCGCCCAAACGCACATCGTCCTGTGGGAACTGACAAAACACTTCACCGGCCGCGCATCTAGACGACACTGACGTCCTACCTTCTACCACACGGTAACTTGAATTAGTGCCCGCCATGCGCAGAAAATCCCACACCACCTAAGCCCTAATCCCCCTAATCCCACCATTACTGACTCAGCACGGCCAGTTGTTCCACGTTACA
94	534939	CCTATTCCCTTCAACAATTTCTCTCGCAACACCGCACGCCGCTTGACTCGACCAAACTCCCTGACCAAGTTCCTAATCCCGCGCTCCTCACAACCGACCACCCCTTAGACTTCACTCATTTCAGTACCAGGCTCCAGTCGACCATTGGCCCTCGGACCCATCTTCTTGATTCTCACCACGACTCATGTTCGATCCCCCCCCGCCCAAACGCACATCGTCCTGTTGGAACTGACAAAACACTTCACCGGCCCCGCATCTAGACGACACTGACGTCCTACCTTCGACCACACGGTAACTTGAATTAGTGCCCGCCATGCGCAGAACATCCCACACCACCTAAGCCCTAATCCCCCTAATCCTACCATTACTGACTCAGCACGGCCAGTTGTTCCACGTTACA
95	534939	CCTATTCCCATCAACAATGTCTCTCGCAACCCCGCACGCCGCTTGACTCGACCAAACTCTATGACCAAGTTCCTAATCCCGCGCTCCTCACAACCGACCACCCCTTAGACTTCACTCATTTCAGTACAAGGCTCCAGTCGACCATTGGCCCTCGGACCCATCTTCTTGATGCTCACCACGACTCATGCTCGACCCCCCCCCGCCCAAACGCACATCGTCCTGTGGGAACTGACAAAACACTTCACCGGCCGCGCATCTAGTCGACACTGACGTCCTACCTTCTACCACACGGTAACTTGAATTAATGCCCGCCATGCGCAGAAAATCCCACACCACCTAAGCCCTAATCCCCCTAATCCCACCATTACTGACTCAGCACGGCCAGTTGTTCCACGTTACA
96	559335	CCTATTCCCATCAACAATGTCTCTCGCAACCCCGCACGCCGCTTGACTCGACCAAACTCTATGACCAAGTTCCTAATCCCGCGCTCCTCACAACCGACCACCCCTTAGACTTCACTCATTTCAGTACAAGGCTCCAGTCGACCATTGGCCCTCGGACCCATCTTCTTGATGCTCACCACGACTCATGCTCGACCCCCCCCCGCCCAAACGCACATCGTCCTGTGGGAACTGACAAAACACTTCACCGGCCGCGCATCTAGTCGACACTGACGTCCTACCTTCTACCACACGGTAACTTGAATTAATGCCCGCCATGCGCAGAAAATCCCACACCACCTAAGCCCTAATCCCCCTAATCCCACCATTACTGACTCAGCACGGCCAGTTGTTCCACGTTACA
97	564470	CCTATTCCCATCAACAATGTCTCTCGCAACCCCGCACGCCGCTTGACTCGACCAAACTCTATGACCAAGTTCCTAATCCCGCGCTCCTCACAACCGACCACCCCTTAGACTTCACTCATTTCAGTACAAGGCTCCAGTCGACCATTGGCCCTCGGACCCATCTTCTTGATGCTCACCACGACTCATGCTCGACCCCCCCCCGCCCAAACGCACATCGTCCTGTGGGAACTGACAAAACACTTCACCGGCCGCGCATCTAGTCGACACTGACGTCCTACCTTCTACCACACGGTAACTTGAATTAATGCCCGCCATGCGCAGAAAATCCCACACCACCTAAGCCCTAATCCCCCTAATCCCACCATTACTGACTCAGCACGGCCAGTTGTTCCACGTTACA
98	564470	CCTATTCCCATCAACAATGTCTCTCGCAACCCCGCACGCCGCTTGACTCGACCAAACTCTATGACCAAGTTCCTAATCCCGCGCTCCTCACAACCGACCACCCCTTAGACTTCACTCATTTCAGTACAAGGCTCCAGTCGACCATTGGCCCTCGGACCCATCTTCTTGATGCTCACCACGACTCATGCTCGACCCCCCCCCGCCCAAACGCACATCGTCCTGTGGGAACTGACAAAACACTTCACCGGCCGCGCATCTAGTCGACACTGACGTCCTACCTTCTACCACACGGTAACTTGAATTAATCCCCGCCATGCGCAGAAAATCCCATACTACCTAAGCCCTAATCCCCCTAATCCCACCATTACTGACTCAGCACGGCCAGTTGTTCCACGTTACA
99	564470	CCTATTCCCATCAACAATGTCTCTCGCAACCCCGCACGCCGCTTGTCTCGACCAAACTCTATGACCAAGTTCCTAATCCCGCGCTCCTCACAACCGACCACCCCTTAGACTTCACTCATTTCAGTACAAGGCTCCAGTCGACCATTGGCCCTCGGACCCATCTTCTTGATGCTCACCACGACTCATGCTCGACCCCCCCCCGCCCAAACGCACATCGTCCTGTGGGAACTGACAAAACACTTCACCGGCCGCGCATCTAGTCGACACTGACGTCCTACCTTCTACCACACGGTAACTTGAATTAATCCCCGCCATGCGCAGAAAATCCCATACTACCTAAGCCCTAATCCCCCTAATCCCACCATTACTGACTCAGCACGGCCAGTTGTTCCACGTTACA
100	564470	CCTATTCCCATCAACAATGTCTCTCGCAACCCCGCACGCCGCTTGTCTCGACCAAACTCTATGACCAAGTTCCTAATCCCGCGCTCCTCACAACCGACCACCCCTTAGACTTCACTCATTTCAGTACAAGGCTCCAGTCGACCATTGGCCCTCGGACCCATCTTCTTGATGCTCACCACGACTCATGCTCGACCCCCCCCCGCCCAAACGCACATCGTCCTGTGGGAACTGACAAAACACTTCACCGGCCGCGCATCTAGTCGACACTGACGTCCTACCTTCTACCACACGGTAACTTGAATTAATCCCCGCCATGCGCAGAAAATCCCATACTACCTAAGCCCTAATCCCCCTAATCCCACCATTACTGACTCAGCACGGCCAGTTGTTCCACGTTACA
101	564470	CCTATTCCCATCAACAATGTCTCTCGCAACCCCGCACGCCGCTTGTCTCGACCAAACTCTATGACCAAGTTCCTAATCCCGCGCTCCTCACAACCGACCACCCCTTAGACTTCACTCATTTCAGTACAAGGCTCCAGTCGACCATTGGCCCTCGGACCCATCTTCTTGATGCTCACCACGACTCATGCTCGACCCCCCCCCGCCCAAACGCACATCGTCCTGTGGGAACTGACAAAACACTTCACCGGCCGCGCATCTAGTCGACACTGACGTCCTACCTTCTACCACACGGTAACTTGAATTAATCCCCGCCATGCGCAGAAAATCCCATACTACCTAAGCCCTAATCCCCCTAATCCCACCATTACTGACTCAGCACGGCCAGTTGTTCCACGTTACA
102	564470	CCTATTCCCATCAACAATGTCTCTCGCAACCCCGCACGCCGCTTGTCTCGACCAAACTCTATGACCAAGTTCCTAATCCCGCGCTCCTCACAACCGACCACCCCTTAGACTTCACTCATTTCAGTACAAGGCTCCAGTCGACCATTGGCCCTCGGACCCATCTTCTTGATGCTCACCACGACTCATGCTCGACCCCCCCCCGCCCAAACGCACATCGTCCTGTGGGAACTGACAAAACACTTCACCTGCCGCGCATCTAGTCGACACTGACGTCCTACCTTCTACCACACGGTAACTTGAATTAATCCCCGCCATGCACAGAAAATCCCATACTACCTAAGCCCTAATCCCCCTAATCCCACCATTACTGACTCAGCACGGCCAGTTGTTCCACGTTACA
103	564470	CCTATTCCCATCAACAATGTCTCTCGCAACCCCGCACGCCGCTTGTCTCGACCAAACTCTATGACCAAGTTCCTAATCCCGCCCTCCTCACAACCGACCACCCATTAGACTTCACTCATTTCAGTACAAGGCTCCAGTCGACCATTGGCCCTCGGACCCATCTTCTTGATGCTCACCACGACTCATGCTCGACCCCCCCCCGCCCAAACGCACATCGTCCTGTGGGAACTGACAAAACACTTCACCTGCCGCGCATCTAGTCGACACTGACGTCCTACCTTCTACCACACGGTAACTTGAATTAATCCCCGCCATGCACAGAAAATCCCATACTACCTAAGCCCTAATCCCCCTAATCCCACCATTACTGACTCAGCACGGCCAGTTGTTCCACGTTACA
104	565250	CCTATTCCCATCAACAATGTCTCTCGCCACCCCGCACGCCGCATGTCTCGACCAAACTCTATGACCAAGTTCCTAATCCCGCGCTCCTCACAACCGACCACCCCTTAGACTTCACTCATTTCAGTACAAGGCTCCAGTCGACCATTGGCCCTCGGACCCATCTTCTTGATGCTCACCACGACTCATGCTCGACCCCCCCCCGCCCAAACGCACATCGTCCTGTGGGAACTGACAAAACACTTCACCGGCCGCGCATCTAGTCGACACTGACGTCCTACCTTCTACCACACGGTAACTTGAATTAATCCCCGCCATGCGCAGAAAATCCCATAATACCTAAGCCCTAATCCCCCTAATCCCACCATTACTGACTCAGCACGGCCAGTTGTTCCACGTTACA
105	694533	CCTATTCCCATCAACAATGTCTCTCGCAACCCCGCACGCCGCTTGACTCGACCAAACTCTATGACCAAGTTCCTAATCCCGCGCTCCTCACAACCGACCATCCCTTAGACTTCACTCATTTCAGTACACGGCTCCAGTCGACCATTGGCCCTCGGACCCATCCTCTTGATGCTCACCACGACTCATGCTCGACCCCCCCCCGTCCAAACGCACATCGTCCTGTGGGAACTGACAAAACACTTCACCGGCCGCGCATCTACTCGACACTGACGTCCTACCTTCTACCACACGGTAACTTGAATTAATCCCCGCCATGCGCAGAAAATCCCACACTACCTAAGCCCTAATCCCCCTAATCCCACCATTACTGACTCAGCACGGCCAGATGTTCCACGTTACA
106	694533	CCTATTCCCATCAACAATGTCTCTCGCCACCCCGCACGCCGCATGTCTCGACCAAACTCTATGACCAAGTTCCTAATCCCGCGCTCCTCACAACCGACCACCCCTTAGACTTCACTCATTTCAGTACAAGGCTCCAGTCGACCATTGGCCCTCGGACCCATCTTCTTGATGCTCACCACGACTCATGCTCGACCCCCCCCCGCCCAAACGCACATCGTCCTGTGGGAACTGACAAAACACTTCACCGGCCGCGCATCTAGTCGACACTGACGTCCTACCTTCTACCACACGGTAACTTGAATTAATCCCCGCCATGCGCAGATAATCCCATAATACCTAAGCCCTAATCCCCCTAATCCCACCATTACTGACTCAGCACGGCCAGTTGTTCCACGTTACA
107	694533	CCTATTCCCATCAACAATGTCTCTCGCCACCCCGCACGCCGCATGTCTCGACCAAACTCTATGACCAAGTTCCTAATCCCGCGCTCCTCACAACCGACCACCCCTTAGACTTCACTCATTTCAGTACAAGGCTCCAGTCGACCATTGGCCCTCGGACCCATCTTCTTGATGCTCACCACGACTCATGCTCGACCCCCCCCCGCCCAAACGCACATCGTCCTGTGGGAACTGACAAAACACTTCACCGGCCGCGCATCTAGTCGACACTGACGTCCTACCTTCTACCACACGGTAACTTGAATTAATCCCCGCCATGCGCAGATAATCCCATAATACCTAAGCCCTAATCCCCCTAATCCCACCATTACTGACTCAGCACGGCCAGTTGTTCCACGTTACA
108	694533	CCTATTCCCATCAACAATGTCTCTCGCCACCCCGCACGCCGCATGTCTCGACCAAACTCTATGACCAAGTTCCTAATCCCGCGCTCCTCACAACCGACCACCCCTTAGACTTCACTCATTTCAGTACAAGGCTCCAGTCGACCATTGGCCCTCGGACCCATCTTCTTGATGCTCACCACGACTCATGCTCGACCCCCCCCCGCCCAAACGCACATCGTCCTGTGGGAACTGACAAAACACTTCACCGGCCGCGCATCTAGTCGACACTGACGTCCTACCTTCTACCACACGGTAACTTGAATTAATCCCCGCCATGCGCAGATAATCCCATAATACCTAAGCCCTAATCCCCCTAATCCCACCATTACTGACTCAGCACGGCCAGTTGTTCCACGTTACA
109	694533	CCTATTCCCATCAACAATGTCTCTCGCCACCCCGCACGCCGCATGTCTCGACCAAACTCTATGACCAAGTTCCTAATCCCGCGCTCCTCACAACCGACCACCCCTTAGACTTCACTCATTTCAGTACAAGGCTCCAGTCGACCATTGGCCCTCGGACCCATCTTCTTGATGCTCACCACGACTCATGCTCGACCCCCCCCCGCCCAAACGCACATCGTCCTGTGGGAACTGACAAAACACTTCACCGGCCGCGCATCTAGTCGACACTGACGTCCTACCTTCTACCACACGGTAACTTGAATTAATCCCCGCCATGCGCAGATAATCCCATAATACCTAAGCCCTAATCCCCCTAATCCCACCATTACTGACTCAGCACGGCCAGTTGTTCCACGTTACA
110	694533	CCTATTCCCATCAACAATGTCTCTCGCCACCCCGCACGCCGCATGTCTCGACCAAACTCTATGACCAAGTTCCTAATCCCGCGCTCCTCACAACCGACCACCCCTTAGACTTCACTCATTTCAGTACAAGGCTCCAGTCGACAATTGGCCCTCGGACCCATCTTCTTGATGCTCACCACGACTCATGCTCGACCCCCCCCCGCCCAAACGCACATCGTCCTGTGGGAACTGACAAAACACTTCACCGGCCGCGCATCTAGTCGACACTGACGTCCTACCTTCTACCACACGGTAACTTGAATTAATCCCCGCCATGCGCAGATAATCCCATAATACCTAAGCCCTAATCCCCCTAATCCCACCATTACTGACTCAGCACGGCCAGTTGTTCCACGTTACA
111	734161	CCTATTCCCATCAACAATGTCTCTCGCCACCCCGCACGCCGCATGTCTCGACCAAAATCTATGACCAAGTTCCTAATCCCGCGCTCCTCACAACCCACCACCCTTTAGACTTCACTCATTTCAGTACAAGGCTCCAGTCGACCATTGGCCCTCGGACCCATCTTCTTGATGCTCACCACGACTCATGCTCGACCCCCCCCCGCCCAAACGCACATCGTCCTGTGCGAACTGACAAAACACTTCACCGGCCGCGCATCTAGTCGACACTGACGTCCTACCTTCTACCACACGGTAACTTGAATTAATCCCCGCCATGCGCAGATAATCCCATAATACCTAAGCCCTAATCCCCCTAATCCCACCATTACTGACTCAGCACGGCCAGTTGTTCCACGTTACA
112	734161	CCTATTCCCATCAACAATGTCTCTTGCCACCCCGCACGCCGCATGTCTCGACCAAACTCTATGACCAAGTTCCTAATCCCGCGCTCCTCACAACCGACCACCCCTTAGACTTCACTCATTTCAGTACAAGGCTCCAGTCGACCATTGGCCCTCGGACCCATCTTCTTGATGCTCACCACGACTCATGCTCGACCCCCCCCCGCCTAAACGCACATCGTCCTGTGGGAACTGACAAAACACTTCACCGGCCGCGCATCTAATCGACACTGACGTCCTACCTTCTACCACACGGTAACTCGAATTAATCCCCGCCATGCGCAGATAATCCCATAATACCTAAGCCCTAATCCCCCTAATCCCACCATTACTGACTCAGCACGGCCAGTTGTTCCACGTTAAA
113	734161	CCTATTCCCATCAACAATGTCTCTTGCCACCCCGCACGCCGCATGTCTCGACCAAACTCTATGACCAAGTTCCTAATCCCGCGCTCCTCACAATCGACCACCCCTTAGACTTCACTCATTTCAGTACAAGGCTCCAGTCGACCATTGGCCCTCGGACCCATCTTCTTGATGCTCACCACGACTCATGCTCGACCCCCCCCCGCCTAAACGCACATCGTCCTGTGGGAACTGACAAAACACTTCACCGGCCGCGCATCTAATCGACACTGACGTCCTACCTTCTACCACACGGTAACTCGAATTAATCCCCGCCATGCGCAGATAATCCCATAATACCTAAGCCCTAATCCCCCTAATCCCACCATTACTGACTCAGCACGGCCAGTTGTTCCACGTTAAA
114	734161	CCTATTCCCATCAACAATGTCTCTTGCCACCCCGCACGCCGCATGTCTCGACCAAACTCTATGACCAAGTTCCTAATCCCGCGCTCCTCACAATCGACCACCCCTTAGACTTCACTCATTTCAGTACAAGGCTCCAGTCGACCATTGGCCCTCGGACCCATCTTCTTGATGCTCACCACGACTCATGCTCGACCCCCCCCCGCCTAAACGCACATCGTCCTGTGGGAACTGACAAAACACTTCACCGGCCGCGCATCTAATCGACACTGACGTCCTACCTTCTACCACACGGTAACTCGAATTAATCCCCGCCATGCGCAGATAATCCCATAATACCTAAGCCCTAATCCCCCTAATCCCACCATTACTGACTCAGCACGGCCAGTTGTTCCACGTTAAA
115	751110	CCTATTCCCATCAACAATGTCTCTTGCCACCCCGCACGCCGCATGTCTCGACCAAACTCTATGACCAAGTTCCTAATCCCGCGCTCCTCACAACCGACCACCCCTTAGACTTCACTCATTTCAGTACAAGGCTCCAGTCGACCATTGGCCCTCGGACCCATCTTCTTGATGCTCACCACGACTCATGCTCGACCCCCCCCCGCCCAAACGCACATCGTCCTGTGGGAACTGACAAAACACTTCACCGGCCGCGCATCTAATCGACACTGACGTCCTACCTTCTACCACACGGTAACTCGAATTAATCCCCGCCATGCGCAGATAATCCCATAATACCTAAGCCCTAATCCCCCTAATCCCACCATTACTGACTCAGCACGGCCAGTTGTTCCACGTTACA
116	751110	CCTATTCCCATCAACAATGTCTCTTGCCACCCCGCACGCCGCATGTCTCGACCAAACTCTATGACCAAGTTCCTAATCCCGCGCTCCTCACAACCGACCACCCCTTAGACTTCACTCATTTCAGTACAAGGCTCCAGTCGACCATTGGCCCTCGGACCCATCTTCTTGATGCTCACCACGACTCATGCTCGACCCCCCCCCGCCCAAACGCACATCGTCCTGTGGGAACTGACAAAACACTTCACCGGCCGCGCATCTAATCCACACTGACGTCCTACCTTCTACCACACGGTAACTCGAATTAATCCCCGCCATGCGCAGATAATCCCATAATACCTAAGCCCTAATCCCCCTAATCCCACCATTACTGACTCAGCACGGCCAGTTGTTCCACGTTACA
117	751110	CCTATTCCCATCAACAATGTCTCTTGCCACCCCGCACGCCGCATGTCTCGACCAAACTCTATGACCAAGTTCCTAATCCCGCGCTCCTCACAACCGACCACCCCTTAGACTTCACTCATTTCAGTACAAGGCTCCAGTCGACCATTGGCCCTCGGACCCATCTTCTTGATGCTCACCACGACTCATGCTCGACCCCCCCCCGCCCAAACGCACATCGTCCTGTGGGAACTGACAAAACACTTCACCGGCCGCGCATCTAATCCACACTGACGTCCTACCTTCTACCACACGGTAACTCGAATTAATCCCCGCCATGCGCAGATAATCCCATAATACCTAAGCCCTAATCCCCCTAATCCCACCATTACTGACTCAGCACGGCCAGTTGTTCCACGTTACA
118	751110	CCTATTCCCATCAACAATGTCTCTTGCCACCCCGCACGCCGCATGTCTCGACCAAACTCTATGACCAAGTTCCTAATCCCGCGCTCCTCACAACCGACCACCCCTTAGACTTCACTCATTTCAGTACAAGGCTCCAGTCGACCATTGGCCCTCGGACCCATCTTCTTGATGCTCACCACGACTCATGCTCGACCCCCCCCCGCCCAAACGCACATCGTCCTGTGGGAACTGACAAAACACTTCACCGGCCGCGCATCTAATCCACACTGACGTCCTACCTTCTACCACACGGTAACTCGAATTAATCCCCGCCATGCGCAGATAATCCCATAATACCTAAGCCCTAATCCCCCTAATCCCACCATTACTGACTCAGCACGGCCAGTTGTTCCACGTTACA
119	751110	CCTATTCCCATCAACAATGTCTCTTGCCACCCCGCACGCCGCATGTCTCGACCAAACTCTATGACCAAGTTCCTAATCCCGCGCTCCTCACAACCGACCACCCCTTAGACTTCACTCATTTCAGTACAAGGCTCCAGTCGACCATTGGCCCTCGGACCCATCTTCTTGATGCTCACCACGACTCATGCTCGACCCCCCCCCGCCCAAACGCACATCGTCCTGTGGGAACTAACAAAACACTTCACCGGCCGCGCATCTAATCCACACTGACGTCCTACCTTCTACCACACGGTAACTCGAATTAATCCCCGCCATGCGCAGATAATCCCATAATACCTAAGCCCTAATCCCCCTAATCCCACCATTACTGACTCAGCACGGCCAGTTGTTCCACGTTACA
120	751110	CCTATTCCCATCAACAATGTCTCTTGCCACCCCGCACGCCGCATGTCTCGACCAAACTCTATGACCAAGTTCCTAATCCCGCGCTCCTCACAACCGACCACCCCTTAGACTTCACTCATTTCAGTACAAGGCTCCAGTCGACCATTGGCCCTCGGACCCATCTTCTTGATGCTCACCACGACTCATGCTCGACCCCCCCCCGCCCAAACGCACATCGTCCTGTGGGAACTAACAAAACACTTCACCGGCCGCGCATCTAATCCACACTGACGTCCTACCTTCTACCACACGGTAACTCGAATTAATCCCCGCCATGCGCAGATAATCCCATAATACCTAAGCCCTAATCCCCCTAATCCCACCATTACTGACTCAGCACGGCCAGTTGTTCCACGTTACA
121	751110	CCTATTCCCATCAACAATGTCTCTTGCCACCCCGCACGCCGTATGTCTCGACCAAACTCTATGACCAAATTCCTAATCCCGCGCTCCTCACAACCGACCACCCCTTAGACTTCACTCATTTCAGTACAAGGCTCCAGTCGACCATTGGCCCTCGGACCCATCTTCTTGATGCTCACCACGACTCATGCTCGACCCCCCCCCGCCCAAACGCACATCGTCCTGTGGGAACTAACAAAACACTTCACCGGCCGCGCATCTAATCCACACTGACGTCCTACCTTCTACCACACGGTAACTCGAATTAATCCCCGCCATGCGCAGATAATCCCATAATACCTAAGCCCTAATCCCCCTAATCCCACCATTACTGACTCAGCACGGCCAGTTGTTCCACGTTACA
122	786925	CCTATTCCCATCAACAATGTCTCTTGCCACCCCGCACGCCGCATGTCTCGACCAAACTCTATGACCAAGTTCCTAATCCCGCGCTCCTCACAACCGACCACCCCTTAGACTTCACTCATTTCAGTACACGGCTCCAGTCGACCATTGGCCCTCGGACCCATCTTCTTGATGCTCACCACGACTCATGCTCGACCCCCCCCCGCCCAAACGCACATCGTCCTGTGGGAACTGACAAAACACTTCACCGGCCGCGCATCTAATCCACACTGACGTCCTACCTTCTACCACACGGTAACTCGAATTAATCCCCGCCATGCGCAGATAATCCCATAATACCTAAGCCCTAATCCCCCTAATCCCACCATTACTGACTCAGCACGGCCAGTTGTTCCACGTTACA
123	786925	CCTATTCCCATCAACAATGTCTCTTGCCACCCCGCACGCCGCATGTCTCGACCAAACTCTATGACCAAGTTCCTAATCCCGCGCTCCTCACAACCGACCACCCCTTAGACTTCACTCATTTCAGTACAAGGCTCCTGTCGACCATTGGCCCTCGGACCCATCTTCTTGATGCTCACCACGACTCATGCTCGACCCCCCTCCGCCCAAACGCACATCGTCCTGTGGGAACTGACAAAACACTTCACCGGCCGCGCATCTAATCCACACTGACGTCCTACCTTCTACCACACGGTAACTCGAATTAATCCCCGCCATGCGCAGCTAATCCCATAATACCTAAGCCCTAATCCCCCTAATCCCACCATTACTGACTCAGCACGGCCAGTTGTTCCACGTTACA
124	786925	CCTATTCCCATCAACAATGTCTCTTGCCACCCCGCACGCCGCATGTCTCGACCAAACTCTATGACCAAGTTCCTAATCCCGCGCTCCTCACAACCGACCACCCCTTAGACTTCACTCATTTCAGTACAAGGCTCCTGTCGACCATTGGCCCTCGGACCCATCTTCTTGATGCTCACCACGACTCATGCTCGACCCCCCTCCGCCCAAACGCACATCGTCCTGTGGGAACTGACAAAACACTTCACCGGCCGCGCATCTAATCCACACTGACGTCCTACCTTCTACCACACGGTAACTCGAATTAATCCCCGCCATGCGCAGCTAATCCCATAATACCTAAGCCCTAATCCCCCTAATCCCACCATTACTGACTCAGCACGGCCAGTTGTTCCACGTTACA
125	843902	CCTATTCCCATCAACAATGTCTCTTGCCACCCCGCACGCCGCATGTCTCGACCAAACTCTATGACCAAGTTCCTAATCCCGCGCTCCTCACAACCGACCACCCCTTAGACTTCACTCATTTCAGTACAAGGCTCCTGTCGACCATTGGCCCTCGGACCCATCTTCTTGATGCTCACCACGACTCATGCTCGACCCCCCTCCGCCCAAACGCACATCGTCCTGTGGGAACTGACAAAACACTTCACCGGCCGCGCATCTAATCCACACTGACGTCCTACCTTCTACCACACGGTAACTCGAATTAATCCCCGCCATGCGCAGCTAATCCCATAATACCTAAGCCCTAATCCCCCTAATCCCACCATTACTGACTCAGCACGGCCAGTTGTTCCACGTTACA
126	843902	CCTATTCCCATCAACAATGTCTCTTGCCACCCCGCACGCCGCATGTCTCGACCAAACTCTATGACCAAGTTCCTAATCCCGCGCTCCTCACAACCGACCACCCCTTAGACTTCACTCATTTCAGTATAAGTCTCCTGTCGACCATTGGCCCTCGGACCCATCTTCTTGATGCTCACCACGACTCATGCTCGACCCCCCTCCGCCCAAACGCACATCGTCCTGTGGGAACTGACAAAACACTTCACCGGCCGCGAATCTAATCCACACTGACGTCCTACCTTCCACCACACGGTAACTCGAATTAATCCCCGCCATGCGCAGCTAATCCCATAATACCTAATCCCTAATCCCCCTAATCCCACCATTACTGACTCAGCACGGCCAGTTGTTCCACGTTACA
127	843902	CCTATTCCCATCAACAATGTCTCTTGCCACCCCGCACGCCGCATGTCTCGACCAAACTCTATGACCAAGTTCCTAATCCCGCGCTCCTCACAACCGACCACCCCTTAGACTTCACTCATTTCAGTATAAGTCTCCTGTCGACCATTGGCCCTCGGACCCATCTTCTTGATGCTCACCACGACTCATGCTCGACCCCCCTCCGCCCAAACGCACATCGTCCTGTGGGAACTGACACAACACTTCACCGGCCGCGAATCTAATCCACACTGACGTCCTACCTTCCACCACACGGTAACTCGAATTAATCCCCGCCATGCGCAGCTAATCCCATAATACCTAATCCCTAATCCCCCTAATCCCACCATTACTGACTCAGCACGGCCAGTTGTTCCACGTTACA
128	843902	CCTATTCCCATCAACAATGTCTCTTGCCACCCCGCACGCCGCATGTCTCGACCAAACTCTATGACCAAGTTCCTAATCCCGCGCTCCTCACAACCGACCACCCCTTAGACTTCACTCATTTCAGTATAAGTCTCCTGTCGACCATAGGCCCTCGGACCCATCTTCTTGATGCTCACCACGACTCATGCTCGACCCCCCTCCGCCCAAACGCACATTGTCCTGTGGGAACTGACACAACACTTCACCGGCCGCGAATCTAATCCACACTGACGCCCTACCTTCCACCACACGGTAACTCGAATTAATCCCCGCCATGCGCAGCTAATCCCATAATACCTAATCCCTAATCCCCCTAATCCCACCATTACTGACTCAGCACGGCCAGTTGTTCCACGTTACA
129	843902	CCTATTCCCATCAACAATGTCTCTTGCCACCCCGCACGCCGCATGTCTCGACCAAACTCTATGACCAAGTTCCTAATCCCGCGCTCCTCACAACCGACCACCCCTTAGACTTCACTCATTTCAGTATAAGTCTCCTGTCGACCATAGGCCCTCGGACCCATCTTCTTGATGCTCACCACGACTCATGCTCGACCCCCCTCCGCCCAAACGCACATTGTCCTGTGGGAACTGACACAACACTTCACCGGCCGCGAATCTAATCCACACTGACGCCCTACCTTCCACCACACGGTAACTCGAATTAATCCCCGCCATGCGCAGCTAATCCCATAATACCTAATCCCTAATCCCCCTAATCCCACCATTACTGACTCAGCACGGCCAGTTGTTCCACGTTACA
130	843902	CCTATTCCCATCAACAATGTCTCTTGCCACCCCGCACGCCGCATGTCTCGACCAAACTCTATGACCAAGCTCCTAATCCCGCGCTCCTCACAACCGACCACCCCTTAGACTTCACTCATTTCAGTATAAGTCTCCTGTCGACCATAGGCCCTCGGACCCATCTTCTTGATGCTCACCACGACTCATGCTCGACCCCCCTCCGCCCAAACGCACATTGTCCTGTGGGAACTGACACAACACTTCACCGGCCGCGAATCTAATCCACACTGACGCCCTACCTTCCACCACACGGTAACTCGAATTAATCCCCGCCATGCGCAGCTAATCCCATAATACCTAATCCCTAATCCCCCTAATCCCACCATTACTGACTCAGCACGGCCAGTTGTTCCACGTTACA
131	843902	CCTATTCCCATCAACAATGTCTCTTGCCACCCCGCACGCCGCATGTCTCGACCAAACTCTATGACCAAGCTCCTAATCCCGCGCTCCTCACAACCGACCACCCCTTAGACTTCACTCATTTCAGTATAAGTCTCCTGTCGACCATAGGCCCTCGGACCCATCTTCTTGATGCTCACCACGACTCATGCTCGACCCCCCTCCGCCCAAACGCACATTGTCCTGTGGGAACTGACACAACACTTCACCGGCCGCGAATCTAATCCACACTGACGCCCTACCTTCCACCACACGGTAACTCGAATTAATCCCCGCCATGCGCAGCTAATCCCATAATACCTAATCCCTAATCCCCCTAATCCCACCATTACTGACTCAGCACGGCCAGTTGTTCCACGTTACA
132	853807	CCTATTCCCATCAACAATGTCTCTTGCCACCCCGCACGCCGCATGACTCGACCAAACTCTATGACCAAGTTCCTAATCCCGCGCTCCTCACAACCGACCACCCCTTAGACTTCACTCATTTCAGTATAAGTCTCCTGTCGACCATTGGCCCTCGGACCCATCTTCTTGATGCTCACCACGACTCATGCTCGACCCCCCTCCGCCCAAACGCACATCGTCCTGTGGGAACTGACAAAACACTTCACCGGCCGCGAATCTAATCCAAACTGACGTCCTACCTTCCACCACATGGTAACTCGAATTAATCCCCGCCATCCGCAGCTAATCCCATAATACCTAATCCCTAATCCCCCTAATCCCACCATTACTGACTCAGCACGGCCAGTTGTTCCACGTTACA
133	853807	CCTATTCCCATCAACAATGTCTCTTTCCACCCCGCACGCCGCATGTCTCGACCAAACTCTATGACCAAGTTCCTAATCCCGCGCTCATCACAACCGACCACCCCTTAGACTTCACTCATTTCAGTATAAGTCTCCTATCGACCATTGGCCCTCGGACCCATCTTCTTAATGCTCACCACGACTCATGCTCGACCCCCCTCCGCCCAAACGCACATCGTCCTGTGGGAACTGACAAAACACTTCACCGGCCGCGAATCTAATCCACACTGACGTCCTACCTTCCACCACACGGTAACTCGAATTAATCCCCGCCTTGCGCAGCTAATCCCATAATACCTAATCCCTAATCCCCCTAATCCCACCATTACTGACTCAGCACGGCCAGTTGTTCCACGTTACA
134	1.0522e+06	CCTATTCCCATCAACAATGTCTCTTGCCACCCCGCACGCCGCATGTCTAGACCAAACTCTATGACCAAGTTCCTAATCCCGCGCTCCTCACAACCGACCACCTCTTAGACTTCACTCATTTCAGTATAAGTCTCCTGTCGACCATTGGCCCTCGGACCCATCTTCTTGATGCTCACCACGACTCATGCTCGACCCCCCTCCGCCCAAACGCACATCGTCCTGTGGGAACTGACAAAACACTTCACCGGCCGCGAATCTAATCCACACTGACGTCCTACCTTCCACCACACGGTAACTCGAATTAATCCCCGCCATGCGCAGCTAATCCCATAATACCTAATCCCTAATCCCCCTAATCCCACCATTACTGACTCAGCACGGCCAGTTGTTCCACGTTACA
135	1.0522e+06	CCTATTCCCATCAACAATGTCTCTTGCCACCCCGCACGCCGCATGTCTCGACCAAACTCTATGACCAAGCTCCTAATCCCGCGCTCCTCACAACCGACCACCCCTTAGACTTCACTCATTTCAGTATAAGCCTCCTGTCGACCATAGGCCCTCGGACCCATCTTCTTGATGCTCACCACGACTCATGCTCGACCCCCCTCCGCCCAAACGCACATTGTCCCGTGGGAACTGACACAACACTTCACCGGCCGCGAATCTAATCCACACTGACGCCCTACCTTCCACCACACGGTAACTCGAATTAATCCCCGCCATGCGCAGCTAATCCCATAATCCCTAATCCCTAATCCCCCTAATCCCACCATTACTGACTCAGCACGGCCAGTTGTTCCACGTTACA
136	1.0522e+06	CCTATTCCCATCAAAAATGTCTCTTGCCACCCCGCACGCCGCATGTCTCGACCAAACTCTATGACCAAGCTCCTAATCCCGCGCTCCTCACAACCGACCACCCCTTAGACTTCACTCATTTCAGTATAAGCCTCCTGTCGACCATAGGCCCTCGGACCCATCTTCTTGATGCTCACCACGACTCATGCTCGACCCCCCTCCGCCCAAACGCACATTGTCCCGTGGGAACTGACACAACACTTCACCGGCCGCGAATCTAATCCACACTGACGCCCTACCTTCCACCACACGGTAACTCGAATTAATCCCCGCCATGCGCAGCTAATCCCATAATCCCTAATCCCTAATCCCCCTAATCCCACCATTACTGACTCAGCACGGCCAGTTGTTCCACGTTACA
137	1.0522e+06	CCTATTCCCATCAAAAATGTCTCTTGCCACCCCGCACGCCGCATGTCTCGACCAAACTCTATGACCAAGCTCCTAATCCCGCGCTCCTCACAACCGACCACCCCTTAGACTTCACTCATTTCAGTATAAGCCTCCTGTCGACCATAGGCCCTCGGACCCATCTTCTTGATGCTCACCACGACTCATGCTCGACCCCCCTCCGCCCAAACGCACATTGTCCCGTGGGAACTGACACAACACTTCACCGGCCGCGAATCTAATCCACACTGACGCCCTACCTTCCACCACACGGTAACTCGAATTAATCCCCGCCATGCGCAGCTAATCCCATAATCCCTAATCCCTAATCCCCCTAATCCCACCATTACTGACTCAGCACGGCCAGTTGTTCCACGTTACA
138	1.09372e+06	CCTATTCCCATCAAAAATGTCTCTTGCCACCCCGCACGCCGCATGTCTCGACCAAACTCTATGACCAAGCTCCTAATCCCGCGCTCCTCACAACCGACCACCCCTTAGACTTCACTCATTTCAGTATAAGCCTCCTGTCGACCATAGGCCCTCGGACCCATCTTCTTGATGCTCACCACGACTCATGCTCGACCCCCCTCCGCCCAAACGCACATTGTCCCGTGGGAACTGACACAACACTTCACCGGCCGCGAATCTAATCCACACTGACGCCCTACCTTCCACCACACGGTAACTCGAATTAATCCCCGCCATGCGCAGCTAATCCCATAATCCCTAATCCCTAATCCCCCTAATCCCACCATTACTGACTCAGCACGGCCAGTTGTTCCACGTTACA
139	1.09372e+06	CCTATTCCCATCAACAATGTCTCTTGCCACCACGCACGCCGCATGTCTCGACCAAACTCTATGACCAAGCTCCTAATCCCGCGCTCCTCACAACCGACCACCCCTTAGACTTTACTCATTTCAGTATAAGCCTCCTGTCGACCATAGGCCCTCGGACCCATCTTCTTGATGCTCACCAAGCCTCATGCTCGACCCCCCTCCGCCCAAACGCACATTGTCCTGTGGGAACTGACACAACACTTCACCGGCCGCGAATCTAATCCACACTGACGCCCTACCTTCCACCACACGGTAACTCGAATTAATCCCCGCCATGCGCAGCTAATCCCATAATCCCTAATCCCTAATCCCCCTAATCCCACCATTACTGACTCAGCACGGCCAGTTGTTCCACGTTACA
140	1.09372e+06	CCTATTCCCATCAACAATGTCTCTTGCCACCACGCACGCCGCATGTCTCGACCAAACTCTATGACCAAGCTCCTAATCCCGCGCTCCTCACAACCGACCACCCCTTAGACTTTACTCATTTCAGTATAAGCCTCCTGTCGACCATAGGCCCTCGGACCCATCTTCTTGATGCTCACCAAGCCTCATGCTCGACCCCCCTCCGCCCAAACGCACATTGACCTGTGGGAACTGACACAACACTTCACCGGCCGCGAATCTAATCCACACTGACGCCCTACCTTCCACCACACGGTAACTCGAATTAATCCCCGCCATGCGCAGCTAATCCCATAATCCCTAATCCCTAATCCCCCTAATCCCACCATTACTGACTCAGCACGGCCAGTTGTTCCACGTTACA
141	1.09372e+06	CCTATTCCCATCAACAATGTCTCTTGCCACCACGCACGCCGCATGTCTCGACCAAACTCTATGACCAAGCTCCTAATCCCGCGCTCCTCACAACCGACCACCCCTTAGACTTTACTCATTTCAGTATAAGCCTCCTGTCGACCATAGGCCCTCGGACCCATCTTCTTGATGCTCACCAAGCCTCATGCTCGACCCCCCTCCGCCCAAACGCACATTGACCTGTGGGAACTGACACAACACTTCACCGGCCGCGAATCTAATCCACACTGACGCCCTACCTTCCACCACACGGTAACTCGAATTAATCCCCGCCATGCGCAGCTAATCCCATAATCCCTAATCCCTAATCCCCCTAATCCCACCATTACTGACTCAGCACGGCCAGTTGTTCCACGTTACA
142	1.13756e+06	CCTATTCCCATCAACAATGTCTCTTGCCACCACGCACGCCGCATGTCTCGACCAAACTCTATGACCAAGCTCCTAATCCCGCGCTCCTCACAACCGACCACCCCTTAGACTTCACTCATTTCAGTATAAGCCTCCTGTCGACCATAGGCCCTCGGACCCATCTTCTTGATGCTCACCAAGCCTCATGCTCGACCCCCCTCCGCCCAAACGCACATTGTCCTGTGGGAACTGACACAACACTTCACCGGCCGCGAATCTAATCCACACTGACGCCCTACCTTCCACCACACGGTAACTCGAATTAATCCCCGCCATGCGCAGCTAATCCCATAATCCCTAATCCCTAATCCCTCTAATCCCACCATTACTGACTCAGCACGGCCAGTTGTTCCACGTTACA
143	1.2061e+06	CCTATTCCCATCAACAATGTCTCTTGCCACCACGCACGCCGCATGTCTCGACCAAACTCTATGACCAAGCTCCTAATCCCGCGCTCCTCACAACCGACCACCCCTTAGACTTTACTCATTTCAGTATAAGCCTCCTGTCGACCATAGGCCCTCGGACCCATCTTCTTGATGCTCACCAAGCCTCATGCTCGACCCCCCTCCGCCCAAACGCACATTGTCCTGTGGGAACTGACACAACACTTCACCGGCCGCGAATCTAATCCACACTGACGCCCTACCTTCCACCACACGGTAATTCGAATTAATCCCCGCCATGCGCAGCTAATCCCATAATCCCTAATCCCTAATCCCCCTAATCCCACCATTACTGACTCAGCACGGCCAGTTGTTCCACGTTACA
144	1.2061e+06	CCTATTCCCATCAACAATGTCTCTTGCCACCCCGCACGCCGCATGTCTCGACCAAACTCTATGACCAAGCTCCTAATCCCGCGCTCCTCACAACCGACCACCCCTTAGACTTCACTCATTTCAGTATAAGCCTCCAGTCGACCATAGGCCCTCGGACCCATCTTCTTGTTGCTCACCACGACTCATGCTCGACCCCCCTCCGCCCAAACGCACATTGTCTTGTGGGTACTGACACAACACTTCACCGGCCGCGAATCTAATCCACACTGACGCCCTACCTTCCACCACACGGTATCTCGAATTAATCCCCGCCATGCGCAGCTAATCCCTTAATCCCTAATCCCTAATCCCCCTAATCCCACCATTACTGACTCAGCACGGCCAGTTGTTCCACGTTACA
145	1.2061e+06	CCTATTCCCATCAACAATGTCTCTTGCCACCCCGCACGCCGCATGTCTCGACCAAACTCTATGACCAAGCTCCTAATCCCGCGCTCCTCACAACCGACCACCCCTTAGACTTCACTCATTTCAGTATAAGCCTCCAGTCGACCATAGACCCTCGGACCCATCTTCTTGTTGCTCACCACGACTCATGCTCGACCCCCCTCCGCCCAAACGCACATTGTCTTGTGGGTACTGACACAACACTTCACCGGCCGCGAATCTAATCCACACTGACGCCCTACCTTCCACCACACGGTATCTCGAATTAATCCCCGCCATGCGCAGCTAATCCCTTAATCCCTAATCCCTAATCCCCCTAATCCCACCATTACTGACTCAGCACGGCCAGTTGTTCCACGTTACA
146	1.2061e+06	CCTATTCCCATCAACAATGTCTCTTGCCACCCCGCACGCCGCATGTCTCGACCAAACTCTATGACCAAGCTCCTAATCCCGCGCTCCTCACAACCGACCACCCCTTAGACTTCACTCATTTCAGTATAAGCCTCCAGTCAACCATAGACCCTCGGACCCATCTTCTTGTTGCTCACCACGACTCATGCTCGACCCCCCTCCGCCCAAACGCACATTGTCTTGTGGGTACTGACACAACACTTCACCGGCCGCGAATCTAATCCACACTGACGCCCTACCTTCCACCACACGGTATCTCGAATTAATCCCCGCCATGCGCAGCTAATCCCTTAATCCCTAATCCCTAATCCCCCTAATCCCACCATTACTGACTCAGCACGGCCAGTTGTTCCACGTTACA
147	1.2061e+06	CCTATTCCCATCAACAATGTCTCTTGCCACCCCGCACGCCGCATGTCTCGACCAAACTCTATGACCAAGCTCCTAATCCCGCGCTCCTCACAACCGACCACCCCTTAGACTTCACTCATTTCAGTATAAGCCTCCAGTCAACCATAGACCCTCGGACCCATCTTCTTGTTGCTCACCACGACTCATGCTCGACCCCCCTCCGCCCAAACGCACATTGTCTTGTGGGTACTGACACAACACTTCACCGGCCGCGAATCTAATCCACACTGACGCCCTACCTTCCACCACACGGTATCTCGAATTAATCCCCGCCATGCGCAGCTAATCCCTTAATCCCTAATCCCTAATCCCCCTAATCCCACCATTACTGACTCAGCACGGCCAGTTGTTCCACGTTACA
148	1.2061e+06	CCTATTCCCATCAACAATGTCTCTTGCCACCCCGCACGCCGCATGTCTCGACCAAACTCTATGACCAAGCTCCTAATCCCGCGCTCCTCACAACCGACCACCCCTTAGACTTCACTCATTTCAGTATAAGCCTCCAGTCAACCATAGACCCTCGGACCCATCTTCTTGTTGCTCACCACGACTCATGCTCGACCCCCCTCCGCCCAAACGCACATTGTCTTGTGGGTACTGACACAACACTTCACCGGCCGCGAATCTAATCCACACTGACGCCCTACCTTCCACCACACGGTATCTCGAATTAATCCCCGCCATGCGCAGCTAATCCCTTAATCCCTAATCCCTAATCCCCCTAATCCCACCATTACTGACTCAGCACGGCCAGTTGTTCCACGTTACA
149	1.21075e+06	CCTATTCCCATCAACAATGTCTCTTGCCACCCCGCACGCCGCATGTCTCGACCAAACTCTATGACCAAGCTCCTAATCCCGCGCTCCTCACAACCGACCACCCCTTAGACTTCACTCATTTCAGTATAAGCCTCCAGTCGACCATAGGCCCTCGGACCCATCTTCTTGTTGCTCACCACGACTCATGCTCGACCCCCCTCCGCCCAAACGCACATTGTCTTGTGGGTACTGACACAACACTTCACCGGCCGCGAATCTAATCCACACTGACGCCCTACCTTCCACCACACGGTATCTCGAATTAATCCCCGCCATGCGCAGCTAATCCCTTAATCCCTAATCCCTAATCCCCCTAATCCCACCATTACTGACTCAGCACGGCCAGTTGTTCCACGTTACA
150	1.21075e+06	CCTATTCCCATCAACAATGTCTCTTGCCACCCCGCACGCCGCATGTCTCGACCAAACTCTATGACCAAGCTCCTAATCCCGCGCTCCTCACATCCGACCACCCCTTACACTTCACTCTTTTCAGTATAATCCTCCAGTCGACCATAGGCACTCGGACCCATCTTCTTGTTGCTCACCACGTCTCATGCTCGACCCCCCTCCGCCCAAACGCACATTGTCTTGTGGGTACTGACACAACACTTCACCGGCCGCGAATCTAATCCACACTGACGCCCTACCTTCCACCACACGGTATCTCGAATTAATCCCCGCCATGCGCAGCTAATCCCTTAATCCCTAATCCCTAATCCCCCTAATCCCACCATTACTGACTCAGCACGGCCAGTTGTTCCACGTTACA
151	1.22247e+06	CCTATTCCCATCAACAATGTCTCTTGCCACCCCGCACGCCGCATGTCTCGACCAAACTCTATGACCAAGCTCCTAATCCCGCGCTCCTCACAACCGACCACCCCTTAGACTTCACTCTTTTCAGTATAAGCCTCCAGTCGACCATAGGCACTCCGACCCATCTTCTTGTTGCTCACCACGAATCATGCTCGACCCCCCTCCGCCCAAACGCACATTGTCTTGTGGGTACTGACACAACACTTCACCGGCCGCGAATCTAATCCACACTGACGCCCTACCTTCCACCACACGGTATCTCGAATTAATCCCCGCCATGCGCAGCTAATCCCTTAATCCCTAATCCCTAATCCCCCTAATCCCACCATTACTGACTCAGCACGGCCAGTTGTTCCACGTTACA
152	1.22247e+06	CCTATTCCCATCAACAATGTCTCTTGCCACCCCACACGCCGCATGTCTCGACCAAACTCTATGACCAAGCTCCTAATCCCGCGCTCCTCACAACCGACCACCCCTTAGACTTCACTCATTTCAGTATAAGCCTCCAGTCGACCATAGGCCCTCGGACCCATCTTCTTGTTGCTCACCACGACTCATGCTCGACCCCCCTCCGCCCAAACGCACATTGTCTTGTGGGTACTGACTCAACACTTCACCGGCCGCGAATCTAATCCACACTGACGCCCTACCTTCCACCACTCGGTATCTCGAATTAATCCCCGCCATGCGCAGCTAATCCCTTAATCCCTAATCCCTAATCCCCCTAATCCCACCATTACTGACTCAGCACGGCCAGTTGTTCCACGTTACA
153	1.23821e+06	CCTATTCCCATCAACAATGTCTCTTGCCACCCCACACGCCGCATGTCTCGACCAAACTCTATGACCAAGCTCCTAATCCCGCGCTCCTCACAACCGACCACCCCTTAGACTTCACTCATTTCAGTATAAGCCTCCAGTCGACCATAGGCCCTCGGACCCATCTTCTTGTTGCTCACCACGACTCATGCTCGACCCCCCTCCGCCCAAACGCACATTGTCTTGTGGGTACTGACTCAACACTTCACCGGCCGCGAATCTAATCCACACTGACGCCCTACCTTCCACCACTCGGTATCTCGAATTAATCCCCGCCATGCGCAGCTAATCCCTTAATCCCTAATCCCTAATCCCCCTAATCCCACCATTACTGACTCAGCACGGCCAGTTGTTCCACGTTACA
154	1.23821e+06	CCTATTCCCATCAACAATGTCTCTTGCCACCCCACACGCCGCATGTCTCGACCAAACTCTATGACCAAGCTCCTAATCCCGCGCTCCTCACAACCGACCACCCCTTAGACTTCACTCATTTCAGTATAAGCCTCCAGTCGACCATAGGCCCTCGGACCCATCTTCTTGTTGCTCACAACGACTCATGCTCGACCCCCCTCCGCCCAAACGCACATTGTCTTGTGGGTACTGACTCAACACTTCACCGGCCGCGAATCTAATCCACACTGACGCCCTACCTCCCACCACTCGGTATCTCGAATTAATCCCCGCCATGCGCAGCTAATCCCCTAATCCCTAATCCCTAATCCCCCTAATCCCACCATTACTGACTCAGCACGGCCAGTTGTTCCACGTCACA
155	1.23821e+06	CCTATTCCCATCAACAATGTCTCTTGCCACCCCACACGCCGCATGTCTCGACCAAACTCTATGACCAAGCTCCTAATCCCGCGCTCCTCACAACCGACCACCCCTTAGACTTCACTCATTTCAGTATAAGCCTCCAGTCGACCATAGGCCCTCGGACCCATCTTCTTGTTGCTCACAACGACTCATGCTCGACCCCCCTCCGCCCAAACGCACATTGTCTTGTGGGTACTGACTCAACACTTCACCGGCCGCGAATCTAATCCACACTGACGCCCTACCTTCCACCACTCGGTATCTCGAATTAATCCCCGCCATGCGCAGCTAATCCCCTAATCCCTAATCCCTAATCCACCTAATCCCATCATTACTGACTCAGCACGGCCAGTTGTTCCACGTCACA
156	1.24217e+06	CCTATTCCCATCAACAATGTCTCTTGCCACCCCACACGCCGCATGTCTCGACCAAACTCTATGACCAAGCTCCTAATCCCGCGCTCCTCACAACCGACCACCCCTTAGACTTCACTCATTTCAGTATAAGCCTCCAGTCGACCATAGGCCCTCGGACCCATCTTCTTGTTGCTCACAACGACTCATGCTCGACCCCCCTCCGCCCAAACGCACATTGTCTTGTGGGTACTGACTCAACACTTCACCGGCCGCGAATCTAATCCACACTGACGCCCTACCTTCCACCACTCGGTATCTCGAATTAATCCCCGCCATGCGCAGCTAATCCCCTAATCCCTAATCCCTAATCCACCTAATCCCATCATTACTGACTCAGCACGGCCAGTTGTTCCACGTCACA
157	1.24287e+06	CCTATTCCCATCAACAATGTCTCTTGCCACCCCACACGCCGCATGTCTCGACCAAACTCTATGACCAAGCTCCTAATCCCGCGCTCCTCACAACCGACCACCCCTTAGACTTCACTCATTTCAGTTTAAGCCTCCAGTCGACCATAGGCCCTCGGACCCATCTTCTTGTTGCTCACAACGACTCATGCTCGACCCCCCTCCGCCCAAACGCACATTGTCTTGTGGGTACTGACTCAACACTTAACCGGCCGCGAATCTAATCCACACTCACGCCCTACCTCCCACCACTCGGTATCTCGAATTAATCCCCGCCATGCGCAGCTAATCCCCTAATCCCTAATCCCTAATCCCCCTAATCCCACCATTACTGACTCAGCACGGCCAGTTGTTCCACGTCACA
158	1.24287e+06	CCTATTCCCATCAACAATGTCTCTTGCCACCCCACACGCCGCATGTCTCGACCATACTCTATGACCAAGCTCCTAATCCCGCGCTCCTCACAACCGACCACCCCTTAGACTTCACTCATTTCAGTATAATCCTCCAGTTGACCATAGGCCCTCGGACCCATCTTCTTGTTGCTCACAACGACTCATGCTCGACCCCCCTCCGCCCAAACGCACATTGTCTTGTGGGTACTGACTCAACACTTCACCGGCCGCGAATCTAATCCACACTGACGCCCTACCTTCCACCACTCGGTATCTCGAATTAATCCCCGCCATGCGCAGCTAATCCCCTAATCCCTAATCCCTAATCCCCCTAATCCCACCATTACTGACTCAGCACGGCCAGTTGTTCCACGTCACA
159	1.2624e+06	CCTATTCCCATCAACAATGTCTCTTGCCACCCCACACGCCGCATGTCTCGACCATACTCTATGACCAAGCTCCTAATCCCGCGCTCCTCACAACCGACCACCCCTTAGACTTCACTCATTTCAGTATAATCCTCCAGTTGACCATAGGCCCTCGGACCCATCTTCTTGTTGCTCACAACGACTCATGCTCGACCCCCCTCCGCCCAAACGCACATTGTCTTGTGGGTACTGACTCAACACTTCACCGGCCGCGAATCTAATCCACACTGACGCCCTACCTTCCACCACTCGGTATCTCGAATTAATCCCCGCCATGCGCAGCTAATCCCCTAATCCCTAATCCCTAATCCCCCTAATCCCACCATTACTGACTCAGCACGGCCAGTTGTTCCACGTCACA
160	1.31603e+06	CCTATTCCCATCAACAATGTCTCTTGCCACCCCACACGCCGCATGTCTCGACCATACTCTATGACCAAGCTCCTAATCCCGCGCTCCTCACAACCGACCACCCCTTAGACTTCACTCATTTCAGTATAATCCTCCAGTTGACCATAGGCCCTCGGACCCATCTTCTTGTTGCTCACAACGACTCATGCTCGACCCCCCTCCGCCCAAACGCACATTGTCTTGTGGGTACTGACTCAACACTTCACCGGCCGCGAATCTAATCCACACTGACGCCCTACCTTCCACCACTCGGTATCTCGAATTAATCCCCGCCATGCGCAGCTAATCCCCTAATCCCTAATCCCTAATCCCACTAATCCCACCATTACTGACTCAGCACGGCCAGTTGTTCCACGTCACA
161	1.31603e+06	CCTATTCCCATCAACAATGTCTCTTGCAACCCCACACGCCGCATGTCTCGACCAAACTCTATGACCAAGCTCCTAATCCCGCGCTCCTCACAACCGACCACCCCTTAGACTTCACACATTTCAGTTTAAGCCTCCAGTCGACCATAGGCCCTCGGACCCATCTTCTTGTTGCTCACAACGACTCATGCTCGACCCCCCTCCGCCCAAACGCACATTGTCTTGTGGGTACTGACTCAACACTTATCCGGCCGCGAATCTAATCCACACTCACGCCCTACCTCCCACCACTCGGTATCTAGAATTAATCCCCGCCATGCGCAGCTAATCCCCTAATCCCTAATCCCTAATCCCCCTAATCCCACCATTACTGACTCAGCACGGCCAGTTGTTCCACGTCATA
162	1.31603e+06	CCTATTCCCATCAACAATGTCTCTTGCAACCCCACACGCCGCATGTCTCGACCAAACTCTATGACCAAGCTCCTAATCCCGCGCTCCTCACAACCGACCACCCCTTAGACTTCACACATTTCAGTTTAAGCCTCCAGTCGACCATAGGCCCTCGGACCCATCTTCTTGTTGCTCACAACGACTCATGCTCGACCCCCCTCCGCCCAAACGCACATTGTCTTGTGGGTACTGACTCAACACTTATCCGGCCGCGAATCTAATCCACACTCACGCCCTACCTCCCACCACTCGGTATCTAGAATTAATCCCCGCCATGCGCAGCTAATCCCCTAATCCCTAATCCCTAATCCCCCTAATCCCACCATTACTGACTCAGCACGGCCAGTTGTTCCACGTCATA
163	1.31603e+06	CCTATTCCCATCAACAATGTCTCTTGCAACCCCACACGCCGCATGTCTCGACCAAACTCTATGACCAAGCTCCTAATCCCGCGCTCCTCACAACCGACCACCCCTTAGACTTCACACATTTCAGTTTAAGCCTCCAGTCGACCATAGGCCCTCGGACCCATCTTCTTGTTGCTCACAACGACTCATGCTCGACCCCCCTCCGCCCAAACGCACATTGTCTTGTGGGTACTGACTCAACACTTATCCGGCCGCGAATCTAATCCACACTCACGCCCTACCTCCCACCACTCGGTATCTAGAATTAATCCCCGCCATGCGCAGCTAATCCCCTAATCCCTAATCCCTAATCCCCCTAATCCCACCATTACTGACTCAGCACGGCCAGTTGTTCCACGTCATA
164	1.41242e+06	CCTATTCCCATCAACAATGTCTCTTGCAACCCCACACGCCGCATGTCTCGACCAAACTCTATGTCAAAGCTCCTAATCCCGCGCTCCTCACAACCGACCACCCCTTAGACTTCACACATTTCAGTTTAAGCCTCCAGTCGACCATAGGCCCTCGGACCCATCTTCTTGTTGCTCACAACGACTCATGCTCGACCCCCCTCCGCCCAAACGCACATTGTCTTGTGGGTACTGACTCAACACTTATCCGGCCGCGAATCTAATCCACACTCACGCCCTACCTCCCACCACTCGGTATCTAGAATTAATCCCCGCCATGCGCAGCTAATCCCCTAATCCCTAATCCCTAATCCCCCTAATCCCACCATTACTGACTCAGCACGGCCAGTTGTTCCACGTCACA
165	1.41242e+06	CCTATTCCCATCAACAATGTCTCTTGCAACCCCACACGCCGCATGTCTCGACCAAACTCTATGACCAAGCTCCTAATCCCGCGCTCCTCACAACCGACCACCCCTTAGACTTCACACATTTCATTTTAAGCCTCCAGTCGACCATAGGCCCTCGGACCCATCTTCTCGTTGCTCACAACGACTCATGCTCGACCCCCCTCCGCCCAAACGCACATTGTCTTGTGGCTACTGACTCAACACTTATCCGGCCGCTAATCTAATCCACACTCACGCCCTACCTCCCACCACTCGGTATCTAGAATTAATCCCCGCCATGCGCAGCTAATCCCCTAATCCCTAATCCCTAATCCCCCTAATCCCACCATTACTGACTCAGCACGGCCAGTTGTTCCACGTCATA
166	1.41242e+06	CCTATTCCCATCAACAATGTCTCTTGCAACCCCACACGCCGCATGTCTCGACCAAACTCTATGACCAAGCTCCTAATCCCGCGCTCCTCACAACCGACCACCCCTTAGACTTCACACATTTCATTTTAAGCCTCCAGTCGACCATAGGCCCTCGGACCCATCTTCTCGTTGCTCACAACGACTCATGCTCGACCCCCCTCCGCCCAAACGCACATTGTCTTGTGGCTACTGACTCAACACTTATCCGGCCGCTAATCTAATCCACACTCACGCCCTACCTCCCACCACTCGGTATCTAGAATTAATCCCCGCCATGCGCAGCTAATCCCCTAATCCCTAATCCCTAATCCCCCTAATCCCACCATTACTGACTCAGCACGGCCAGTTGTTCCACGTCATA
167	1.41242e+06	CCTATTCCCATCAACAATGTCTCTTGCAACCCCACACGCCGCATGTCTCGACCAAACTCTATGACCAAGCTCCTAATCCCGCGCTCCTCACAACCGACCACCCCTTAGACTTCACACATTTCATTTTAAGCCTCCAGTCGACCATAGGCCCTCGGACCCATCTTCTCGTTGCTCACAACGACTCATGCTCGACCCCCCTCCGCCCAAACGCACATTGTCTTGTGGCTACTGACTCAACACTTATCCGGCCGCTAATCTAATCCACACTCACGCCCTACCTCCCACCACTCGGTATCTAGAATTAATCCCCGCCATGCGCAGCTAATCCCCTAATCCCTAATCCCTAATCCCCCTAATCCCACCATTACTGACTCAGCACGGCCAGTTGTTCCACGTCATA
168	1.41242e+06	CCTATTCCCATCAACAATGTCTCTTGCAACCCCACACGCCGCATGTCTCGACCAAACTCTATGACCAAGCTCCTAATCCCGCGCTCCTCACAACCGACCACCCCTTAGACTTCACACATTTCATTTTAAGCCTCCAGTCGACCATAGGCCCTCGGACCCATCTTCTCGTTGCTCACAACGACTCATGCTCGACCCCCCTCCGCCCAAACGCACATTGTCTTGTGGCTACTGACTCAACACTTATCCGGCCGCTAATCTAATCCACACTCACGCCCTACCTCCCACCACTCGGTATCTAGAATTAATCCCCGCCATGCGCAGCTAATCCCCTAATCCCTAATCCCTAATCCCCCTAATCCCACCATTACTGACTCAGCACGGCCAGTTGTTCCACGTCATA
169	1.41242e+06	CCTATTCCCATCAACAATGTCTCTTGCAACCCCACACGCCGCATCTCTCGACCAAACTCTATGACCAAGCTCCTAATCCCGCGCTCCTCACAACCGACCACCCCTTAGACTTCACACATTTCATTTTAAGCCTCCAGTCGACCATAGGCCCTCGGACCCATCTTCTCGTTGCTCACAACGACTCATGCTCGACCCCCCTCCGCCCAAACGCACATTGTCTTGTGGCTACTGACTCAACACTTATCCGGCCGCTAATCTAATCCACACTCACGCCCTACCTCCCACCACTCGGTATCTAGAATTAATCCCCGCCATGCGCAGCTAATCCCCTAATCCCTAATCCCTAATCCCCCTAATCCCACCATTACTGACTCAGCACGGCCAGTTGTTCCACGTCATA
170	1.41273e+06	CCTATTCCCATCAACAATGTCTCTTGCAACCCCACACGCCGCATGTCTCGACCAAACTCTATGACCAAGCTCCTAATCCCGCGCTCCTCACAACCGACCACCCCTTAGACTTCACACATTTCATTTTAAGCCTCCAGTCGACCATAGGCCCTCGGACCCATCTTCTCGTTGCTCACAACGACTCATGCTCGACCCCCCTCCGCCCAAACGCACATTGTCTTGTGGCTACTGACTCAACACTTATCCGGCCGCTAATCTAATCCACACTCACGCCCTACCTCCCACCACTCGGTATCTAGAATTAATCCCCGCCATGCGCAGCTAATCCCCTAATCCCTAATCCCTAATCCCCCTAATCCCACCATTACTGACTCAGCACGGCCAGTTGTTCCACGTCATA
171	1.42281e+06	CCTATTCCCATCAACAATGTCTCTTGCAACCCCATACGCCGCATGTCTCGACCAAACTCTATGACCACGCTCCTAATCCCGCGCTCCTCACAACCGACCACCCCTTAGACTTCACACATTTCATTTTAAGCCTCCAGTCGACCATAGGCCCTCGGACCCATCTTCTCGTTGCTCACAACGACTCATGCTCGACCCCCCTCCGCCCAAACGCACATTGTCTTGTGGCTACTGACTCAACACTTATCCGGCCGCTAATCTAATCCACACTCACGCCCTACCTCCCACCACTCGGTATCTAGAATTAATCCCCGCCATGCGCAGCTAATCCCCTAATCCCTAATCCCTAATCCCCCTAATCCCACCATTACTGACTCAGCACGGCCAGTTGTTCCACGTCATA
172	1.42281e+06	CCTATTCCCATCAACAATGTCTCTTGCAACCCCACACGCCGCATGTCTCGACTAAACCCTATGACCAAGCTCCTAATCCCGCGCTCCTCACAACCGACCACCCCTTAGACTTCACACATTTCATTTTAAGCCTCCAGTCGACCATAGGCCCTCGGACCCATCTTCTCGTTGCTCACAACGACTCATGCTCAACCCCCCTCCGCCCAAACGCACATTGTCTTGTGGCTACTGACTCAACACTTATCCGGCCGCTAATCTAATCCACACTCACGCCCTACCTCCTACCACTAGGTATCTAGAATTAATCCCCGCCATGCGCAGCTAATCCCCTAATCCCTAATCCCTAATCCCCCTAATCCCACCATTACTGACTCAGCACGGCCAGTTGTTCCACGTAATA
173	1.42414e+06	CCTATTCCCATCAACAATGTCTCTTGCAACCCCACACGCCGCATGTCTCGACTAAACCCTATGACCAAGCTCCTAATCCCGCGCTCCTCACAACCGACCACCCCTTAGACTTCACACATTTCATTTTAAGCCTCCAGTCGACCATAGGCCCTCGGACCCATCTTCTCGTTGCTCACAACGACTCATGCTCAACCCCCCTCCGCCCAAACGCACATTGTCTTGTGGCTACTGACTCAACACTTATCCGGCCGCTAATCTAATCCACACTCACGCCCTACCTCCTACCACTAGGTATCTAGAATTAATCCCCGCCATGCGCAGCTAATCCCCTAATCCCTAATCCCTAATCCCCCTAATCCCACCATTACTGACTCAGCACGGCCAGTTGTTCCACGTAATA
174	1.42414e+06	CCTATTCCCAACAACAATGTCTCTTGCAACCCCACACGCCGCATGTCTCGACCTAATTCTATGACCAAGCTCCTAATCCCGCGCTCCTCACAACCGACCACCCCTTAGACTTCTCACATTTCATTCTAAGCCTCCAGTCGACCATAGGCCCTCGGACCCATCTTCTCGTTGCTCACCACGACTCATGCTCGACCCCCCTCCGCCCAAACGCACATTGTCTTGTGGCTACTGACTCAACACTTATCCTGCCGCTAATCTAATCCACACACACGCCCTACCTCCCACCACTCGGTATCTAGAATTAATCCCCGCCATGCGCAGCTAATCCCCTAATCCCTAATCCCTAATCCCCCTAATCCCACCATTACTGACTCAGCACGGCCAGTTGTTCCACGACATA
175	1.46663e+06	CCTATTCCCAACAACAATGTCTCTTGCAACCCCACACGCCGCATGTCTCGACCTAATTCTATGACCAAGCTCCTAATCCCGCGCTCCTCACAACCGACCACCCCTTAGACTTCTCACATTTCATTCTAAGCCTCCAGTCTACCATAGGCCCTCGGACCCATCTTCTCGTTGCTCACCACGACTCATGCTCGACCCCCCTCCGCCCAAACGCACATTGTCTTGTGGCTACTGACTCAACACTTATCCTGCCGCTAATCTAATCCACACACACGCCCTACCTCCCACCACTCGGTATCTAGAATTAATCCCCGCCATGCGCAGCTAATCCCCTAATCCCTAATCCCTAATCCCCCTAATCCCACCATTACTGACTCAGCACGGCCAGTTGTTCCACGACATA
176	1.47131e+06	CCTATTCCCATCAACAATGTCTCTTGCAACCCCACACGCCGCATGTCTCGACTAAACCCTATGACCAAGCTCCTAATCCCGCGCTCCTCACAACCGACCACCCCTTAGACTTCACACATTTCATTTTAAGCCTCCACTCGACCATAGGCCCTCGGACCCATCTTCTCGTTGCTCACAACGACTCATGCTCAACCCCCCTCCGCCCAAACGCACATTGTCTTGTGGCTACTGACTCAACACTTATCCGGCCGCTAATCTAATCCACACTCACGCCCTACCTCCTACCACTAGGTATCTAGAATTAATCCCCGCCATGCGCAGCTAATCCCCTAATCCCTAATCCCTAATCCCCCTAATCCCACCATTACTGACTCAGCACGTCCAGTTGTTCCACGTAATA
177	1.47131e+06	CCTATTCCCATCAACAATGTCTCTTGCAACCCCACACGCCGCATGTCTCGACTAAACCCTATGACCAAGCTCCTAATCCCGCGCTCCTCACAACTGACCACCCCTTAGACTTCACACATTTCATTTTAAGCCTCCAGTCGACCATAGGCCCTCGGACCCATCTTCTCGTTGCTCACAACGACTCATGCTCAACCCCCCTCCGCCCAAACGCACATTGTCTTGTGGCTACTGACTCAACACTAATCCGGCCGCTAATCTAATCCACACTCACGCCCTACCTCCTACCACTAGGTATCTAGAATTAATCCCCGCCATGCGCAGCTAATCCCCTAATCCCTAATCCCTAATCCCCCTAATCCCACCATTACTGACTCAGCACGGCCAGTTGTTCCACGTAATA
178	1.47131e+06	CCTATTCCCATCAACAATGTCTCTTGCAACCCCACACGCCGCATGTCTCGACTAAACCCTATGACCAAGCTCCTAATCCCGCGCTCCTCACAACTGACCACCCCTTAGACTTCACACATTTCATTTTAAGCCTCCAGTCGACCATAGGCCCTCGGACCCATCTTCTCGTTGCTCACAACGACTCATGCTCAACCCCCCTCCGCCCAAACGCACATTGTCTTGTGGCTACTGACTCAACACTAATCCGGCCGCTAATCTAATCCACACTCACGCCCTACCTCCTACCACTAGGTATCTAGAATTAATCCCCGCCATGCGCAGCTAATCCCCTAATCCCTAATCCCTAATCCCCCTAATCCCACCATTACTGACTCAGCACGGCCAGTTGTTCCACGTAATA
179	1.47131e+06	CCTATTCCCATCAACAATGTCTCTTGCAACCCCACACGCCGCATGTCTCGACTAAACCCTATGACCAAGCTCCTAATCCCGCGCTCCTCACAACTGACCACCCCTTAGACTTCACACATTTCATTTTAAGCCTCCAGTCGACCATAGGCCCTCGGACCCATCTTCTCGTTGCTCACAACGACTCATGCTCAACCCCCCTCCGCCCAAACGCACATTGTCTTGTGGCTACTGACTCAACACTAATCCGGCCGCTAATCTAATCCACACTCACGCCCTACCTCCTACCACTAGGTATCTAGAATTAATCCCCGCCATGCGCAGCTAATCCCCTAATCCCTAATCCCTAATCCCCCTAATCCCACCATTACTGACTCAGCACGGCCAGTTGTTCCACGTAATA
180	1.51578e+06	CTTATTCCCATCAACAATGTCTCTTGCAACCCCACACGCCGCATGTCCCGACTAAACCCTATGACCAAGCTCCTAATCCCGCGCTCCTCACAACCGACCACCCCTTAGACTTCACACATTTCATTTTAAGCCTCCAGTAGACCATAGGCCCTCGGACCCATCTTCTCGTTGCTCACAACGACTCATGCTCAACCCCCCTCCGCCCAAACGCACATTGTCTTGTGGCTACTGACTCAACACTAATCCGGCCGCTAATCTAATCCACACTCACGCCCTACCTCCTACCACTAGGTATCTAGAATTAATCCCCGCCATGCGTAGCTAATCCCCTAATCCCTAATCCCTAATCCCCCTAATCCCACCATTACTGACTCAGCAAGGCCAGTTGTTCCACGTAATA
181	1.51578e+06	CTTATTCCCATCAACAATGTCTCTTGCAACCCCACACGCCGCATGTCCCGACTAAACCCTATGACCAAGCTCCTAATCCCGCGCTCCTCACAACCGACCACCCCTTAGTCATCACACATTTCATTTTAAGCCTCCAGTAGACCATAGGCCCTCGGACCCATCTTCTCATTGCTCACAACGACTCATGCTCAACCCCCCTCCGCCCAAACGCACATTGTCTTGTGGCTACTGACTCAACACTAATCCGGCCGCTAATCTAATCCACACTCACGCCCTACCTCCTACCTCTAGGTATCTAGAATTAATCCCCGCCATGCGTAGCTAATCCCCTAATCCCTAATCCCTAATCCCCCTAATCCCACCATTACTGACTCAGCACGGCCAGTTGTTCCACGTAATA
182	1.51578e+06	CTTATTCCCATCAACAATGTCTCTTGCAACCCCACACGCCGCATGTCCCGACTAAACCCTATGACCAAGCTCCTAATCCCGCGCTCCTCACAACCGACCACCCCTTAGTCATCACACATTTCATTTTAAGCCTCCAGTAGAACATAGGCCCTCGGACCCATCTTCTCATTGCTCACAACGACTCATGCTCAACCCCCCTCCGCCCAAACGCACATTGTCTTGTGGCTACTGACTCAACACTAATCCGGCCGCTAATCTAATCCACACTCACGCCCTACCTCCTACCTCTAGGTATCTAGAATTAATCCCCGCCATGCGTAGCTAATCCCCTAATCCCTAATCCCTAATCCCCCTAATCCCACCATTACTGACTCAGCACGGCCAGTTGTTCCACGTAATA
183	1.51578e+06	CTTATTCCCATCAACAATGTCTCTTGCAACCCCACACGCCGCATGTCCCGACTAAACCCTATGACCAAGCTCCTAATCCCGCGCTCCTCACAACCGACCACCCCTTAGTCATCACACATTTCATTTTAAGCCTCCAGTAGAACATAGGCCCTCGGACCCATCTTCTCATTGCTCACAACGACTCATGCTCAACCCCCCTCCGCCCAAACGCACATTGTCTTGTGGCTACTGACTCAACACTAATCCGGCCGCTAATCTAATCCACACTCACGCCCTACCTCCTACCTCTAGGTATCTAGAATTAATCCCCGCCATGCGTAGCTAATCCCCTAATCCCTAATCCCTAATCCCCCTAATCCCACCATTACTGACTCAGCACGGCCAGTTGTTCCACGTAATA
184	1.51578e+06	CTTATTCCCATCAACAATGTCTCTTGCAACCCCACACGCCGCATGTCCCGACTAAACCCTATGACCAAGCTCCTAATCCCGCGCTCCTCACAACCGACCACCCCTTAGTCATCACACATTTCATTTTAAGCCTCCAGTAGAACATAGGCCCTCGGACCCATCTTCTCATTGCTCACAACGACTCATGCTCAACCCCCCTCCGCCCAAACGCACATTGTCTTGTGGCTACTGACTCAACACTAATCCGGCCGCTAATCTAATCCACACTCACGCCCTACCTCCTACCTCTAGGTATCTAGAATTAATCCCCGCCATGCGTAGCTAATCCCCTAATCCCTAATCCCTAATCCCCCTAATCCCACCATTACTGACTCAGCACGGCCAGTTGTTCCACGTAATA
185	1.51578e+06	CTTATTCCCATCAACAATGTCTCTTGCAACCCCACACGCCGCATGTCCCGACTAAACCCTATGACCAAGCTCCTAATCCCGCGCTCCTCACAACCGACCACCCCTTAGTCATCACACATTTCATTTTAAGCCTCCAGTAGAACATAGGCCCTCGAACCCATCTTCTCATTGCTCACAACGACTCATGCTCAACCCCCCTCCGCCCAAACGCACATTGTCTTGTGGCTACTGACTCAACACTAATCCGGCCGCTAATCTAATCCACACTCACGCCCTACCTCCTACCTCTAGGTATCTAGAATTAATCCCCGCCATGCGTAGCTAATCCCCTAATCCCTAATCCCTAATCCCCCTAATCCCACCATTACTGACTCAGCACGGCCAGTTGTTCCACGTAATA
186	1.51578e+06	CTTATTCCCATCAACAATGTCTCTTGCAACCCCACACGCCGCATGTCCCGACTAAACCCTTTGACCAAGCTCCTAATCCCGCGCTCCTCACAACCGACCACCCCTTAGTCATCACACATTTCATTTTAAGCCTCCAGTAGAACATAGGCCCTCGAACCCATCTTCTCATTGCTCACAACGACTCATGCTCAACCCCCCTCCGCCCAAACGCACATTGTCTTGTGGCTACTGACTCAACACTAATCCGGCCGCTAATCTAATCCACACTCACGCCCTACCTCCTACCTCTAGGTATCTAGAATTAATCCCCGCCATGCGTAGCTAATCCCCTAATCCCTAATCCCTAATCCCCCTAATCCCACCATTACTGACTCAGCACGGCCAGTTGTTCCACGTAATA
187	1.52788e+06	CTTATTCCCATCAACAATGTCTCTTACAACCCCACACGCCGCATGTCCCGACTAAACCCTATGACCAAGCTCCTAATCCCGCGCTCCTCACAACCGACCACCCCTTAGTCATCACACATTTCATTTTAAGCCTCCAGTAGACCATAGGCCCTCGGACCCATCTTCTCATTGCTCACAACGACTCATGCTCAACCCCCCTCCGCCCAAACGCACATTGTCTTGTGGCTACTGACTCAACACTAATCCGGCCGCTAATCTAATCCACACTCACGCCCTACCTCCTACCTCTAGGTATCTAGAATTAATCCCCGCCATGCGTAGCTAATCCCCTAATCCCTAATCCCTAATCCCCCTAATCCCACAATTACTGACTCAGCACGGCCAGTTGTTCCACGTAATA
188	1.52788e+06	CTTATTCCCATCAACAATGTCTCTTGCAACCCCACACGCCGCATGTCCCGACTAAACCCTATGACCAAACTCCTAATCCCGCGCTCCTCACAACCGACCACCCCTTAGTCATCACACATTACATTTTAATCCTCCAGTAGAACATAGGCCCTCTGACCCATCTTCTCATTGCTCACAACGACTCATGCTCAACCCCCCTCCGCCCAAACGCACATTCTCTTGTGGCTACTGACTCAACACTAATCCGGCCGCTAATCTAATCCACACTCACGCCCTACCTCCTACCTCTAGGTATCTAGAATTAATCCCCGCCATGCGAAGCTAATCCCCTAATCCCTAATCCCTAATCCCCCTAATCCCACCATTACTGACTCAGCACGGCCAGTTGTTCCACGTAATA
189	1.52788e+06	CTTATTCCCATCAACAATGTCTCTTGCAACCCCACACGCCGCATGTCCCGACTAAACCCTATGACCAAACTCCTAATCCCGCGCTCCTCACAACCGACCACCCCTTAGTCATCACACATTACATTTTAATCCTCCAGTAGAACATAGGCCCTCTGACCCATCTTCTCATTGCTCACAACGACTCATGCTCAACCCCCCTCCGCCCAAACGCACATTCTCTTGTGGCTACTGACTCAACACTAATCCGGCCGCTAATCTAATCCACACTCACGCCCTACCTCCTACCTCTAGGTATCTAGAATTAATCCCCGCCATGCGAAGCTAATCCCCTAATCCCTAATCCCTAATCCCCCTAATCCCACCATTACTGACTCAGCACGGCCAGTTGTTCCACGTAATA
190	1.52788e+06	CTTATTCCCATCAACAATGTCTCTTGCAACCCCACACGCCGCATGTCCCGACTAAACCCTATGACCAAACTCCTAATCCCGCGCTCCTCACAACCGACCACCCCTTAGTCATCACACATTACATTTTAATCCTCCAGTAGAACATAGGCCCTCTGACCCATCTTCTCATTGCTCACAACGACTCATGCTCAACCCCCCTCCGCCCAAACGCACATTCTCTTGTGGCTACTGACTCAACACTAATCCGGCCGCTAATCTAATCCACACTCACGCCCTACCTCCTACCTCTAGGTATCTAGAATTAATCCCCGCCATGCGAAGCTAATCCCCTAATCCCTAATCCCTAATCCCCCTAATCCCACCATTACTGACTCAGCACGGCCAGTTGTTCCACGTAATA
191	1.57545e+06	CTTATTCCCATCAACAATGTCTCTTGCAACCCCACACGCCGCATGTCCCGACTAAACCCTATGACCAAACTCCTAATCCCGCGCTCCTCACAACCGACCACCCCTTAGTCATCACACATTACATTTTAATCCTCCAGTAGAACATAGGCCCTCTGACCCATCTTCTCATTGCTCACAACGACTCATGCTCAACCCCCCTCCGCCCAAACGCACATTCTCTTGTGGCTACTGACTCAACACTAATCCGGCCGCTAATCTAATCCACACTCACGCCCTACCTCCTACCTCTAGGTATCTAGAATTAATCCCCGCCATGCGTAGCTAATCCCCTAATCCCTAATCCCTAATCCCCCTAATCCCACCATTACTGACTCAGCACGGCCAGTTGTTCCACGTAATA
192	1.58013e+06	CCTATTCCCATCAACAATGTCTCTTGCAACCCCACACGCCGCATGTCCCGACTAAACCCTATGACCAAACTCCTAATCCCGCGCTCCTCACAACCGACCACCCCTTAGTCATCACACATTACATTTTAATCCTCCAGTAGAACATAGGCCCTCTGACCCATCTTCTCATTGCTCACAACGACTAATGCTCAACCCCCCTCCGCCCAAACGCACATTCTCTTGTGGCTACTGACTCAACACTAATCCGGCCGCTAATCTAATCCACACTCACGCCCTACCTCCTACCTCTAGGTATCTAGAATTAATCCCCGCCATGCGAAGCTAATCCCCTAATCCCTAATCCCTAATCCCCCTAATCCCACCATTACTGACTCAGCACGGCCAGTTGTTCCACGTAATA
193	1.58013e+06	CCTATTCCCATCAACAATGTCTCTTGCAACCCCACACGCCGCATGTCCCGACTAAACCCTATGACCAAACTCCTAATCCCGCGCTCCTCACAACCGACCACCCCTTAGTCATCACACATTACATTTTAATCCTCCAGTAGAACATAGGCCCTCTGACCCATCTTCTCATTGCTCACAACGACTAATGCTCAACCCCCCTCCGCCCAAACGCACATTCTCTTGTGGCTACTGACTCAACACTAATCCGGCCGCTAATCTAATCCACACTCACGCCCTACCTCCTACCTCTAGGTATCTAGAATTAATCCCCGCCATGCGAAGCTAATCCCCTAATCCCTAATCCCTAATCCCCCTAATCCCACCATTACTGACTCAGCACGGCCAGTTGTTCCACGTAATA
194	1.58013e+06	CCTATTCCCATCAACAATGTCTCTTGCAACCCCACACGCCGCATGTCCCGACTAAACCCTATGACCAAACTCCTAATCCCGCGCTCCTCACAACCGACCACCCCTTAGTCATCACACATTACATTTTAATCCTCCAGTAGAACATAGGCCCTCTGACCCATCTTCTCATTGCTCACAACGACTAATGCTCAACCCCCCTCCGCCCAAACGCACATTCTCTTGTGGCTACTGACTCAACACTAATCCGGCCGCTAATCTAATCCACACTCACGCCCTACCTCCTACCTCTAGGTATCTAGAATTAATCCCCGCCATGCGAAGCTAATCCCCTAATCCCTAATCCCTAATCCCCCTAATCCCACCATTACTGACTCAGCACGGCCAGTTGTTCCACGTAATA
195	1.58013e+06	CCTATTCCCATCAACAATGTCTCTTGCAACCCCACACGCCGCATGTCCCGACTAAACCCTATGACCAAACTCCTAATCCCGCGCTCCTCACAACCGACCACCCCTTAGTCATCACACATTACATTTTAATCCTCCAGTAGAACATAGGCCCTCTGACCCATCTTCTCATTGCTCACAACGACTAATGCTCAACCCCCCTCCGCCCAAACGCACATTCTCTTGTGGCTACTGACTCAACACTAATCCGGCCGCTAATCTAATCCACACTCACGCCCTACCTCCTACCTCTAGGTATCTAGAATTAATCCCCGCCATGCGAAGCTAATCCCCTAATCCCTAATCCCTAATCCCCCTAATCCCACCATTACTGACTCAGCACGGCCAGTTGTTCCACGTAATA
196	1.58013e+06	CCTATTCCCATCAACAATGTCTCTTGCAACCCCACACGCCGCATGTCCCGACTAAACCCTATGACCAAACTCCTAATCCCGCGCTCCTCACAACCGACCACCCCTTAGTCATCACACATTACATTTTAATCCTCCAGTAGAACATAGGCCCTCTGACCCATCTTCTCATTGCTCACAACGACTAATGCTCAACCCCCCTCCGCCCAAACGCACATTCTCTTGTGGCTACTGACTCAACACTAATCCGGCCGCTAATCTAATCCACACTCACGCCCTACCTCCTACCTCTAGGTATCTAGAATTAATCCCCGCCATGCGAAGCTAATCCCCTAATCCCTAATCCCTAATCCCCCTAATCCCACCATTACTGACTCAGCACGGCCAGTTGTTCCACGTAATA
197	1.64648e+06	CCTATTCCCATCAACAATGTCTCTTGCAACCCCACACGCCGCATGTCCCGACTAAACCCTATGACCAAACTCCTAATCCCGCGCTCCTCACAACCGACCACCCCTTAGTCATCACACATTACATTTTAATCCTCCAGTAGAACATAGGCCCTCTGACCCATCTTCTCATTGCTCACAACGACTAATGCTCAACCCCCCTCCGCCCAAACGCACATTCTCTTGTGGCTACTGACTCAACACTAATCCTGACGCTAATCTAATCCACACTCACGCCCTTCCTCCTACCTCTAGGTATCTAGAATTAATCCCCGCCATGCGAAGCTAATCCCCTAATCCCTAATCCCTAATCCCCCTAATCCCACCATTACTGACTCAGCACGGCCAGTTGTTCCACGTAATA
198	1.64648e+06	CCTATTCCCATCAACAATGTCTCTTGCAACCCCACACGCCGCATGTCCCGACTAAACCCTATGACCAAACTCCTAATCCCGCGCTCCTCACAACCGACCACCCCTTAGTCATCACACATTACATTTTAATCCTCCAGTAGAACATAGGCCCTCTGACCCATCTTCTCATTGCTCACAACGACTAATGCTAAACCTCCCTCCGCCCAAACGCACATTCTCTTGTGGCTACTGACTCAACACTAATCCGGCCGCTAATCTAATCCACACTCTCGCCCTACCTCCTACCTCTAGGTATCTAGAATTAATCCCCGCCATGCGAAGCTAATCCCCTAATCCCTAATCCCTAATCCCCCTAATCCCACCATTACTGACTCAGCACGGCCAGTTGTTCCACGTAATA
199	1.64648e+06	CCTATTCCCATCAACAATGTCTCTTGCAACCCCACACGCCGCATGTCCCGACTAAACCCTATGACCAAACTCCTAATCCCGCGCTCCTCACAACCGACCACCCCTTAGTCATCACACATTACATTTTAATCCTCCAGTAGAACATAGGCCCTCTGACCCATCTTCTCATTGCTCATAACGACTAATGCTAAACCTCCCTCCGCCCAAACGCACATTCTCTTGTGGCTACTGACTCAACACTAATCCGGCCGCTAATCTAATCCACACTCTCGCCCTACCTCCTACCTCTAGGTATCTAGAATTAATCCCCGCCATGCGAAGCTAATCCCCTAATCCCTAATCCCTAATCCCCCTAATCCCACCATTACTGACTCAGCACGGCCAGTTGTTCCACGTAATA
200	1.64648e+06	CCTATTCCCATCAACAATGTCTCTTGCAACCCCACACGCCGCATGTCCCGACTAAACCCTATGACCAAACTCCTAATCCCGCGCTCCTCACAACCGACCACCCCTTAGTCATCACACATTACATTTTAATCCTCCAGTAGAACATAGGCCCTCTGACCCATCTTCTCATTGCTCACAACGACTAATGCTAAACCTCCCTCCGCCCAAACGCACATTCTCTTGTGGCTACTGACTCAACACTAATCCGGCCGCTAATCTAATCCACACTCTCGCCCTACCTCCTACCTCTCGGTATCTAGAATTAATCCCCGCCATGCGAAGCTAATCCCCTAATCCCTAATCCCTAATCCCCCTAATCCCACCATTACTGACTCAGCACGGCCAGTTGTTCCACGTAATA
201	1.65789e+06	CCTATTCCCATCAACAATGTCTCTTGCAACCCCACACGCCGCATGTCCCGACTAAACCCTATGACCAAACTCCTAATCCCGCGCTCCTCACAACCGACCACCCCTTAGTCATCACACATTACATTTTAATCCTCCAGTAGAACATAGGCCCTCTGACCCATCTTCTCATTGCTCACAACGACTAATGCTAAACCTCCCTCCGCCCAAACACACATTCTCTTGTGGCTACTGACTCAACACTAATCCGGCCGCTAATCTAATCCACACTCTCGCCCTACCTCCTACCTCTAGGTATCTAGAATTAATCCCCGCCATGCGAAGCTAATCCCCTAATCCCTAATCCCTAATCCCCCTAATCCCACCATTACTGACTCAGCACGGCCAGTTGTTCCACGTAATA
202	1.6703e+06	CCTATTCCCATCAACAATGTCTCTTGCAACCCCACACGCCGCATGTCCCGACTAAACCCTATGACCAAACTCCTAATCCCGCGCTCCTCACAACCGACCACCCCTTAGTCATCACACATTACATTTTAATCCTCCAGTAGAACATAGGCCCTCTGACCCATCTTCTCATTGCTCACAACGACTAATGCTAAACCTCCCTCCGCCCAAACACACATTCTCTTGTGGCTACTGACTCAACACTAATCCGGCCGCTAATCTAATCCACACTCTCGCCCTACCTCCTACCTCTAGGTATCTAGAATTAATCCCCGCCATGCGAAGCTAATCCCCTAATCCCTAATCCCTAATCCCCCTAATCCCACCATTACTGACTCAGCACGGCCAGTTGTTCCACGTAATA
203	1.6703e+06	CCTATTCCCATCAACAATGTCTCTTGCAACCCCACACGCCGCATGTCCCGACTAAACCCTATGACCAAACTCCTAATCCCGCGCTCCTCACAACCGACCACCCCTTAGTCATCACACATTACATTTTAATCCACCAGTAGAACATAGGCCCTCTGACCCATCTTCTCATTGCTCACAACGACTAATCCTAAACCTCCCTCCGCCCAAACGCACATTCTCTTGTGGCTACTGACTCAACACTAATCCGGCCGCTAATCTAATCCACACTCTCGCCCTACCTCCTACCTCTAGGTATCTAGAATTAATCCCCGCCATGCGAAGCTAATCCCCTAATCCCTAATCCCTAATCCCCCTAATCCCACCATTACTGACTCAGCACGGCCAGTTGTTCTACGTAATA
204	1.6703e+06	CCTATTCCCATCAACAATGTCTCTTGCAACCCCACACGCCGCATGTCCCGACTAAACCCTATGACCAAACTCCTAATCCCGCGCTCCTCACAACCGACCACCCCTTAGTCATCACACATTACATTTTAATCCACCAGTAGAACATAGGCCCTCTGACCTATCTTCTCATTGCTCACAACGACTAATCCTAAACCTCCCTCCGCCCAAACGCACATTCTCTTGTGGCTACTGACTCAACACTAATCCGGCCGCTAATCTAATCCACACTCTCGCCCTACCTCCTACCTCTAGGTATCTAGAATTAATCCCCGCCATGCGAAGCTAATCCCCTAATCCCTAATCCCTAATCCCCCTAATCCCACCATTACTGACTCAGCACGGCCAGTTGTTCTACGTAATA
205	1.69268e+06	CCTATTCCCATCAACAATGTCTCTTGCAACCCCACACGCCGCATGTCCCGACTAAACCCTATGACCAAACTCCTAATCCCGCGCTCCTCACAACCGACCACCCCTTAGTCATCACACATTACATTTTAATCCACCAGTAGAACATAGGCCCTCTGACCCATCTTCTCATTGCTCACAACGACTAATCCTAAACCTCCCTCCGCCCAAACGCACATTCTCTTGTGGCTACTGACTCAACACTAATCCGGCCGCTAATCTAATCCACACTCTCGCCCTACCTCCTACCTCTAGGTATCTAGAATTAATCCCCGCCATGCGAAGCTAATCCCCTAATCCCTAATCCCTAATCCCCCTAATCCCACCATTACTGACTCAGCACGGCCAGTTGTTCTACGTAATA
206	1.69268e+06	CCTATTCCCATCAACAATGTCTCTTGCAACCCCACACGCCGCATGTCCCGATTAAACCCTATGACCAAACTCCTAATCCCGCGCTCCTCACAACCGACCACCCCTTAGTCATCACACATTACATTTTAATCCACCAGTAGAACATAGGCCCTCTGACCCATCTTCTCATTGCTCACAACGACTAATCCTAAACCTCCCTCCGCCCAAACGCACATTCTATTGTGGCTACTGACTCAACACTAATCCGGCCGCTAATCTAATCCACACTCTCGCCCTACCTCCTACCTCTAGGTATCTAGAATTAATCCCCGCCATGCGAAGCTAATCCCCTAATCCCTAATCCCTAATCCCCCTAATCCCACCATTACTGACTCAGCACGGCCAGTTGTTCTACGTAATA
207	1.69268e+06	CCTATTCCCATCAACAATGTCTCTTGCAACCCCACACGCCGCATGTCCCGATTAAACCCTATGACCAAACTCCTAATCCCGCGCTCCTCACAACCGACCACCCCTTAGTCATCACACATTACATTTTAATCCACCAGTAGAACATAGGCCCTCTGACCCATCTTCTCATTGCTCACAACGACTAATCCTAAACCTCCCTCCGCCCAAACGCACATTCTATTGTGGCTACTGACTCAACACTAATCCGGCCGCTAATCTAATCCACACTCTCGCCCTACCTCCTACCTCTAGGTATCTAGAATTAATCCCCGCCATGCGAAGCTAATCCCCTAATCCCTAATCCCTAATCCTCCTAATCCCACCATTACTGACTCAGCACGGCCAGTTGTTCTACGTAATA
208	1.70437e+06	CCTATACCCATCAACAATGTCTCTTGCAACCCCACACGCCGCATGTCCCGATTAAACCCTATGACCAAACTCCTAATCCCGCGCTCCTCACAACCGACCACCCCTTAGTCATCACACATTACATTTTAATCCACCAGTAGAACATAGGCCCTCTGACCCATCTTCTCATTGCTCACAACGACTAATCCTAAACCTCCCTCCGCCCAAACGCACATTCTCTTGTGGCTACTGACTCAACACTAATCCGGCCGCTAATCTAATCCACACTCTCGCCCTACCTCCTACCTCTAGGTATCTAGAATTAATCCCCGCCATGCGAAGCTAATCCCCTAATCCCTAATCCCTAATCCCCCTAATCCCACCATTACTGACTCAGCACGGCCAGTTGTTCTACGTAATA
209	1.70437e+06	CCTATTCCCATCAACAATGTCTCTTGCAACCCCACACGCCGCATGTCCCGACTAAACCCTATGACCAAACTCCTAATCCCGCGCTCCTCACAACCGACCACCCCTTAGTCATCACACATTACATTTTAATCCACCAGTAGAACATAGGCCCTCTGACCCATCTTCTCATTGCTCACAACGACTAATCCTAATCCACCCTCCGCCCAAACGCACATTCTCTTGTGGCTACTGACTCAACACTAATCCGGCCGCTAATCTAATCCACACTCTCGCCCTACCTCCTACCTCTAGGTATCTAGAATTAATCCCCGCCATGCGAAGCTAATCCCCTAATCCCTAATCCCTAATCCCCCTAATCCCACCATTACTGACTCAGCACGGCCAGTTGTTCCACGTAATA
210	1.70437e+06	CCTATTCCCATCAACAATGTCTCTTGCAACCCCACACGCCGCATGTCCCGACTAAACCCTATGACCAAACTCCTAATCCCGCGCTCCTCACAACCGACCACCCCTTAGTCATCACACATTACATTTTAATCCACCAGTAGAACATAGGCCCTCTGACCCATCTTCTCATTGCTCACAACGACTAATCCTAATCCACCCTCCGCCCAAACGCACATTCTCTTGTGGCTACTGACTCAACACTAATCCGGCCGCTAATCTAATCCACACTCTCGCCCTACCTCCTACCTCTAGGTATCTAGAATTAATCCCCGCCATGCGAAGCTAATCCCCTAATCCCTAATCCCTAATCCCCCTAATCCCACCATTACTGACTCAGCACGGCCAGTTGTTCCACGTAATA
211	1.75749e+06	CCTATTCCCATCAACAATGTCTCTTGCAACCCCACACGCCGCATGTCCCGATTAAACCCTATGACCAAACTCCTAATCCCGCGCTCCTCACAACCGACCACCCCTTAGTCATCACACATTACATTTTAATCCACCAGTAGAACATAGGCCCTCTGACCCATCTTTTCATTGCTCACAACGACTAATCCTAAACCTCCCTCCGCCCAAATGCACATTCTCTTGTGGCTACTGACTCAACACTAATCCGGCCGCTAATCTAATCCACACTCTCGCCCTACCTCCTACCTCTAGGTATCTAGAATTAATCCCCGCCATGCGAAGCTAATCCCCTAATCCCTAATCCCTAATCCCCCTAATCCCACCATTACTGACTCAGCACGGCCAGCTGTTCTACGTAATA
212	1.75749e+06	CCTATTCCCATCAACAATGTCTCTTGCAACCCCACACGCCGCATGTCCCGATTAAACCCTATGACCAAACTCCTAATCCCGCGCTCCTCACAACCGACCACCCCTTAGTCATCACACATTACATTTTAATCCACCAGTAGAACATAGGCCCTCTGATCCATCTTCTCATTGCTCACAACGACTAATCCTAAACCTCCCTCCGCCCAAACGCACATTCTCTTGTGGCTACTGACTCAACACTAATCCGGCCGCTAATCTAATCCACACTCTCGCCCTACCTCCTACCTCTAGGTATCTAGAATTAATCCCCGCCATGCGAAGCTAATCCCCTAATCCCTAATCCCTAATCCCCCTAATCCCACCATTACTGACTCAGCACGGCCAGTTGTTCTACGTAATA
213	1.75749e+06	CCTATTCCCATCAACAATGTCTCTTGCAACCCCACACGCCGCATGTCCCGATTAAACCCTATGACCAAACTCCTAATCCCGCGCTCCTCACTACCGACCACCCCTTAGTCATCACACATTACATTTTAATCCACCAGTAGAACATAGGCCCTCTGATCCATCTTCTCATTGCTCACAACGACTAATCCTAAACCTCCCTCCGCCCAAACGCACATTCTCTTGTGGCTACTGACTCAACACTAATCCGGCCGCTAATCTAATCCACACTCTCGCCCTACCTCCTACCTCTAGGTATCTAGAATTAATCCCCGCCATGCGAAGCTAATCCCCTAATCCCTAATCCCTAATCCCCCTAATCCCACCATTACTGACTCAGCACGGCCAGTTGTTCTACGTAATA
214	1.75749e+06	CCTATTCCCATCAACAATGTCTCTTGCAACCCCACACGCCGCATGTCCCGATTAAACCCTATGACCAAACTCCTAATCCCGCGCTCCTCACTACCGACCACCCCTTAGTCATCACACATTACATTTTAATCCACCAGTAGAACATAGGCCCTCTGATCCATCTTCTCATTGCTCACAATGACTAATCCTAAACCTCCCTCCGCCCAAACGCACATTCTCTTGTGGCTACTGACTCAACACTAATCCGGCCGCTAATCTAATCCACACTCTCGCCCTACCTCCTACCTCTAGGTATCTAGAATTAATCCCCGCCATGCGAAGCTAATCCCCTAATCCCTAATCCCTAATCCCCCTAATCCCACCATTACTGACTCAGCACGGCCAGTTGTTCTACGTAATA
215	1.79028e+06	CCTATTCCCATCAACAATGTCTCTTGCAACCCCACACGCCGCATGTCCCGATTAAACCCTATGACCAAACTCCTAATCCCGCGCTCCTCACAACCGACCACCCCTTAGTCATCACACATTACATTTTAATCCACCAGTAGAACATAGGCCCTCTGATCCATCTTCTCATTGCTCACAACGACTAATCCTAAACCTCCCTCCGCCCAAACGCACATTCTCTTGTGGCTACTGACTCAACACTAATCCGGCCGCTAATCTAATCCACACTCTCGCCCTACCTCCTACCTCTAGGTCTCTAGAATTAATCCCCGCCATGCGAAGCTAATCCCCTAATCCCTAATCCCTAATCCCCCTAATCCCACCATTACTGACTCAGCACGGCCAGTTGTTCTACGTAATA
216	1.79028e+06	CCTATTCCCATCAACAATGTCTCTTGCAACCCCACACGCCGCATGTCCCGATTAAACCCTATGACCAAACTCCTAATCACGCGCTCCTCACAACCGACCACCCCTTAGTCATCACACATTACATATTAATCCACCAGTAGAACATAGGCCCTCTAATCCATCTTCTCATTGCTCACAACGACTAATCCTAAACCTCCCTCCGCCCAAACGCACATTCTCTTGTGGCTACTGACTCAACACTAATCCGGCCGCTAATCTAATCCACACTCTCGCCCTACCTCCTACCTCTAGGTCTCTAGAATTAATCCCCGCCATGCGAAGCTAATCCCCTAATCCCTAATCCCTAATCCCCCTAATCCCACCATTACTGACTCAGCACGGCCAGTTGTTCTACGTAATA
217	1.79028e+06	CCTATTCCCATCAACAATGTCTCTTGCAACCCCACACGCCGCATGTCCCGATTAAACCCTATGACCAAACTCCTAATCACGCGCTCCTCACAACCGACCACCCCTTAGTCATCACACATTACATATTAATCCACCAGTAGAACATAGGCCCTCTAATCCATCTTCTCATTGCTCACAACGACTAATCCTAAACCTCCCTCCGCCCAAACGCACATTCTCTTGTGGCTACTGACTCAACACTAATCCGGCCGCTAATCTAATCCACACTCTCGCCCTACCTCCTACCTCTAGGTCTCTAGAATTAATCCCCGCCATGCGAAGCTAATCCCCTAATCCCTAATCCCTAATCCCCCTAATCCCACCATTACTGACTCAGCACGGCCAGTTGTTCTACGTAATA
218	1.79028e+06	CCTATTCCCATCAACAATGTCTCTTGCAACCCCACACGCCGCATGTCCCGATTAAACCCTATGACCAAACTCCTAATCACGCGCTCCTCACAACCGACCACCCCTTAGTCATCACACATTACATATTAATCCACCAGTAGAACATAGGCCCTCTAATCCATCTTCTCATTGCTCACAACGACTAATCCTAAACCTCCCTCCGCCCAAACGCACATTCTCTTGTGGCTACTGACTCAACACTAATCCGGCCGCTAATCTAATCCACACTCTCGCCCTACCTCCTACCTCTAGGTCTCTAGAATTAATCCCCGCCATGCGAAGCTAATCCCCTAATCCCTAATCCCTAATCCCCCTAATCCCACCATTACTGACTCAGCACGGCCAGTTGTTCTACGTAATA
219	1.79526e+06	CCTATTCCCATCAACAATGTCTCTTGCAACCCCACACGCCGCATGTACCGATTAAACCCTATGACCAAACTCCTAATCACGCGCTCCTCACAACCGACCACCCCTTAGTCATCACACATTACATATTAATCCACCAGTAGAACATAGGCCCTCTAATCCATCTTCTCATTGCTCACAACGACTAATCCTAAACCTCCCTCCGCCCAAACGCACATTCTCTTGTGGCTACTGACTCAACACTAATCCGGCCGCTAATCTAATCCACACTCTCGCCCTACCTCCTACCTCTAGGTCTCTAGAATTAATCCCCGCCATGCGAAGCTAATCCCCTAATCCCTAATCCCTAATCCCCCTAATCCCACCATTACTGACTCAGCACGGCCAGTTGTTCTACGTAATA
220	1.79526e+06	CCTATTCCCATCAACAATGTCTCTTGCAACCCCACACGCCGCATGTCCAGATTAAACCCTATGACCAAACTCCTAATCCCGCGCTCCTCACAAACGTCCACCCCTTAGTCATCACACATTACATTTTAATCCACCAGTAGAACATAGGCCCTCTGATCCATCTTCTCATTGCTCACAACGACTAATCCTAATCCTCCCTCCGCCCAAACGTACATTCTCTTATGGCTACTGACTCAACACTAATCCGGCCGCTAATCTAATCCACACTCTCGCCCTACCTCCTACCTCTAGGTATCTAGAATTAATCCCCGCCATGCGAAGCTAATCCCCTAATCCCTAATCCCTAATCCCCCTAATCCCACCATTACTGACTCAGCACGGCCAGTTGTTCTACGTAATA
221	1.80344e+06	CCTATTCCCATCAACAATGTCTCTTGCAACCCCACACGCCGCATGTCCCGATTAAACCCTATGACCAAACTCCTAATCACGCGCTCCTCACAACCGACCACCCCTTAGTCATCACACATTACATATTAATCCACCAGTAGAACATAGGCCCTCTAATCCATCTTCTCTTTGCTCACAACGACTAATCCTAAACCTCCCACCGCCCAAACGCACATTCTCTTGTGGCTACTGACTCAACACTAATCCGGCCGCTAATCTAATCCACACTCTCGCCCTACCTCCTACCTCTAGGTCTCTAGAATTAATCCCCGCCATGCGAAGCTAATCCCCTAATCCCTAATCCCTAATCCCCCTAATCCCACCATTACTGACTCAGCACGGCCAGTTGTTCTACGTAATA
222	1.80344e+06	CCTATTCCCATCAACAATGTCTCTTGCAACCCCACACGCCGCATGTCCCGATTAAACCCTATGATCAAACTCCTAATCACGCGCCCCTCACAACCGACCACCCCTTAATCATCACACATTACATATTAATCCACCAGTAGAACATAGGCCCTCTAATCCATCTTCTCATTGCTCACAACGACTAATCCTAAACCTCCCTCCGCCCAAACGCACATTCTCTTGTGGCTACTGACTCAACACTAATCCGGCCGCTAATCTAATCCACACTCTCGCCCTACCTCCTACCTCTAGGTCTCTAGAATTAATCCCCGCCATGCGAAGCTAATCCCCTAATCCCTAATCCCTAATCCCCCTAATCCCACCATTACTGACTCAGCACGGCCAGTTGTTCTACGTAATA
223	1.80344e+06	CCTATTCCCATCAACAATGTCTCTTGCAACCCCACACGCCGCATGTCCCGATTAAACCCTATGATCAAACTCCTAATCACGCGCCCCTCACAACCGACCACCCCTTAATCATCACACATTACATATTAATCCACCAGTAGAACATAGGCCCTCTAATCCATCTTCTCATTGCTCACAACGACTAATCCTAAACCTCCCTCCGCCCAAACGCACATTCTCTTGTGGCTACTGACTCAACACTAATCCGGCCGCTAATCTAATCCACACTCTCGCCCTACCTCCTACCTCTAGGTCTCTAGAATTAATCCCCGCCATGCGAAGCTAATCCCCTAATCCCTAATCCCTAATCCCCCTAATCCCACCATTACTGACTCAGCACGGCCAGTTGTTCTACGTAATA
224	1.80514e+06	CCTATTCCCATCAACAATGTCTCTTGCAACCCCACACGCCGCATGTCCAGATTAAACCCTATGACCAAACTCCTAATCCCGCGCTCCTCACAAACGTCCACCCCTTAGTCATCACACATTACATTTTAATCCACCAGTAGAACATAGGCCCTCTGATCCATCTTCTCATTGCTCACAACGACTAATCCTAATCCTCCATCCGCCCAAACGTACATTCTCTTATGGCTACTGACTCAACACTAATCCGGCCGCTAATCTAATCCACTCTCTCGCCCTACCTCCTACCTCTAGGTATCTAGAATTAATCCCCGCCATGCGACGCTAATCCCCTAATCCCTAATCCCTAATCCCCCTAATCCCACCATTACTGACTCAGCACGGCCAGTTGTTCTACGTAATA
225	1.80514e+06	CCTATTCCCATCAACACTGTCTCTTGCAACCCCACACGCCGCATGTCCTGATTAAACCCTATGACCAAACTCCTAATCACGCGCTCCTCACAACCGACCACCCCTTAGTCATCACACATTACATATTAATCCACCAATAGAACATAGGCCCTCTAATCCATCTTCTCATTGCTCACAACGACTAATCCTAAACCTCCCTCCGCCCAAACGCACATTCTCTTGTGGCTACTGACTCATCACTAATCCGGCCACTAATCTAATCCACACTCTCGCCCTACCTCCTACCTCTAGGTCTCTAGAATTAATCCCCGCCATGCGAAGCTAATCCCCTAATCCCTAATCCCTAATCCCCCTAATCCCACCATTACTGACTCAGCACGGCCAGTTGTTCTACGTAATA
226	1.82136e+06	CCTATTCCCATCAACACTGTCTCTTGCAACCCCACACGCCGCATGTCCTGATTAAACCCTATGACCAAACTCCTAATCACGCGCTCCTCACAACCGACCACTCCTTAGTCATCACACATTACATATTAATCCACCAATAGAACATAGGCCCTCTAATCCATCTTCTCATTGCTCACAACGACTAATCCTAAACCTCCCTCCGCCCAAACGCACATTCTCTTGTGGCTACTGACTCATCACTAATCCGGCCACTAATCTAATCCACACTCTCGCCCTACCTCCTACCTCTAGGTCTCTAGAATTAATCCCCGCCATGCGAAGCTAATCCCCTAATCCCTAATCCCTAATCCCCCTAATCCCACCAATACTGACTCAGCACGGCCAGTTGTTCTACGTAATA
227	1.82136e+06	CCTATTCCCATCAACACTGTCTCTTGCAACCCCACACGCCGCATGTCCTGATTAAACCCTATGACCAAACTCCTAATCACGCGCTCCTCACAACCGACCACTCCTTAGTCATCACACATTACATATTAATCCACCAATAGAACATAGGCCCTCTAATCCATCTTCTCATTGCTCACAACGACTAATCCTAAACCTCCCTCCGCCCAAACGCACATTCTCTTGTGGCTACTGACTCATCACTAATCCGGCCACTAATCTAATCCACACTCTCGCCCTACCTCCTACCTCTAGGTCTCTAGAATTAATCCCCGCCATGCGAAGCTAATCCCCTAATCCCTAATCCCTAATCCCCCTAATCCCACCAATACTGACTCAGCACGGCCAGTTGTTCTACGTAATA
228	1.8394e+06	CCTATTCCCATCAACACTGTCTCTTGCAACCCCACACGCCGCATGTCCTGATTAAACCCTATGACCAAACTCCTAATCACGCGCTCCTCACAACCGACCACTCCTTAGTCATCACACATTACATATTAATCCACCAATAGAACATAGGCCCTCTAATCCATCTTCTCATTGCTCACAACGACTAATCCTAAACCTCCCTCCGCCCAAACGCACATTCTCTTGTGGCTACTGACTCATCACTAATCCGGCCACTAATCTAATCCACACTCTCGCCCTACCTCCTACCTCTAGGTCTCTAGAATTAATCCACGCCATGCGAAGCTAATCCCCTAATCCCTAATCCCTAATCCCCCTAATCCCACCAATACTGACTCAGCACGGCCAGTTGTTCTACGTAATA
229	1.8394e+06	CCTATTCCCATCAACAATGTCTCTTGCAACCCCACACGCCGCATGTCCTGATTAAACCCTATGATTAAACTCCTAATCACGCGCTCCTCACAACCGACCACCCCTTAATCATCACACATTACATATTAATCCACCAGTAGAACCTCGGCCCTCTAATCCATCTTCTCATTGCTCACAACGACTAATCCTAAACCTCCCTCCGCCCAAACGCACATTCTCTTGTGGCTACTGACTCAACACTAATCCGGCCGCTAATCTAATCCACACTCTCGCCCTACCTCCTACCTCTAGGTCTCTAGAATTAATCCCCGCCATGCGTAGCTAATCCCCTAATCCCTAATCCCTAATCCCCCTAATCCCACCATTACTGACTCAGCACGGCCAGTTGTTCTAAGTAATA
230	1.8394e+06	CCTATTCCCATCAACAATGTCTCTTGCAACCCCACACGCCGCATGTCCTGATTAAACCCTATGATTAAACTCCTAATCACGCGCTCCTCACAACCGACCACCCCTTAATCATCACACATTACATATTAATCCACCAGTAGAACCTCGGCCCTCTAATCCATCTTCTCATTGCTCACAACGACTAATCCTAAACCTCCCTCCGCCCAAACGCACATTCTCTTGTGGCTACTGACTCAACACTAATCCGGCCGCTAATCTAATCCACACTCTCGCCCTACCTCCTACCTCTAGGTCTCTAGAATTAATCCCCGCCATGCGTAGCTAATCCCCTAATCCCTAATCCCTAATCCCCCTAATCCCACCATTACTGACTCAGCACGGCCAGTTGTTCTAAGTAATA
231	1.8394e+06	CCTATTCCCATCAACAATGTCTCTTGCAACCCCACACGCCGCATGTCCTGATTAAACCCTATGATTAAACTCCTAATCACGCGCTCCTCACAACCGACCACCCCTTAATCATCACACATTACATATTAATCCACCAGTAGAACCTCGGCACTCTAATCCATCTTCTCATTGCTCACAACGACTAATCCTAAACCTCCCTCCGCCCAAACGCACATTCTCTTGTGGCTACTGACTCAACACTAATCCGGCCGCTAATCTAATCCACACTCTCGCCCTACCTCCTACCTCTAGGTCTCTAGAATTAATCCCCGCCATGCGTAGCTAATCCCCTAATCCCTAATCCCTAATCCCCCTAATCCCACCATTACTGACTCAGCACGGCCAGTTGTTCTAAGTAATA
232	1.8394e+06	CCTATTCCCATCAACAATGTCTCTTGCAACCCCACACGCCGCATGTCCTGATTAAACCCTATGATTAAACTCCTAATCACGCGCTCCTCACAACCGACCACCCCTTAATCATCACACATTACATATTAATCCACCAGTAGAACCTCGGCACTCTAATCCATCTTCTCATTGCTCACAACGACTAATCCTAAACCTCCCTCCGCCCAAACGCACATTCTCTTGTGGCTACTGACTCAACACTAATCCGGCCGCTAATCTAATCCACACTCTCGCCCTACCTCCTACCTCTAGGTCTCTAGAATTAATCCCCGCCATGCGTAGCTAATCCCCTAATCCCTAATCCCTAATCCCCCTAATCCCACCATTACTGACTCAGCACGGCCAGTTGTTCTAAGTAATA
233	1.8394e+06	CCTATTCCCATCAACAATGTCTCTTGCAACCCCACACGCCGCATGTCCTGATTAAACCCTATGATTAAACTCCTAATCACGCGCTCCTCACAACCGACCACCCCTTAATCATCACACATTACATATTAATCCACCAGTAGAACCTCGGCCCTCTAATCCATCTTCTCATTGCTCACAACGACTAATCCTAAACCTCCCTCCGCCCAAACTCACATTCTCTTGTGGCTACTGACTCAACACTAATCCGGCCGCTAATCTAATCCACACTCTCGCCCTACCTCCTACCTCTAGGTCTCTAGAATTAATCCCCGCCATGCGTAGCTAATCCCCTAATCCCTAATCCCTAATCCCCCTAATCCCACCATTACTGACTCAGCACGGCCAGTTGTTCTAAGTAATA
234	1.8394e+06	CCTATTCCCATCTACAATGTCTCTTGCAACCCCACACGCCGCATGTCCTGATTAAACCCTATGATTAAACTCCTAATCACGCGCTCCTCACAACCGACCACCCCTTAATCATCACACATTACATATTAATCCACCAGTAGAACCTCGGCCCTCTAATCCATCTTCTCATTGCTCACAACGACTAATCCTAAACCTCCCTCCGCCCAAACGCACATTCTCTTGTGGCTACTGACTCAACACTAATCCGGCCGCTAATCTAATCCACACTCTCGCCCTACCTCCTACCTCTAGGTCTCTAGAATTAATCCCCGCCATGCGTAGCTAATCCCCTAATCCCTAATCCCTAATCCCCCTAATCCCACCATTACTGACTCAGCACGGCCAGTTGTTCTAAGTAATA
235	1.87898e+06	CCTATTCCCATCTACAATGTCTCTTGCAACCCCACACGCCGCATGTCCTGATTAAACCCTATGATTAAACTCCTAATCACGCGCTCCTCACAACCGACCACCCCTTAATCATCACACATTACATATTAATCCACCAGTAGAACCTCGGCCCTCTAATCCATCTTCTCATTGCTCACAACGACTAATCCTAATCCTCCCTCCGCCCAAACGCACATTCTCTTGTGGCTACTGACTCAACACTAATCCGGCCGCTAATCTAATCCACACTCTCGCCCTACCTCCTACCTCTAGGTCTCTAGAATTAATCCCCGCCATGCGTAGCTAATCCCCTAATCCCTAATCCCTAATCCCCCTAATCCCACCATTACTGACTCAGCACGGCCAGTTGTTCTAAGTAATA
236	1.89563e+06	CCTATTCCCATCAACAATGTCTCTTGCAACCCCACACGCCGCATGTCCTGATTAAACCCTATGATTAAACTCCTAATCACGCGCTCCTCACAACCGACCACCCCTTAATCATCACACATTACATATTAATCCACCAGTAGAACCTCGGCCCTCTAATCCATCTTCTCATTGCTCACAACGACTAATCCTAAACCTCCCTCCGCCCAAACTCACATTCTCTTGTGGCTACTGACTCAACACTAATCCGGCCGCTAATCTAATCCACACTCTCGCCCTACCTCCTACCTCTAGGTCTATAGAATTAATCCCCGCCATGCGTAGCTAATCCCCTAATCCCTAATCCCTAATCCCCCTAATCCCACCATTACTGACTCAGCACGGCCAGTTGTTCTAAGTAATA
237	1.89563e+06	CCTATTCCCATCTACAATGTCTCTTGCAACCCCACACGCCGCATGTCCTGATTAAACCCTATGATTAAACTCCTAATCACGCGCTCCTCACAACCGACCACCCCTTAATCATCACACATTACATATTAATCCACCAGTAGAACCTCGGCCCTCTAATCCATCTTCTCATTGCTCACAACGATTAATCCTAAACCTCCCTCCGCCCAAACGCACATTCTCTTGTGGCTACTGACTCAACACTAATCCGGCCGCTAATCTAATCCACACTCTCGCCCTACCTCCTACCTCTAGGTCTCTAGAATTAATCCCCGCCAAGCGTAGCTAATCCCCTAATCCCTAATCCCTAATCCCCCTAATCCCACCATTACTGACTCAGCACGGCCAGTTGTTCTAAGTAATA
238	1.90212e+06	CCTATTCCCATCTACAATGTCTCTTGCAACCCCACACGCCGCATGTCCTGATTAAACCCTATGATTAAACTCCTAATCACGCGCTCCTCACAACCGACCACCCCTTAATCATCACACATTACATATTAATCCACCAGTAGAACCTCGGCCCTCTAATCCATCTTCTCATTGCTCACAACGATTAATCCTAAACCTCCCTCCGCCCAAACGCACATTCTCTTGTGGCTACTGACTCAACACTAATCCGGCCGCTAATCTAATCCACACTCTCGCCCTACCTCCTACCTCTAGGTCTCTAGAATTAATCCCCGCCAAGCGTAGCTAATCCCCTAATCCCTAATCCCTAATCCCCCTAATCCCACCATTACTGACTCAGCACGGCCAGTAGTTCTAAGTAATA
239	1.90567e+06	CCTATTCCCATCTACAATGTCTCTTGCAACCCCACACGCCGCATGTCCTGATTAAACCCTATGATTAAACTCCTAATCACGCGCTCCTCACAACCGACCACCCCTTAATCATCACACATTACATATTAATCCACCAGTAGAACCTCGGCCCTCTAATCCATCTTCTCATTGCTCACAACGACTAATCCTAATCCTCCCTCCGCCCAAACGCACATTCTCTTGTGGCTACTGACTCAACACTAATCCGGCCGCTAATCTAATCCACACTCTCGCCCTACCTCCTACCTCTAGGTCTCTAGAATTAATCCCCGCCATGCGTAGCTAATCCCCTAATCCCTAATCCCTAATCCCCCTAATCCCACCATTACTGACTCAGCACGGCCAGTTGTTCTAAGTAATA
240	1.90567e+06	CCTATTCCCATCTACAATGTCTCTTGCAACCCCACACGCCGCATGTCCTGATTAAACCCTATAATTAAACTCCTAATCACGCGCTCCTCACAACCGACCACCCCTTAATCATCACACATTACATATTAATCCACCAGTAGAACCTCGGCCCTCTAATCCATCTTCTCATTGCTCACAACGATTAATCCTAATCCTCCCTCCGCCCAAACGCACATTCTCTTGTGGCTACTGACTCAACACTAATCCGGCCGCTAATCTAATCCACACTCTCGCCCTACCACCTACCTCTAGGTCTCTAGAATTAATCCCCGTCATGCGTAGCTAATCCCCTAATCCCTAATCCCTAATCCCCCTAATCCCACCATTACTGACTCAGCACGGCCAGTTGTTCTAAGTAATA
241	1.90567e+06	CCTATTCCCATCTACAATGTCTCTTGCAACCCCACACGCCGCATGTCCTGATTAAACCCTATAATTAAACTCCTAATCACGCGCTCCTCACAACCGACCACCCCTTAATCATCACACATTACATATTAATCCACCAGTAGAACCTCGGCCCTCTAATCCATCTTCTCATTGCTCACAACGATTAATCCTAATCCTCCCTCCGCCCAAACGCACATCCTCTTGTGGCTACTGACTCAACACTAATCCGGCCGCTAATCTAATCCACACTCTCGCCCTACCACCTACCTCTAGGTCTCTAGAATTAATCCCCGTCATGCGTAGCTAATCCCCTAATCCCTAATCCCTAATCCCCCTAATCCCACCATTACTGACTCAGCACGGCCAGTTGTTCTAAGTAATA
242	1.91793e+06	CCTATTCCCATCTACAATGTCTCTTGCAACCCCACACGCCGCATGTCCTGATTAAACCCTATGATTAAACTCCTAATCACGCGCTCCTCACAACCGACCACCCCTTAATCATCACACATTACATATTAATCCACCAGTAGAACCTCGGCCCTCTAATCCATCTTCTCATTGCTCACAATGATTAATCCTAAACCTCCCTCCGCCCAAACGCACATTCTCTTGTGGCTACTGACTCAACACTAATCCGGCCACTAATCTAATCCACACTCTCGCCCTACCTCCTACCTCTAGATCTCTAGAATTAATCCCCGCCAAGCGTAGCTAATCCCCTAATCCCTAATCCCTAATCCCCCTAATCCCACCATTACTGACTCAGCACGGCCAGTTGTTCTAAGTAATA
243	1.91793e+06	CCTATTCCCATCTACAATGTCTCTTGCAACCCCACACGCCGCATGTCCTGATTAAACCCTATGATTAAACTCCTAATCCCGCGCTCCTCACAACCGACCACCCCTTAATCATCACACATTACATATTAATCCACCAGTAGAACCTCGGCCCTCTAATCCATCTTCTCATTGCTCACAATGATTAATCCTAAACCTCCCTCCGCCCAAACGCACATTCTCTTGTGGCTACTGACTCAACACTAATCCGGCCGCTAATCTAATCCACACTCTCGCCCTACCTCCTACCTCTAGGTCTCTAGAATTAATCCCCGCCAAGCGTAGCTAATCCCCTAATCCCTAATCCCTAATCCCCCTAATCCCACCATTACTGACTCAGCACGGCCAGTTGTTCTAAGTAATA
244	1.91793e+06	CCTATTCCCATCTACAATGTCTCTTGCAACCCTACACGCCGCATGTCCTGATTAAACCCTATGATTAAACTCCTAATCCCGCGCTCCTCACAACCGACCACCCCTTAATCATCACACATTACATATTAATCCACCAGTAGAACCTCGGCCCTCTAATCCATCTTCTCATTGCTCACAATGATTAATCCTAAACCTCCCTCCGCCCAAACGCACATTCTCTTGTGGCTACTGACTCAACACTAATCCGGCCGCTAATCTAATCCACACTCTCGCCCTACCTCCTACCTCTAGGTCTCTAGAATTAATCCCCGCCAAGCGTAGCTAATCCCCTAATCCCTAATCCCTAATCCCCCTAATCCCACCATTACTGACTCAGCACGGCCAGTTGTTCTAAGTAATA
245	1.91793e+06	CCTATTCCCATCTACAATGTCTCTTGCAACCCTACACGCCGCATGTCCTGATTAAACCCTATGATTAAACTCCTAATCCCGCGCTCCTCACAACCGACCACCCCTTAATCATCACACATTACATATTAATCCACCAGTAGAACCTCGGCCCTCTAATCCATCTTCTCATTGCTCACAATGATTAATCCTAAACCTCCCTCCGCCCAAACGCACATTCTCTTGTGGCTACTGACTCAACACTAATCCGGCCGCTAATCTAATCCACACTCTCGCCCTACCTCCTACCTCTAGGTCTCTAGAATTAATCCCCGCCAAGCGTAGCTAATCCCCTAATCCCTAATCCCTAATCCCCCTAATCCCACCATTACTGACTCAGCACGGCCAGTTGTTCTAAGTAATA
246	1.91793e+06	CCTATTCCCATCTACAATGTCTCTTGCAACCCTACACGCCGCATGTCCTGATTAAACCCTATGATTAAACTCCTAATCCCGCGCTCTTCACAACCGACCACCCCTTAATCATCACACATTACATATTAATCCACCAGTAGAACCTCGGCCCTCTAATCCATCTTCTCATTGCTCACAATGATTAATCCTAAACCTCCCTCCGCCCAAACGCACATTCTCTTGTGGCTACTGACTCAACACTAATCCGGCCGCTAATCTAATCCACACTCTCGCCCTACCTCCTACCTCTAGGTCTCTAGAATTAATCCCCGCCAAGCGTAGCTAATCCCCTAATCCCTAATCCCTAATCCCCCTAATCCCACCATTACTGACTCAGCACGGCCAGTTGTTCTAAGTAATA
247	1.91793e+06	CCTATTCCCATCTACAATGTCTCTTGCAACCCCACACGCCGCATGTCCTGATTAAACCCTATGATTAAACTCCTAATCCCGCGCTCCTCACAACAGACCACCCCTTAATCATCACACATTACATATTAATCCACCAGTAGAACCTCGGCCCTCTAATCCATCTTCTCATTGCTCACAATGATTAATCCTAAACCTCCCTCCGCCCAAACGCACATTCTCTTGTGGCTACTGACTCAACACTAATCCGGCCGCTAATCTAATCCACACTCTCGCCCTACCTCCTACCTCTAGGTCTCTAGAATTAATCCCCGCCAAGCGTAGCTAATCCCCTAATCCCTAATCCCTAATCCCCCTAATCCCACCATTACTGACTCAGCACGGCCAGTTGTTCTAAGTAATA
248	1.92853e+06	CCTATTCCCATCTACAATGTCTCTTGCAACCCCACACGCCGCATGTCCTGATTAAACCCTATGATTAAACTCCTAATCCCGCGCTCCTCACAACAGACCACCCCTTAATCATCACACATTACATATTAATCCACCAGTAGAACCTCGGCCCTCTAATCCATCTTCTCATTGCTCACAATGATTAATCCTAAACCTCCCTCCGCCCAAACGCACATTCTCTTGTGGCTACTGACTCAACACTAATCCGGCCGCTAATCTAATCCACACTCTCGCCCTACCTCCTACCTCTAGGTCTCTAGAATTAATCCCCGCCAAGCGTAGCTAATCCCCTAATCCCTAATCCCTAATCCCCCTAATCCCACCATTACTGACTCAGCACGGCCAGTTGTTCTAAGTAATA
249	1.93386e+06	CCTATTCCCATCTACAATGTCTCTTGTAACCCCACACGCCGCATGTCCTGATTAAACCCTATGATTAAACTCCTAATCCCGCGCTCCTCACAACCGACCACCCCTTAATCATCACACATTACATATTAATCCACCAGTAGAACCTCGGCCCTCTAATCCATCTTCTCATTGCTCACAATGATTAATCCTAAACCTCCCTCCGCCCAAACGCACATTCTCTTGTGGCTACTGACTCAACACTAATCCGGCCGCTAATCTAATCCACACTCTCGCCCTACCTCCTACCTCTAGGTCTCTAGAATTAATCCCCGCCAAGCGTAGCTAATCCCCTAATCCCTAATCCCTAATCCCCCTAATCCCACCATTACTGACTCAGCACCGCCAGTTGTTCTAAGTAAAA
250	1.93386e+06	CCTATTCCCATCTACAATGTCTCTTGCAACCCCACACGCCGCATGTCCTGATTAAACCCTATGATTAAACTCCTAATCCCGCGCTCCTTACAACAGACCACTCCTTAATCATCACACATTACATATTAATCCACCAGTAGAACCTCGGCCCTCTAATCCATCTTCTCTTTGCTCACAATGATTAATCCTAAACCTCCCTCCGCCCAAACGCACATTCTCTTGTGGCTACTGACTCAACACTAATCCGGCCGCTAATCTAATCCACACTCTCGCCCTACCTCCTACCTCTAGGTCTCTAGAATTAATCCCCGCCAAGCGTAGCTAATCCCCTAATCCCTAATCCCTAATCCCCCTAATCCCACCATTACTGACTCAGCACGGCCAGTTGTTCTAAGTAATA
251	1.93386e+06	CCTATTCCCATCTACAATGTCTCTTGCAACCCCACACGCCGCATGTCCTGATTAAACCCTATGATTAAACTCCTAATCCCGCGCTCCTTACAACAGACCACTCCTTAATCATCACACATTACATATTAATCCACCAGTAGAACCTCGGCCCTCTAATCCATCTTCTCTTTGCTCACAATGATTAATCCTAAACCTCCCTCCGCCCAAACGCACATTCTCTTGTGGCTACTGACTCAACACTAATCCGGCCGCTAATCTAATCCACACTCTCGCCCTACCTCCTACCTCTAGGTCTCTAGAATTAATCCCCGCCAAGCGTAGCTAATCCCCTAATCCCTAATCCCTAATCCCCCTAATCCCACCATTACTGACTCAGCACGGCCAGTTGTTCTAAGTAATA
252	1.93386e+06	CCTATTCCCATCTACAATGTCTCTTGCAACCCCACACGCCGCATGTCCTGATTAAACCCTATGATTAAACTCCTAATCCCGCGCTCCTTACAACAGACCACTCCTTAATCATCACACATTACATATTAATCCACCAGTAGAACCTCGCCCCTCTAATCCATCTTCTCTTTGCTCACAATGATTAATCCTAAACCTCCCTCCGCCCAAACGCACATTCTCTTGTGGCTACTGACTCAACACTAATCCGGCCGCTAATCTAATCCACACTCTCGCCCTACCTCCTACCTCTAGGTCTCTAGAATTAATCCCCGCCAAGCGTAGCTAATCCCCTAATCCCTAATCCCTAATCCCCCTAATCCCACCATTACTGACTCAGCACGGCCAGTTGTTCTAAGTAATA
253	1.97068e+06	CCTATTCCCATCTACAATGTCTCTTGCAACCCTACACGCCGCATGTCCTGATTAAACCCTATGATTAAACTCCTAATCCCGCGCTCCTCACAACCGACCACTCCTTAATCATCACACATTACATATTAATCCACCAGTAGAACCTCGGCCCTCTAATCCATCTTCTCATTGCTCACAATGATTAATCCTAAACCTCCCTCCGCCCAAACGCACATTCTCTTGTGGCTACTGACTCAACACTAATCCGGCCGCTAATCTAATCCACACTCTCGCCCTACCTCCTACCTCTCGGTCTCTAGAATTAATCCCCGCCAAGCGTAGCTAATCCCCTAATCCCTAATCCCTAATCCCCCTAATCCCACCATTACTGACTCAGCACGGCCAGTTGTTCTAAGTAATA
254	1.97068e+06	CCTATTCCCATCTACAATGTCTCTTGCAACCCCACACGCCGCATGTCCTGATTAAACCCTATGATTAAACCCCTAATCCCGCGCTCCTTACAACAGACCACTCCTTAATCATCACACATTACATATTAATCCACCAGTAGAACCTCGCCCCTCTAATCCATCTTCTCTTTGCTCACAATGATTAATCCTAAACCTCCCTCCGCCCAAACGCACATTCTCTTGTGGCTACTGACTCAACACTAATCCGGCCGCTAATCTAATCCACACTCTCGCCCTACCTCCTACCTCTAGGTCTCTAGAATTAATCCCCGCCAAGCGTAGCTAATCCCCTAATCCCTAATCCCTAATCCCCCTAATCCCACCATTACTGACTCAGCACGGCCAGTTGTTCTAAGTAATA
255	1.97068e+06	CCTATTCCCATCTACAATGTCTCTTGCAACCCCACACGCCGCATGTCCTGATTAAACCCTATGATTAAACCCCTAATCCCGCGCTCCTTACAACAGACCACTCCTTAATCATCACACATTACATATTAATCCACCAGTAGAACCTCGCCCCTCTAATCCATCTTCTCTTTGCTCACAATGATTAATCCTAAACCTCCCTCCGCCCAAACGCACATTCTCTTGTGGCTACTGACTCAACACTAATCCGGCCGCTAATCTAATCCACACTCTCGCCCTACCTCCTACCTCTAGGTCTCTAGAATTAATCCCCGCCAAGCGTAGCTAATCCCCTAATCCCTAATCCCTAATCCCCCTAATCCCACCATTACTGACTCAGCACGGCCAGTTGTTCTAAGTAATA
256	1.97761e+06	CCTATTCCCATCTACAATGTCTCTTGCAACCCCACACGCCGCATGTCCTGATTAAACCCTATGATTAAACCCCTAATCCCGCGCTCCTTACAACAGACCACTCCTTAATCATCACACATTACATATTAATCCACCAGTAGAACCTCGCCCCTCTAATCCATCTTCTCTTTGCTCACAATGATTAATCCTAAACCTCCCTCCGCCCAAACGCACATTCTCTTGTGGCTACTGACTCAACACTAATCCGGCCGCTAATCTAATCCACACTCTCGCCCTACCTCCTACCTCTAGGTCTCTAGAATTAATCCCCGCCAAGCGTAGCTAATCCCCTAATCCCTAATCCCTAATCCCCCTAATCCCACCATTACTGACTCAGCACGGCCAGTTGTTCTAAGTAATA
257	1.99014e+06	CCTATTCCCATCTACAATGTCTCTTGCAACCCCACACGCCGCATGTCCTGATTAAACCCTATGATTAAACCCCTAATCCCGCGCTCCTTACAACAGACCACTCCTTAATCATCACACATTACATATTAATCCACCAGTAGAACCTCGCCCCTCTAATCCATCTTCTCTTTGCTCACAATGATTAATCCTAAACCTCCCTCCGCCCAAACGCACATTCTCTTGTGGCTACTGACTCAACACTAATCCGGCCGCTAATCTAATCCACACTCTCGCCCTACCTCCTACCTCTAGGTCTCTAGAATTAATCCCCGCCAAGCGTAGCTAATCCACTAATCCCTAATCCCTAATCCCCCTAATCCCACCATTACTGACTCAGCACGGCCAGTTGTTCTAAGTAATA
258	1.99014e+06	CCTATTCCCATCTACAATGTCTCTTGCAACCCCACACGCCGCATGTCCTGATTAAACCCTATGATTAATCCCCTAATCCCGCGCTCCTTACAACAGACCACTCCTTAATCATCACACATTACATATTAATCCACCAGTAGAACCTCGCCCCTCTAATCCATCTTCTCTTTGCTCACAATGATTAATCCTAAACCTCCCTCCGCCCAAACGCACATTCTCTTGTGGCTACTGACTCAACACTAATCCGGCCGCTAATCTAATCCACACTCTCGCCCTACCTCCTACCTCTAGGTCTCTAGAATTAATCCCCGCCAAGCGTAGCTAATCCCCTAATCCCTAATCCCTAATCCCCCTAATCCCACCATTACTGACTCAGCACGGCCAGTTGTTCTAAGTAATA
259	1.99014e+06	CCTATTCCCATCTACAATGTCTCTTGCAACCCCACACGCCGCATGTCCTGATTAAACCCTATGATTAATCCCCTAATCCCGCGCTCCTTACAACAGACCACTCCTTAATCATCACACATTACATATTAATCCACCAGTAGAACCTCGCCCCTCTAATCCATCTTCTCTTTGCTCACAATGATTAATCCTAAACCTCCCTCCGCCCAAACGCACATTCTCTTGTGGCTACTGACTCAACACTAATCCGGCCGCTAATCTAATCCACACTCTCGCCCTACCTCCTACCTCTAGGTCTCTAGAATTAATCCCCGCCAAGCGTAGCTAATCCCCTAATCCCTAATCCCTAATCCCCCTAATCCCACCATTACTGACTCAGCACGGCCAGTTGTTCTAAGTAATA
260	1.99014e+06	CCTATTCCCATCTACAATGTCTCTTGCAACCCCACACGCCGCATGTCCTGATTAAACCCTATGATTAATCCCCTAATCCCGCGCTCCTTACAAAAGACCACTCCTTAATCATCACACATTACATATTAATCCACCAGTAGAACCTCGCCCCTCTAATCCATCTTCTCTTTGCTCACAATGATTAATCCTAAACCTCCCTCCGCCCAAACGCACATTCTCTTGTGGCTACTGACTCAACACTAATCCGGCCGCTAATCTAATCCACACTCTCGCCCTACCTCCTACCTCTAGGTCTCTAGAATTAATCCCCGCCAAGCGTAGCTAATCCCCTAATCCCTAATCCCTAATCCCCCTAATCCCACCATTACTGACTCAGCACGGCCAGTTGTTCTAAGTAATA
261	1.99014e+06	CCTATTCCCATCTACAATGTCTCTTGCAACCCCACACGCCGCATGTCCTGATTAAACCCTATGATTAATCCCCTAATCCCGCGCTCCTTACAAAAGACCACTCCTTAATCATCACACATTACATATTAATCCACCAGTAGAACCTCGCCCCTCTAATCCATCTTCTCTTTGCTCACAATGATTAATCCTAAACCTCCCTCCGCCCAAACGCACATTCTCTTGTGGCTACTGACTCAACACTAATCCGGCCGCTAATCTAATCCACACTCTCGCCCTACCTCCTATCTCTAGGTCTCTAGAATTAATCCCCGCCAAGCGTAGCTAATCCCCTAATCCCTAATCCCTAATCCCCCTAATCCCACCATTACTGACTCAGCACGGCCAGTTGTTCTAAGTAATA
262	1.99014e+06	CCTATTCCCATCTACAATGTCTCTTGCAACCCCACACGCCGCATGTCCTGATTAAACCCTATGATTAATCCCCTAATCCCGCGCTCCTTACAAAAGACCACTCCTTAATCATCACACATTACATATTAATCCACCAGTAGAACCTCGCCCCTCTAATCCATCTTCTCTTTGCTCACAATGATTAATCCTAAACCTCCCTCCGCCCAAACGCACATTCTCTTGTGGCTACTGACTCAACACTAATCCGGCCGCTAATCTAATCCACACTCTCGCCCTACCTCCTATCTCTAGGTCTCTAGAATTAATCCCCGCCAAGCGTAGCTAATCCCCTAATCCCTAATCCCTAATCCCCCTAATCCCACCATTACTGACTCAGCACGGCCAGTTGTTCTAAGTAATA
263	1.99014e+06	CCTATTCCCATCTACAATGTCTCTTGCAACCCCACACGCCGCATGTCCTGATTAAACCCTATGATTAATCCCCTAATCCCGCGCTCCTTACAAAAGACCACTCCTTAATCATCACACATTACATATTAATCCACCAGTAGAACCTCGCCCCTCTAATCCATCTTCTCTTTGCTCACAATGATTAATCCTAAACCTCCCTCCGCCCAAACGCACATTCTCTTGTGGCTACTGACTCAACACTAATCCGGCCGCTAATCTAATCCACACTCTCGCCCTACCTCCTATCTCTAGGTCTCTAGAATTAATCCCCGCCAAGCGTAGCTAATCCCCTAATCCCTAATCCCTAATCCCCCTAATCCCACCATTACTGACTCAGCACGGCCAGTTGTTCTAAGTAATA
264	1.99014e+06	CCTATTCCCATCTACAATGTCTCTTGCAACCCCACACGCCGCATGTCCTGATTAAACCCTATGATTAATCCCCTAATCCCGCGCTCCTTACAACAGACCACTCCTTAATCATCACACATTACATATTAATCCACCAGTAGAACCTCGCTCCTCTAATCCATCTTCTCTTTGCTCACAATGATTAATCCTAAACCTCCCTCCGCCCAAACGCACATTCTCTTGTGGCTACTGACTCAACACTAATCCGGCCGCTAATCTAATCCACACTCTCGCCCTACCTCCTACCTCTAGGTCTCTAGAATTAATCCCCGCCAAGCGTAGCTAATCCCCTAATCCCTAATCCCTAATCCCCCTAATCCCACCATTACTGACTCAGCACGGCCAGTTGTTCTAAGTAATA
265	1.99014e+06	CCTATTCCCATCTACAATGTCTCTTGCAACCCCACACGCCGCATGTCCTGATTAAACCCTATGATTAATCCCCTAATCCCGCGCTCCTTACAACAGACCACTCCTTAATCATCACACATTACATATTAATCCACCAGTAGAACCTCGCCCCTCTAATCCATCTTCTCTTTGCTCACAATGATTAATCCTAAACCTCCCTCCGCCCAAACGCACATTCTCTTGTGGCTACTGACTCAACACTAATCCGGCCGCTAATCTAATCCACACTCTCGCCCTACCTCCTACCTCTAGGTCTCTAGAATTAATCCCCGCCAAGCGTAGCTAATCCCCTAATCCCTAATCCCTAATCCCCCTAATCCCACCATTACTGACTCAGCACGGCCAGTTGTTCTAAGTAATA
266	1.99014e+06	CCTATTCCCATCTACAATGTCTCTTGCAACCCCACACGCCGCATGTCCTGATTAAACCCTATGATTAATCCCCTAATCCCGCGCTCCTTACAACAGACCACTCCTTAATCATCACACATTACATATTAATCCACCAGTAGAACCTCGCCCCTCTAATCCATCTTCTCTTTGCTCACAATGATTAATCCTAAACCTCCCTCCGCCCAAACGCACATTCTCTTGTGGCTACTGACTCAACACTAATCCGGCCGCTAATCTAATCCACACTCTCGCCCTACCTCCTACCTCTAGGTCTCTAGAATTAATCCCCGCCAAGCGTAGCTAATCCCCTAATCCCTAATCCCTAATCCCCCTAATCCCACCATTACTGACTCAGCACGGCCAGTTGTTCTAAGTAATA
267	2.00344e+06	CCTATTCCCATCTACAATGTCTCTTGCAACCCCACACGCCGCATGTCCTGATTAAACCCTATGATTAATCCCCTAATCCCGCGCTCCTTACAAAAGACCACTCCTTAATCATCACACATTACATATTAATCCACCAGTAGAACCTCGCCCCTCTAATCCATCTTCTCTTTGCTCACAATGATTAATCCTAAACCTCCCTCCGCCCAAACGCACATTCTCTTGTGGCTACTGACTCAACACTAATCCGGCCGCTAATCTAATCCACACTCTCGCCCTACCTCCTATCTCTAGGTCTCTAGAATTAATCCCCGCCAAGCGTAGCTAATCCCCTAATCCCTAATCCCTAATCCCCCTAATCCCACCATTACTGACTCAGCACGGCCAGTTGTTCTAAGTAATA
268	2.00344e+06	CCTATTCCCATCTACAATGTCTATTGCAACCCCACACGCCGCATGTCCTGATTAAACCCTATGATTAATCCCCTAATCCCGCGCTCCTTACAACAGACCACTCCTTAATCATCACACATTACATATTAATCCACCAGTAGAACCTCGCCCCTCTAATCCATCTTATCTTTGCTCACAATGATTAATCCTAAACCTCCCTCCGCCCAAACGCACATTCTCTTGTGGCTACTGACTCATCACTAATCCGGCCGCTAATCTAATCCACACTCTCGCCCTACCTCCTACCTCTAGGTCTCTAGAATTAATCCCCGCCAAGCGTAGCTAATCCCCTAATCCCTAATCCCTAATCCCCCTAATCCCACCATTACTGACTCAGCACGGCCAGTTGTTCTAAGTAATA
269	2.00344e+06	CCTATTCCCATCTACAATGTCTATTGCAACCCCACACGCCGCATGTCCTGATTAAACCCTATGATTAATCCCCTAATCCCGCGCTCCTTACAACAGACCACTCCTTAATCATCACACATTACATATTAATCCACCAGTAGAACCTCGCCCCTCTAATCCATCTTATCTTTGCTCACAATGATTAATCCTAAACCTCCCTCCGCCCAAACGCACATTCTCTTGTGGCTACTGACTCATCACTAATCCGGCCGCTAATCTAATCCACACTCTCGCCCTACCTCCTACCTCTAGGTCTCTAGAATTAATCCCCGCCAAGCGTAGCTAATCCCCTAATCCCTAATCCCTAATCCCCCTAATCCCACCATTACTGACTCAGCACGGCCAGTTGTTCTAAGTAATA
270	2.00344e+06	CCTATTCCCATCTACAATGTCTATTGCAACCCCACACGCCGCATGTCCTGATTAAACCCTATGATTAATCCCCTAATCCCGCGCTCCTTACAACAGACCACTCCTTAATCATCACACATTACATATTAATCCACCAGTAGAACCTCGCCCCTCTAATCCATCTTATCTTTGCTCACAATGATTAATCCTAAACCTCCCTCCGCCCAAACGCACATTCTCTTGTGGCTACTGACTCATCACTAATCCGGCCGCTAATCTAATCCACACTCTTGCCCCACCTCCTACCTCTAGGTCTCTAGAATTAATCCCCGCCAAGCGTAGCTAATCCCCTAATCCCTAATCCCTAATCCCCCTAATCCCACCATTACTGACTCAGCACGGCCAGTTGTTCTAAGTAATA
271	2.00344e+06	CCTATTCCCATCTACAATGTCTATTGCAACCCCACACGCCGCATGTCCTGATTAAACCCTATGATTAATCCCCTAATCCCGCGCTCCTTACAACAGACCACTCCTTAATCATCACACATTACATATTAATCCACCAGTAGAACCTCGCCCCTCTAATCCATCTTATCTTTGCTCACAATGATTAATCCTAAACCTCCCTCCGCCCAAACGCACATTCTCTTGTGGCTACTGACTCATCACTAATCCGGCCGCTAATCTAATCCACACTCTTGCCCCACCTCCTACCTCTAGGTCTCTAGAATTAATCCCCGCCAAGCGTAGCTAATCCCCTAATCCCTAATCCCTAATCCCCCTAATCCCACCATTACTGACTCAGCACGGCCAGTTGTTCTAAGTAATA
272	2.00344e+06	CCTATTCCCATCTACAATGTCTATTGCAACCCCACACGCCGCATGTCCTGATTAAACCCTATGATTAATCCCCTAATCCCGCGCTCCTTACAACAGACCACTCCTTAATCATCACACATTACATATTAATCCACCAGTAGAACCTCGCCCCTCTAATCCATCTTATCTTTGCTCACAATGATTAATCCTAAACCTCCCTCCGCCCAAACGCACATTCTCTTGTGGCTACTGACTCATCACTAATCCGGCCGCTAATCTAATCCACACTCTTGCCCCACCTCCTACCTCTAGGTCTCTAGAATTAATCCCCGCCAAGCGTAGCTAATCCCCTAATCCCTAATCCCTAATCCCCCTAATCCCACCATTACTGACTCAGCACGGCCAGTCGTTCTAAGTAATA
273	2.00344e+06	CCTATTCCCATCTACAATGTCTATTGCAACCCCACACGCCGCATGTCCTGATTAAACCCTATGATTAATCCCCTAATCCCGCGCTCCTTACAACAGACCACTCCTTAATCATCACACATTACATATTAATCCACCAGTAGAACCTCGCCCCTCTAATCCATCTTATCTTTGCTCACAATGATTAATCCTAAACCTCCCTCCGCCCAAACGCACATTCTCTTGTGGCTACTGACTCATCACTAATCCGGCCGCTAATCTAATCCACACTCTTGCCCCACCTCCTACCTCTAGGTCTCTAGAATTAATCCCCGCCAAGCGTAGCTAATCCCCTAATCCCTAATCCCTAATCCCCCTAATCCCACCATTACTGACTCAGCACGGCCAGTCGTTCTAAGTAATA
274	2.00344e+06	CCTATTCCCATCTACAATGTCTATTGCAACCCCACACGCCGCATGTCCTGATTAAACCCTATGATTAATCCCCTAATCCCGCGCTCCTTACAACAGACCACTCCTTAATCATCACACATTACATATTAATCCACCAGTAGAACCTCGCCCCTCTAATCCATCTTATCTTTGCTCACAATGATTAATCCTAAACCTCCCTCCGCCCAAACGCACATTCTCTTGTGGCTACTGACTCATCACTAATCCGGCCGCTAATCTAATCCACACTCTTGCCCCACCTCCTACCTCTAGGTCTCTAGAATTAATCCCCGCCAAGCGTAGCTAATCCCCTAATCCCTAATCCCTAATCCCCCTAATCCCACCATTACTGACTCAGCACGGCCAGTCGTTCTAAGTAATA
275	2.03287e+06	CCTATTCCCATCTACAATGTCTATTGCAACCCCACACGCCGCATGTTCTGATTAAACCCTATGATTAATCCCCTAATCCCGCGCTCCTTACAACAGACCACTCCTTAATCATCACACATTACATATTAATCCACCAGTAGAACCTCGCCCCTCTAATCCATCTTATCTTTGCTCACAATGATTAATCCTAAACCTCCCTCCGCCCAAACGCACATTCTCTTGTGGCTACTGACTCATCACTAATCCGGCCGCTAATCTAATCCACACTCTCGCCCTACCTCCTACCTCTAGGTCTCTAGAATTAATCCCCGCCAAGCGTAGCTAATCCCCTAATCCCTAATCCCTAATCCCCCTAATCCCACCATTACTGACTCAGCACGGCCAGTTGTTCTAAGTAATA
276	2.03287e+06	CCTATTCCCATCTACAATGTCTAATGCAACCCCACACGCCGCATGTCCTGATTAAACCCTATGATTAATCCCCTAATCCCGCGCTCCTTACAACAGACCACTCCTTAATCATCACACATTACATATTAATCCACCAGTAGAACCTCGCCCCTCTAATCCATCTTATCTTTGCTCACAATGATTAATCCTAAACCTCCCTCCGCCCAAACGCACATTCCCTTGTGGCTACTGACTCATCACTAATCCGGCCGCTAATCTAATCCACACTCTCGCCCTACCTCCTACCTCTAGGTCTCTAGAATTAATCCTCGCCACGCGTAGCTAATCCCCTAATCCCTAATCCCTAATCCCCCTAATCCCACCATTACTGACTCAGCACGGCCAGTTGTTCTAAGTAATA
277	2.03287e+06	CCTATTCCCATCTACAATGTCTAATGCAACCCCACACGCCGCATGTCCTGATTAAACCCTATGATTAATCCCCTAATCCCGCGCTCCTTACAACAGACCACTCCTTAATCATCACACATTACATATTAATCCACCAGTAGAACCTCGCCCCTCTAATCCATCTTATCTTTGCTCACAATGATTAATCCTAAACCTCCCTCCGCCCAAACGCACATTCCCTTGTGGCTACTGACTCATCACTAATCCGGCCGCTAATCTAATCCACACTCTCGCCCTACCTCCTACATCTAGGTCTCTAGAATTAATCCTCGCCACGCGTAGCTAATCCCCTAATCCCTAATCCCTAATCCCCCTAATCCCACCATTACTGACTCAGCACGGCCAGTTGTTCTAAGTAATA
278	2.03287e+06	CCTATTCCCATCTACAATGTCTAATGCAACCCCACACGCCGCATGTCCTGATTAAACCCTATGATTAATCCCCTAATCCCGCGCTCCTTACAACAGACCACTCCTTAATCATCACACATTAAATATTAATCCACCAGTAGAACCTCGCCCCTCTAATCCATCTTATCTTTGCTCACAATGATTAATCCTAAACCTCCCTCCGCCCAAACGCACATTCCCTTGTGGCTACTGACTCATCACTAATCCGGCCGCTAATCTAATCCACACTCTCGCCCTACCTCCTACATCTAGGTCTCTAGAATTAATCCTCGCCACGCGTAGCTAATCCCCTAATCCCTAATCCCTAATCCCCCTAATCCCACCATTACTGACTCAGCACGGCCAGTTGTTCTAAGTAATA
279	2.03287e+06	CCTATTCCCATCTACAATTTCTAATGCAACCCCACACGCCGCATGTCCTGATTAAACCCTATGATTAATCCCCTAATCCCGCGCTCCTTACAACAGACCACTCCTTAATCATCACACATTACATATTAATCCACCAGTAGAACCTCGCCCCTCTAATCCATCTTATCTTTGCTCACAATGATTAATCCTAAACCTCCCTCCGCCCAAACGCACATTCCCTTGTGGCTACTGACTCATCACTAATCCGGCCGCTAATCTAATCCAAACTCTCGCCCTACCTCCTACCTCTAGGTCTCTAGAATTAATCCTCGCCACGCGTAGCTAATCCCCTAATCCCTAATCCCTAATCCCCCTAATCCCACCATTACTGACTCAGCACGGCCAGTTGTTCTAAGTAATA
280	2.07804e+06	CCTATTCCCATCTACAATGTCTAATGCAACCCCATACGCCGCATGTCCTGATTAAACCCTATGATTAATCCCCTAATCCCGCGCTTCTTACAACAGACCACTCCTTAATCATCACACATTACATATTAATCCACCAGTAGAACCTCGCCCCCCTAATCCATCTTATCTTTGCTTACAATGATTAATCCTAAACCTCCCTCCGCCCAAACGCACATTCCCTTGTGGCTACTGACTCATCACTAATCCGGCCGCTAATCTAATCCACACTCTCGCCCTACCTCCTACCTCTAGGTCTCTAGAATTAATCCCCGCCACGCGTAGCTAATCCCCTAATCCCTAATCCCTAATCCCCCTAATCCCACCATTACTGACTCAGCACGGCCAGTTGTTCTAAGTAATA
281	2.07804e+06	CCTATTCCCATCTACAATGTCTAATGCAACCCCACACGCCGCATGTCCTGATTAAACCCTATGATTAATCCCCTAATCCCGCGCTCCTTACAACAGACCACTCCTTAATCATCACACATTACATATTAATCCACCACTAGAACCTCGCCCCTCTAATCCATCTTATCTTTGCTCACAATGATTAATCCTAAACCTCCCTCCACCCAAACGCACATTCCCTTGTGGCTACTGACTAATCACTAATCCGGCCGCTAATCTAATCCACACTCTCGCCCTACCTCCTACATCTAGGTCTCTAGAATTAATCCTCGCCACGCGTAGCTAATCCCCTAATCCCTAATCCCTAATCCCCCTAATCCCACCATTTCTGACTCAGCACGGCCAGTTGTTCTAAGTAATA
282	2.07804e+06	CCTATTCCCATCTACAATGTCTAATGCAACCCCACACGCCGCATGTCCTGATTAAACCCTATGATTAATCCCCTAATCCCGCGCTCCTTACAACAGACCACTCCTTAATCATCACACATTACATATTAATCCACCACTAGAACCTCGCCCCTCTAATCCATCTTATCTTTGCTCACAATGATTAATCCTAAACCTCCCTCCACCCAAACGCACATTCCCTTGTGGCTACTGACTAATCACTAATCCGGCCGCTAATCTAATCCACACTCTCGCCCTACCTCCTACATCTAGGTCTCTAGAATTAATCCTCGCCACGCGTAGCTAATCCCCTAATCCCTAATCCCTAATCCCCCTAATCCCACCATTTCTGACTCAGCACGGCCAGTTGTTCTAAGTAATA
283	2.11103e+06	CCTATTCCCATCTACAATGTCTAATGCAACCCCACACGCCGCATGTCCTGATTAAACCCTATGATTAATCCCCTAATCCCGCGCTCCTTACAACAGACCACTCCTTAATCATCACACATTACATATTAATCCACCAGTAGAACCTCGCCCCTCTAATCCATCTTATCTTTGCTCACAATGATTAATCCTAAACCTCCATCCGCCCAAACGCACATTCCCTTGAGGCTACTGACTCATCACTAATCCGGCCGCTAATCTAATCCACACTCTCGCCCTACCTCCTACCTCTAGGTCTCTAGAATTAATCCTCGCCACGCGTAGCTAATCCCCTAATCCCTAATCCCTAATCCCCCTAATCCCACCATTACTGACTCAGCACGGCCAGTTTTTCTAAGTAATA
284	2.11103e+06	CCTATTCCCATCTACAATTTCTAATGCAACCCCACACGCCGCATGTCCTGATTAAACCCTATGATTAATCCCCTAATCCCGTGCTCCTTACAACAGACCACTCCTTAATCATCACACATTACATATTAATCCACCAGTAGAACCTTGCCCCTCTAATCCATCTTATCCTTGCTCACAATGATTAATCCTAAACCTCCCTCCGCCCAAACGCACATTCCCTTGTGGCTACTGACTCATCACTAATCCGGCCGCTAATCTAATCCAAACTCTCGCCCTACCTCCTACCTCTAGGTCTCTAGAATTAATCCTCGCCACGCGTAGCTAATCCCCTAATCCCTAATCCCTAATCCCCCTAATCCCACCATTACTGACTCAGCACGGCCAGTTGTTCTAAGTAATA
285	2.11103e+06	CCTATTCCCATCTACAATTTCTAATGCAACCCCACACGCCGCATGTCCTGATTAAACCCTATGATTAATCCCCTAATCCCGTGCTCCTTACAACAGACCACTCCTTAATCATCACACATTACATATTAATCCACCAGTAGAACCTTGCCCCTCTAATCCATCTTATCCTTGCTCACAATGATTAATCCTAAACCTCCCTCCGCCCAAACGCACATTCCCTTGTGGCTACTGACTCATCACTAATCCGGCCGCTAATCTAATCCAAACTCTCGCCCTACCTCCTACCTCTAGGTCTCTAGAATTAATCCTCGCCACGCGTAGCTAATCCCCTAATCCCTAATCCCTAATCCCCCTAATCCCACCATTACTGACTCAGCACGGCCAGTTGTTCTAAGTAATA
286	2.11103e+06	CCTATTCCCATCTACAATTTCTAATGCAACCCCACACGCCGCATGTCCTGATTAAACCCTATGATTAATCCCCTAATCCCGTGCTCCTTACAACAGACCACTCCTTAATCATCACACATTACATATTAATCCACCAGTAGAACCTTGCCCCTCTAATCCATCTTATCCTTGCTCACAATGATTAATCCTAAACCTCCCTCCGCCCAAACGCACATTCCCTTGTGGCTACTGACTCATCACTAATCCGGCCGCTAATCTAATCCAAACTCTCGCCCTACCTCCTACCTCTAGGTCTCTAGAATTAATCCTCGCCACGCGTAGCTAATCCCCTAATCCCTAATCCCTAATCCCCCTAATCCCACCATTACTGACTCAGCACGGCCAGTTGTTCTAAGTAATA
287	2.1504e+06	CCTATTCCCATCTACAATTTCTAATGCAACCCCACACGCCGCATGTCCTGATTAAACCCTATGATTAATCCCCTAATCCCGTGCTCCTTACAACAGACCACTCCTTAATCATCACACATTACATATTAATCCACCAGTAGAACCTTGCCCCTCTAATCCATCTTATCCTTGCTCACAATGATTAATCCTAAACCTCCCTCCGCCCAAACGCACATTCCCTTGTGGCTACTGACTCATCACTAATCCGGCCGCTAATCTAATCCAAACTCTCGCCCTACCTCCTACCTCTAGGTCTCTAGAATTAATCCTCGCCACGCGTAGCTAATCCCCTAATCCCTAATCCCTAATCCCCCTAATCCCACCATTACTGACTCAGCACGGCCAGTTGTTCTAAGTAATA
288	2.1504e+06	CCTATTCCCATCTACAATTTCTAATGCAACCCCACACGCCGCATGTCCTGATTAAACCCTATGATTAATCCTCTAATCCCGTGCTCCTTACAACAGACCACTCCTTAATCATCACACATTACATATTAATCCACTAGTAGAACCTTGCCCCCCTAATCCATCTTATCCTTGCTCACAATGATTAATCCTAAACCTCCCTCCGCCCAAACGCACATTCCCTTCTGGCTACTGAATCATCACTAATCCGGCCGCTAATCTAATCCAAACTCTCGCCCTACCTCCTACCTCTAGGTCTCTAGAATTAATCCTCGCCACGCGTAGCTAATCCCCTAATCCCTAATCCCTAATCCCCCTAATCCCACCATTACTGACTCAGCACGGCCAGTTGTTCTAAGTAATA
289	2.1504e+06	CCTATTCCCATCTACAATTTCTAATGCAACCCCACACGCCGCATGTCCTGATTAAACCCTATGATTAATCCTCTAATCCCGTACTCCTTACAACAGACCACTCCTTAATCATCACACATTACATATTAATCCACTAGTAGAACCTTGCCCCCCTAATCCATCTTATCCTTGCTCACAATGATTAATCCTAAACCTCCCTCCGCCCAAACGCACATTCCCTTCTGGCTACTGAATCATCACTAATCCGGCCGCTAATCTAATCCAAACTCTCGCCCTACCTCCTACCTCTAGGTCTCTAGAATTAATCCTCGCCACGCGTAGCTAATCCCCTAATCCCTAATCCCTAATCCCCCTAATCCCACCATTACTGACTCAGCACGGCCAGTTGTTCTAAGTAATA
290	2.1504e+06	CCTATTCCCATCTACAATTTCTAATGCAACCCCACACGCCGCATGTCCTGATTAAACCCTATGATTAATCCTCTAATCCCGTGCTCCTTACAACAGACCACTCCTTAATCATCACACATTACATATTAATCCACCAGTAGAACCTTGCCCCCCTAATCCATCTTATCCTTGCTCACAATGATTAATCCTAAACCTCCCTCCGCCCAAACGCACATTCCCTTCTGGCTACTGAATCATCACTAATCCGGCCGCTAATCTAATCCAAACTCTCGCCCTACCTCCTACCTCTAGGTCTCTAGAATTAATCCTCGCCACGCGTAGCTAATCCCCTAATCCCTAATCCCTAATCCCCCTAATCCCACCATTACTGACTCAGCACGGCCAGTTGTTCTAAGTAATA
291	2.1504e+06	CCTATTCCCATCTACAATTTCTAATGCAACCCCACACGCCGCATGTCCTGATTAAACCCTATGATTAATCCTCTAATCCCGTGCTCCTTACAACAGACCACTCCTTAATCATCACACATTACATATTAATCCACCAGTAGAACCTTGCCCCCCTAATCCATCTTATCCTTGCTCACAATGATTAATCCTAAACCTCCCTCCGCCCAAACGCACATTCCCTTCTGGCTACTGAATCATCACTAATCCGGCCGCTAATCTAATCCAAACTCTCGCCCTACCTCCTACCTCTAGGTCTCTAGAATTAATCCTCGCCACGCGTAGCTAATCCCCTAATCCCTAATCCCTAATCCCCCTAATCCCACCATTACTGACTCAGCACGGCCAGTTGTTCTAAGTAATA
292	2.1504e+06	CCTATTCCCATCTACAATTTCTAATGCAACCCCACACGCCGCATGTCCTGATTAAACCCTATGATTAATCCTCTAATCCCGTGCTCCTTACAACAGACAACTCCTTAATCATCACACATTACATATTAATCCACTAGTAGAACCTTGCCCCCCTAATCCATCTTATCCTTGCTCACAATGATTAATCCTAAACCTCCCTCCGCCCAAACGCACATTCCCTTCTGGCTACTGAATCATCACTAATCCGGCCGCTAATCTAATCCAAACTCTCGCCCTACCTCCTACCTCTAGGTCTCTAGAATTAATCCTCGCCACGCGTAGCTAATCCCCTAATCCCTAATCCCTAATCCCCCTAATCCCACCATTACTGACTCAGCACGGCCAGTTGTTCTAAGTAATA
293	2.1504e+06	CCTATTCCCATCTACAATTTCTAATGCAACCCCACACGCCGCATGTCCTGATTAAACCCTATGATTAATCCTCTAATCCCGTGCTCCTTACAACAGACCACTCCTTAATCATCACACATCACATATTAATCCACCAGTAGAACCTTGCCCCCCTAATCCATCTTATCCTTGCTCACAATGATTAATCCTAAACCTCCCTCCGCCCAAACGCACATTCCCTTCTGGCTACTGAATCATCACTAATCCGGCCGCTAATCTAATCCAAACTCTCGCCCTACCTCCTACCTCTAGGTCTCTAGAATTAATCCTCGCCACGCGTAGCTAATCCCCTAATCCCTAATCCCTAATCCCCCTAATCCCACCATTACTGACTCAGCACGGCCATTTGTTCTAAGTAATA
294	2.1504e+06	CCTATTCCAATCTACAATTTCTAATGCAACCCCACACGCCGCATGTCCTGATTAAACCCTATGATTAATCCTCTAATCCCGTGCTCCTTACAACAGACCACTCCTTAATCATCACACATTACATATTAATCCACCAGTAGAACCTTGCCCCCCTAATCCATCTTATCCTTGCTCACAATGATTAATCCTAAACCTCCCTCCGCCCTAACGCACATTCCCTTCTGGCTACTGAATCATCACTAATCCGGCCGCTAATCTAATCCAAACTCTCGCCCTACCTCCTACCTCTAGGTCTCTAGAATTAATCCTCGCCACGCGTAGCTAATCCCCTAATCCCTAATCCCTAATCCCCCTAATCCCACCATTACTGACTCAGCACGGCCAGTTGTTCTAAGTAATA
295	2.15986e+06	CCTATTCCCATCTACAATTTCTAATGCAACCCCACATGCCGCATGTCCTGATTAAACCCTATGATTAATCCTCTAATCCCGTACTCCTTACAACAGACCACTCCTTAATCATCACACATTACATATTAATCCACTAGTAGAACCTTGCCCCCCTAATCCATCTTATCCTTGCTCACAATGATTAATCCTAAACCTCCCTCCGCCCAAACGCACATTCCCTTCTGGCTACTGAATCATCACTAATCCGGCCGCTAATCTAATCCAAACTCTCGCCCTACCTCCTACCTCTAGGTCTCTAGAATTAATCCTCGCCACGCGTAACTAATCCCCTAATCCCTAATCCCTAATCCCCCTAATCCCACCATTACTGACTCAGCACGGCCAGTTGTTCTAAGTAATA
296	2.20075e+06	CCTATTCCCATCTACAATTTCTAATGCAACCCCACACGCCGCATGTCCTGATTAAACCCTATGATTAATCCTCTAATCCCGTGCTCCTTACAACAGACCACTCCTTAATCATCACACATCACATATTAATCCACCAGTAGAACCTTGCCCCCCTAATCCATCTTATCCTTGCTCACAATGATTAATCCTAAACCTCCCTCCGCCCTAACGCACATTCCCTTCTGGCTACTGAATCATCACTAATCCGGCCGCTAATCTAATCCAAACTCTCGCCCTACCTCCTACCTCTAGGTCTCTAGAATTAATCCTCGCCACTCGTAGCTAATCCCCTAATCCCTAATCCCTAATCCCCCTAATCCCACCATTACTGACTCAGCACGGCCATTTGTTCTAAGTAATA
297	2.20075e+06	CCTATTCCCATCTACAATTTCTAATGCAACCCCACATGCCGCATGTCCTGATTAAACCCTATGATTAATCCTCTAATCCCGTACTCCTTACAACAGACCACTCCTTAATCATCACACATTACATATTAATCCACTAGTAGAACCTTGCCCCCCTAATCCATCTAATCCTTGCTCACAATGATTAATCCTAAACCTCCCTCCGCCCAAACGCACATTCCCTTCTGGCTACTGAATCATCACTAATCCGGCCGCTAATCTAATCCAAACTCTCGACCTACCTCCTACCTCTAGGTCTCTAGAATTAATCCTCGCCACGCGTAACTAATCCCCTAATCCCTAATCCCTAATCCCCCTAATCCCACCATTACTGACTCAGCACGGCCAGTTGTTCTAAGTAATA
298	2.20075e+06	CCTATTCCCATCTACAATTTCTAATGCAACCCCACATGCCGCATGTCCTGATTAAACCCTATGATTAATCCTCTAATCCCGTACTCCTTACAACAGACCACTCCTTAATCATCACACATTACATATTAATCCACTAGTAGAACCTTGCCCCCCTAATCCATCTAATCCTTGCTCACAATGATTAATCCTAAACCTCCCTCCGCCCAAACGCACATTCCCTTCTGGCTACTGAATCATCACTAATCCGGCCGCTAATCTAATCCAAACTCTCGACCTACCTCCTACCTCTAGGTCTCTAGAATTAATCCTCGCCACGCGTAACTAATCCCCTAATCCCTAATCCCTAATCCCCCTAATCCCACCATTACTGACTCAGCACGGCCAGTTGTTCTAAGTAATA
299	2.20075e+06	CCTATTCCCATCTACAATTTCTAATGCAACCCCACATGCCGCATGTCCTGATTAAACCCTATGATTAATCCTCTAATCCCGTACTCCTTACAACAGACCACTCCTTAATCATCACACATTACATATTAATCCACTAGTAGAACCTTGCCCCCCTAATCCATCTAATCCTTGCTCACAATGATTAATCCTAAACCTCCCTCCGCCCAAACGCACATTCCCTTCTGGCTACTGAATCATCACTAATCCGGCCGCTAATCTAATCCAAACTCTCGACCTACCTCCTACCTCTAGGTCTCTAGAATTAATCCTCGCCACGCGTAACTAATCCCCTAATCCCTAATCCCTAATCCCCCTAATCCCACCATTACTGACTCAGCACGGCCAGTTGTTCTAAGTAATA
300	2.20075e+06	CCTATTCCCATCTACAATTTCTAATGCAACCCCACATGCCGCATGTCCTGATTAAACCCTATGATTAATCCTCTAATCCCGTACTCCTTACAACAGACCACTCCTTAATCATCACACATTACATATTAATCCACTAGTAGAACCTTGCCCCCCTAATCCATCTAATCCTTGCTCACAATGATTAATCCTAAACCTCCCTCCGCCCAAACGCACATTCCCTTCTGGCTACTGAATCATCACTAATCCGGACGCTAATCTAATCCAAACTCTCGACCTACCTCCTACCTCTAGGTCTCTAGAATTAATCCTCGCCACGCGTAACTAATCCCCTAATCCCTAATCCCTAATCCCCCTAATCCCACCATTACTGACTCAGCACGGCCAGTTGTTCTAAGTAATA
301	2.20075e+06	CCTATTCCCATCTACAATTTCTAATGCAACCCCACATGCCGCATGTCCTGATTAAACCCTATGATTAATCCTCTAATCCCGTACTCCTTACAACAGACCACTCCTTAATCATCACACATTACATATTAATCCACTAGTAGAACCTTGCCCCCCTAATCCATCTAATCCTTGCTCACAATGATTAATCCTAAACCTCCCTCCGCCCAAACGCACATTCCCTTCTGGCTACTGAATCATCACTAATCCGGACGCTAATCTAATCCAAACTCTCGACCTACCTCCTACCTCTAGGTCACTAGAATTAATCCTCGCCACGCGTAACTAATCCCCTAATCCCTAATCCCTAATCCCCCTAATCCCACCATTACTGACTCAGCACGGCCAGTTGTTCTAAGTAATA
302	2.20075e+06	CCTATTCCCATCTACAATTTCTAATGCAACCCCACATGCCGCATGTCCTGATTAAACCCTATGATTAATCCTCTAATCCCGTACTCCTTACAACAGACCACTCCTTAATCATCACACATTACATATTAATCCACTAGTAGAACCTTGCCCCCCTAATCCATCTAATCCTTGCTCACAATGATTAATCCTAAACCTCCCTCCGCCCAAACGCACATTCCCTTCTGGCTACTGAATCATCACTAATCCGGACGCTAATCTAATCCAAACTCTCGACCTACCTCCTACCTCTAGGTCACTAGAATTAATCCTCGCCACGCGTAACTAATCCCCTAATCCCTAATCCCTAATCCCCCTAATCCCACCATTACTGACTCAGCACGGCCAGTTGTTCTAAGTAATA
303	2.26212e+06	CCTATTCCCATCTACTATATCTAATGCAACCCCACATGCCGCATGTCCTGATTAAACCCTATGATTAATCCTCTAATCCCGTACTCCTTACAACAGACCACTCCTTAATCATCACACATTACATATTAATCCACTAGAAGAACCTTGCCCCCCTAATCCATCTAATCCTTGCTCACAATGATTAATCCTAAACCTCCCTCCGCCCACACGCACATTCCCTTCTGGCTACTGAATCATCACTAATCCTGCTGCTAATCTAATCCAAACTCTCGCCCTACCTCCTACCTCTAGGTCTCTAGAATTAATCCTCGCCACGCGTAACTAATCCCCTAATCCCTAATCCCTAATCCCCCTAATCCCACCATTACTGACTCAGCACGGCCAGTTGTTCTAAGTAATA
304	2.26212e+06	CCTATTCCCATCTACAATTTCTAATGCAACCCCACATGCCCCATGTCCTGATTAAACCCTATGATTAATCCTCTAATCCCGTACTCCTTACAACAGACCACTCCTTAATCATCACACATTACATATTAATCCACTAGTAGAACCTTGCCCCCCTAATCCATCTAATCCTTGCTCACAATGATTAATCCTAAACCTCCCTCCGCCCAAACGCACATTCCCTTCTGGCTACTTAATCATCACTAATCCGGCCGCTAATCTAATCCAAACTCTCGCCCTACCTCCTACCTCTAGGTCTCTAGAATTAATCCTCGCCACGCGTAACTAATCCCCTAATCCCTAATCCCTAATCCACCTAATCCCACCATTACTGACTCAGCACGGCCAGTTGTTCTAAGTAATA
305	2.26757e+06	CCTATTCCCATCTACAATTTCTAATGCAACCCCACATGCCGCATGTCCTGATTAAACCCTATGATTAATCCTCTAATCCCGTACTCCTTACAACAGACCACTCCTTAATCATCACACATTACATATTAATCCACTAGTAGAACCTTGCCCCCCTAATCCATCTAATCCTTGCTCACAATGATTAATCCTAAACCTCCCTCCGCCCAAACGCACATTCCCTTCTGGCTACTGAATCATCACTAATCCGGCCGCTAATCTAATCCAAACTCTCGACCTACCTCCTACCTCTAGGTCTCTAGAATTAATCCTCGCCACGCGTAACTAATCCCCTAATCCCTAATCCCTAATCCCCCTAATCCCACCATTACTGACTCAGCACGGCCAGTTCTTCTAAGTAATA
306	2.26757e+06	CCTATTCCCTTCTACTATTTCTAATGCAACCCCACATGCCGCATGTCCTGATTAAACCCTATGATTAATCCTCTAATCCCGTAATCCTTACAACAGACCACTCCTTAATCATCACACATTACATATTAATCCACTAGAAGAACCTTGCCCCCCTAATCCATCTAATCCTTGCTCACAATGATTAATCCTAAACCTCCCTCCGCCCACACGCACATTCCCTTCTGGCTACTGAATCATCACTAATCCTGCTGCTAATCTAATCCAAACTCTCGCCCTACCTCCTACCTCTAGGTCTCTAGAATTAATCCTCGCCACGCGTAACTAATCCCCTAATCCCTAATCCCTAATCCCCCTAATCCCACCATTACTGACTCAGCACGGCCAGTTGTTCTAAGTAATA
307	2.27174e+06	CCTATTCCCTTCTACTATTTCTAATGCAACCCCACATGCCGCATGTCCTGATTAAACCCTATGATTAATCCTCTAATCCCGTAATCCTTACAACAGACCACTCCTTAATCATCACACATTACATATTAATCCACTAGAAGAACCTTGCCCCCCTAATCCATCTAATCCTTGCTCACAATGATTAATCCTAAACCTCCCTCCGCCCACACGCACATTCCCTTCTGGCTACTGAATCATCACTAATCCTGCTGCTAATCTAATCCAAACTCTCGCCCTACCTCCTACCTCTAGGTCTCTAGAATTAATCCTCGCCACGCGTAACTAATCCCCTAATCCCTAATCCCTAATCCCCCTAATCCCACCATTACTGACTCAGCACGGCCAGTTGTTCTAAGTAATA
308	2.49153e+06	CCTATTCCCATCTACAATTTCTAATGCAACCCCACATGCCCCATGTCCTGATTAAACCCTATGATTAATCCTCTAATCCCGTACTCCTTACAACAGACCACTCCTTAATCATCACACATTACATATTAATCCACTAGTAGAACCTTGCCCCCCTAATCCATCTAATCCTTGCTCACAATGATTAATCCTAAACCTCCCTCCGCCCAAACGCACATTCCCTTCTGGCTACTTAATCATCACTAATCCGGCCGCTAATCTAATCCAAACTCTCGCCCTACCTCCTACCTCTAGGTCTCTAGAATTAATCCTCGCCACGCGTGACTAATCCCCTAATCCCTAATCCCTAATCCACCTAATCCCACCATTACTGACTCAGCACGGCCAGTTGTTCTAAGTAATA
309	2.49153e+06	CCTATTCCCATCTACAATTTCTAATGCAACCCCACATGCCCCATGTCCTGATTAAACCCTATGATTAATCCTCTAATCCCGTACTCCTTACAACAGACCACTCCTTAGTCATCACACATTACATATTAATCCACTAGTAGAACCTTGCCCCCCTAATCCATCTAATCCTTGCTCACAATGATTAATCCTAAACCTCCCTCCGCCCAAACGCACATTCCCTTCTGGCTACTTAATCATCACTAATCCGGCCGCTAATCTAATCCAAACTCTCGCCCTACCTCCTACCTCTAGGTCTCTAGAATTAATCCTCGCCACGCGTAACTAATCCCCTAATCCCTAATCCCTAATCCACCTAATCCCACCATTGCTGACTCAGCACGGCCAGTTGTTCTAAGTAATA
310	2.49153e+06	CCTATTCCCATCAACAATTTCTAATGCAACCCCACATGCCCCATGTCCTGATTAAACCCTATGATTAATCCTCTAATCCCGTACTCCTTACAACAGACCACTCCTTAGTCATCACACATTACATATTAATCCACTAGTAGAACCTTGCCCCCCTAATCCATCTAATCCTTGCTCACAATGATTAATCCTAAACCTCCCTCCGCCCAAACGCACATTCCCTTCTGGCTACTTAATCATCACTAATCCGGCCGCTAATCTAATCCAAACTCTCGCCCTACCTCCTACCTCTAGGTCTCTAGAATTAATCCTCGCCACGCGTAACTAATCCCCTAATCCCTAATCCCTAATCCACCTAATCCCACCATTGCTGACTCAGCACGGCCAGTTGTTCTAAGTAATA
311	2.49153e+06	CCTATTCCCATCAACAATTTCTAATGCAACCCCACATGCCCCATGTCCTGATTAAACCCTATGATTAATCCTCTAATCCCGTACTCCTTACAACAGACCACTCCTTAGTCATCACACATTACATATTAATCCACTAGTAGAACCTTGCCCCCCTAATCCATCTAATCCTTGCTCACAATGATTAATCCTAAACCTCCCTCCGCCCAAACGCACATTCCCTTCTGGCTACTTAATCATCACTAATCCGGCCGCTAATCTAATCCAAACTCTCGCCCTACCTCCTACCTCTAGGTCTCTAGAATTAATCCTCGCCACGCGTAACTAATCCCCTAATCCCTAATCCCTAATCCACCTAATCCCACCATTGCTGACTCAGCACGGCCAGTTGTTCTAAGTAATA
312	2.49153e+06	CCTATTCCCATCAACAATTTCTAATGCAACCCCACATGCCCCATGACCTGATTAAACCCTATGATTAATCCTCTAATCCCGTACTCCTTACAACAGACCACTCCTTAGTCATCACACATTACATATTAATCCACTAGTAGAACCTTGCCCCCCTAATCCAGCTAATCCTTGCTCACAATGATTAATCCTAAACCTCCCTCCGCCCAAACGCACATTCCCTTCTGGCTACTTAATCATCACTAATCCGGCCGCTAATCTAATCCAAACTCTCGCCCTACCTCCTACCTCTAGGTCTCTAGAATTAATCCTCGCCACGCGTAACTAATCCCCTAATCCCTAATCCCTAATCCACCTAATCCCACCATTGCTGACTCAGCACGGCCAGTTGTTCTAAGTAATA
313	2.49153e+06	CCTATTCCCATCTACAATTTCTAATGCAACCCCACATGCCCCATGTCCTGATTAAACCCTATGATTAATCCTCTAATCCCGTACTGCTTACAACAGACCACTCCTTAGTCATCACACATGGCATATTAATCCACTAGTAGAACCTTGCCCCCCTAATCCATCTAATCCTTGCTCACAATGATTAATCCTAAACCTCCCTCCGCCCAAACGCACATTCCCTTCTGGCTACTTAATCATCACTAATCCGGCCGCTAATCTAATCCAAACTCTCGCCCTACCTCCTACCTCTAGGTCTCTAGAATTAATCCTCGCCACGCGTAACTAATCCCCTAATCCCTAATCCCTAATCCACCTAATCCCACCATTGCTGACTCAGCACGGCCAGTTGTTCTAAGGAATA
314	2.49153e+06	CCTATTCCCATCTGCAATTTCTAATGCTACCCAACATGCCCCATGTCCTGATTAAACCCTATGATTAATCCTCTAATCCCGTACTCCTTACAACAGACCACTCCTTAGTCATCACACATTACATATTAATCCACTAGTAGAACCTTGCCCCACTAATCCATCTAATCCTTGCTCACAATGATTAATCCTAAACCTCCCTCCGCCCAAACGCACATTCCCTACTGGCTACTTAATCATCACTAATCCGGCCGCTAATCTAATCCAAACTCTCGCCCTACCTCATACCTCTAGGTCTCTAGAATTAATCCTCGCCACGCGTAACTAATCCCCTAATCCCTAATCCCTAATCCACCTAATCCCACCATTGCTGACTCAGCACGGCCAGTTGTTCTAAGTAATA
315	2.49153e+06	CCTATTCCCATCTGCAATTTCTAATGCTACCCAACATGCCCCATGTCCTGATTAAACCCTATGATTAATCCTCTAATCCCGTACTCCTTACAACAGACCACTCCTTAGTCATCACACATTACATATTAATCCACTAGTAGAACCTTGCCCCACTAATCCATCTAATCCTTGCTCACAATGATTAATCCTAAACCTCCCTCCGCCCAAACGCACATTCCCTACTGGCTACTTAATCATCACTAATCCGGCCGCTAATCTAATCCAAACTCTCGCCCTACCTCATACCTCTAGGTCTCTAGAATTAATCCTCGCCACGCGTAACTAATCCCCTAATCCCTAATCCCTAATCCACCTAATCCCACCATTGCTGACTCAGCACGGCCAGTTGTTCTAAGTAATA
316	2.52046e+06	CCTATTCCCATCTGCAATTTCTAATGCTACCCAACATGCCCCATGTCCTGATTAAACCCTATGATTAATCCTCTAATCCCGTACTCCTTACAACAGACCACTCCTTAGTCATCACACATTACATATTAATCCACTAGTAGAACCGTGCCCCACTAATCCATCTAATCCTTGCTCACAATGATTAATCCTAAACCTCCCTCCGCCCAAACGCACATTCCCTTCTGGCTACTTAATCATCACTAATCCGGCCGCTAATCTAATCCAAACTCTCGCCCTACCTCATACCTCTAGGTCTCTAGAATTAATCCTCGCCACGCGTAACTAATCCCCTAATCCCTAATCCCTAATCCACCTAATCCCACCATTGCTGACTCAGCACGGCCAGTTGTTCTAAGTAATA
317	2.52046e+06	CCTATTCCCATCTACAATTTCTAATGCAACCCCACATGCCCCATGTCCTGATTAAACCCTATGATTAATCCTCTAATCCCGTACTCCTTACAACAGACCACTCCTTAGTCATCACACATGACATATTAATCCACTAGTAGAACCTTGCCCCCCTAATCCATCTAATCCTTGCTCACAAGGATTAATCCTAAACCTCCCTCCGCCCAAACGCACATTCCCTTCTGGCTACTTAATCATCACTAATCCGGCCGCTAATCTAATCCAAACTCTCGCCCTACCTCCTACCTCTAGGTCTCTAGAATTAATCCTCGCCACGCGTAACTAATCCCCTAATCCCTAATCCCTAATCCACCTAATCCCACCATTGCTGACTCAGCACGGCCAGTTGTTCTAAGTAATA
318	2.53955e+06	CCTATTCCCATCTACAATTTCTAATGCAACCCCACATGCTCCATGTCCTGATTAATCCCTATGATTAATCCTCTAATCCGGTACTCCTTACAACAGACCACTCCTTAGTCATCACACATGTCATATTAATCCACTAGTAGAACCTTGCCCCCCTAATCCATCTAATCCTTGCTCACAATGATTAATCCTAAACCTCCCTCCGCCCAAACGCACATTCCCTTCTAGCTACTTAATCATCACTAATCCGGCCGCTAATCTAATCCAAACTCTCGCCCTACCTCCTACCTCTAGGTCTCTAGAATTAATCCTCGCCACGCGTAACTAATCCCCTAATCCCTAATCCCTAATCCACCTAATCCCACCATTGCTGACTCAGCACGGCCAGTTGTTCTAAGTAATA
319	2.57937e+06	CCTATTCCCATCTACAATTTCTAATGCAACCCCACATGCTCCATGTCCTGATTAATCCCTATGATTAATCCTCTAATCCGGTACTCCTTACAACAGACCACTCCTTAGTCATCACACATGTCATATTAATCCACTAGTAGAACCTTGCCCCCCTAATCCATCTAATCCTTGCTCACAATGATTAATCCTAAACCTCCCTCCGCCCAAACGCACATTCCCTTCTAGCTACTTAATCATCACTAATCCGGCCGCTAATCTAATCCAAACTCTCGCCCTACCTCCTACCTCTAGGTCTCTAGAATTAATCCTCGCCACGCGTAACTAATCCCCTAATCCCTAATCCCTAATCCACCTAATCCCACCATTGCTGACTCAGCACGGCCAGTTGTTCTAAGTAATA
320	2.57937e+06	CCTATTCCCATCTACAATTTCTAATGCAACCCCACATGCCCCATGTCCTGATTAAACCCTATGATTAATCCTCTAATCCCGTACTCCTTACAACAGACCACTCCTTAGTCATCACGCATTACATATTAATCCACTAGTAGAACCTTATCCCCCTAATCCATCTAATCCTTGCTCACAATGATTAATCCTAAACCTCCCTCCGCCCAAACACACATTCCCTTCTGGCTACTTAATCATCACTAATCCGGCCGCTAATCTAATCCAAACTCTCGCCCTACCTCCTACCTCTAGGTCTCTAGAATTAATCCTCGCCACGCGTAACTAATCCCCTAATCCCTAATCCCTAATCCACCTAATCCCACCATTGCTGACTCAGCACGGCCAGTTGTTCTAAGTAATA
321	2.57937e+06	CCTATTCCCATCTACAATTTCTAATGCAACCCCACATGCCCCATGTCCTGATTAAACCCTATGATTAATCCTCTAATCCCGTACTCCTTACAACAGACCACTCCTTAGTCATCACGCATTACATATTAATCCACTAGTAGAACCTTATCCCCCTAATCCATCTAATCCTTGCTCACAATGATTAATCCTAAACCTCCCTCCGCCCAAACACACATTCCCTTCTGGCTACTTAATCATCACTAATCCGGCCACTAATCTAATCCAAACTCTCGCCCTACCTCCTACCTCTAGGTCTCTAGAATTAATCCTCGCCACGCGTAACTAATCCCCTAATCCCTAATCCCTAATCCACCTAATCCCACCATTGCTGACTCAGCACGGCCAGTTGTTCTAAGTAATA
322	2.57937e+06	CCTATTCCCATCTACAATTTCTAATGCAACCCCACATGCCCCATGTCCTGATTAAACCCTATGATTAATCCTCTAATCCCGTACTCCTTACAACAGACCACTCCTTAGTCATCACGCATTACATATTAATCCACTAGTAGAACCTTATCCCCCTAATCCATCTAATCCTTGCTCACAATGATTAATCCTAAACCTCCCTCCGCCCAAACACACATTCCCTTCTGGCTACTTAATCATCACTAATCCGGCCGCTAATCTAATCCAAACTCTCGCCCTACCTCCTACCTCTAGGTCTCTAGAATTAATCCTCGCCACGCGTAACTAATCCCCTAATCCCTAATCCCTAATCCACCTAATCCCACCATTGCTGACTCAGCACGGCCAGTTGTTCTAAGTAATA
323	2.59934e+06	CCTATTCCGATCTGCAAGTTCTAATGCTACCCAACATGCCCCATGTCCTGATTAAACCCTATGATTAATCCTCTAATCCCGTACTCCTTACAACAGACCACTGCTTAGTCATCACACATTACATATTAATCCACTAGTAGAACCGTGCCCCACTAATCCATCTAATCCTTGCTCACAATGATTAATCCTAAACCTCCCTCCGCCCAAACGCACATTCCCTTCTGGCTACTTAATCATCACTAATCCGGCCGCTAATCTAATCCAAACTCTCGCCCTACCTCATACCTGTAGGTCTCTAGAATTAATCCTCGCCACGCGTAACTAATCCCCTAATCCCTAATCCCTAATCCACCTAATCCCACCATTGCTGACTCAGCACGGCCAGTTGTTCTAAGTAATA
324	2.6408e+06	CCTATTCCCATCTACAATTTCTAATGCAACCCCACATGCCCCATGTCCTGATTAAACCCTATGATTAATCCTCTAATCCCGTACTCCTTACAACAGACCACTCCTTAGTCATCACGCATTACATATTAATCCACTAGTAGAACCTTATCCCCCTAATCCATCTAATCCTTGCTCACAATGATTAATCCTAAACCTCCCTCCGCCCAAACACACATTCCCTTCTGGCTACTTAATCATCACTAATCCGGCCGCTAATCTAATCCAAACTCTCGCCCTACCTCTTACCTCTAGGTATCTAGAATTAATCCTCGCCACGCGTAACTAATCCCCTAATCCCTAATCCCTAATCCACCTAATCCCACCATTGCTGACTCAGCACGGCCAGTTGTTCTAAGTAATA
325	2.6408e+06	CCTATTCCCATCTACAATTTCTAATGCAACCCCACATGCCCCATGTCCTGATTAAACCCTATGATTAATCCTCTAATCCCGTACTCCTTACAACAGACCACTCCTTAGTCATCACGCATTACATATTAATCCACTAGTAGAACCTTATCCCCCTAATCCATCTAATCCTTGCTCACAATGATTAATCCTAAACCTCCCTCCGCCCAAACACACATTCCCTTCTGGCTACTTAATCATCACTAATCCGGTCGCTAATCTAATCCAAACTCTCGCCCTACCTCCTACATCTAGGTCTCTAGGATTAATCCTCGCCACGCGTAACTAATCCCCTAATCCCTAATCCCTAATCCACCTAATCCCACCATTGCTGACTCAGCACGGCCAGTTATTCTAAGTAATA
326	2.6408e+06	CCTATTCCCATCTACAATTTCTAATGCAACCCCACATGCCCCATGTCCTGATTAAACCCTATGATTAATCCTCTAATCCCGTACTCCTTACAACAGACCACTCCTTAGTCATCACGCATTACATATTAATCCACTAGTAGAACCTTATCCCCCTAATCCATCTAATCCTTGCTCACAATGATTAATCCTAAACCTCCCTCCGCCCAAACACAGATTCCCTTCTGGCTACTTAATCATCACTAATCCGGTCGCTAATCTAATCCAAACTCTCGCCCTACCTCCTACATCTAGGTCTCTAGGATTAATCCTCGCCACGCGTAACTAATCCCCTAATCCCTAATCCCTAATCCACCTAATCCCACCATTGCTGACTCAGCACGGCCAGTTATTCTAAGTAATA
327	2.6408e+06	CCTATTCCCATCTACAATTTCTAATGCAACCCCACATGCCCCATGTCCTGATTAAACCCTATGATTAATCCTCTAATCCCGTACTCCTTACAACAGACCACTCCTTAGTCATCACGCATTACATATTAATCCACTAGTAGAACCTTATCCCCCTAATCCATCTAATCCTTGCTCACAATGATTAATCCTAAACCTCCCTCCGCCCAAACACAGATTCCCTTCTGGCTACTTAATCATCACTAATCCGGTCGCTAATCTAATCCAAACTCTCGCCCTACCTCCTACATCTAGGTCTCTAGGATTAATCCTCGCCACGCGTAACTAATCCCCTAATCCCTAATCCCTAATCCACCTAATCCCACCATTGCTGACTCAGCACGGCCAGTTATTCTAAGTAATA
328	2.6408e+06	CCTATTCCCATCTACAATTTCTAATGCAACCCCACATGCCCCATGTCCTGATTAAACCCTATGATTAATCCTCTAATCCCGTACTCCTTACAACAGACCACTCCTTAGTCATCACGCATTACATATTAATCCACTAGTAGAACCTTATCCCCCTAATCCATCTAATCCTTGCTCACAATGATTAATCCTAAACCTCCCTCCGCCCAAACACAGATTCCCTTCTGGCTACTTAATCATCACTAATCCGGTCGCTAATCTAATCCAAACTCTCGCCCTACCTCCTACATCTAGGTCTCTAGGATTAATCCTCGCCACGCGTAACTAATCCCCTAATCCCTAATCCCTAATCCACCTAATCCCACCATTGCTGACTCAGCACGGCCAGTTATTCTAAGTAATA
329	2.6408e+06	CCTATTCCCATCTACAATTTCTAATGCAACCCCACATGCCCCATGTCCTGATTAAACCCTATGATTAATCCTCTAATCCCGTACTCCTTACAACAGACCACTCCTTAGTCATCACGCATTACATATTAATCCACTAGTAGAACCTTATCCCCCTAATCCATCTAATCCTTGCTCACAATGATTAATCCTAAACCTCCCTCCGCCCAAACACAGATTCCCTTCTGGCTACTTAATCATCACTAATCCGGTCGCTAATCTAATCCAAACTCTCGCCCTACCTCCTACATCTAGGTCTCTAGGATTAATCCTCGCCACGCGTAACTAATCCCCTAATCCCTAATCCCTAATCCACCTAATCCCACCATTGCTGACTCAGCACGGCCAGTTATTCTAAGTAATA
330	2.67108e+06	CCTATTCCCATCTACAATTTCTAATGCAACCCCGCATGCCCCATGTCCTGATTAAACCCTATGATTAATCCTCTAATCCCGTACTCCTTACAACAGACCACTCCTTAGTCATCACGCATTACATATTAATCCACTAGTAGAACCTTATCCCCCTAATCCATCTAATCCTTGCTCACAATGATTAATCCTAAACCTCCCTCCGCCCAAACACACATTCCCTTCTGGCTACTTAATCATCACTAATCCGGTCGCTAATCTAATCCAAACTCTCGCCCTACCTCCTACATCTAGGTCTCTAGGATTAATCCTCGCCACGCGTAACTAATCCCCTAATCCCTAATCCCTAATCCACCTAATCCCACCATTGCTGACTCAGCACGGCCAGTTATTTTAAGTAATA
331	2.68224e+06	CCTATTCCCATCTACAATTTCTAATGCAACCCCACATGCCCCATGTCCTGATTAAACCCTATGATTAATCCTCTAATCCCGTACTCCTTACAACAGACCACTCCTTAGTCATCACGCATTACATATTAATCCACTAGTAGAACCTTATCCCCCTAATCCATCTAATCCTTGCTCACAATGATTAATCCTAAACCTCCCTCCGCCCAAACACAGATTCCCTTCTGGCTACTTAATCATCACTAATCCGGTCGCTAATCTAATCCAAACTCTCGCCCTACCTCCTACATCTAGGTCTCTAGGATTAATCCTCGCCACGCGTAACTAATCCCCTAATCCCTAATCCCTAATCCACCTAATCCCACCATTGCTGACTCAGCACGGCCAGTTATTCTAAGTAATA
332	2.68224e+06	CTTATTCCCATCTACAATTTCTAATGCAACCCCACATGCCCCATGTCCTGATTAAACCCTATGATTAATCCTCTAATCCCGTACTCCTTACAACAGACCACTCCTTAGTCAGCACGCATTACATATTAATCCACTAGTAGAACCTTATCCCCCTAATCCATCTAATCCTTGCTCACAATGATTAATCCTAAACCTCCCTCCGCCCAAACACACATTCCCTTCTGGCTACTTAATCATCACTAATCCGGTCGCTAATCTAATCCAAACTCTCGTCCTACCTCCTACAACTAGGTCTCTAGGATTAATCCTCGCCACGCGTAACTAATCCCCTAATCCCTAATCCCTAATCCACCTAATCCCACCATTGCTGACTCAGCACGGCCAGTTGTTCTAAGTAATA
333	2.68224e+06	CTTATTCCCATCTACAATTTCTAATGCAACCCCACATGCCCCATGTCCTGATTAAACCCTATGATTAATCCTCTAATCCCGTACTCCTTACAACAGACCACTCCTTAGTCAGCACGCATTACATATTAATCCACTAGTAGAACCTTATCCCCCTAATCCATCTAATCCTTGCTCACAATGATTAATCCTAAACCTCCCTCCGCCCAAACACACATTCCCTTCTGGCTACTTAATCATCACTAATCCGGTCGCTAATCTAATCCAAACTCTCGTCCTACCTCCTACAACTAGGTCTCTAGGATTAATCCTCGCCACGCGTAACTAATCCCCTAATCCCTAATCCCTAATCCACCTAATCCCACCATTGCTGACTCAGCACGGCCAGTTGTTCTAAGTAATA
334	2.73199e+06	CTTATTCACATCTACAATTTCTAATGCAACCCCACATACCCCATGTCCTGATTAAACCCTATGATTAATCCTCTAATCCCGTACTCCTTACAACAGACCACTCCTTAGTCAGCACGCATTACATATTAATCCACTAGTAGAACCTTATCCCCCTAATCCATCTAATCCTTGCTCACAATGATTAATCCTAAACCTCCCTCCGCCCAAACACACATTCCCTTCAGGCTACTTAATCATCACTAATCCGGTCGCTAATCTAATCCAAACTCTCGTCCTACCTCCTACAACTAGGTCTCTAGGATTAATCCTCGCCACGCGTAACTAATCCCCTAATCCCTAATCCCTAATCCACCTAATCCCACCATTGCTGACTCAGCACGGGCAGTTGTTCTAAGTAATA
335	2.73199e+06	CCTATTCCCATCTACAATTTCTAATGCAACCCCACATGCCCCATGTCCTGATTAAACCCTATGATTAATCCTCTAATCCCGTACTCCTGACAACAGACCACTCCTTAGTCATCACGCATTACATATTAATCCACTAGTAGAACCTTATCCCCCTAATCCATCTAATCCTTGCTCACAAGGATTAATCCTAAACCTCCCTCCGCCCAAACACACATTCCCTTCTGGCTGCTTAATCATCACTAATCCGGTCGCTAATCTAATCCAAACTCTCGTCCTACCTTCTACATCTAGGTCTCTAGGATTAATCCTCGCCACGCGTAACTAATCCCCTAATCCCTAATCCCTAATCTACCTAATCCCACCATTGCTGACTCAGCACGGCCAGTTGTTCTAAGTAATA
336	2.73199e+06	CCTATTCCCATCTACAATTTCTAATGCAACCCCACATGCCCCATGTCCTGATTAAACCCTATGATTAATCCTCTAATCCCGTACTCCTGACAACAGACCACTCCTTAGTCATCACGCATTACATATTAATCCACTAGTAGAACCTTATCCCCCTAATCCATCTAATCCTTGCTCACAAGGATTAATCCTAAACCACCCTCCGCCCAAACACACATTCCCTTCTGGCTGCTTAATCATCACTAATCCGGTCGCTAATCTAATCCAAACTCTCGTCCTACCTTCTACATCTAGGTCTCTAGGATTAATCCTCGCCACGCGTAACTAATCCCCTAATCCCTAATCCCTAATCTACCTAATCCCACCATTGCTGACTCAGCACGGCCAGTTGTTCTAAGTAATA
337	2.73199e+06	CCTATTCCCATCTACAATTTCTAATGCAACCCCACATGCCCCATGTCCTGATTAAACCCTATGATTAATCCTCTAATCCCGTACTCCTGACAACAGACCACTCCTTAGTCATCACGCATTACATATTAATCCACTAGTAGAACCTTATCCCCCTAATCCATCTAATCCTTGCTCACAAGGATTAATCCTAAACCTCCCTCCGCCCAAACACACATTCGCTTCTGGCTGCTTAATCATCACTAATCCGGTCGCTAATCTAATCCAAACTCTCGTCCTACCTTCTACATCTAGGTCTCTAGGATTAATCCTCGCCACGCGTAACTAATCCCCTAATCCCTAATCCCTAATCTACCTAATCCCACCATTGCTGACTCAGCACGGCCAGTTGTTCTAAGTAATA
338	2.73199e+06	CCTATTCCCATCTACAATTTCTAATGCAACCCCACATGCCCCATGTCCTGATTAAACCCTATGATTAATCCTCTAATCCCGTACTCTTGACAACAGACCACTCCTTAGTCATCACGCATTACATATTAATCCACTAGTAGAACCTTATCCCCCTAATCCATCTAATCCTTGCTCACAAGGATTAATCCTAAACCTCCCTCCGCCCAAACACACATTCCCTTCTGGCTGCTTAATCATCACTAATCCGGTCGCTAATCTAATCCAAACTCTCGTCCTACCTTCTACATCTAGGTCTCTAGGATTAATCCTCGCCACGCGTAACTAATCCCCTAATCCCTAATCCCTAATCTACCTAATCCCACTATTGCTGACTCAGCACGTCCAGTTGTTCTAAGTAATA
339	2.73199e+06	CCTATTCCCATCTACAATTTCTAATGCAACCCCACATGCCCCATGTCCTGATTAAACCCTATGATTAATCCTCTAATCCCGTACTCCTGACAACAGACCACTCCTTAGTCATCACGCATTGCATATTAATCCACTAGTAGAACCTTATCCCCCTAATCCATCTAATCCTTGCTCACAAGGATTAATCCTAAACCTCCCTCCGCCCAAACACACATTCCCTTCTGGCTGCTTAATCATCACTAATCCGGTCGCTAATCTAATCCAAACTCTCGTCCTACCATCTACATCTAGGTCTCTAGGATTAATCCTCGCCACGCGTAACTAATCCCCTAATCCCTAATCCCTAATCTACCTAATCCCACCATTGCTGACTCAGCACGGCCATTTGTTCTAAGTAATA
340	2.8044e+06	CCTATTCCCATCTACAATTTCTAATGCAACCCCACATGCCCCATGTCCTGATTAAACCCTATGATTAATCCTCTAATCCCGTACTCCTGACAACAGACCACTCCTTAGTCATCACGCATTACATATTAATCCACTAGTAGAACCTTATCCCCCTAATCCATCTAATCCTTGCTCACAAGGATTAATCCTAAACCTCCCTCCGCCCAAACACACATTCCCTTCTGGCTGCTTAATCATCACTAATCCGGTCGCTAATCTAATCCAAACTCTCGTGCTACCTTCTACATCTAGGTCTCTAGGATTAATCCTCGCCACGCGTAACTAATCCCCTAATCCCTAATCCCTAATCTACCTAATCCCACCATTGCTGACTCAGCACGGCCAGTTGTTCTAAGTAATA
341	2.8044e+06	CCTATTCCCATCTACAATTTCTAATGCAACCCCACATGCCCCATGTCCTGATTAAACCCTATGATTAATCCTCTAATCCCGTACTCCTGACAACAGACCACTCCTTAGTCATCACGCATTACAGATTAATCCACTAGTAGAACCTTATCCCCCTAATCCATCTAATCCTTGCTCACAAGGATTAATCCTAAACCTCCCTCCGCCCAAACACACATTCCCTTCTGGCTGCTTAATCATCACTAATCCGGTCGCTAATCTAATCCAAACTCTCGTCCTACCTTCTACATCTAGGTCTCTAGGATTAATCCTCGCCACGCGTAACTAATCCCCTAATCCCTAATCCCTAATCTACCTAATCCCACCATTGCTGACTCAGCACGGCCAGTTGTTCTAAGTAATA
342	2.80711e+06	CCTATTCCCATCTACAATTTCTAATGCAACCCCACATGCCCCATGTCCTGATTAAACCCTATGATTAATCCTCTAATCCCGTACTCCTGACAACAGACCACTCCTTAGTCATCACGCATTACAGATTAATCCACTAGTAGAACCTTATCCCCCTAATCCATCTAATCCTTGCTCACAAGGATTAATCCTAAACCTCCCTCCGCCCAAACACACATTCCCTTCTGGCTGCTTAATCATCACTAATCCGGTCGCTAATCTAATCCAAACTCTCGTCCTACCTTCTACATCTAGGTCTCTAGGATTAATCCTCGCCACGCGTAACTAATCCCCTAATCCCTAATCCCTAATCTACCTAATCCCACCATTGCTGACTCAGCACGGCCAGTTGTTCTAAGTAATA
343	2.80711e+06	CCTATTCCCATCTACAATTTCTAATGCAACCCCATATGCCCCATGTCCTGATTAAACCCTATGATTAATCCTCTAATCCCGTACTCCTGACAACAGACCACTCCTTAGTCATCACGCATTAAATATTAATCCACTAGTAGAACCTTATCCCCCTAATCCATCTAATCCTTGCGCACAAGGATTAATCCTAAACCTCCCTCCGCCCAAACACACATTCGCTTCTGGCTGCTTAATCATCACTAATCCGGTCGCTAATCTAATCCAAACTCTCGTCCTACCTTCTACATCTAGGTCTCTAGGATTAATCCTCGCCACGCGTAACTAATCCCCTAATCCCTAATCCCTAATCTACCTAATCCCACCAGTGCTGACTCAGCACGGCCAGTTGTTCTAAGTAATA
344	2.90714e+06	CCTATTCCCATCTACAATTTCTAATGCAACCCCACATGCCCCATGTCCTGATTAAACCCTATGATTAATCCTCTAATCCCGTACTCCTGACAACAGACCACTCCTTAGTCATCACACATTACAGATTAATCCACTAGTAGAACCTTATCCCCCTAATCCATCTAATCCTTGCTCACAAGGATTAATCCTAAACCTCCCTCCGCCCAAACACACATTCCCTTCTGGCTGCTTAATCATCACTAATCCGGTCGCTAATCTAATCCAAACTCTCGTCCTACCTTCTACATCTAGGTCTCTAGGATTAATCCTCGCCACGCGTAACTAATCCCCTAATCCCTAATCCCTAATCTACCTAATCCCACCATTGCTGACTCAGCACGGCCAGTTGTTCTAAGTAATA
345	2.90714e+06	CCTATTCCCATCTACAATTTCTAATGCAACCCCACATGCCCCATGTCCTGATTAAACCCTATGATTAATCCTCTAATCCAGTACTCCTGACAACAGACCACTCCTTAGTCATCACGCATTACAGATTAATCCACTAGTAGAACCTTATCCCCCTAATCCATCTAATCCTTGCTCACAAGGATTAATCCTAAACCTCCCTCCGCCCAAACACACATTCCCTTCTGGCTGCTTAATCAGCACTAATCCGGTCGCTAATCTAATCCAAACTCTCGTCCTACCTTCTACATCTAGGTCTCTAGGATTAATCCTCGCCACGCGTAACTAATCCCCTAATCCCTAATCCCTAATCTACCTAATCCCACCATTGCTGACTCAGCACGGCCAGTTGTTCTAAGTAATA
346	2.90714e+06	CCTATTCCCATCTACAATTTCTAATGCAACCCCACATGCCCCATGTCCTGATTAAACCCTATGATTAATCCTCTAATCCAGTACTCCTGACAACAGACCACTCCTTAGTCATCACGCATTACAGATTAATCCACTAGTAGAACCTTATCCCCCTAATCCATCTAATCCTTGCTCACAAGGATTAATCCTAAACCTCCCTCCGCCCAAACACACATTCCCTTCTGGCTGCTTAATCAGCACTAATCCGGTCGCTAATCTAATCCAAACTCTCGTCCTACCTTCTACATCTAGGTCTCTAGGATTAATCCTCGCCACGCGTAACTAATCCCCTAATCCCTAATCCCTAATCTACCTAATCCCACCATTGCTGACTCAGCACGACCAGTTGTTCTAAGTAATA
347	2.90714e+06	CCTATTCCCATCTACAATTTCTAATGCAACCCCTCATGCCCCATGTCCTGATTAAACCCTATGATTAATCCTCTAATCCAGTACTCCTGACAACAGACCACTCCTTAGTCATCACGCATTACAGATTAATCCACTAGTAGAACCTTATCCCCCTAATCCATCTAATCCTTGCTCACAAGGATTAATCCTAAACCTCCCTCCGCCCAAACACACATTCCCTTCTGGCTGCTTAATCAGCACTAATCCGGTCGCTAATCTAATCCAAACTCTCGTCCTACCTTCTACATCTAGGTCTCTAGGATTAATCCTCGCCACGCGTAACTAATCCCCTAATCCCTAATCCCTAATCTACCTAATCCCACCATTGCTGACTCAGCACGGCCAGTTGTTCTAAGTAATA
348	2.92186e+06	CCTATTCCCATCTACAATTTCTAATGCAACCCCACATGCCCCATGTCCTGATTAAACCCTATGATTAATCCTCTAATCCAGTACTCCTGACAACAGACCACTCCTTAGTCATCACGCATTACAGATTAATCCACTAGTAGAACCTTATCCCCCTAATCCATCTAATCCTTGCTCACAAGGATTAATCCTAAACCTCCCTCCGCCCAAACACACATTCCCTTCTGGCTGCTTAATCAGCACTAATCCGGTCGCTAATCTAATCCAAACTGTCGTCCTACCTTCTACATCTAGGTCTCTAGGATTAATCCTCGCCACGCGTAACTAATCCCCTAATCCCTAATCCCTAATCTACCTAATCCCACCATTGCTGACTCAGCACGGCCAGTTGTTCTAAGTAATA
349	2.9567e+06	CCTATTCCCATCTACAATTTCTAATGCAACCCGACATGCCCCATGTCCTGATTAAACCCTATGATTAATCCTCTAATCCAGTACTCCTGACAACAGACCACTCCTTAGTCATCACGCATTACAGATTAATCCACTAGTAGAACCTTATCCCCCTAATCCATCTAATCCTTGCTCACAAGGATTAATCCTAAACCTCCCTCCGCCCAAACACACATTCCCTTCTGGCTGCTTAATCAGCACTAATCCGGTCGCTAATCTAATCCAAACTCTCGTCCTACCTTCTACATCTAGGTCTCTAGGATTAATCCTGGCCACGCGTAACTAATCCCCTAATCCCTAATCCCTAATCTACCTAATCCCACCATTGCTGACTCAGCACGACCAGTTGTTCTAAGTAATA
350	2.96546e+06	CCTATTCCCATCTACAATTTCTAATGCAACCCCACATGCCCCATGTCCTGATTAAACCCTATGATTAATCCTCTAATCCAGTACTCCTGACAACAGACCACTCCTTAGTCATCACGCATTACAGATTAATCCACTAGTAGAACCTTATCCCCCTAATCCATCTAATCCTTGCTCACAAGGATTAATCCTAAACCTCCCTCCGCCCAAACACACATTCCCTTCTGGCTGCTTAATCAGCACTAATCCGGTCGCTAATCTAATCCAAACTCTCGTCCTACCTTCTACATCTAGGTCTCTAGGATTAATCCTCGGCACGCGTAACTAATCCCCTAATCCCTAATCCCTAATCTACCTAATCCCACCATTGCTGACTCAGCACGGCCAGTTGTTCTAAGTAATA
351	2.96546e+06	CCTATTCCCATCTACAATTTCTAATGCAACCCCACATGCCCCATGTCCTGATTAAACCCTATGATTAATCCTCTAATCCAGTACTCCTGACAATAGACCACTCCTTAGTCATCACTCATTACAGATTAATCCACTAGTAGAACCTAATCCCCCTAATCCATCTAATCCTTGCTCACAAGGATTAATCCTAAACCTCCCTCCGCCCAAACACACATTCCCTTCTGGCTGCTTAATCAGCACTAATCCGGTCGCTAATCTAATCCAAACTCTCGTCCTACCTTCTACATCTAGGTCTCTAGGATTAATCCTCGCCGCGCGTAACTAATCCCCTAATCCCTAATCCCTAATCTACCTAATCCCACCATTGCTGACTCAGCACGGCCAGTTGTTCTAAGTAATA
352	3.02632e+06	CCTATTCCCATCTACAATTTCTAATGCAACCCCACATGCCCCATGTCCTGATTAAACCCTATGATTAATCCTCTAATCCAGTACTCCTGACAACAGACCACTCCTTAGTCATCACGCATTACAGATTAATCCACTAGTAGAACCTTATCCCCCTAATCCATCTAATCCTTGCTCACAAGGATTAATCCTAAACCTCCCTCCGCCCAAACACACATTCCCTTCTGGCGGCTTAATCAGCACTAATCCGGTCGCTAATCTAATCCAAACTCTCGTCCTACCTTCTACATCTAGGTCTCTAGGATTAATCCTCGGCACGCGTAACTAATCCCCTAATCCCTAATCCCTAATCTACCTAATCCCACCATTGCTGACTCAGCACGGCCAGTTGTTCTAAGTAATA
353	3.02632e+06	CCTATTCCCATCTACAATTTCTAATGCAACCCCTCATGCCCCATGTCCTGATTAAACCGTATGATTAATCCTCTAATCCAGTACTCCTGACAACAGACCACTGCTTAGTCATCACGCAGTACAGATTAATCCACTATTAGAACCTTATCCCCCGAATCCATCTAATCCTTGCTCACAAGGATTAATCCTAAACCTCCCTCCGCCCAAACACACATTCCCTTCTGGCTGCGTAATCAGCACTAATCCGGTCGCTAATCTAATCCAAACTCTCGTCGTACCTTCTACATCTAGGTCTCTAGGATTAATCCTCGCCACGCGTAACTAATCCCCTAATCCCTAATCCCTAATCTACCTAATCCCACCATTGCTGACTCAGCACGGCCAGTTGTTCTAAGTAATA
354	3.02632e+06	CCTATTCCCATCTACAATTTCTAATGCAACCCCTCATGCCCCATGTCCTGATTAAACCGTATGATTAATCCTCTAATCCAGTACTCCTGACAACAGACCACTGCTTAGTCATCACGCAGTACAGATTAATCCACTATTAGAACCTTATCCCCCGAATCCATCTAATCCTTGCTCACAAGGATTAATCCTAAACCTCCCTCCGCCCAAACACACATTCCCTTCTGGCTGCGTAATCAGCACTAATCCGGTCGCTAATCTAATCCAAACTCTCGTCGTACCTTCTACATCTAGGTCTCTAGGATTAATCCTCGCCACGCGTAACTAATCCCCTAATCCCTAATCCCTAATCTACCTAATCCCACCATTGCTGACTCAGCACGGCCAGTTGTTCTAAGGAATA
355	3.12113e+06	CCTATTCCCATCTACAATTTCTAATGCAACCCCACATGCCCCATGTCCTGATTAAACCCTATGATTAATCCTCTAATCCAGTACTCCTGACAATAGACCACTCCTTAGTCATCACTCATTACAGATTAATCCACTAGTAGAACCTAATCCCCCTAATCCATCTAATCCTTGCTCACAAGGATTAATCCTAAACCTCCCTCCGCCCAAACACACATTCCCTTCTGGCTGCTTAATCAGCACTAATCCGGTCGCTAATCTAATCCAAACTCTCGTCCTACCTTCTACATCTAGGTCTCTAGGATTAATCCTCGCCGCGCGTAACTAATCCCCTAATCCCTAATCCCTAATCTACCTAATCCCACCATTGCTGACTCAGCACGGCCAGTTGTTCTAAGTAATA
356	3.12113e+06	CCTATTCCCATCTACAATTTCTAATGCAACCCCACATGCCCCATGTCCTGATTAAACCCTATGATTAATCCTCTAATCCAGTACTCCTGACAATAGACCACTCCTTAGTCATCACTCATTACAGATTAATCCACTAGTAGAACCTAATCCCCCTAATCCATCTAATCCTTGCTCACAAGGATTAATCCTAAAGCTCACTCCGCCCAAACACACATTCCCTTCTGGCTGCTTAATCAGCACTAATCCGGTCGCTAATCTAATCCAAACTCTCGTCCTACCTTCTACATCTAGGTCTCTAGGATTAATCCTCGCCGCGCGTAACTAATCCCCTAATCCCTAATCCCTAATCTACCTAATCCCACCATTGCTGACTCAGCACGGCCAGTTGTTCTAAGTAATA
357	3.12113e+06	CCTATTCCCATCTACAATTTCTAATGCAACCCCACATGCCCCATGTCCTGATTAAACCCTATGATTAATCCTCTAATCCAGTACTCCTGACAATAGACCACTCCTTAGTCATCACTCATTACAGATTAATCCACTAGTAGAACCTAATCCCCCTAATCCATCTAATCCTTGCTCACAAGGATTAATCCTAAAGCTCACTCCGCCCAAACACACATTCCCTTCTGGCTGCTTAATCAGCACTAATCCGGTCGCTAATCTAATCCAAACTCTCGTCCTACCTTCTACATCTAGGTCTCTAGGATTAATCCTCGCCGCGCGTAACTAATCCCCTAATCCCTAATCCCTAATCTACCTAATCCCACCATTGCTGACTCAGCACGACCAGTTGTTCTAAGTAATA
358	3.13589e+06	CCTATTCCCATCTACAATTTCTAATGCAACCCCACATGCCCCATGTCCTGATTAAACCCTATGATTAATCCTCTAATCCAGTACTCCTGACAATAGACCACTCCTTAGTCATCACTCATTACAGATTAATCCACTAGTAGAACCTAATCCCCCTAATCCATCTAATCCTTGCTCACAAGGATTAATCCTAAAGCTCACTCCGCCCAAACACACATTCCCTTCTGGCTGCTTAATCAGCACTAATCCGGTCGCTAATCTAATCCAAACTCTCGTCCTACCTTCTACATCTAGGTCTCTAGGATTAATCCTCGCCGCGCGTAACTAATCCGCTAATCCCTAATCCCTAATCTACCTAATCCCACCATTGCTGACTCAGCACGGCCAGTTGTTCTAAGTAATA
359	3.13589e+06	CCTATTCCCATCTACAATTTCTAATGCAACCCCACATGCCCCATGTCCTGATTAAACCCTATGATTAATCCTCTAATCCAGTACTCCTGACAATAGACCACTCCTTAGTCATCACTCATTACAGATTAATCCACTAGTAGAACCTAATCCCCCTAATCCATCTAATCCTTGCTCACAAGGATTAATCCTAAAGCTCACTCCGCCCAAACACACATTCCCTTCTGGCTGCTTAATCAGCACTAATCCGGTCGCTAATCTAATCCAAACTCTCGTCCTACCTTCTACATCTAGGTCTCTAGGATTAATCCTCGCCGCGCGTAACTAATCCCCTAATCCCTAATCCCTAATCAACCTAATCCCACCATTGCTGACTCAGCACGGCCAGTTGTTCTAAGTAATA
360	3.1991e+06	CCTATTCCCATCTACAATTTCTAATGCAACCCCACATGCCCCATGTCCTGATTAAACCCTATGATTAATCCTCTAATCCAGTACTCCTGACAATAGACCACTCCTTAGTCATCACTCATTACAGATTAATCCACTAGTAGAACCTAATCCCCCTAATCCATCTAATCCTTGCTCACAAGGATTAATCCTAAAGCTCACTCCGCCCAAACACACATTCCCTTCTGGCTGCTTAATCAGCACTAATCCGGTCGCTAATCTAATCCAAACTCTCGTCCTACCTTCTACATCTAGGTCTCTAGGATTAATCCTCGCCGCGCGTAACTAATCCCCTAATCCCTAATCCCTAATCTACCTAATCCCACCATTGCTGACTCAGCACGACCAGTTGTTCTAAGTAATA
361	3.33567e+06	CCTAGTCCCATCTACAATTTCTAATGCAACCCCACATGCCCCATGTCCTGATTAAACCCTATGATTAATCCTCTAATCCAGTACTCCTGACAATAGACCACTCCTTAGTCATCACTCATTACAGATTAATCCACTAGTATAACCTAATCCCCCTAATCCATCTAATCCTTGCTCACAAGGATTAATCCTAAAGCTCACTCCGCCCAAACACACATTCCCTTCTGGCTGCTTAATCAGCACTAATCCGGTCGCTAATCTAATCCAAACTCTCGTCCTACCTTCTACATCTAGTTCTCTAGGATTAATCCTCGCCGCGCGTAACTAATCCCCTAATCCCTAATCCCTAATCAACCTAATCCCACCATTGCTGACTCAGCACGGCCATTTGTTCTAAGTAATA
362	3.33567e+06	CCTATTCCCATCTACAATTTCTAATGCAACCCCACATGCCCCATGTCCTGATTAAACCCTATGATTAATCCTCTAATCCAGTACTCCTGACAATAGAGCACTCCTTAGTCATCACTCATTACAGATTAATCCACTAGTAGAACCTAATCCCCCTAATCCATCTAATCCTTGCTCACAAGGATTAATCCTAAAGCTCACTCCGCCCAAACACACATTCCCTTCTGGCTGCTTAATCAGCACTAATCCTGTCGCTAATCTAATCCAAACTCTCGTCCTACTTTCTACATCTAGGTCTCTAGGATTAATCCTCGCCGCGATTAACTAATCCGCTAATCCCTAATCCCTAATCTACCTAATCCCACCATTGCTGACTCAGCACGGCCAGTTGTTCTAAGTAATA
363	3.33567e+06	CCTATTCCCATCTACAATTTCTAATGCAACCCCACATGCCCCATGTCCTGATTAAACCCTATGATTAATCCTCTAATCCAGTACTCCTGACAATAGAGCACTCCTTAGTCATCACTCATTACAGATTAATCCACTAGTAGAACCTAATCCCCCTAATCCATCTAATCCTTGCTCACAAGGATTAATCCTAAAGCTCACTCCGCCCAAACACACATTCCCTTCTGGCTGCTTAATCAGCACTAATCCTGTCGCTAATCTAATCCAAACTCTCGTCCTACTTTCTACATCTAGGTCTCTAGGATTAATCCTCGCCGCGATTAACTAATCCGCTAATCCCTAATCCCTAATCTACCTAATCCCACCATTGCTGACTCAGCACGGCCAGTTGTTCTAAGTAATA
364	3.33567e+06	CCTATTCCCATCTACAATTTCTAATGCAACCCCACATGCCCCATGTCCTGATTAAACCCTATGATTAATCCTCTAATCCAGTACTCCTGACAATAGAGCACTCCTTAGTCATCACTCATTACAGATTAATCCACTAGTAGAACCTAATCCCCCTAATCCATCTAATCCTTGCTCACAAGGATTAATCCTAAAGCTCACTCCGCCCAAACACACATTCCCTTCTGGCTGCTTAATCAGCACTAATCCTGTCGCTAATCTAATCCAAACTCTCGTCCTACTTTCTACATCTAGGTCTCTAGGATTAATCCTCGCCGCGATTAACTAATCCGCTAATCCCTAATCCCTAATCTACCTAATCCCACCATTGCTGACTCAGCACGGCCAGTTGTTCTAAGTAATA
365	3.33567e+06	CCTATTCCCATCTACAATTTCTAATGCAACCCCACATGCCCCATGTCCTGATTAAACCCTATGATTAATCCTCTAATCCAGTACTCCTGACAATAGAGCACTCCTTAGTCATCACTCATTACAGATTAATCCACTAGTAGAACCTAATCCCCCTAATCCATCTAATCCTTGCTCACAAGGATTAATCCTAAAGCTCACTCCGCCCAAACACACATTCCCTTCTGGCTGCTTAATCAGCACTAATCCTGTCGCTAATCTAATCCAAACTTTCGTCCTACTTTCTACATCTAGATCTCTAGGATTAATCCTCGCCGCGATTAACTAATCCGCTAATCCCTAATCCCTAATCTACCTAATCCCACCATTGCTGACTCAGCACGGCCAGTTGTTCTAAGTAATA
366	3.37739e+06	CCTATTCCCATCTACAATTTCTAATGCAACCCCACATGCCCCATGTCCTGATTAAACCCTATGATTAATCCTCTAATCCAGTACTCCTGACAATAGAGCACTCCTTAGTCATCACTCATTACAGATTAATCCACTAGTAGAACCTAATCCCCCTAATCCATCTAATCCTTGCTCACAAGGATTAATCCTAAAGCTCACTCCGCCAAAACACACATTCCCTTCTGGCTGCTTAATCAGCACTAATCCTGTCGCTAATCTAATCCAAACTCTCGTCCTACTTTCTACATCTAGGTCTCTAGGATTAATCCTCGCCGCGATTAACTAATCCGCTAATCCCTAATCCCTAATCTACCTAATCCCACCATTGCTGACTCAGCACGGCCAGTTGTTCTAAGTAATA
367	3.50847e+06	CCTATTCCCATCTACAATTTCTAATGCAACCCCACATGCCCCATGTCCTGATTAAACCCTATGATTAATCCTCTAATCCAGTACTCCTGACAATAGAGCACTCCTTAGTCATCACTCATTACAGATTAATCCACTAGTAGAACCTAATCCCCCTAATCCATCTAATCCTTGCTCACAAGGATTAATCCTAAAGCTCACTCCGCCCAAACACACATTCCCTTCTGGCTGCTTAATCAGCACTAATCCTGTCGCTAATCTAATCCAAACTCTCGTCCTACTTTCTACATCTAGGTCTCTAGGATTAATCCTCGCCGCGATTAACTAATCCGCTAATCCCTAATCCCTAATCTACCTAATCCCACCATTGCTGACTCAGCACGGTCAGTTGTTCTAAGTAATA
368	3.8009e+06	CCTGTTCCCATCTACAATTTCTAATGCAACCCCACATGCCCCATGTCCTGATTAAACCCTATGATTAATCCTCTAATCCAGTACTCCTGACAATAGAGCACTCCTTAGTCATCACTCATTACAGATTAATCCACTAGTAGAACCTAATCCCCCTAATCCATCTAATCCTTGCTGACAAGGATTAATCCTAATGCTCACTCCGCCCAAACACACATTCCCTTCTGGCTGCTTAATCAGCACTAATCCTGTCGCTAATCTAATCCAAACTCTCGTCCTACTTTCTACATCTAGGTCTCTAGGATTAATCCTCGCCGCGATTAACTAATCCGCTAATCCCTAATCCCTAATCTACCTAATCCCACCATTGCTGACTCAGCACGGTCAGTTGTTCTAAGTAATA
369	3.8009e+06	CCTGTTCCCATCTACAATTTCTAATGCAACCCCACATGCCCCATGTCCTGATTAAACCCTATGATTAATCCTCTAATCCAGTACTCCTGACAATAGAGCACTCCTTAGTCATCACTCATTACAGATTAATCCACTAGTAGAACCTAATCCCCCTAATCCATCTAATCCTTGCTGACAAGGATTAATCCTAATGCTCACTCCGCCCAAACACACATTCCCTTCTGGCTGCTTAATCAGCACTAATCCTGTCGCTAATCTAATCCAAACTCTCGTCCTACTTTCTACATCTAGGTCTCTAGGATTAATCCTCGCCGCGATTAACTAATCCGCTAATCCCTAATCCCTAATCTACCTAATCCCACCATTGCTGACTCAGCACGGTCAGTTGTTCTAAGTAATA
370	3.98751e+06	CCTGTTCCCATCTACAATTTCTAATGCAACCCCACATGCCCCATGTCCTGATTAAACCCTATGATTAATCCTCTAATCCAGTACTCCTGACAATAGAGCACTCCTTAGTCATCACTCATTACAGATTAATCCACTAGTAGAACCTAATCCCCCTAATCCATCTAATCCTTGCTGACAAGGATTAATCCTAATGCTCACTCCGCCCAAACACACATTCCCTTCTGGCTGCTTAATCAGCACTAATCCTGTCGCTAATCTAATCCAAACTCTCGTCCTACTTTCTACATCTAGGTCTCTAGGATTAATCCTCGCCGCGATTAACTAATCCGCTAATCCCTAATCCCTAATCTACCTAATCCCACCATTGCTGACTCAGCACGGTCAGTTGTTCTAAGTAATA
371	3.98751e+06	CCTGTTCCCATCTACAATTTCTAATGCAACCCCACATGCCCCATGTCCTGATTAAACCCTATGATTAATCCTCTAATCCAGTACTCCTGGCAATAGAGCACTCCTTAGTCATCACTCATTACAGATTAATCCACTAGTAGAACCTAATCCCCCTAATCCATCTAATCCTTGCTGACAAGGATTAATCCTAATGCTCACTCCGCCCAAACACACATTCCCTTCTGGCTGCTTAATCAGCACTAATCCTGTCGCTAATCTAATCCAAACTCTCGTCCTACTTTCTACATCTAGGTCTCTAGGATTAATCCTCGCCGCGATTAACTAATCCGCTAATCCCTAATCCCTAATCTACCTAATCCCACCATTGCTGACTCAGCACGGTCAGTTAATCTAAGTAGTA
372	3.98751e+06	CCTGTTCCCATCTACAATTTCTAATGCAACCCCACATGCCCCATGTCCTGATTAAACCCTATGATTAATCCTCTAATCCAGTACTCCTGGCAATAGAGCACTCCTTAGTCATCACTCATTACAGATTAATCCACTAGTAGAACCTAATCCCCCTAATCCATCTAATCCTTGCTGACAAGGATTAATCCTAATGCTCACTCCGCCCAAACACACATTCCCTTCTGGCTGCTTAATCAGCACTAATCCTGTCGCTAATCTAATCCAAACTCTCGTCCTACTTTCTACATCTAGGTCTCTAGGATTAATCCTCGCCGCGATTAACTAATCCGCTAATCCCTAATCCCTAATCTACCTAATCCCACCATTGCTGACTCAGCACGGTCAGTTAATCTAAGTAGTA
373	3.98751e+06	CCTGTTCCCATCTACAATTTCTAATGCAACCCCACATGCCCCATGTCCTGATTAAACCCTATGATTAATCCTCTAATCCAGTACTCCTGGCAATAGAGCACTCCTTAGTCATCACTCATTACAGATTAATCCACTAGTAGAACCTAATCCCCCTAATCCATCTAATCCTTGCTGACAAGGATTAATCCTAATGCTCACTCCGCCCAAACACACATTCCCTTCTGGCTGCTTAATCAGCACTAATCCTGTCGCTAATCTAATCCAAACTCTCGTCCTACTTTCTACATCTAGGTCTCTAGGATTAATCCTCGCCGCGATTAACTAATCCGCTAATCCCTAATCCCTAATCTACCTAATCCCACCATTGCTGACTCAGCACGGTCAGTTAATCTAAGTAGTA
374	3.98751e+06	CCTGTTCCCATCTACAGTTTCTAATGCAACCCCACATGCCCCATGTCCTGATTAAACCCTATGATTAATCCTCTAATCCAGTACTCCTGACAATAGAGCACTCCTTAGTCATCACTCATTACAGATTAATCCACTAGTAGAACCTAATCCCCCTAATCCATCTAATCCTTGCTGACAAGGATTAATCCTAATGCTCACTCCGCCCAAACACACATTCCCTTCTGGCTGCTTAATCAGCACTAATCCTGTCGCTAATCTAATCCAAACTCTCGTCCTACTTTCTACATCTAGGTCTCTAGGATTAATCCTCGCCGCGATTAACTAATCCGCTAATCCCTAATCCCTAATCTATCTAATCCCACCATTGCTGACTCAGCACGGTCAGTTAATCTAAGTAGTA
375	4.05102e+06	CCTGTTCCCATCTACAATTTCTAATGCAACCCCACATGCCCCATGTCCTGATTAAACCCTATGATTAATCCTCTAATCCAGTACTCCTGGCAATAGAGCACTCCTTAGTCGTCACTCATTATAGATTAATCCACTAGGAGAACCTAATCCCCCTAATCCATCTAATCCTTGCTGACAAGGATTAATCCTAATGCTCACTCCGCCCAAACACACATTCCCTTCTGGCTGCTTAATCAGCACTAATCCTGTCGCTAATCTAATCCAAACTCTCGTCCTACTTTCTACATCTAGGTCTCTAGGATTAATCCTCGCCGCGATTAACTAATCCGCTAATCCCTAATCCCTAATCTACCTAATCCCACCATTGCTGACTCAGCACGGTCAGTTAATCTAAGTAGTA
376	4.15292e+06	CCTGTTCCCATCTACAGTTTCTAATGCAACCCCACATGCCCGATGTCCTGATTAAACCCTATGATTAATCCTCTAATCCAGTACTCCTGACAATAGAGCACTCCTTAGTCATCACTCATTACAGATTAATCCACTAGTAGAACCTAATCCCCCTAATCCATCTAATCCTTGCTGACAAGGATTAATCCTAATGCTCACTCCGCCCAAACACACATTCCCTTCTGGCTGCTTAATCAGCACTAATCCTGTCGCTAATCTAATCCAAACTCTCGTCCTACTTTCTACATCTAGGTCTCTAGGATTAATCCTCGCCGCGATTAACTAATCCGCTAATCCCTAATCCCTAATCTATCTAATCCCACCATTGCTGACTCAGCACGTTCAGTTAATCTAAGTAGTA
377	4.15292e+06	CCTGTTCCCATCTACAATTTCTAATGCAACCCCACATGCCCCATGTCCTGATTAAACCCTATGATTAATCCTCTAATCCAGTACTCCTGGCAATAGAGCACTCCTTAGTCATCACTCATTACAGATTAATCCACTAGTAGAACCTAATCCCCCTAATCCATCTAATCCTTGCTGACAAGGATTAATCCTAATGCTCACTCCGCCCAAACTCACATTCCCTTCTGGCTGCTTAATCAGCATTAATCCTGTCGCTAATCTAATCCAAACTCTCGTCCTACTTACTACATCTAGGTCTCTAGGATTAATCCTCGCCGCGATTAACTAATCCGCTAATCCCTAATCCCTAATCTACCTAATCCCACCATTGCTGACTCAGCACGGTCAGTTAATCTAAGTAGTA
378	4.1706e+06	CCTGTTCCCATCTACAATTTCTAATGCAACCCCACATGCCCCATGTCCTGATTAAACCCTATGATTAATCCTCTAATCCAGTACTCCTGGCAATAGAGCACTCCTTAGTCATCACTCATTACAGATTAATCCACTAGTAGAACCTAATCCCCCTAATCCATCTAATCCTTGCTGACAAGGATTAATCCTAATGCTCACTCCGCCCAAACTCACATTCCCTTCTGGCTGCTTAATCAGCATTAATCCTGTCGCTAATCTAATCCAAACTCTCGTCCTACTTACTACATCTAGGTCTCTAGGATTAATCCTCGCCGCGATTAACTAATCCGCTAATCCCTAATCCCTAATCTACCTAATCCCACCATTGCTGACTCAGCACGGTCAGTTAATCTAAGTAGTA
379	4.1706e+06	CCTGTTCCCATCTACAATTTCTAATGCAACCCCACATGCCCCATGTCCTGATTAAACCCTATGATTAATCCTCTAATCCAGTACTCCTGGCAATAGAGCACTCCTTAGTCATCACTCATTACAGATTAATCCACTAGTAGAACCTAATCCCCCTAATCCATCTAATCCTTGCTGACAAGGATTAATCCTAATGCTCACTCCGCCCAAACTCACATTCCCATCTGGCTGCTTAATCAGCATTAATCCTGTCGCTAATCTAATCCAAACTCTCGTCCTACTTTCTACATCTAGGTCTCTAGGATTAATCCTCGCCGTGATTAACTAATCCGCTAATCCCTAATCCCTAATCTACCTAATCCCACCAGTGCTGACTCAGCACGGTCAGTTAATCTAAGTAGTA
380	4.1706e+06	CCTGTTCCCATCTACAATTTCTAATGCAACCCCACATGCCCCATGTCCTGATTAAACCCTATGATTAATCCTCTAATCCAGTACTCCTGGCAATAGAGCACTCCTTAGTCATCACTCATTACAGATTAATCCACTAGTAGAACCTAATCCCCCTAATCCATCTAATCCTTGCTGACAAGGATTAATCCTAATGCTCACTCCGCCCAAACTCACATTCCCATCTGGCTGCTTAATCAGCATTAATCCTGTCGCTAATCTAATCCAAACTCTCGTCCTACTTTCTACATCTAGGTCTCTAGGATTAATCCTCGCCGTGATTAACTAATCCGCTAATCCCTAATCCCTAATCTACCTAATCCCACCAGTGCTGACTCAGCACGGTCAGTTAATCTAAGTAGTA
381	4.1706e+06	CCTGTTCCCATCTACAATTTCTAATGCAACCCCACATGCCCCATGTCCTGATTAAACCCTATGATTAATCCTCTAATCCAGTACTCCTGGCAATAGAGCACTCCTTAGTCATCACTCATTACAGATTAATCCACTAGTAGAACCTAATCCCCCTAATCCATCTAATCCTTGCTGACAAGGATTAATCCTAATGCTCACTCCGCCCAAACTCACATTCCCATCTGGCTGCTTAATCAGCATTAATCCTGTCGCTAATCTAATCCAAACTCTCGTCCTACTTTCTAGATCTAGGTCTCTAGGATTAATCCTCGCCGTGATTAACTAATCCGCTAATCCCTAATCCCTAATCTACCTAATCCCACCAGTGCTGACTCAGCACGGTCAGTTAATCTAAGTAGTA
382	4.26409e+06	CCTGTTCCCATCTACAATTTCTAATGCAACCCCACATGCCCCATGTCCTGATTAAACCCTATGATTAATCCTCTAATCCAGTACTCCTGGCAATAGAGCACTCCTTAGTCATCACTCATTACAGATTAATCCACTAGTAGAACCTAATCCCCCTAATCCATCTAATCCTTGCTGACAAGGATTAATCCTAATGCTCACTCCGCCCAAACTCACATTCCCATCTGGCTGCGTAATCAGCATTAATCCTGTCGCTAATCTAATCCAAACTCTCGTCCTACTTTCTAGATCTAGGTCTCTAGGATTAATCCTCGCCGTGATTAACTAATCCGCTAATCCCTAATCCCTAATCTACCTAATCCCACCAGTGCTGACTCAGCACGGTCAGTTAATCTAAGTAGTA
383	4.26409e+06	CCTGTTCCCATCTACAATTTCTAATGCAACCCCACATGCCCCATGTCCTGATTAAACCCTATGATTAATCCTCTAATCCAGTACTCCTGGCAATAGAGCACTCCTTAGTCATCACTCATTACAGATTAATCCACTAGTAGAACCTAATCCCCCTAATCCATCTAATCCTTGCTGACAAGGATTAATCCTAATGCTCACTCCGCCCAAACTCACATTCCCATCTGGCTGCGTAATCAGCATTAATCCTGTCGCTAATCTAATCCAAACTCTCGTCCTACTTTCTAGATCTAGGTCTCTAGGATTAATCCTCGCCGTGATTAACTAATCCGCTAATCCCTAATCCCTAATCTACCTAATCCCACCAGTGCTGACTCAGCACGGTCAGTTAATCTAAGTAGTA
384	4.26409e+06	CCTGTTCCCATCTACAATTTCTAATGCAACCCCACATGCCCCATGTCCTGATTAAACCCTATGATTAATCCTCTAATCCAGTAGTCCTGGCAATAGAGCACTCCTTAGTCATCACTCATTACAGATTAATCCACTAGTAGAACCTAATCCCCCTAATCCATCTAATCCTTGCTGACAAGGATTAATCCTAATGCTCACTCCGCCCAAACTCACATTCCCATCTGGCTGCGTAATCAGCATTAATCCTGTCGCTAATCTAATCCAAACTCTCGTCCTACTTTCTAGATCTAGGTCTCTAGGATTAATCCTCGCCGTGATTAACTAATCCGCTAATCCCTAATCCCTAATCTACCTAATCCCACCAGTGCTGACTCAGCACGGTCAGTTAATCTAAGTAGTA
385	4.30853e+06	CCTGTTCCCATCTACAATTTCTAATGCAACCCCACATGCCCCATGTCCTGATTAAACCCTATGATTAATCCTCTAATCCAGTAGTCCTGGCAATAGAGCACTCCTTAGTCATCACTCATTACAGATTAATCCACTAGTAGAACCTAATCCCCCTAATCCATCTAATCCTTGCTGACAAGGATTAATCCTAATGCTCACTCCGCCCAAACTCACATTCCCATCTGGCTGCGTAATCAGCATTAATCCTGTCGCTAATCTAATCCAAACTCTCGTCCTACTTTCTAGATCTAGGTCTCTAGGATTAATCCTCGCCGTGATTAACTAATCCGCTAATCCCTAATCCCTAATCTACCTAATCCCACCAGTGCTGACTCAGCACGGTCAGTTAATCTAAGTAGTA
386	4.37209e+06	CCTGTTCCCATCTACAATTTCTAATGCAACCCCACATGCCCCATGTCCTGATTAAACCCTATGATTAATCCTCTAATCCAGTACTCCTGGCAATAGAGCACTCCTTAGTCATCACTCATTACGGATTAATCCACTAGTAGAACCTAATCCCCCTAATCCATCTAATCCTTGCTGACAAGGATTAATCCTAATGCTCACTCCGCCCAAACTCACATTCCCATCTGGCTGCGTAATCAGCATTAATCCTGTCGCTAATCTAATCCAAACTCTCGTCCTACTTTCTAGATCTAGGTCTCTAGGATTAATCCTCGCCGTGATTAACTAATCCGCTAATCCCTAATCCCTAATCTACCTAATCCCACCAGTGCTGACTCAGCACGGTCAGTTAATCTAAGTAGTA
387	4.37209e+06	CCTGTTCCCATCTACAATTTCTAATGCAACCCCACATGCCCCATGTCCTGATTAAACCCTATGATTAATCCTCTAATCCAGTACTCCTGGCAAAAGAGCACTCCTTAGTCATCACTCATTTCAGATTAATCCACTAGTAGAACCTAATCCCCCTAATCCATCTAATCCTTGCTGACAAGGATTAATCCTAATGCTCACTCAGCCCAAACTCACATTCCCATCTGGCTGCGTAATCAGCATTAATCCTGTCGCTAATCTAATCCAAACTCTCGTCCTACTTTCTAGATCTAGGTCTCTAGGATTAATCCTCGCCGTGATTAACTAATCCGCTAATCCCTAATCCCTAATCTACCTAATCCCACCAGTGCTGACTCAGCACGGTCAGTTAATCTAAGTAGTA
388	4.39305e+06	CCTGTTCCCATCTACAATTTCTAATGCAACCCCACATGCCCCATGTCCTGATTAAACCCTATGATTAATCCTCTAATCCAGTACTCCTGGCAAAAGAGCACTCCTTAGTCATCACTCATTTCAGATTAATCCACTAGTAGAACCTAATCCCCCTAATCCATCTAATCCTTGCTGACAAGGATTAATCCTAATGCTCACTCAGCCCAAACTCACATTCCCATCTGGCTGCGTAATCAGCATTAATCCTGTCGCTAATCTAATCCAAACTCTCGTCCTACTTTCTAGATCTAGGTCTCTAGGATTAATCCTCGCCGTGATTAACTAATCCGCTAATCCCTAATCCCTAATCTACCTAATCCCACCAGTGCTGACTCAGCACGGTCAGTTAATCTAAGTAGTA
389	4.43541e+06	CCTGTTCCCATCTACAATTTCTAATGCAACCCCACATGCCCCATGTCCTGATTAAACCCTATGATTAATCCTCTAATCCAGTACTCCTGGCAAAAGAGCACTCCTTAGTCATCACTCATTTCAGATTAATCCACTAGTAGAACCTAATCCCCCTAATCCATCTAATCCTTGCTGACAAGGATTAATCCTAATGCTCACTCAGCCCAAACTCACATTCCCATCTGGCTGCGTAATCAGCATTAATCCTGTCGCTAATCTAATCCAAACTCTCGTCCTACTTTCTAGATCTAGGTCTCTAGGATTAATCCTCGCCGTGATTAACTAATCCGCTAATCCCTAATCCCTAATCTACCTAATCCCACCAGTGCTGACTCAGCACGGTCAGTTAATCTAAGTAGTA
390	4.43541e+06	CCTGTTCCCATCTACAATTTCTAATGCAACCCCACATGCCCCATGTCCTGATTAAACCCTATGATTAATCCTCTAATCCAGTACTCCTGGCAAAAGAGCACTCCTTAGTCAGCACTCATTTCAGATTAATCCACTAGTAGAACCTAATCCCCCTAATCCATCTAATCCTTGCTGACAAGGATTAATCCTAATGCTCACTCAGCCCAAACTCACATTCCCATCTGGCTGCGTAATCAGCATTAATCCTGTCGCTAATCTAATCCAAACTCTCGTCCTACTTTCTAGATCTAGGTCTCTAGGATTAATCCTCGCCGTGATTAACTAATCCGCTAATCCCTAATCCCTAATCTACCTAATCCCACCAGTGCTGACTCAGCACGGTCAGTTAATCTAAGTAGTG
391	4.45655e+06	CCTGTTCCCATCTACAATTTCTAATGCAACCCCACATGCCCCATGTCCTGATTAAACCCTATGATTAATCCTCTAATCCAGTACTCCTGGCAAAAGAGCACTCCTTAGTCATCACTCATTTCAGATTAATCCACTAGTAGAACCTAATCCCCCTAATCCATCTAATCCTTGCTGACAAGGATTAATCCTAATGCTCACTCAGCCCAAACTCACATTCCCATCTGGCTGCGTAATCAGCATTAATCCTGTCGCTAATCTAATCCAAACTCTCGTCCTACTTTCTAGATCTAGGTCTCTAGGATTAATCCTCGCCGTGATTAACTAATCCGCTAATCCCTAATCCCTAATCTACCTAATCCCACCAGTGCTGACTCAGCACGGTCAGTTAATCTAAGTAGAG
392	4.45655e+06	CCTGTTCCCATCTACAATTTCTAATGCAACCCCACATGCCCCATGTCCTGATTAAACCCTATGATTAATCCTCTAATCCAGTACTCCTGGGAATAGAGCACTCCTTAGTCAGCACTCATTTCAGATTAATCCACTAGTAGAACCTAATCCCCCTAATCCATCTAATCCTTGCTGACAAGGATTAATCCTAATGCTCACTCAGCCAAAACTCACATTCCCATCTGGCTGCTTAATCAGCATTAATCCTGGCGCTAATCTAATCCAAACTCTCTTCCTACTTTCTACATCTAGGTCTCTAGGATTAATCCTCGCCGTGATTAACTAATCCGCTAATCCCTAATCCCTAATCTACCTAATCCCACCAGTGCTGACTCAGCACGGTCAGTTAATCTAAGTAGTA
393	4.45655e+06	CCTGTTCCCATCTACAATTTCTAATGCAACCCCACATGCCCCATGTCCTGATTAAACCCTATGATTAATCCTCTAATCCAGTACTCCTGGGAATAGAGCACTCCTTAGTCAGCACTCATTTCAGATTAATCCACTAGTAGAACCTAATCCCCCTAATCCATCTAATCCTTGCTGACAAGGATTAATCCTAATGCTCACTCAGCCAAAACTCACATTCCCATCTGGCTGCTTAATCAGCATTAATCCTGGCGCTAATCTAATCCAAACTCTCTTCCTACTTTCTACATCTAGGTCTCTAGGATTAATCCTCGCCGTGATTAACTAATCCGCTAATCCCTAATCCCTAATCTACCTAATCCCACCAGTGCTGACTCAGCACGGTCAGTTAATCTAAGTAGTA
394	4.53284e+06	CCTGTTCCCATCTACAATTTCTAATGCAACCCCACATGCCCCATGTCCTGATTAAACCCTATGATTAATCCTCTAATCCAGTACTCCTGGGAATAGAGCACTCCTTAGTCAGCACTCATTTCAGATTAATCCACTAGTAGAACCTAATCCCCCTAATCCATCTAATCCTTGCTGACAAGGATTAATCCTAATGCTCACTCAGCCAAAACTCACATTCCCATCTGGCTGCTTAATCAGCATTAATCCTGGCGCTAATCTAATCCAAACTCTCTTCCTACTTTCTACATCTAGGTCTCTAGGATTAATCCTCGCCGTGATTAACTAATCCGCTAATCCCTAATCCCTAATCTACCTAATCCCACCAGTGCTGACTCAGCACGGTCAGTTAATCTAAGTAGTA
395	4.53284e+06	CCTGTTCCCATCTACAATTTCTAATGCAACCCCACATGCCCCATGTCCTGATTAAACCCTATGATTAATCCTCTAATCCAGTAATCCTGGCAAAAGAGCACTCCTTAGTCATCACTCATTTCAGATTAATCCACTAGTAGAAACTAATCCCCCTAATCCATCTAATCCTTGCTGACAAGGATTAATCCTAATGCTCAGTCAGCCCAAACTCACATTCCCATCTGGCTGCGTAATCAGCATTAATCCTGTCGCTAATCTAATCCAAACTCTCGTCCTACTTTCTAGATCTAGGTCTGTAGGATTAATCCTCGCCGTGATTAACTAATCCGCTAATCCCTAATCCCTAATCTACCTAATCCCACCAGTGCTGACTCAGCACGGTCAGTTAATCTAAGTAGAG
396	4.53284e+06	CCTGTTCCCATCTACAATTTCTAATGCAACCCCACATGCCCCATGTCCTGATTAAACCCTATGATTAATCCTCTAATCCAGTAATCCGGGCAAAAGAGCACTCCTTAGTCATCACTCATTTCAGATTAATCCACTAGTAGAAACTAATCCCCCTAATCCATCTAATCCTTGCTGACAAGGATTAATCCTAATGCTCAGTCAGCCCAAACTCACATTCCCATCTGGCTGCGTAATCAGCATTAATCCTGTCGCTAATCTAATCCAAACTCTCGTCCTACTTTCTAGATCTAGGTCTGTAGGATTAATCCTCGCCGTGATTAACTAATCCGCTAATCCCTAATCCCTAATCTACCTAATCCCACCAGTGCTGACTCAGCACGGTCAGTTAATCTAAGTAGAG
397	4.65168e+06	CCTGTTCCCATCTACAATTTCTAATGCAACCCCACATGCCACATGTCCTGATTAAACCCTATGATTAATCCTCTAATCCAGTACTCCTGGCAAAAGAGCACTCCTTAGTCAGCACTCTTTTCGGATTAATCCACTAGTAGAACCTAATCCCCCTAATCCATCTAATCCTTGCTGACAAGGATTAATCCTAATGCTCACTCAGCCCAAACTCACATTCCCATCTGGCTGCGTAATCAGCATTAATCCTGTCGCTAATCTAATCCAAACTCTCGTCCTACTTTCTAGATCTAGGTCTCTAGGATTAATCCTCGCCGTGATTAACTAATCCGCTAATCCCTAATCCCTAATCTACCTAATCCCACCAGTGCTGACTCAGCACGGTCAGTTAATCTAAGTAGTG
398	4.65168e+06	CCTGTTCCCATCTACAATATCTAATGCAACCCCACATGCCCCATGTCCTGATTAAACCCTATGATTAATCCTCTAATCCAGTACTCCTGGGAATAGAGCACTCCTTAGTCAGCACTCATTTCAGATTAATCCACTAGTAGATCCTAATCCCCCTAATCCATCTAATCCTTGCTGACAAGGATTAATCCTAATGCTGACTCAGCCAAAACTCACATTCCCATCTGGCTGCTTAATCAGCATTAATCCTGGCGCTAATCTAATCCAAACTCTCTTCCTACTTTCTACATCTAGGTCTCTAGGATTAATCCTCGCCGTGATTAACTAATCCGCTAATCCCTAATCCCTAATCTACCTAATCCCACCAGTGCTGACTCAGCACGGTCAGTTAATCTAAGTAGTA
399	4.71987e+06	CCTGTTCCCATCTACAATTTCTAATGCAACCCCACATGCCCCATGTCCTGATTAAACCCTATGATTAATCCTCTAATCCAGTAATCCTGGCAAAAGAGCACTCCTTAGTCATCACTCATTTCGGATTAATCCACTAGTAGAAACTAATCCCCCTAATCCATCTAATCCTTGCTGACAAGGATTAATCCTAATGCTCACTCAGCCCAAACTCACATTCCCATCTTGCTGCGTAATCAGCATTAATCCTGTCGCTAATCTAATCCAAACTCTCGTCCTACTTTCTAGATCTAGGTCTGTAGGATTAATCCTCGCCGTGATTAACTAATCCGCTAATCCCTAATCCCTAATCTACCTAATCCCACCAGTGCTGACTCAGCACGGTCAGTTAATCTAAGTAGAG
400	4.71987e+06	CCTGTTCCCATCTACAATTTCTAATGCAACCCCACATGCCCCATGTCCTGATTAAACCCTATGATTAATCCTCTAATCCAGTAATCCTGGCAAAAGAGCACTCCTTAGTCATCACTCATTTCAGATTAATCCACTAGTAGAAACTAATCCCCCTAATCCATCTAATCCTTGCTGACAAGGATTAATCCTAATGCTCAGTCAGCACAAACTCACATTCCCATCTGGCTGCGTAATCAGCATTAATCCTGTCGCTAATCTAATCCAAACTCTCGTCCTACTTTCTAGATCTAGGTCTGTTGGATTAATCCTCGCCGTGATTAACTAATCCGCTAATCCCTAATCCCTAATCTACCTAATCCCACCAGTGCTGACTCAGCACGGTGAGTTAATCTAAGTAGAG
401	4.71987e+06	CCTGTTCCCATCTACAATTTCTAATGCAACCCCACATGCCCCATGTCCTGATTAAACCCTATGATTAATCCTCTAATCCAGTAATCCTGGCAAAAGAGCACTCCTTAGTCATCACTCATTTAAGATTAATCCACTAGTAGAAACTAATCCCCCTAATCCATCTAATCCTTGCTGACAAGGATTAATCCTAATGCTCAGTCAGCACAAACTCACATTCCCATCTGGCTGCGTAATCAGCATTAATCCTGTCGCTAATCTAATCCAAACTCTCGTCCTACTTTCTAGATCTAGGTCTGTTGGATTAATCCTCGCCGTGATTAACTAATCCGCTAATCCCTAATCCCTAATCTACCTAATCCCACCAGTGCTGACTCAGCACGGTGAGTTAATCTAAGTAGAG
402	4.72312e+06	CCTGTTCCCATCTACAATTTCTAATGCAACCCCACATGCCCCATGTCCTGATTAAACCCTATGATTAATCCTCTAATCCAGTAATCCTGGCAAAAGAGCACTCCTTAGTCATCACTCATTTAAGATTAATCCACTAGTAGAAACTAATCCCCCTAATCCATCTAATCCTTGCTGACAAGGATTAATCCTAATGCTCAGTCAGCACAAACTCACATTCCCATCTGGCTGCGTAATCAGCATTAATCCTGTCGCTAATCTAATCCAAACTCTCGTCCTACTTTCTAGATCTAGGTCTGTTGGATTAATCCTCGCCGTGATTAACTAATCCGCTAATCCCTAATCCCTAATCTACCTAATCCCACCAGTGCTGACTCAGCACGGTGAGTTAATCTAAGTAGAG
403	4.74568e+06	CCTGTTCCCATCTACAATATCTAATGCAACCCCAGATGCCCCATGTCCTGATTAAACCCTATGATTAATCCTCTAATCCAGTACTCCTGGGAATAGAGCACTCCTTAGTCAGCACTCATTTCAGATTAATCCACTAGTAGATCCTAATCCCCCTAATCCATCTAATCCTTGCTGACAAGGATTAATCCTAATGCTGACTCAGCCAAAACTCACATTCCCATCTGGCTGCTTAATCAGCATTAATCCTGGCGCTAATCTAATCCAAACTCTCTTCCAACTTTCTACATCTAGGTCTCTAGGATTAATCCTCGCCGTGATTAACTAATCCGCTAATCCCTAATCCCTAATCTACCTAATCCCACCAGTGCTGACTCAGCACGGTCAGTTAATCTAAGTAGTA
404	4.74568e+06	CCTGTTCCCATCTACAATATCTAATGCAACCCCAGATGCCCCATGTCCTGATTAAACCCTATGATTAATCCTCTAATCCAGTAATCCTGGGAATAGAGCACTCCTTAGTCAGCACTCAGTTCAGATTAATCCACTAGTAGATCCTAATCCCCCTAATCCATCTAATCCTTGCTGACAAGGATTAATCCTAATGCTGACTCAGCCAAAACTCACATTCCCATCTGGCTGCTTAATCAGCATTAATCCTGGCGCTAATCTAATCCAAACTCTCTTCCTACTTTCTACATCTAGGTCTCTAGGATTAATCCTCGCCGTGATTAACTAATCCGCTAATCCCTAATCCCTAATCTACCTAATCCCACCAGTGCTGACTCAGCACGGTCAGTTAATCTAAGTAGTA
405	4.74568e+06	CCTGTTCCCATCTACAATATCTAATGCAACCCCAGATGCCCCATGTCCTGATTAAACCCTATGATTAATCCTCTAATCCAGTAATCCTGGGAATAGAGCACTCCTTAGTCAGCACTCAGTTCAGATTAATCCACTAGTAGATCCTAATCCCCCTAATCCATCTAATCCTTGCTGACAAGGATTAATCCTAATGCTGACTCAGCCAAAACTCACATTCCCATCTGGCTGCTTAATCAGCATTAATCCTGGCGCTAATCTAATCCAAACTCTCTTCCTACTTTCTACATCTAGGTCTCTAGGATTAATCCTCGCCGTGATTAACTAATCCGCTAATCCCTAATCCCTAATCTACCTAATCCCACCAGTGCTGACTCAGCACGGTCAGTTAATCTAAGTAGTA
406	4.76393e+06	CCTGTTCCCATCTACAATTTCTAATGCAACCCCACATGCCCCATGTCCTGATTAAACCCTATGATTAATCCTCTAATCCAGTAATCCTTGCAAAAGAGCACTCCTTAGTCATCACTCATTTCAGATTAATCCACTAGTAGAAACTAATCCCCCTAATCCATCTAATCCTTGCTGACAAGGATTAATCCTAATGCTCAGTCAGCACAAACTCACATTCCCATCTGGCTGCGTAATCAGCATTAATCCTGTCGCTAATCTAATCCAAACTCTCGTCCTACTTTCTAGATCTAGGTCTGTAGGATTAATCCTCGCCGTGATTAACTAATCCGCTAATCCCTAATCCCTAATCTACCTAATCCCACCAGTGCTGACTCAGCACGGTGAGTTAATCTAAGTAGAG
407	4.76393e+06	CCTGTTCCCATCTACAATTTCTAATGCAACCCCACATGCCCCATGTCCTGATTAAACCCTATGATTAATCCTCTAATCCAGTAATCCTGGCAAAAGAGCACTCCTTAATCATCACTCATTTCAGATTAATCCACTAGTAGAAACTAATCCCCCTAATCCATCTAATCCTTGCTGACAAGGATTAATCCTAATGCTCAGTCAGCACAAACTCACATTCCCATCTGGCTGCGTAATCAGCATTAATCCTGTCGCTAATCTAATCCAAAGTCTCGTCCTACTTTCTGGATCTAGGTCTGTTGGATTAATCCTCGCCGTGATTAACTAATCCGCTAATCCCTAATCCCTAATCTACCTAATCCCACCAGTGCTGACTCAGCACGGTGAGTTAATCTAAGTAGAG
408	4.86812e+06	CCTGTTCCCATCTACAATATCTAATGCAACCCCAGATGCCCCATGTCCTGATTAAACCCTATGATTAATCCTCTAATCCAGTAATCCTGGGAATAGAGCACTCCTTAGTCAGCACTCAGTTCAGATTAATCCACTAGTAGATCCTAATCCCCCTAATCCATCTAATCCTTGCTGACAAGGATTAATCCTAATGCTGACTCAGCCAAAACTCACATTCCCATCTGGCTGCTTAATCAGCATTAATCCTGGCGCTAATCTAATCCAAACTCTCTTCCTACTTTCTACATCTAGGTCTCTAGGATTAATCCTCGCCGTGATTAACTAATCCGCTAATCCCTAATCCCTAATCTACCTAATCCCACCAGTGCTGACTCAGCACGGTCAGTTAATCTAAGTAGTA
409	4.86812e+06	CCTGTTCCCATCTACAATATCTAATGCAACCCCAGATGCCCCATGTCCTGATTAAACCCTATGATTAATCCTCTAATCCAGTAATCCTGGGAATAGAGCACTGCTTAGTCAGCACTCAGTTCAGATTAATCCACTAGTAGATCCTAATCCCCCTAATCCATCTAATCCTTGCTGACAAGGATTAATCCTAATGCTGACTCAGCCAAAACTCACATTCCCATCTGGCTGCTTAATCAGCATTAATCCTGGCGCTAATCTAATCCAAACTCTCTTCCTACTTTCTACATCTAGGTCTCTAGGATTAATCCTCGCCGTGATTAACTAATCCGCTAATCCCTAATCCCTAATCTACCTAATCCCACCAGTGCTGACTCAGCACGGTCAGTTAATCTAAGTAGTA
410	4.86812e+06	CCTGTTCCCATCTACAATATCTAATGCAACCCCAGATGCCCCATGTCCTGATTAAACCCTATGATTAATCCTCTAATCCAGTAATCCTGGGAATAGAGCACTGCTTAGTCAGCACTCAGTTCAGATTAATCCACTAGTAGATCCTAATCCCCCTAATCCATCTAATCCTTGCTGACAAGGATTAATCCTAATGCTGACTCAGCCAAAACTCACATTCCCATCTGGCTGCTTAATCAGCATTAATCCTGGCGCTAATCTAATCCAAACTCTCTTCCTACTTTCTACATCTAGGTCTCTAGGATTAATCCTCGCCGTGATTAACTAATCCGCTAATCCCTAATCCCTAATCTACCTAATCCCACCAGTGCTGACTCAGCACGGTCAGTTAATCTAAGTAGTA
411	4.86812e+06	CCTGTTCCCATCTACAATATCTAATGCAACCCCAGATGCCCCATGTCCTGATTAAACCCTATGATTAATCCTCTAATCCAGTAATCCTGGGAATAGAGCACTGCTTAGTCAGCACTCAGTTCAGATTAATCCACTAGTAGATCCTAATCCCCCTAATCCATCTAATCCTTGCTGACAAGGATTAATCCTAATGCTGACTCAGCCAAAACTCACATTCCCATCTGGCTGCTTAATCAGCATTAATCCTGGCGCTAATCTAATCCAAACTCTCTTCCTACTTTCTACATCTAGGTCTCTAGGATTAATCCTCGCCGTGATTAACTAATCCGCTAATCCCTAATCCCTAATCTACCTAATCCCACCAGTGCTGACTCAGCACGGTCAGTTAATCTAAGTAGTA
412	4.95563e+06	CCTGTTCCCATCTACAATATCTAATGCAACCCCAGATTCCCCTTGTCCTGATTAAACCCTATGATTAATCCTCTAATCCAGTAATCCTGGGAATAGAGCACTGCTTAGTCAGCACTCAGTTCAGATTAATCCACTAGTAGATCCTAATCCCCCTAATCCATCTAATCCTTGCTGACAAGGATTAATCCTAATGCTGACTCAGCCAAAACTCACATTCCCATCTGGCTGCTTAATCAGCATTAATCCTGGCGCTAATCTAATCCAAACTCTCTTCCTACTTTCTACATCTAGGTCTCTAGGATTAATCCTCGCCGTGATTAACTAATCCGCTAATCCCTAATCCCTAATCTACCTAATCCCACCAGTGCTGACTCAGCACGGTCAGTTAATCTAAGTAGTA
413	5.01819e+06	CCTGTTCCCATCAACAATATCTAATGCAACCCCAGATGCCCCATGTCCTGATTAAACCCTATGATTAATCCTCTAATCCAGTAATCCTGGGAATAGAGCACTCCTTAGTCAGCACTCAGTTCAGATTAATCCACTAGTAGATCCTAATCCCCCTAATCCATCTAATCCTTGCTGACAAGGATTAATCCTAATGCTGACTAAGCCAAAACTCACATTCCCATCTGGCTGCTTAATCAGCATTAATCCTGGCGCTAATCTAATCCAAACTCTCTTCCTACTTTCTACATCTAGGTCTCTAGGATTAATCCTCGCCGTGATTAACTAATCCGCTAATCCCTAATCCCTAATCTACCTAATCCCACCAGTGCTGACTCAGCACGGTCAGTTAATCTAAGAAGTA
414	5.01819e+06	CCTGTTCCCATCTACGATTTCTAATGCAACCCCACATGCCCCATGTCCTGATTAAACCCTATGATTAATCCTCTAATCCATTAATCCTGGGAAAAGAGCACTCCTTAGTCATCACTCATTTCAGATTAATCCACTAGTAGAAACTAATCCCCCTAATCCATCTAATCCTTGCTGACAAGGATTAATCCTAATGCTCAGTCAGCACAAACTCACATTCCCATCTTGCTGCGTAATCAGCATTAATCCTGTCGCTAATCTAATCCAAACTCTCGTCCTACTTTCTAGATCTAGGTCAGTAGGATTAATCCTCGCCGTGATTAACTAATCCGCTAATCCCTAATCCCTAATCTACCTAATCCCACCAGTGCTGACTCAGCACGGTGAATTAATCTTAGTAGAG
415	5.01819e+06	CCTGTTCCCATCTACGATTTCTAATGCAACCCCACATGCCCCATGTCCTGATTAAACCCTATGATTAATCCTCTAATCCATTAATCCTGGGAAAAGAGCACTCCTTAGTCATCACTCATTTCAGATTAATCCACTAGTAGAAACTAATCCCCCTAATCCATCTAATCCTTGCTGACAAGGATTAATCCTAATGCTCAGTCAGCACAAACTCACATTCCCATCTTGCTGCGTAATCAGCATTAATCCTGTCGCTAATCTAATCCAAACTCTCGTCCTACTTTCTAGATCTAGGTCAGTAGGATTAATCCTCGCCGTGATTAACTAATCCGCTAATCCCTAATCCCTAATCTACCTAATCCCACCAGTGCTGACTCAGCACGGTGAATTAATCTTAGTAGAG
416	5.01819e+06	CCTGTTCCCATCTACGATTTCTAATGCAACCCCACATGCCCCATGTCCTGATTAAACCCTATGATTAATCCTCTAATCCATTAATCCTGGGAAAAGAGCACTCCTTAGTCATCACTCATTTCAGATTAATCCACTAGTAGAAACTAATCCCCCTAATCCATCTAATCCTTGCTGACAAGGATTAATCCTAATGCTCAGTCAGCACAAACTCACATTCCCATCTTGCTGCGTAATCAGCATTAATCCTGTCGCTAATCTAATCCAAACTCTCGTCCTACTTTCTAGATCTAGGTCAGTAGGATTAATCCTCGCCGTGATTAACTAATCCGCTAATCCCTAATCCCTAATCTACCTAATCCCACCAGTGCTGACTCAGCACGGTGAATTAATCTTAGTAGAG
417	5.01819e+06	CCTGTTCCCGTCTACGATTTCTAATGCAACCCCACATGCCCCATGTCCTGATTAAACCCTATGATTAATCCTCTAATCCATTAATCCTGGGAAAAGAGCACTCCTTAGTCATCACTCATTTCAGATTAATCCACTAGTAGAAACTAATCCCCCTAATCCATCTAATCCTTGCTGACAAGGATTAATCCTAATGCTCAGTCAGCACAAACTCACATTCCCATCTTGCTGCGTAATCAGCATTAATCCTGTAGCTAATCTAATCCAAACTCTCGTCCTACTTTCTAGATCTAGGTCAGTAGGATTAATCCTCGCCGTGATTAACTAATCCGCTAATCCCTAATCCCTAATCTACCTAATCCCACCAGTGCTGACTCAGCACGGTGAATTAATCTTAGTAGAG
418	5.01819e+06	CCTGTTCCCGTCTACGATTTCTAATGCAACCCCACATGCCCCATGTCCTGATTAAACCCTATGATTAATCCTCTAATCCATTAATCCTGTGAAAAGAGCACTCCTTAGTCATCACTCATTTCAGATTAATCCACTAGTAGAAACTAATCCCCCTAATCCATCTAATCCTTGCTGACAAGGATTAATCCTAATGCTCAGTCAGCACAAACTCACATTCCCATCTTGCTGCGTAATCAGCATTAATCCTGTAGCTAATCTAATCCAAACTCTCGTCCTACTTTCTAGATCTAGGTCAGTAGGATTAATCCTCGCCGTGATTAACTAATCCGCTAATCCCTAATCCCTAATCTACCTAATCCCACCAGTGCTGACTCAGCACGGTGAATTAATCTTAGTAGAG
419	5.11073e+06	CCTGTTCCCGTCTACGATTTCTAATGCAACCCCACATGCCCCATGTCCTGATTAAACCCTATGATTAATCCTCTAATCCATTAATCCTGTGAAAAGAGCACTCCTTAGTCATCACTCATTTCAGATTAATCCACTAGTAGAAACTAATCCCCCTAATCCATCTAATCCTTGCTGACAAGGATTAATCCTAATGCTCAGTCAGCACAAACTCACATTCCCATCTTGCTGCGTAATCAGCATTAATCCTGTAGCTAATCTAATCCAAACTCTCGTCCTACTTTCTAGATCTAGGTCAGTAGGATTAATCCTCGCCGTGATTAACTAATCCGCTAATCCCTAATCCCTAATCTACCTAATCCCACCAGTGCTGACTCAGCACGGTGAATTAATCTTAGTAGAG
420	5.11073e+06	CCTGTTCCCGTCTACGATTTCTAATGCAACCCCACATGCCCCATGTCCTGATTAAACCCTATGATTAATCCTCTAATCCATTAATCCTGGGAAAAGAGCACTGCTTAGTCATCACTCATTTCAGATTAATCCACTAGTAGAAACTAATCCCCCTAATCCATCTAATCCTTGCTGACAAGGATTAATCCTAATGCTCAGTCAGCACAAACACACATTCCCATCTTGCTGCGTAATCAGCATTAATCCTGTAGCTAATCTAATCCAAACTCTCGTCCTACTTTCTAGATCTAGGTCAGTAGGATTAATCCTCGCCGTGATTAACTAATCCGCTAATCCCTAATCCCTAATCTACCTAATCCCACCAGTGCTGACTCAGCACGGTGAATTAATCTTAGTAGAG
421	5.11073e+06	CCTGTTCCCGTCTACGATTTCTAATGCAACCCCACATGCCCCATGTCCTGATTAAACCCTATGATTAATCCTCTAATCCATTAATCCTGGGAAAAGAGCACTGCTTAGTCATCACTCATTTCAGATTAATCCACTAGTAGAAACTAATCCCCCTAATCCATCTAATCCTTGCTGACAAGGATTAATCCTAATGCTCAGTCAGCACAAACACACATTCCCATCTTGCTGCGTAATCAGCATTAATCCTGTAGCTAATCTAATCCAAACTCTCGTCCTACTTTCTAGATCTAGGTCAGTAGGATTAATCCTAGCCGTGATTAACTAATCCGCTAATCCCTAATCCCTAATCTACCTAATCCCACCAGTGCTGACTCAGCACGGTGAATTAATCTTAGTAGAG
422	5.12652e+06	CCTGTTCCCGTCTACGATTTCTAATGCAACCCCACATGCCCCATGTCCTGATTAAACCCTATGATTAATCCTCTAATCCATTAATCCTGAGAAAAGAGCACTGCTTAGTCATCACTCATTTCAGATTAATCCACTAGTAGAAACTAATCCCCCTAATCCATCTAATCCTTGCTGACAAGGATTAATCCTAATGCTCAGTCAGCATAAACACACATTCCCATCTTGCTGCGTAATCAGCATTAATCCTGTAGCTAATCTAATCCAAACTCTCGTCCTACTTTCTAGATCTAGGTCAGTAGGATTAATCCTCGCCGTGATTAACTAATCCGCTAATCCCTAATCCCTAATCTACCTAATCCCACCAGTGCTGACTCAGCACGGTGAATTAATCTTAGTAGAG
423	5.12652e+06	CCTGATCCCGTCTACGATTTCTAATGCAACCCCAGATGCCCCATGTCCTGATTAAACCCTATGATTAATCCTCTAATCCATTAATCCTGGGAAAAGAGCACTGCTTAGTCATCACTCATTTCAGATTAATCCACTAGTAGAAACTAATCCCCCTAATCCATCTAATCCTTGCTGACAAGGATTAATCCTAATGCTCAGTCAGCACAAACACACATTCCCATCTTGCTGCGTAATCAGCATTAATCCTGTAGCTAATCTAATCCAAACTCTCGTCGTACTTTCTAGATCTAGGTCAGTAGGATTAATCCTCGCCGTGATTAACTAATCCGCTAATCCCTAATCCCTAATCTACCTAATCCCACCAGTGCTGACTCAGCACGGTGAATTAATCTTAGTAGAG
424	5.20683e+06	CCTGTTCCCGTCTACGATTTCTAATGCAACCCCACATGCCCCATGTCCTGATTAAACCCTATGATTAATCCTCTAATCCATTAATCCTGGGAAAAGAGCACTGCTTAGTCATCACTCATTTCAGATTAATCCACTAGTAGAAACTAATCCCCCTAATCCATCTAATCCTTGCTGACAAGGATTAATCCTAATGCTCAGTCAGCACAAACACACATTCCCATCTTGCTGCGTAATCAGCATTAATCCTGTAGCTAATCTAATCCAAACTCTCGTCCTACTTTCTAGATCTAGGTCAGTAGGATTAATCCTCGCCGTGATTAACTAATCCGCTAATCCCTAATCCCTAATCTACCTAATCCCACCAGTGCTGACTCAGCACGGTGAATTAATCTTAGTAGAG
425	5.20683e+06	CCTGTTCCCGTCTACGATTTCTAATGCAACCCCACATGCCCCATGTCCTGATTAAACCCTATGATTAATCCTCTAATCCATTAATCCTGGGATAAGAGCACTGCTTAGTCATCACTCATTTCAGATTAATCCACTAGTAGAAACTAATCCCCCTAATCCATCTAATCCTTGCTGACAAGGATTAATCCTAATGCTCAGTCAGCACAAACACACATTCCCATCTTGCTGCGTAATCAGCATTAATCCTGTAGCTAATCTAATCCAAACTCTCGTCCTACTTTCTAGATCTAGGTCAGTAGGATTAATCCTCGCCGTGATTAACTAATCCGCTAATCCCTAATCCCTAATCTACCTAATCCCACCAGTGCTGACTCAGCACGGTGAATTAATCTTAGTAGAG
426	5.20683e+06	CCTGTTCCCGTCTACGATTTCTAATGCAACCCCACATGCCCCATGTCCTGATTAAACCCTATGATTAATCCTCTAATCCATTAATCCTGGGATAAGAGCACTGCTTAGTCATCACTCATTTCAGATTAATCCACTAGTAGAAACTAATCCCCCTAATCCATCTAATCCTTGCTGACAAGGATTAATCCTAATGCTCAGTCAGCACAAACACACATTCCCATCTTGCTGCGTAATCAGCATTAATCCTGTAGCTAATCTAATCCAAACTCTCGTCCTACTTTCTAGATCTAGGTCAGTAGGATTAATCCTCGCCGTGATTAACTAATCCGCTAATCCCTAATCCCTAATCTACCTAATCCCACCAGTGCTGACTCAGCACGGTGAATTAATCTTAGTAGAG
427	5.20683e+06	CCTGTTCCCGTCTACGATTTCTAATGCAACCCCACATGCCCCATGTCCTGATTAAACCCTATGATTAATCCTCTAATCCATTAATCCTGGGATAAGAGCACTGCTTAGTCATCACTCATTTCAGATTAATCCACTAGTAGAAACTAATCCCCCTAATCCATCTAATCCTTGCTGACAAGGATTAATCCTAATGCTCAGTCAGCACAAACACACATTCCCATCTTGCTGCGTAATCAGCATTAATCCTGTAGCTAATCTAATCCAAACTCTCGTCCTACTTTCTAGATCTAGGTCAGTAGGATTAATCCTCGCCGTGATTAACTAATCCGCTAATCCCTAATCCCTAATCTACCTAATCCCACCAGTGCTGACTCAGCACGGTGAATTAATCTTAGTAGAG
428	5.20683e+06	CCTGTTCCCGTCTACGATTTCTAATGCAACCCCACATGCCCCATGTCCTGATTAAACCCTATGATTAATCCTCTAATCCATTAATCCTGGGATAAGAGCACTGCTTAGTCATCACTCATTTCAGATTAATCCACTAGTAGAAACTAATCCCCCTAATCCATCTAATCCTTGCTGACAAGGATTAATCCTAATGCTCAGTCAGCACAAACACACATTCCCATCTTGCTGCGTAATCAGCATTAATCCTGTAGCTAATCTAATCCAAACTCTCGTCCTACTTTCTAGATCTAGGTCAGTAGGATTAATCCTCGCCGTGATTAACTAATCCGCTAATCCCTAATCCCTAATCTACCTAATCCCACCAGTGCTGACTCAGCACGGTGAATTAATCTTAGTAGAG
429	5.20683e+06	CCTGTTCCCGTCTACGATTTCTAATGCAACCCCACATGCCCCATGTCCTGATTAAACCCTATGATTAATCCTCTAATCCATTAATCCTGGGATAAGAGCACTGCTTAGTCATCACTCATTTCAGATTAATCCACTAGTAGAAACTAATCCCCCTAATCCATCTAATCCTTGCTGACAAGGATTAATCCTAATGCTCAGTCAGCACAAACACACATTCCCATCTTGCTGCGTAATCAGCATTAATCCTGTAGCTAATCTAATCCAAACTCTCGTCCTACTTTCTAGATCTAGGTCAGTAGGATTAATCCTCGCCGTGATTAACTAATCCGCTAATCCCTAATCCCTAATCTACCTAATCCCACCAGTGCTGACTCAGCACGGTGAATTAATCTTAGTAGAG
430	5.20683e+06	CCTGTTCCCGTCTACGATTTCTAATGCAACCCCACATGCCCCATGTCCTGATTAAACCCTATGATTAATCCTCTAATCCATTAATCCTGGGATAAGAGTACTGCTTAGTCATCACTCATTTCAGATTAATCCACTAGTAGAAACTAATCCCCCTAATCCATCTAATCCTTGCTGACAAGGATTAATCCTAATGCTCAGTCAGCACAAACACACAGTCCCATCTTGCTGCGTAATCAGCATTAATCCTGTAGCTAATCTAATCCAAACTCTCGTCCTACTTTCTAGATCTAGGTCAGTAGGATTAATCCTCGCCGTGATTAACTAATCCGCTAATCCCTAATCCCTAATCTACCTAATCCCACCAGTGCTGACTCAGCACGGTGAATTAATCTTAGTAGAG
431	5.22434e+06	CCTGTTCCCGTCTACGATTTCTAATGCAACCCCACATGCCCCATGTCCTGATTAAACCCTATGATTAATCCTCTAATCCATTAATCCTGGGATAAGAGTACTGCTTAGTCATCACTCATTTCAGATTAATCCACTAGTAGAAACTAATCCCCCTAATCCATCTAATCCTTGCTGACAAGGATTAATCCTAATGCTCAGTCAGCACAAACACACAGTCCCATCTTGCTGCGTAATCAGCATTAATCCTGTAGCTAATCTAATCCAAACTCTCGTCCTACTTTCTAGATCTAGGTCAGTAGGATTAATCCTCGCCGTGATTAACTAATCCGCTAATCCCTAATCCCTAATCTACCTAATCCCACCAGTGCTGACTCAGCACGGTGAATTAATCTTAGTAGAG
432	5.22434e+06	CCTGTTCCCGTCTACGATTTCTAATGCAACCCCACATGCCCCATGTCCTGATTAAACCCTATGATTAATCCTCTAATCCATTAATCCTGGGATAAGAGCACTGCTTAGTCATCACTCATTTCAGATTAATCCACTAGTAGAAACTAATCCCCCTAATCCATCTAATCCTTGCTGACAAGGATTAATCCTAATGCTCAGTCAGCACAAACACACATTCCCATCTTGCTGCGTAATCAGCATTAATCCTGTAGCTAATCTAATCCAAACTCTCATCCTACTTTCTAGATCTAGGTCAGTAGGATTAATCCTCGCAGTGATTAACTAATCCGCTAATCCCTAATCCCTAATCAACCTAATCCCACCAGTGCTGACTCAGCACGGTGAATTAATCTTAGTAGAG
433	5.38575e+06	CCTGTTCCCGTCTACGTTTTCTAATGCAACCCCACATGCCCCGTGTCCTGATTAAACCCTATGATTAATCCTCTAATCCATTAATCCTGGGATAAGAGCACTGCTTAGTCATCAGTCATTTCAGATTAATCCACTAGTAGAAACTAATCCCCCTAATCCATCTAATCCTTGCTGACAAGGATTAATCCTAATGCTCAGTCAGCACAAACACACATTCCCATCTTGCTGCGTAATCAGCATTAATCCTGTAGCTAATCTAATCCAAACTCTCGTCCTACTTTCTAGATCTAGGTCAGTAGGATTAATCCTCGCCGTGATTAACTAATCCGCTAATCCCTAATCCCTAATCTACCTAATCCCACCAGTGCTGACTCAGCACGGTGAATTAATCTTAGTAGAG
434	5.5138e+06	CCTGTTCTCGTCTACGATTTCTAATGCAACCCCACAGGCCCCATGTCCTGATTAAACCCTATGATTAATCCTCTAATCCATTAATCCTGGGATAAGAGCACTGCTTAGTCATCACTCATTTCAGATTAATCCACTAGTAGAAACTAATCCCCCTAATCCATCTAATCCTTGCTGACAAGGATTAATCCTAATGCTCAGTCAGCACAAACACACATTCCCATCTTGCTGCATAATCAGCATTAATCCTGTAGCTAATCTAATCCAAACTCTCGTCCTACTTTCTAGATCTAGGTCAGTAGGATTAATCCTTGCCGTGATTAACTAATCCGCTAATCCCTAATCCCTAATCTACCTAATCCCACCAGTGCTGACTCAGCACGGTGAATTAATCTTAGTAGAG
435	5.5138e+06	CCTGTTCCCGTCTACGATTTCTAATGCAACCCCACATGCCCCATGTCCTGATTAAACCCTATGATTAATCCTCTAATCCATTAATCCTGGGATAAGAGCACTGCTTAGTCATCAATCATTTCAGATTAATCCACTAGTAGAAACTAATCCCCCTAATCCATCTAATCCTTGCTGACAAGGATTAATCCTAATGCTCAGTCAGCACAAACACACATTCCCATCTTGCTGCGTAATCAGCATTAATCCTGTAGCTAATCTAATCCAAACTCTTATCCTACTTTCTAGATCTAGGTCAGTAGGATTAATCCTCGCAGTGATTAACTAATCCGCTAATCCCTAATCCCTAATCAACCTAATCCCACCAGTGCTGACTCAGCACGGTGAATTAATCTTAGTAGAG
436	5.5138e+06	CCTGTTCCCGTCTACGATTTCTAATGCAACCCCACATGCCCCATGTCCTGATTAAACCCTATGATTAATCCTCTAATCCATTAATCCTGGGATAAGAGCACTGCTTAGTCATCAATCATTTCAGATTAATCCACTAGTAGAAACTAATCCCCCTAATCCATCTAATCCTTGCTGACAAGGATTAATCCTAATGCTCAGTCAGCACAAACACACATTCCCATCTTGCTGCGTAATCAGCATTAATCCTGTAGCTAATCTAATCCAAACTCTTATCCTACTTTCTAGATCTAGGTCAGTAGGATTAATCCTCGCAGTGATTAACTAATCCGCTAATCCCTAATCCCTAATCAACCTAATCCCACCAGTGCTGACTCAGCACGGTGAATTAATCTTAGTAGAG
437	5.5138e+06	CCTGTTCCCGTCTACGATTTCTAATGCAACCCCACATGCCCCATGTCCTGATTAAACCCTATGATTAATCCTCTAATCCATTAATCCTGGGATAAGAGCACTGCTTAGTCATCAATCATTTCAGATTAATCCACTAGTAGAAACTAATCCCCCTAATCCATCTAATCCTTGCTGACAAGGATTAATCCTAATGCTCAGTCAGCACAAACACACATTCCCATCTTGCTGCGTAATCAGCATTAATCCTGTAGCTAATCTAATCCAAACTCTTATCCTACTTTCTAGATCTAGGTCAGTAGGATTAATCCTCGCAGTGATTAACTAATCCGCTAATCCCTAATCCCTAATCAACCTAATCCCACCAGTGCTGACTCAGCACGGTGAATTAATCTTAGTAGAG
438	5.67516e+06	CCTGTTCCCGTCTACGATTTCTAATGCAACCCCACATGCCCCATGTCCTGATTAAACCCTATGATTAATCCTCTAATCCATTAATCCTGGGATAAGAGCACTGCTTAGTCATCAATCATTTCAGATTAATCCACTAGTAGAAACTAATCCCCCTAATCCATCTAATCCTTGCTGACAAGGATTAATCCTAATGCTCAGTCAGCACAAACACACATTCCCATCTTGCTGCGTAATCAGCATTAATCCTATAGCTAATCTAATCCAAACTCTTATCCTACTTTCTAGATCTAGGTCAGTAGGATTAATCCTCGCAGTGATTAACTAATCCGCTAATCCCTAATCCCTAATCAACCTAATCCCACCAGTGCTGACTCAGCACGGTGAATTAATCTTAGTAGAG
439	5.67516e+06	CCTGTTCCCGTCTACGATTTCTAATGCAACCCCACATGCCCCATGTCCTGATTAAACCCTATGATTAATCCTCTAATCCATTAATCCTGGGATAAGAGCACTGCTTAGTCATCAATCATTTCAGATTAATCCACTAGTAGAAACTAATCCCCCTAATCCATCTAATCCTTGCTGACAAGGATTAATCCTAATGCTCAGTCAGCACAAACACACATTCCCATCTTGCTGCGTAATCAGCATTAATCCTATAGCTAATCTAATCCAAACTCTAATCCTACTTTCTAGATCTAGGTCAGTAGGATTAATCCTCGCAGTGATTAACTAATCCGCTAATCCCTAATCCCTAATCAACCTAATCCCACCAGTGCTGACTCAGCACGGTGAATTAATCTTAGTAGAG
440	5.67516e+06	CCTGTTCCCGTCTACGATTTCTAATGCAACCCCACATGCCCCATGTCCTGATTAAACCCTATGATTAATCCTCTAATCCATTAATCCTGGGATAAGAGCACTGCTTAGTCATCAATCATTTCAGATTAATCCACTAGTAGAAACTAATCCCCCTAATCCATCTAATCCTTGCTGACAAGGATTAATCCTAATGCTCAGTCAGCACAAACACACAATCCCATCTTGCTGCGTAATCAGCATTAATCCTATAGCTAATCTAATCCAAACTCTAATCCTACTTTCTAGATCTAGGTCAGTAGGATTAATCCTCGCAGTGATTAACTAATCCGCTAATCCCTAATCCCTAATCAACCTAATCCCACCAGTGCTGACTCAGCACGGTGAATTAATCTTAGTAGAG
441	5.71043e+06	CCTGTTCCCGTCTACGATTTCTAATGCAACCCCACATGCCCCATTTCCTGATTAAACCCTATGATTAATCCTCTAATCCATTAATCCTGGGATAAGAGCACTGCTTAGTCATCAATCATTTCAGATTAATCCACTAGTAGAAACTAATCCCCCTAATCCATCTAATCCTTGCTGACAAGGATTAATCCTAATGCTCAGTCAGCACAAACACACATTCCCATCTTGCTGCGTAATCAGCATTAATCCTATAGCTAATCTAATCCAAACTCTAATCCTACTTTCTAGATCTAGGTCAGTAGGATTAATCCTCGCAGTGATTAACTAATCCGCTAATCCCTAATCCCTAATCAACCTAATCCCACCAGTGCTGACTCAGCACGGTGAATTAATCTTAGTAGAG
442	5.71043e+06	CCTGTTCCCGTCTACGATTTCTAATGCAACCCCACATGCCCCATGTCCTGATTAAACCCTATGATTAATCCTCTAATCCATTAATCCTGGGATTAGAGCACTGCTTAGTCATCAATCATTTCAGATTAATCCACTAGTAGAAACTAATCCCCTTAATCCATCTAATCCTTGCTGACAAGGATTAATCCTAATGCTCAGTCAGCACAAACACACATTCCCATCTTGCTGCGTAATCAGCATTAATCCTATAGCTAATCTAATCCAAACTCTAATCCTACTTTCTAGATCTAGGTCAGTAGGATTAATCCTCGCAGTGATTAACTAATCCGCTAATCCCTAATCCCTAATCAACCTAATCCCACCAGTGCTGACTCAGCACGGTGAATTAATCTTAGTAGAG
443	5.71043e+06	CCTGTTCCCGTCTACGATTTCTAATGCAACCCCACATGCCCCATGTCCTGATTAAACCCTATGATTAATCCTCTAATCCATTAATCCTGGGATTAGAGCACTGCTTAGTCATCAATCATTTCAGATTAATCCACTAGTAGAAACTAATCCCCTTAATCCATCTAATCCTTGCTGACAAGGATTAATCCTAATGCTCAGTCAGCACAAACACACATTCCCATCTTGCTGCGTAATCAGCATTAATCCTATAGCTAATCTAATCCAAACTCTAATCCTACTTTCTAGATCTAGGTCAGTAGGATTAATCCTCGCAGTGATTAACTAATCCGCTAATCCCTAATCCCTAATCAACCTAATCCCACCAGTGCTGACTCAGCACGGTGAATTAATCTTAGTAGAG
444	5.8622e+06	CCTGTTCCCGTCTACGATTTCTAATGCAACCCCACATGCCCCATTTCCTGATTAAACCCTATGATTAATCCACTAATCCATTAATCCTGGGATAAGAGCACTGCTTAGTCATCAATCATTTCAGATTAATCCACTAGTAGAAACTAATCCCCCTAATCCATCTAATCCTTGCTGACAAGGATTAATCCTAATGCTCAGTCAGCACAAACACACATTCACATCTTGCTGCGTAATCAGCATTAATCCTATAGCTAATCTAATCCAAACTCTAATCCTACTTTCTAGATCTAGGTCAGTAGGATTAATCCTCGCAGTGATTAACTAATCCGCTAATCCCTAATCCCTAATCAACCTAATCCCACCATTGCTGACTCAGCACGGTGAATTAATCTTAGTAGAG
445	5.96003e+06	CCTGTTCCCGTCTACGATTTCTAATGCAACCCCACATGCCCCATGTCCTGATTAAACCCTATGATTAATCCTCTAATCCATTAATCCTGGGATAAGAGCACTGCTTAGTCAGCAATCATTTCAGATTAATCCACTGGTAGAAACTAATCCCCCTAATCCATCTAATCCTTGCTGACAAGGATTAATCCTAATGCTCAGTCAGCACAAACACACAATCCCATCTTGCTGCATAATCAGCATTAATCCTATAGCTAATCTAATCCAAACTCTAATCCTACTGTCTAGATCTAGGTCAGTAGGATTAATCCTCGCAGTGATTAACTAATCCGCTAATCCCTAATCCCTAATCAACCTAATCCCACCAGTGCTGACTCAGCACGGTGAATTAATCTTAGTAGAG
446	5.96847e+06	CCTGTTCCCGTCTACGATTTCTAATGCAACCCCACATGCCCCATTTCCTGATTAAACCCTATGATTAATCCTCTAATCCATTAATCCTGGGATAAGAGCACTGCTTAGTCATCAATCATTTCAGATTAATCCACTAGTAGAAACTAATCCCCCTAATCCATCTAATCCTTGCTGACAAGGATTAATCCTAATGCTCAGTCAGCACAAACACACATTCCCATCTTGCTGCGTAATCAGCATTAATCCTATAGCTAATCTAATCCAAACTCTAATCCTACTTTCTAGATCTAGGTCAGTAGGATTAATCCTCGCAGTGATTAACTAATCCGCTAATCCCTAATCCCTAATCAACCTAATCCCACCAGTGCTGACTCAGCACGGTGAATTAATCTTAGTAGAG
447	5.97903e+06	CCTGTTCCCGTCTACGATTTCTAATGCATCCCCACATGCCCCATGTACTGATTAAACCCTATGATTAATCCTCTAATCCATTAATCCTGGGATAAGAGCACTGCTTAGTCATCAATCATTTCAGATTAATCCACTAGTAGAAACTAATCCCCCTAATCCATCTAATCCTTGCTGACAAGGATTAATCCTAATGCTCAGTCAGCACAAACACATAATCCCATCTTGCTGCGTAATCAGCATTAATCCTATAGCTAATCTAATCCAAACTCTAATCCTACTTTCTAGATGTAGGTGAGTAGGATTAATCCTCGCAGTGATTAACTAATCCGCTAATCCCTAATCCCTAATCAACCTAATCCCATAAGTGCTGACTCAGCACGGTGAATTAATCTTAGTAGAG
448	5.97903e+06	CCTGTTCCCGTCTACGATTTCTAATGCAACCCCACATGCCCCATGTCCGGATTAAACCCTATGATTAATCCTCTAATCCATTAATCCTGGGATAAGAGGACTGCTTAGTCAGCAATCATTTCAGATTAATCCACTGGTAGAAACTAATCCCCCTAATCCATCTAATCCTTGCTGACAAGGATTAATCCTAATGCTCAGTCAGCACAAACACACAATCCCATCTTGCTGCATAATCAGCATTAATCCTATAGCTAATCTAATCCAAACTCTAATCCTACTGTCTAGATCTAGGTCAGTAGGATTAATCCTCGCAGTGATTAACTAATCCGCTAATCCCTAATCCCTAATCAACCTAATCCCACCAGTGCTGACTCAGCACGGTGAATTAATCTTAGTAGAG
449	6.0465e+06	CCTGTTCCCTTCTACGATTTCTAATGCATCCCCACATGCCCCATGTACTGATTAAACCCTATGATTAATCCTCTAATCCATTAATCCTGGGATAAGAGCACTGCTTAGTCATCAATCATTTCAGATTAATCCACTAGTAGAAACTAATCCCCCTAATCCATCTAATCCTTGCTGACAAGGATTAATCCTAATGCTCAGTCAGCACAAACACATAATCCCATCTTGCTGCGTAATCAGCATTAATCCTATAGCTAATCTAATCCGAACTCTAATCCTACTTTCTAGATGTAGGTGAGTAGGATTAATCCTCGCAGTGATTAACTAATCCGCTAATCCCTAATCCCTAATCAACCTAATCCCATAAGTGCTGACTCAGCACGGTGAATTAATCTTAGTAGAG
450	6.0465e+06	CCTGTTCCCGTCTACGATTTCTAATGCAACGCCACATGCCCCATGTCCTGATTAAACCCTATGATTAATCCTCTAATCCATTAATCCTGGGATAAGAGCACTGCTTAGTCAGCAATCATTTCAGATTAATCCACTGGTAGAAACTAATCCCCCTAATCCATCTAATCCGTGCTGACAAGGATTAATCCTAATGCTCAGTCAGCACAAACACACAATCCCATCTTGCTGCATAATCAGCATTAATCCTATAGCTAATCTAATCCAAACTCTAATCCTACTGTCTAGATCTAGGTCAGTAGGATTAATCCTCGCAGGGATTAACTAATCCGCTAATCCCTAATCCCTAATCAACCTAATCCCACCAGTGCTGACTCAGCACGGTGAATTAATCTTAGGAGAG
451	6.0465e+06	CCTGTTCCCGTCTACGATTTCTAATGCAACGCCACATGCCCCATGTCCTGATTAAACCCTATGATTAATCCTCTAATCCATTAATCCTGGGATAAGAGCACTGCTTAGTCAGCAATCATTTCAGATTAATCCACTGGTAGAAACTAATCCCCCTAATCCATCTAATCCGTGCTGACAAGGATTAATCCTAATGCTCAGTCAGCACAAACACACAATCCCATCTTGCTGCATAATCAGCATTAATCCTATAGCTAATCTAATCCAAACTCTAATCCTACTGTCTAGATCTAGGTCAGTAGGATTAATCCTCGCAGGGATTAACTAATCCGCTAATCCCTAATCCCTAATCAACCTAATCCCACCAGTGCTGACTCAGCACGGTGAATTAATCTTAGGAGAG
452	6.0465e+06	CCTGTTCCCGTCTACGATTTCTAATGCAACGCCACATGCCCCATGTCCTGATTAAACCCTATGATTAATCCTCTAATCCATTAATCCTGGGATAAGAGCACTGCTTAGTCAGCAATCATTTCAGATTAATCCACTGGTAGAAACTAATCCCCCTAATCCATCTAATCCGTGCTGACAAGGATTAATCCTAATGCTCAGTCAGCACAAACACACAATCCCATCTTGCTGCATAATCAGCATTAATCCTATAGCTAATCTAATCCAAACTCTAATCCTACTGTCTAGATCTAGGTCAGTAGGATTAATCCTCGCAGGGATTAACTAATCCGCTAATCCCTAATCCCTAATCAACCTAATCCCACCAGTGCTGACTCAGCACGGTGAATTAATCTTAGGAGAG
453	6.04747e+06	CCTGTTCCCGTCTACGATTTCTAATTCAACGCCACATGCCCCATGTCCTGATTAAACCCTATGATTAATCCTCTAATCCATTAATCCTGGGATAAGAGCACTGCTTAGTCAGCAATCATTTCAGATTAATCCACTGGTAGAAACTAATCCCCCTAATCCATCTAATCCGTGCTGACAAGGATTAATCCTAATGCTCAGTCAGCACAAACACACAAACCCATCTTGCTGCATAATCAGCATTAATCCTATAGCTAATCTAATCCAAACTCTAATCCTACTGTCTAGATCTAGGTCAGTAGGATTAATCCTCGCAGGGATTAACTAATCCGCTAATCCCTAATCCCTAATCAACCTAATCCCACCAGTGCTGACTCAGCACGGTGAATTAATCTTAGGAGAG
454	6.04747e+06	CCTGTTCCCGTCTACGATTTCTAATTCAACGCCACATGCCCCATGTCCTGATTAAACCCTATGATTAATCCTCTAATCCATTAATCCTGGGATAAGAGCACTGCTTAGTCAGCAATCATTTCAGATTAATCCACTGGTAGAAACTAATCCCCCTAATCCATCTAATCCGTGCTGACAAGGATTAATCCTAATGCTCAGTCAGCACAAACACACAAACCCATCTTGCTGCATAATCAGCATTAATCCTATAGCTAATCTAATCCAAACTCTAATCCTACTGTCTAGATCTAGGTCAGTAGGATTAATCCTCGCAGGGATTAACTAATCCGCTAATCCCTAATCCCTAATCAACCTAATCCCACCAGTGCTGACTCAGCACGGTGAATTAATCTTAGGAGAG
455	6.07543e+06	CCTGTTCCCGTCTACGATTTCTAATGCAACACCACATGCCCCATGTCCTGATTAAACCCGATGATTAATCCTCTAATCCATTAATCCTGGGATAAGAGCACTGCTTAGTCAGCAATCATTTCAGATTAATTCGCTGGTAGAAACTAATCCCCCTAATCCATCTAATCCTTGCTGACAAGGATTAATCCTAATGCTCAGTCAGCACAAACACACAATCCCATCTTGCTGCATAATCAGCATTAATCCTATAGCTAATCTAATCCAAACTCTAATCCTACTGTCTAGATCTAGGTCAGTAGGATTAATCCTCGCAGGGATTAACTAATCCGCTAATCCCTAATCCCTAATCAACCTAATCCCACCAGTGCTGACTCAGCACGGTGAATTAATCTTAGGAGAG
456	6.10711e+06	CCTGTTCCCGTCTACGATTTCTAATGCAACGCCTCATGCCCCATGTCCTGATTAAACCCTATGATTAATCCTCTAATCCATTAATCCTGGGATAAGAGCACTGCTTAGTCAGCAATCATTTCAGATTAATCCGCTGGTAGAAACTAATCCCCCTAATCCATCTAATCCTTGCTGACAAGGATTAATCCTAATGCTCAGTCAGCACAAACACACAATCCCATCTTGCTGCATAATCAGCATTAATCCTATAGCTAATCTAATCCAAACTCTAATCCTACTGTCTAGATCTAGGTCAGTAGGATTAATCCTCGCAGGGATTAACTAATCCGCTAATCCCTAATCCCTAATCAACCTAATCCCACCAGTGCTGACTCAGCAGGGTGAATTAATCTTAGGAGAG
457	6.10711e+06	CCTGTTCCCGTCTACGATTTCTAATGCAACGCCACATGCCCCATGTCCTGATTAAACCCTATGATTAATCCTCTAATCCATTAATCCTGGGATAAGAGCACTGCTTAGTCAGCAATCATTTCAGATTAATCCGCTGGTAGAAACTAATCCCCCTAATCCATCTAATCCTTGCTGACTAGGATTAATCCTAATGCTCAGTCAGCACAAACACACAATCCCATCTTGCTGCATAATCAGCATTAATCCTATAGCTAATCTAATCCAAACTCTAATCCTACTGTCTAGATCTAGGTCAGTAGGATTAATCCTCGCAGGGATTAACTAATCCGCTAATCCCTAATCCCTAATCAACCTAATCCCACCAGTGCTGACTCAGCACGGTGAATTAATCTTAGGAGAG
458	6.10807e+06	CCTGTTCCCGTCTACGATTTCTAATTCAACGCCACATGCCCCATGTCCTGATTAAACCCTATGATTAATCCTCTAATCCATTAATCCTGGGATAAGAGCACTGCTTAGTCAGCAATCATTTCAGATTAATCCACTGGTAGAAACTAATCCCCCTAATCCATCTAATCCGTGCTGACAAGGATTAATCCTAATGCTCAGTCAGCACAAACACACAAACCCATCTTGCTGCATAATCAGCATTAATCCTATAGCTAATCTAATCCAAACTCTAATCCTACTGTCTAGATCTAGGTCAGTAGGATTAATCCTCGCAGGGATTAACTAATCCGCTAATCCCTAATCCCTAATCAACCTAATCCCACCAGTGCTGACTCAGCACGGTGAATTAATCTTAGGAGAG
459	6.10807e+06	CCTGTTCCCGTCTACGATTTCTAATTCAACGCCACATGCCCCATGTCCTGATTAAACCCTATGATTAATCCTCTAATCCATTAATCCTGGGATAAGAGCACTGCTTAGTCAGCAATCATTTCAGATTAATCCACTGGTAGAAACTAATCCCCCTAATCCATCTAATCCGTGCTGACTAGGATTAATCCTAATGCTCAGTCAGCACAAACACACAAACCCATCTTGCTGCATAATCAGCATTAATCCTATAGCTAATCTAATCCAAACTCTAATCCTACTGTCTAGATCTAGGTCAGTAGGATTAATCCTCGCAGGGATTAACTAATCCGCTAATCCCTAATCCCTAATCAACCTAATCCCACCAGTGCTGACTCAGCACGGTGAATTAATCTTAGGAGAG
460	6.22607e+06	CCTGTTCCCGTCTACGATTTCTAATTCAACGCCACATGCCCCATGTCCTGATTAAACCCTATGATTAATCCTCTAATCCATTAATCCTGGGATAAGAGCACTGCTTAGTCAGCAATCATTTCAGATTAATCCACTGGTAGAAACTAATCCCCCTAATCCATCTAATCCGTGCTGACTAGGATTAATCCTAATGCTGAGTCAGCACAAACACACAAACCCATCTTGCTGCATAATCAGCATTAATCCTATAGCTAATCTAATCCAAACTCTAATCCTACTGTCTAGATCTAGGTCAGTAGGATTAATCCTCGCAGGGATTAACTAATCCGCTAATCCCTAATCCCTAATCAACCTAATCCCACCAGTGCTGACTCAGCACGGTGAATTAATCTTAGGAGAG
461	6.22607e+06	CCTGTTCCCGTCTACGATTTCTAATTCAACGCCACATGCCCCATGTCCTGATTAAACCCTATGATTAATCCTCTAATCCATTAATCCTGGGATAAGAGCACTGCTTAGTCAGCAATCATTTCAGATTAATCCACTGGTAGAAACTAATCCCCCTAATCCATCTAATCCGTGCTGACTAGGATTAATCCTAATGCTGAGTCAGCACAAACACACAAACCCATCTTGCTGCATAATCAGCATTAATCCTATAGCTAATCTAATCCAAACTCTAATCCTACTGTCTAGATCTAGGTCAGTAGGATTAATCCTCGCAGGGATTAACTAATCCGCTAATCCCTAATCCCTAATCAACCTAATCCCACCAGTGCTGACTCAGCACGGTGAATTAATCTTAGGAGAG
462	6.22607e+06	CCTGTTCCCGTCTACGATTTCTAATTCAACGCCACATGCCCCATGTCCTGATTAAACCCTATGATTAATCCTCTAATCCATTAATCCTGGGATAAGAGCACTGCTTAGTCAGCAATCATTTCAGATTAATCCACTGGTAGAAACTAATCCCCCTAATCCATCTAATCCGTGCTGACTAGGATTAATCCTAATGCTGAGTCAGCACAAACACACAAACCCATCTTGCTGCATAATCAGCATTAATCCTATAGCTAATCTAATCCAAACTCTAATCCTACTGTCTAGATCTAGGTCAGTAGGATTAATCCTCGCAGGGATTAACTAATCCGCTAATCCCTAATCCCTAATCAAGCTAATCCCACCAGTGCTGACTCAGCACGGTGAATTAATCTTAGGAGAG
463	6.22607e+06	CCTGTTCCCGTCTACGATTTCTAATTCAACGCCACATGCCCCATGTCCTGATTAAACCCTATGATTAATCCTCTAATCCATTAATCCTGGGATAAGAGCACTGCTTAGTCAGCAATCATTTCAGATTAATCCACTGGTAGAAACTAATCCCCCTAATCCATCTAATCCGTGCTGACTAGGATTAATCCTAATGCTGAGTCAGCACAAACACACAAACTCATCTTGCTGCATAATCAGCATTAATCCTATAGCTAATCTAATCCAAACTCTAATCCTACTGTCTAGATCTAGGTCAGTAGGATTAATCCTCGCAGGGATTAACTAATCCGCTAATCCCTAATCCCTAATCAAGCTAATCCCACCAGTGCTGACTCAGCACGGTGAATTAATCTTAGGAGAG
464	6.2353e+06	CCTGTTCCCGTCTACGATTTCTAATTCAACGCCACATGCCCCATGTCCTGATTAAACCCTATGATTAATCCTCTAATCCATTAATCCTGGGATAAGAGCACTGCTTAGTCAGCAATCATTTCAGATTAATCCACTGGTAGAAACTAATCCCCCTAATCCATCTAATCCGTGCTGACTAGGATTAATCCTAATGCTGAGTCAGCACAAACACACAAACCCATCTTGCTGCATAATCAGCATTAATCCTATAGCTAATCTAATCCAAACTCTAATCCTACTGTCTAGATCTAGGTCAGTAGGATTAATCCTCGCAGGGATTAACTAATCCGCTAATCCCTAATCCCTAATCAAGCTAATCCCACCAGTGCTGACTCAGCACGGTGAATTAATCTTAGGAGAG
465	6.2353e+06	CCTGTTCCCGTCTACGATTTCTAATTCAACGCCACATGCCCCATGTCCTGATTAATCCCTATGATTAATCCTCTAATCCATTAATCCTGGGATAAGAGCACTGCTTAGTCAGCAATCATTTCAGATTAATCCACTGGTAGAAACTAATCCCCCTAATCCATCTAATCCGTGCTGACTAGGATTAATCCTAATGCTGAGTCAGCACAAACACACAAACCCATCTTGCTGCATAATCAGCATTAATCCTATAGCTAATCTAATCCAAACTCTAATCCTACTGTCTAGATCTAGGTCAGTAGGATTAATCCTCGCAGGGATTAACTAATCCGCTAATCCCTAATCCTTAATCAACCTAATCCCACCAGTGCTGACTCAGCACGGTGAATTAATCTTAGGAGAG
466	6.24665e+06	CCTGTTCCCGTCTACGATTTCTAATTCAACGCCACATGCCCCATGTCCTGATTAAACCCTATGATTAATCCTCTAATCCATTAATCCTGGGATAAGAGCACTGCTTAGTCAGCAATCATTTCAGATTAATCCACTGGTAGAAACTAATCCCCCTAATCCATCTAATCCGTGCTGACTAGGATTAATCCTAATGCTGAGTCAGCACAAACACACAAACCCATCTTGCTGCATAATCAGCATTAATCCTATAGCTAATCTAATCCAAACTCTAATCCTACTGTCTAGATCTAGGTCAGTAGGATTAATCCTAGCAGGGATTAACTAATCCGCTAATCCCTAATCCCTAATCAACCTAATCCCACCAGTGCTGACTCAGCACGGTGAATTAATCTTAGGAGAG
467	6.24665e+06	CCTGTTCCCGTCTACGATTTCTAATTCAACGCCACATGCCCCATGTCCTGATTAAACCCTAGGATTAATCCTCTAATCCATTAATCCTGGGATAAGAGCACTGCTTAGTCAGCAATCATTTCAGATTAATCCACTGGTAGAAACTAATCCCCCTAATCCATCTAATCCGTGCTGACTAGGATTAATCCTAATGCTGAGTCAGCACAAACACACAAACCCATCTTGCTGCATAATCAGCATTAATCCTATAGCTAATCTAATCCAAACTCTAATCCTACTGTCTAGATCTAGGTCAGTAGGATTAATCCTCGCAGGGATTAACTAATCCGCTAATCCCTAATCCCTAATCAAGCTAATCCCACCAGTGCTGACTCAGCACGGTGAATTAATCTTAGGAGAG
468	6.32247e+06	CCTGTTCCCGTCTACGATTTCTAATTCAACGCCACATGCCCCATGTCCTGATTAAACCCTATGATTAATCCTCTAATCCATTAATCCAGGGATAAGAGCACTGCTTAGTCAGCAATCATTTCAGATTAATCCACTGGTAGAAACTAATCCCCCTAATCCATCTAATCCGTGCTGACTAGGATTAATCCTAATGCTGAGTCAGCACAAACACACAAACTCATCTTGCTGCATAATCAGCATTAATCCTATAGCTAATCTAATCCAAACTCTAATCCTACTGTCTAGATCTAGGTCAGTAGGATTAATCCTCGCAGGGATTAACTAATCCGCTAATCCCTAATCCCTAATCAAGCTAATCCCACCAGTGCTGACTCAGCACGGTGAATTAATCTTAGGAGAG
469	6.32247e+06	CCTGTTCCCGTCTACGATTTCTAATTCAACGCCACATGCCCCATGTCCTGATTAAACCCTATGATTAATCCTCTAATCCATTAATCCTGGGATAAGAGCACTGCTGAGTCAGCAATCATTTCAGATTAATCCACTGGTAGAAACTAATCCCCCTAATCCATCTAATCCGTGCTGACTAGGATTAATCCTAATGCTGAGTCAGCACAAACACACAAACCCATCTTGCTGCATAATCAGCATTAATCCTATAGCTAATCTAATCCAAACTCTAATCCTTCTGTCTAGATCTAGGTCAGTAGGATTAATCCTGGCAGGGATTAACTAATCCGCTAATCCCTAATCCCTAATCAACCTAATCCCACCAGTGCTGACTCAGCACGGTGAATTAATCTTAGGAGAG
470	6.32247e+06	CCTGTTCCCGTCTACGATTTCTAATTCAACGCCACATGCCCCATGTCCTGATTAAACCCTATGATTAATCCTCTAATCCATTAATCCTGGGATAAGAGCACTGCTGAGTCAGCAATCATTTCAGATTAATCCACTGGTAGAAACTAATCCCCCTAATCCATCTAATCCGTGCTGACTAGGATTAATCCTAATGCTGAGTCAGCACAAACACACAAACCCATCTTGCTGCATAATCAGCATTAATCCTATAGCTAATCTAATCCAAACTCTAATCCTTCTGTCTAGATCTAGGTCAGTAGGATTAATCCTGGCAGGGATTAACTAATCCGCTAATCCCTAATCCCTAATCAACCTAATCCCACCAGTGCTGACTCAGCACGGTGAATTAATCTTAGGAGAG
471	6.32247e+06	CCTGTTCCCGTCTACGATTTCTAATTCAACGCCACATGCCCCATGTCCTGATTAAACCCTATGATTAATCCTCTAATCCATTAATCCTGGGATAAGAGCACTGCTGAGTCAGCAATCATTTCAGATTAATCCACTGGTAGAAACTAATCCCCCTAATCCATCTAATCCGTGCTGACTAGGATTAATCCTAATGCTGAGTCAGCACAAACACACAAACCCATCTTGCTGCATAATCAGCATTAATCCTATAGCTAATCTAATCCAAACTCTAATCCTTCTGTCTAGATCTAGGTCAGGAGGATTAATCCTGGCAGGGATTAACTAATCCGCTAATCCCTAATCCCTAATCAACCTAATCCCACCAGTGCTGACTCAGCACGGTGAATTAATCTTAGGAGAG
472	6.53658e+06	CCTGTTCCCGTCTACGATTTCTAATTCAACGCCACATGCCCCATGTCCAGATTAAACCCAATGATTAATCCTCTAATCCATTAATCCTGGGATAAGAGCACTGCTGAGTCAGCAATCATTTCAGATTAATTCACTGGTAGAAACTAATCCCCCTAATCCATCTAATCCGTGCTGACTAGGATTAATCCTAATGCTGAGTCAGCACAAACACACAAACCCATCTTGCTGCATAATCAGCATTAATCCTATAGCTAATCTAATCCAAACTCTAATCCTTCTGTCTAGATCTAGGTCAGTAGGATTAATCCTGGCAGGGATTAACTAATCCGCTAATCCCTAATCCCTAATCAAACTAATCCCACCAGTGCTGACTCAGCACGGTGAATTAATCTTAGGAGAG
473	6.53658e+06	CCTGTTCCCGTCTACGATTTCTAATTCAACGCCACATGCCCCATGTCCTGATTAAACCCTAGGATTAATCCTCTAATCCATTAATCCTGGGATAAGAGCACTGCTTAGTCAGCAATCATTTCAGATTAATCCACTGGTAGAAACTAATCCCCCTAATCCTTCTAATCCGTGCTGACTAGGATTAATCCTAATGCTGAGTCAGCACAAACACACAAGCCAATCTTGCTGCATAATCAGCATTAATCCTATAGCTAATCTAATCCTAATTCTAATCCTACTGTCTAGATCTAGGTCGGTAGGATTAATCCTCGCAGGGATTAACTAATCCGCTAATCCCTAATCCCTAATCAAGCTAATCCCACCAGTGCTGACTCAGCACGGTGAATTAATCTTAGGAGAG
474	6.53658e+06	CCTGTTCCCGTCTACGATTTCTAATTCAACGCCACATGCCCCATGTCCTGATTAAACCCTAGGATTAATCCTCTAATCCATTAATCCTGGGATAAGAGCACTGCTTAGTCAGCAATCATTTCAGATTAATCCACTGGTAGAAACTAATCCCGCTAATCCTTCTAATCCGTGCTGACTAGGATTAATCCTAATGCTGAGTCAGCACAAACACACAAGCCAATCTTGCTGCATAATCAGCATTAATCCTATAGCTAATCTAATCCTAATTCTAATCCTACTGTCTAGATCTAGGTCGGTAGGATTAATCCTCGCAGGGATTAACTAATCCGCTAATCCCTAATCCCTAATCAAGCTAATCCCACCAGTGCTGACTCAGCACGGTGAATTAATCTTAGGAGAG
475	6.53658e+06	CCTGTTCCCGTCTACGATTTCTAATTCAACGCCACATGCCCCATGTCCTGATTAAACCCTAGGATTAATCCTCTAATCCATTAATCCTTGGATAAGAGCACTGCTTAGTCAGCAATCATTTCAGATTAATCCACTGGTAGAAACTAATCCCGCTAATCCTTCTAATCCGTGCTGACTAGGATTAATCCTAATGCTGAGTCAGCACAAACACACAAGCCAATCTTGCTGCATAATCAGCATTAATCCTATAGCTAATCTAATCCTAATTCTAATCCTACTGTCTAGATCTAGGTCGGTAGGATTAATCCTCGCAGGGATTAACTAATCCGCTAATCCCTAATCCCTAATCAAGCTAATCCCACCAGTGCTGACTCAGCACGGTGAATTAATCTTAGGAGAG
476	6.53658e+06	CCTGTTCCCGTCTACGATTTCTAATTCAACGCCACATGCCCCATGTCCTGATTAAACCCTAGGATTAATCCTCTAATCCATTAATCCTGGGATAAGAGCACTGCTTAGTCAGCAATCATTTCAGATTAATCCACTGGTAGAAACTAATCCCGCTAATCCTTCTAATCCGTGCTGACTAGGATTAATCCTAATGCTGAGTCAGCATAAACACACAAGCCAATCTTGCTGCATAATCAGCATTAATCCTATAGCTAATCTAATCCTAATTCTAATCCTACTGTCTAGATCTAGGTCGGTAGGATTAATCCTCGCAGGGATTAACTAATCCGCTAATCCCTAATCCCTAATCAAGCTAATCCCACCAGTGCTGACTCAGCACGGTGAATTAATCTTAGGAGAG
477	6.53658e+06	CCTGTTCCCGTCTACGATTTCTAATTCAACGCCACATGCCCCATGTCCTGATTAAACCCTAGGATTAATCCTCTAATCCATTAATCCTGGGATAAGAGCACTGCTTAGTCAGCAATCATTTCAGATTAATCCACTGGTAGAAACTAATCCCCCTAATCCTTCTAATCCGTGCTGACTAGGATTAATCCTAATGCTGAGTCAGCACAAACACACAAGCCAATCTTGCTGCATAATCAGCATTAATCCTATAGCTAATCTAATCCTAATTCTAATCCTACTGTCTAGATCTAGGTCGGTAGGATTAATCCTCGCAGGGATTAACTAATCCGCTAATCCCTAATCCCTAATCAAGCTAATCCCACCAGTGCTGACTCAGCACGGTGAATTAATCTTAGGAGAG
478	6.53658e+06	CCTGTTCCCGTCTACGATTTCTAATTCAACGCCACATGCCCCATGTCCTGATTAAACCCTAGGATTAATCCTCTAATCCATTAATCCTGGGATAAGAGCACTGCTTAGTCAGCAATCATTTCAGATTAATCCACTGGTAGAAACTAATCCCCCTAATCCTTCTAATCCGTGCTGACTAGGATTAATCCTAATGCTGAGTCAGCACAAACACACAAGCCAATCTTGCTGCATAATCAGCATTAATCCTATAGCTAATCTAATCCTAATTCTAATCCTACTGTCTAGATCTAGGTCGGTAGGATTAATCCTCGCAGGGATTAACTAATCCGCTAATCCCTAATCCCTAATCAAGCTAATCCCACCAGTGCTGACTCAGCACGGTGAATTAATCTTAGGAGAG
479	6.53658e+06	CCTGTTCCCGTCTACGATTTCTAATTCAACGCCACATGCCCCATGTCCTGATTAAACCCTAGGATTAATCCTCTAATCCATTAATCCTTGGATAAGAGCACTGCTTAGTCAGCAATCATTTCAGATTAATCCACTGGTAGAAACTAATCCCGCTAATCCTTCTAATCCGTGCTGACTAGGATTAATCCTAATGCTGAGTCAGCACAAACACACAAGCCAATCTTGCTGCATAATCAGCATTAATCCTATAGCTAATCTAATCCTAATTCTAATCCTACTGTCTAGATCTAGGTCGGTAGGATTAATCCTCGCAGGGATTAACTAATCCGCTAATCCCTAATCCCTAATCAAGCTAATCCCACCAGTGCTGACTCAGCACGGTGAATTAATCTTAGGAGAG
480	6.53658e+06	CCTGTTCCCGTCTACGATTTCTAATTCAACGCCACATGCCCCATGTCCTGATTAAACCCTAGGATTAATCCTCTAATCCATTAATCCTGGGATAAGAGCACTGCTTAGTCAGCAATCATTTCAGATTAATCCACTGGTAGAAACTAATCCCCCTAATCCTTCTAATCCGTGCTGACTAGGATTAATCCTAATGCTGAGTCAGCACAAACACACAAGCCAATCTTGCTGCATAATCAGCATTAATCCTATAGCTAATCTAATCCTAATTCTAATCCTACTGTCTAGATCTAGGTCGGTAGGATTAATCCTCGCAGGGATTAACTAATCCGCTAATCCCTAATCCCTAATCAAGCTAATCCCACCAGTGCTGACTCAGCACGGTGAATTAATCTTAGGAGAG
481	6.58513e+06	CCTGTTCCCGTCTACGATTTCTAATTCAACGCCACATGCCCCATGTCCTGATTAAACCCTAGGATTAATCCTCTAATCCATTAATCCTGGGATAAGAGCACTGCTTAGTCAGCAATCATTTCAGATTAATCCACTGGTAGAAACTAATCCCCCTAATCCTTCTAATCCGTGCTGACTAGGATTAATCCTAATGCTGAGTCAGCACAAACACACAAGCCAATCTTGCTGCATAATCAGCATTAATCCTATAGCTAATCTAATCCTAATTCTAATCCTACTGTCTAGATCTAGGTCGGTAGGATTAATCCTCGCAGGGATTAACTAATCCGCTAATCCCTAATCCCTAATCAAGCTAATCCCACCAGTGCTGACTCAGCACGGTGAATTAATCTTAGGAGAG
482	6.58513e+06	CCTGTTCCCGTCTACGATTTCTAATTCAACGCCACATGCCCCATGTCCTGATTAAACCCTAGGATTAATCCTCTAATCCATTAATCCTGGGATAAGAGCACTGCTTAGTCAGCAATCATTTCGGATTAATCCACTGGTAGAAACTAATCCCCCTAATCCTTCTAATCCGTGCTGACTAGGATTAATCCTAATGCTGAGTCAGCACAAACACACAAGCCAATCTTGCTGCATAATCAGCATTAATCCTATAGCTAATCTAATCCTAATTCTAATCCTACTGTCTAGATCTAGGTCGGTAGGATTAATCCTCGCAGGGATTAACTAATCCGCTAATCCCTAATCCCTAATCAAGCTAATCCCACCAGTGCTGACTCAGCACGGTGAATTAATCTTAGGGGAG
483	6.58513e+06	CCTGTTCCCGTCTACGATTTCTAATTCAACGCCACATGCCCCATGTCCTGATTAAACCCTAGGATTAATCCTCTAATCCATTAATCCTGGGATAAGAGCACTGCTTAGTCAGCAATCATTTCGGATTAATCCACTGGTAGAAACTAATCCCCCTAATCCTTCTAATCCGTGCTGACTAGGATTAATCCTAATGCTGAGTCAGCACAAACACACAAGCCAATCTTGCTGCATAATCAGCATTAATCCTATAGCTAATCTAATCCTAATTCTAATCCTACTGTCTAGATCTAGTTCGGTAGGATTAATCCTCGCAGGGATTAACTAATCCGCTAATCCCTAATCCCTAATCAAGCTAATCCCACCAGTGCTGACTCAGCACGGTGAATTAATCTTAGGGGAG
484	6.60613e+06	CCTGTTCCCGTCTACGATTTCTAATTCAACGCCACATGTCCCATGTCCTGATTAAACCCTAGGATTAATCCTCTAATCCATTAATCCTGGGATAAGAGCACTGCTTAGTCAGCAATCATTTCAGATTAATCCACTGGTAGAAACTAATCCCCCTAATCCTTCTAATCCGTGCTGACTAGGATTAATCCTAATGCTGAGTCAGCACAAACACACAAGCCAATCTTGCTGCATAATCAGCATTAATCCTATAGCTAATCTAATCCTAATTCTAATCCTACTGTCTAGATCTAGGTCGGTAGGATTAATCCTCGCAGGGATTAACTAATCCGCTAATCCCTAATCCCTAATCAAGCTAATCCCACCAGTGCTGACTCAGCACGGTGAATTAATCTTAGGAGAG
485	6.60613e+06	CCTGTTCCCGTCTACGATTTCTAATTCAACGCCACATGTCCCATGTCCTGATTAAACCCTAGGATTAATCCTCTAATCGATTAATCCTGGGATAAGAGCACTGCTTAGTCAGCAATCATTTCAGATTAATCCACTGGTAGAAACTAATCCCCCTAATCCTTCTAATCCTTGCTGACTAGGATTAATCCTAATGCTGAGTCAGCACAAACACACAAGCCAATCTTGCTGCATAATCAGCATTAATCCTATAGCTAATCTAATCCTAATTCTAATCCTACTGTCTAGATCTAGGTCGGTAGGATTAATCCTCGCAGGGATTAACTAATCCGCTAATCCCTAATCCCTAATCAAGCTAATCCCACCAGTGCTGACTCAGCACGGTGAATTAATCTTAGGAGAG
486	6.66377e+06	CCTGTTCCCGTCTACGATTTCTAATTCAACGCCACATGCCCCATGTCCTGATTAAACCCTAGGATTAATCCTCTAATCCATTAATCCTGGGATTAGAGCACTGCTTAGTCAGCAATCATTTCAGATTAATCCACTGGTAGAAACTAATCCCCCTAATCCTTCTAATCCGTGCTGACTAGGATTAATCCTAATGCTGAGTCAGCACAAACACACAAGCCAATCTTGCTGCATAATCAGCATTAATCCTATAGCTAATCTAATCCTAATTCTAATCCTACTGTCTAGATCTAGGTCGGTAGGATTAATCCTCGCAGGGATTAACTAATCCGCTAATCCCTAATCCCTAATCAAGCTAATCCCACCAGTGCTGACTCAGCACGGTGAATTAATCTTAGGAGAG
487	6.68153e+06	CCTGTTCCCGTCTACGATTTCTAATTCAACGCCACATGCCCCATGTCCTGATTAAACCCTAGGATTAATCCTCTAATCCATTAATCCTGGGATTAGAGCACTGCTTAGTCAGCAATCATTTCAGATTAATCCACTGGTAGAAACTAATCCCCCTAATCCTTCTAATCCGTGCTGACTAGGATTAATCCTAATGCTGAGTCAGCACAAACACACAAGCCAATCTTGCTGCATAATCAGCATTAATCCTATAGCTAATCTAATCCTAATTCTAATCCTACTGTCTAGATCTAGGTCGGTAGGATTAATCCTCGCAGGGATTAACTAATCCGCTAATCCCTAATCCCTAATCAAGCTAATCCCACCAGTGCTGACTCAGCACGGTGAATTAATCTTAGGAGAG
488	6.68153e+06	CCTGTTCCCGTCTACGATTTCTAATTCATCGTCACATGCTCCATGTCCTGATTAAACCCTAGGATTAATCCTCTAATCCATTAATCCTGGGATAAGAGCACTGCTGAGTCAGCAATCATTTCGGATTAATCCACTGGTAGAAACTAATCCCCCTAATCCTTCTAATCCGTGCTGACTAGGATTAATCCTAATGCTGAGTCAGCACAAACACACAAGCCAATCTTGCTGCATAATCAGCATTAATCCTATAGCTAATCTAATCCTAATTCTAATCCTACTGTCTAGATCTAGGTCGGTAGGATTAATCCTCGCAGGGATTAACTAATCCGCTAATCCCTAATCCCTAATCAAGCTAATCCCACCAGTGCTGACTCAGCACGGTGAATTAATCTTAGGGGAG
489	6.68153e+06	CCTGTTCGCGTCTACGATTTCTAATTCAACGTCACATGCTCCATGTCCTGATTAAACCCTAGGATTAATCCTCTAATCCATTAATCCTGGGATAAGAGCACTGCTGAGTCAGCAATCATTTCGGATTAATCCACTGGTAGAAACTAATCCCCCTAATCCTTCTAATCCGTGCTGACTAGGATTAATCCTAATGCTGAGTCAGCACAAACACACAAGCCAATCTTGCTGCATAATCAGCATTAATCCTATAGCTAATCTAATCCTAATTCTAATCCTACTGTCTAGATCTAGGTCGGTAGGATTAATCCTCGCAGGGATTAACTAATCCGCTAATCCCTAATCCCTAATCAAGCTAATCCCACCAGTGCTGACTCAGCACGGTGAATTAATCTTAGGGGAG
490	6.7294e+06	CCTGTTCCCGTCTACGATTTCTAATTCAACGTCACATGCTCCATGTCCTGATTAAACCCTAGGATTAATCCTCTAATCCATTAATCCTGGGATAAGAGCACTGCTGAGTCAGCAATCATTTCGGATTAATCCACTGGTAGAAACTAATCCCCCTAATCCTTCTAATCCGTGCTGACTAGGATTAATCCTAATGCTGAGTCAGCACAAACACACAAGCCAATCTTGCTGCATAATCAGCATTAATCCTATAGCTAATCTAATCCTAATTCTAATCCTACTGTATAGATCTAGGTCGGTAGGATTAATCCTTGCAGGGATTAACTAATCCGCTAATCCCTAATCCCTAATCAAGCTAATCCCACCAGTGCTGACTCAGCACGGTGAATTAATCTTAGGGGAG
491	6.7294e+06	CCTGTTCCCGTCTACGATTTCTAATTCAACGCCACATGCCCCATGTCCTGATTAAACCCTAGGATTAATCCTCTAATCGATTAATCCTGGGATAAGAGCACGGCTTAGTCAGCAATCATTTCGGATTAATCCACTGGTAGAAACTAATCCGCCTAATCCTTCTAATCCGTGCTGACTAGGATTAATCCTAATGCTGAGTCAGCACAAACACACAAGCCAATCTTGCTGCATAATCAGCATTAATCCTATAGCTAATCTAATCCTAATTCTAATCCTACTGTCTAGATCTAGGTCGGTAGGATTAATCCTCGCAGGGATTAACTAATCCGCTAATCCCTAATCCCTAATCAAGCTAATCCCACCAGTGCTGACTCAGCACGGTGAATTAATCTTAGGGGAG
492	6.7294e+06	CCTGTTCCCGTCTACGATTTCTAATTCAACGCCACATGCCCCATGTCCTGATTAAACCCTAGGATTAATCCTCTAATCGATTAATCCTGGGATAAGAGCACGGCTTAGTCAGCAATCATTTCGGATTAATCCACTGGTAGAAACTAATCCGCCTAATCCTTCTAATCCGTGCTGACTAGGATTAATCCTAATGCTGAGTCAGCACAAACACACAAGCCAATCTTGCTGCATAATCAGCATTAATCCTATAGCTAATCTAATCCTAATTCTAATCCTACTGTCTAGATCTAGGTCGGTAGGATTAATCCTCGCAGGGATTAACTAATCCGCTAATCCCTAATCCCTAATCAAGCTAATCCCACCAGTGCTGACTCAGCACGGTGAATTAATCTTAGGGGAG
493	6.7294e+06	CCTGTTCCCGTCTACGATTTCTAATTCAACGCCACATGCCCCATGTCCTGATTAAACCCTAGGATTAATCCTCTAATCGATTAATCCTGGGATAAGAGCACGGCTTAGTCAGCAATCATTTCGGATTAATCCACTGGTAGAAACTAATCCGCCTAATCCTTCTAATCCGTGCTGACTAGGATTAATCCTAATGCTGAGTCAGCACAAACACACAAGCCAATCTTGCTGCATAATCAGCATTAATCCTATAGCTAATCTAATCCTAATTCTAATCCTAGTGTCTAGATCTAGGTCGGTAGGATTAATCCTCGCAGGGATTAACTAATCCGCTAATCCCTAATCCCTAATCAAGCTAATCCCACCAGTGCTGACTCAGCACGGTGAATTAATCTTAGGGGAG
494	6.73473e+06	CCTGTTCCCGTCTACGATTTCTAATTCAACGCCACATGCCCCATGTCCTGATTAAACCATAGGATTAATCCTCTAATGCATTAATCCTGGGATTAGAGCACTGCTTAGTCAGCAATCATTTCGGATTAATCCACTGGTAGAAACTAATCCCCCTAATCCTTCTAATCCGTGCTGACTAGGATTAATCCTAATGCTGAGTCAGCACAAACACACAAGCCAATCTTGCTGCATAATCAGCATTAATCCTATAGCTAATCTAATCCTAATTCTAATCCTGCTGTCTAGATCTAGGACGGTAGGATTAATCCTCGCAGGGATTAACTAATCCGCTAATCCCTAATCCCTAATCAAGCTAATCCCACCAGTGCTGACTCAGCACGGTGAATTAATCTTAGGGGAG
495	6.99482e+06	CCTGTTCCCGTCTACGATTTCTAATTCAACGCCACATGCCCCATGTCCTGATTAAACCCTAGGATTAATCCTCTAATCGATTAATCCTGGGATAAGAGCACGGCTTAGTCAGCAATCATTTCGGATTAATCCACTGGTAGAAACTAATCCGCCTAATCCTTCTAATCCGTGCTGACTAGGATTAATCCTAATGCTGAGTCAGCACAAACACACAAGCCAATCTTGCTGCATAATCAGCATTAATCCTATAGCTAATCTAATCCTAATTCTAATCCTACTGTCTAGATCTGGGTCGGTAGGATTAATCCTCGCAGGGATTAACTAATCCGCTAATCCCTAATCCCTAATCAAGCTAATCCCACCAGTGCTGACTCAGCACGGTGAATTAATCTTAGGGGAG
496	6.99482e+06	CCTGTTCCCGTCTACGATTTCTAATTCAACGCCACATGCCCCATGTCCTGATTAAACCCTAGGATTAATCCTCTAATCGATTAATCCTGGGATAAGAGCACGGCTTAGTCAGCAATCATTTCGGATTAATCCACTGGTAGAAACTAATCCGCCTAATCCTTCTAATCCGTGCTGACTAGGATTAATCCTAATGCTGAGTCAGCACAAACACACAAGCTAATCTTGCTGCATAATCAGCATTAATCCTATAGCTAATCTAATCCTAATTCTAATCCTACTGTATAGATCTAGGTCGGTAGGATTAATCCTCGCAGGGATTAACTAATCCGCTAATCCCTAATCCCTAATCAAGCTAATCCCACCAGTGCTGACTCAGCACGGTGAATTAATCTTAGGGGAG
497	6.99482e+06	CCTGTTCCCGTCTACGATTTCTAATTCAACGCCACATGCCCCATGTCCTGATTAAACCCTAGGATTAATCCTCTAATCGATTAATCCTGGGATAAGAGCACGGCTTAGTCAGCAATCATTTCGGATTAATCCACTGGTAGAAACTAATCCGCCTAATCCTTCTAATCCGTGCTGACTAGGATTAATCCTAATGCTGAGTCAGCACAAACACACAAGCTAATCTTGCTGCATAATCAGCATTAATCCTATAGCTAATCTAATCCTAATTCTAATCCTACTGTATAGATCTAGGTCGGTAGGATTAATCCTCGCAGGGATTAACTAATCCGCTAATCCCTAATCCCTAATCAAGCTAATCCCACCAGTGCTGACTCAGCACGGTGAATTAATCTTAGGGGAG
498	6.99482e+06	CCTGTTCCCGTCTACGATTTCTAATTCAACGCCACATGCCCCATGTCCTGATTAAACCCTAGGATTAATCCTCTAATCGATTAATCCTGGGATAAGAGCACGGCTTAGTCAGCAATCATTTCGGATTAATCCACTGGTAGAAACTAATCCGCCTAATCCTTCTAATCCGTGCTGACTAGGATTAATCCTAATGCTGAGTCAGCACAAACACACAAGCTAATCTTGCTGCATAATCAGCATTAATCCTATAGCTAATCTAATCCTAATTCTAATCCTACTGTATAGATCTAGGTCGGTAGGATTAATCCTCGCAGGGATTAACTAATCCGCTAATCCCTAATCCCTAATCAAGCTAATCCCACCAGTGCTGACTCAGCACGGTGAATTAATCTTAGGGGAG
499	6.99482e+06	CCTGTTCCCGTCTACGATTTCTAATTCAACGCCACATGCCCCATGTCCTGATTAAACCCTAGGATTAATCCTCTAATCGATTAATCCTGGGATAAGAGCACGGCTTAGTCAGCAATCATTTCGGATTAATCCACTGGTAGAAACTAATCCGCCTAATCCTTCTAATCCGTGCTGACTAGGATTAATCCTAATGCTGAGTCAGCACAAACACACAAGCTAATCTTGCTGCATAATCAGCATTAATCCTATAGCTAATCTAATCCTAATTCTAATCCTACTGTATAGATCTAGGTCGGTAGGATTAATCCTCGCAGGGATTAACTAATCCGCTAATCCCTAATCCCTAATCAAGCTAATCCCACCAGTGCTGACTCAGCACGGTGAATTAATCTTAGGGGAG
500	6.99482e+06	CCTGTTCCCGTCTACGATTTCTAATTCAACGCCACATGCCCCATGTCCTGATTAAACCCTAGGATTAATCCTCTAATCGATTAATCCTGGGATAAGAGCACGGCTTAGTCAGCAATCATTTCGGATTAATCCACTGGTAGAAACTAATCCGCCTAATCCTTCTAATCCGTGCTGACTAGGATTAATCCTAATGCTGAGTCAGCACAAACACACAAGCTAATCTTGCTGCATAATCAGCATTAATCCTATAGCTAATCTAATCCTAATTCTAATCCTACTGTATAGATCTAGGTCGGTAGGATTAATCCTCGCAGGGATTAACTAATCCGCTAATCCCTAATCCCTAATCAAGCTAATCCCACCAGTGCTGACTCAGCACGGTGAATTAATCTTAGGGGAG
501	6.99482e+06	CCTGTTCCCGTCTTCGATTTCTAATTCAACGCCACATGCCCCATGTCCTGATTAAACCCTAGGATTAATCCTCTAATCGATTAATCCTGGGATAAGAGCACGGCTTAGTCAGCAATCATTTCGGATTAATCCACTGGTAGAAACTAATCCGCCTAATCCTTCTAATCCGTGCTGACTAGGATTAATCCTAATGCTGAGTCAGCACAAACACACAAGCTAATCTTGCTGCATAATCAGCATTAATCCTATAGCTAATCTAATCCTAATTCTAATCCTACTGTATAGATCTAGGTCGGTAGGATTAATCCTCGCAGGGATTAACTAATCCGCTAATCCCTAATCCCTAATCAAGCTAATCCCACCAGTGCTGACTCAGCACGGTGAATTAATCTTAGGGGAG
502	6.99482e+06	CCTGTTCCCGTCTTCGATTTCTAATTCAACGCCACATGCCCCATGTCCTGATTAAACCCTAGGATTAATCCTCTAATCGATTAATCCTGGGATAAGAGCACGGCTTAGTCAGCAATCATTTCGGATTAATCCACTGGTAGAAACTAATCCGCCTAATCCTTCTAATCCGTGCTGACTAGGATTAATCCTAATGCTGAGTCAGCACAAACACACAAGCTAATCTTGCTGCATAATCAGCATTAATCCTATAGCTAATCTAATCCTAATTCTAATCCTACTGTATAGATCTAGGTCGGTAGGATTAATCCTCGCAGGGATTAACTAATCCGCTAATCCCTAATCCCTAATCAAGCTAATCCCACCAGTGCTGACTCAGCACGGTGAATTAATCTTAGGGGAG
503	7.01746e+06	CCTGTTCCCGTCTACGATTTCTAATTCAACGCCACTTGCCCCATGTCCTGATTAAACCCTAGGATTAATCCTCTAATCGATTAATCCTGGGATAAGAGCACGGCTTAGTCAGCAATCATTTCGGATTAATCCACTGGTAGAAACTAATCCGCCTAATCCTTCTAATCCGTGCTGACTAGGATTAATCCTAATGCTGAGTCAGCACAAACACACAAGCTAATCTTGCTGCATAATCAGCATTAATCCTATAGCTAATCTAATCCTAATTCTAATCCTACTGTCTGGATCTAGGTCGGTAGGATTAATCCTCGCAGGGATTAACTAATCCGCTAATCCCTAATCCCTAATCAAGCTAATCCCACCAGTGCTGACTCAGCACGGTGAATTAATCTTAGGGGAG
504	7.01746e+06	CCTGTTCCCGTCTACGATTTCTAATTCAACGCCACATGCCCCATGTCCTGATTAAACCCTAGGATTAATCCTCTAATCGATTAATCCTGGGATAAGAGCACGGCTTAGTCAGCAATCATTTCGGATTAATCCACTGGTAGAAACTAATCCGCCTAATCCTTCTAATCCGTGCTGACTAGGATTAATCCTAATGCTGAGTCAGCACAAACACACAAGCTAATCATGCTGCATAATCAGCATTAATCCTATAGCTAATCTAATCCTAATTCTAATCCTACTGTCTGGATCTAGGTCGGTAGGATTAATCCTCGCAGGGATTAACTAATCCGCTAATCCCTAATCCCTAATCAAGCTAATCCCACCAGTGCTGACTCAGCACGGTGAATTAATCTTAGGGGAG
505	7.07701e+06	CCTGTTCCCGTCTACGATTTCTAATTCAACGCCACATGCCCCATGTCCTGATTAAACCCTAGGATTAATCCTCTAATCGATTAATCCTGGGATTAGAGCACGGCTTAGTCAGCAATCATTTCGGATTAATCCACTGGTAGAAACTAATCCGCCTAATCCTTCTAATCCGTGCTGACTAGGATTAATCCTAATGCTGAGTCAGCACAAACACACAAGCTAATCATGCTGCATAATCAGCATTAATCCTATAGCTAATCTAATCCTAATTCTAATCCTACTGTCTGGATCTAGGTCGGTAGGATTAATCCTCGCAGGGATTAACTAATCCGCTAATCCCTAATCCCTAATCAAGCTAATCCCACCAGTGCTGACTCAGCACGGTGAATTAATCTTAGGGGAG
506	7.07701e+06	CCTGTTCCCGTCTACGATTTCTAATTCAACGCCACATGCCCCATGTCCTGATTAAACCCTAGGATTAATCCTCTAATCGATTAATCCTGGGATTAGAGCACGGCTTAGTCAGCAATCATTTCGGATTAATCCACTGGTAGAAACTAATCCGCCTAATCCTTCTAATCCGTGCTGACTAGGATTAATCCTAATGCTGAGTCAGCACAAACACACAAGCTAATCATGCTGCATAATCAGCATTAATCCTATAGCTAATCTAATCCTAATTCTAATCCTACTGTCTGGATCTAGGTCGGTAGGATTAATCCTCGCAGGGATTAACTAATCCGCTAATCCCTAATCCCTAATCAAGCTAATCCCACCAGTGCTGACTCAGCACGGTGAATTAATCTTAGGGGAG
507	7.07701e+06	CCTGTTCCCGTCTACGATTTCTAATTCAACGCCACATGCCCCATGTCCTGATTAAACCCTAGGATTAATCCTCTAATCGATTAATCCTGGGATTAGAGCACGGCTTAGTCAGCAATCATTTCGGATTAATCCACTGGTAGAAACTAATCCGCCTAATCCTTCTAATCCGTGCTGACTAGGATTAATCCTAATGCTGAGTCAGCACAAACACACAAGCTAATCATGCTGCATAATCAGCATTAATCCTATAGCTAATCTAATCCTAATTCTAATCCTACTGTCTGGATCTAGGTCGGTAGGATTAATCCTCGCAGGGATTAACTAATCCGCTAATCCCTAATCCCTAATCAAGCTAATCCCACCAGTGCTGACTCAGCACGGTGAATTAATCTTAGGGGAG
508	7.07701e+06	CCTGTTCCCGTCTACGATTTCTAATTCAACGCCACATGCCCCATGTCCTGATTAAACCCTAGGATTAATCCTCTAATCGATTAATCCTGGGATTAGAGCACGGCTTAGTCAGCAATCATTTCGGATTAATCCACTGGTAGAAACTAATCCGCCTAATCCTTCTAATCCGTGCTGACTAGGATTAATCCTAATGCTGAGTCAGCACAAACACACAAGCTAATCATGCTGCATAATCAGCATTAATCCTATAGCTAATCTAATCCTAATTCTAATCCTACTGTCTGGATCTAGGTCGGTAGGATTAATCCTCGCAGGGATTAACTAATCCGCTAATCCCTAATCCCTAATCAAGCTAATCCCACCAGTGCTGACTCAGCACGGTGAATTAATCTTAGGGGAG
509	7.07701e+06	CCTGTTCCCGTCTACGATTTCTAATTCAACGCCACATGCCCCATGTCCTGATTAAACCCTAGGATTAATCCTCTAATCGATTAATCCTGGGATTAGAGCACGGCTTAGTCAGCAATCATTTCGGATTAATCCACTGGTAGAAACTAATCCGCCTAATCCTTCTAATCCGTGCTGACTAGGATTAATCCTAATGCTGAGTCAGCACAAACACACAAGCTAATCATGCTGCATAATCAGCATTAATCCTATAGCTAATCTAATCCTAATTCTAATCCTACTGTCTGGATCTAGGTCGGTAGGATTAATCCTCGCAGGGATTAACTAATCCGCTAATCCCTAATCCCTAATCAAGCTAATCCCACCAGTGCTGACTCAGCACGGTGAATTAATCTTAGGGGAG
510	7.07701e+06	CCTGTTCCCGTCTACGATTTCTAATTCTACGCCACATGCCCCATGTCCTGATTAAACCCTAGGATTAATCCTCTAATCGATTAATCCTGGGATTAGAGCACGGCTTAGTCAGCAATCATTTCGGATTAATCCACTGGTAGAAACTAATCCGCCTAATCCTTCTAATCCGTGCTGACTAGGATTAATCCTAATGCTGAGTCAGCACAAACACACAAGCTAATCATGCTGCATAATCAGCATTAATCCTATAGCTAATCTAATCCTAATTCTAATCCTACTGTCTGGATCTAGGTCGGTAGGATTAATCCTCGCAGGGATTAACTAATCCGCTAATCCCTAATCCCTAATCAAGCTAATCCCACCAGTGCTGACTCAGCACGGTGAATTAATCTTAGGGGAG
511	7.07701e+06	CCTGTTCCCGTCTACGATTTCTAATTCTACGCCACATGCCCCATGTCCTGATTAAACCCTAGGATTAATCCTCTAATCGATTAATCCTGGGATTAGAGCACGGCTTAGTCAGCAATCATTTCGGATTAATCCACTGGTAGAAACTAATCCGCCTAATCCTTCTAATCCGTGCTGACTAGGATTAATCCTAATGCTGAGTCAGCACAAACACACAAGCTAATCATGCTGCATAATCAGCATTAATCCTATAGCTAATCTAATCCTAATTCTAATCCTACTGTCTGGATCTAGGTCGGTAGGATTAATCCTCGCAGGGATTAACTAATCCGCTAATCCCTAATCCCTAATCAAGCTAATCCCACCAGTGCTGACTCAGCACGGTGAATTAATCTTAGGGGAG
512	7.07701e+06	CCTGTTCCCGTCTACGATTTCTAATTCTACGCCACATGCCCCATGTCCTGATTAAACCCTAGGATTAATCCTCTAATCGATTAATCCTGGGATTAGAGCACGGCTTAGTCAGCAATCATTTCGGATTAATCCACTGGTAGAAACTAATCCGCCTAATCCTTCTAATCCGTGCTGACTAGGATTAATCCTAATGCTGAGTCAGCACAAACACACAAGCTAATCATGCTGCATAATCAGCATTAATCCTATAGCTAATCTAATCCTAATTCTAATCCTACTGTCTGGATCTAGGTCGGTAGGATTAATCCTCGCAGGGATTAACTAATCCGCTAATCCCTAATCCCTAATCAAGCTAATCCCACCAGTGCTGACTCAGCACGGTGAATTAATCTTAGGGGAG
513	7.07701e+06	CCTGTTCCCGTCTACGATTTCTAATTCTACGCCACATGCCCCATGTCCTGATTAAACCCTAGGATTAATCCTCTAATCGATTAATCCTGGGATTAGAGCACGGCTTAGTCAGCAATCATTTCGGATTAATCCACTGGTAGAAACTAATCCGCCTAATCCTTCTAATCCGTGCTGACTAGGATTAATCCTAATGCTGAGTCAGCACAAACACACAAGCTAATCATGCTGCATAATCAGCATTAATCCTATAGCTAATCTAATCCTAATTCTAATCCTACTGTCTGGATCTAGGTCGGTAGGATTAATCCTCGCAGGGATTAACTAATCCGCTAATCCCTAATCCCTAATCAAGCTAATCCCACCAGTGCTGACTCAGCACGGTGAATTAATCTTAGGGGAG
514	7.07701e+06	CCTGTTCCCGTCTACGATTTCTAATTCAACGCCACATGCCCCATGTCCTGATTAAACCCTAGGATTAATCCTCTAATCGATTAATCCTGGGATTAGAGCACGGCTTAGTCAGCAATCATTTCGGATTAATCCACTGGTAGAAACTAATCCGCCTAATCCTTCTAATCCGTGCTGACTAGGATTAATCCTAATGCTGAGTCAGCACAAACACACATGCTAATCATGCTGCATAATCAGCATTAATCCTATAGCTAATCTAATCCTAATTCTAATCCTACTGTCTGGATATAGGTCGGTAGGATTAATCCTCGCAGGGATTAACTAATCCGCTAATCCCTAATCCCTAATCAAGCTAATCCCACCAGTGCTGACTCAGCACGGTGAATTAATCTTAGGGGAG
515	7.07701e+06	CCTGTTCCCGTCTACGATTTCTAATTCAACGCCACATGCCCCATGTCCTGATTAAACCCTAGGATTAATCCTCTAATCGATTAATCCTGGGATTAGAGCACGGCTTAGTCAGCAATCATTTCGGATTAATCCACTGGTAGAAACTAATCCGTCTAATCCTTCTAATCCGTGCTGACTAGGATTAATCCTAATGCTGAGTCAGCACAAACACACAAGCTAATCATGCTGCATAATCAGCATTAATCCTATAGCTAATCTAATCCTAATTCTAATCCTACTGTCTGGATCTAGGACGGTAGGATTAATCCTCGCAGGGATTAACTAATCCGCTAATCCCTAATCCCTAATCAAGCTAATCCCACCAGTGCTGACTCAGCACGGTGAATTAATCTTAGGGGAG
516	7.09695e+06	CCTGTTCCCGTCTACGATTTCTAATTCAACGCCACATGCCCCATGTCCTGATTAAACCCTAGGATTAATCCTCTAATCGATTAATCCTGGGATTAGAGCACGGCTTAGTCAGCAATCATTTCGGATTAATCCACTGGTAGAAACTAATCCGCCTAATCCTTCTAATCCGTGCTGACTAGGATTAATCCTAATGCTGAGTCAGCACAAACACACAAGCTAATCATGCTGCATAATCAGCATTAATCCTATAGCTAATCTAATCCTAATTCTAATCCTACTGTCTGGATCTAGGTCGGTAGGATTAATCCTCGCAGGGATTAACTAATCCGCTAATCCCTAATCCCTAATCAAGCTAATCCCACCAGTGCTGACTCAGCACGGTGAATTAATCTTAGGGGAG
517	7.09695e+06	CCTGATCCCGTCTACGATTTCTAATTCAACGCCACATGCCCCATGTCCTGATTAAACCCTAGGATTAATCCTCTAATCGATTAATCCTGGGATTAGAGCACGGCTTAGTCAGCAATCATTTCGGATTAATCCACTGGTAGAAACTAATCCGCCTAATCCTTCTAATCCGTGCTGACTAGGATTAATCCTAATGCTGAGTCAGCACAAACACACAAGCTAATCATGCTGCATAATCAGCATTAATCCTATAGCTAATCTAATCCTAATTCTAATCCTACTGTCGGGATCTAGGTCGGTAGGATTAATCCTCGCAGGGATTAACTAATCCGCTAATCCCTAATCCCTAATCAAGCTAATCCCACCAGTGCTGACTCAGCACGGTGAATTAATCTTAGGGGAG
518	7.09695e+06	CCTGATCCCGTCTACGATTTCTAATTCAACGCCACATGCCCCATGTCCTGATTAAACCCTAGGATTAATCCTCTAATCGATTAATCCTGGGATTAGAGCACGGCTTAGTCAGCAATCATTTCGGATTAATCCACTGGTAGAAACTAATCCGCCTAATCCTTCTAATCCGTGCTGACTAGGATTAATCCTAATGCTGAGTCAGCACAAACACACAAGCTAATCATGCTGCATAATCAGCATTAATCCTATAGCTAATCTAATCCTAATTCTAATCCTACTGTCGGGATCTAGGTCGGTAGGATTAATCCTCGCAGGGATTAACTAATCCGCTAATCCCTAATCCCTAATCAAGCTAATCCCACCAGTGCTGACTCAGCACGGTGAATTAATCTTAGGGGAG
519	7.09695e+06	CCTGATCCCGTCTACGATTTCTAATTCAACGCCACATGCCCCATGTCCTGATTAAACCCTAGGATTAATCCTCTAATCGATTAATCCTGGGATTAGAGCACGGCTTAGTCAGCAATCATTTCGGATTAATCCACTGGTAGAAACTAATCCGCCTAATCCTTCTAATCCGTGCTGACTAGGATTAATCCTAATGCTGAGTCAGCACAAACACACAAGCTAATCATGCTGCATAATCAGCATTAATCCTATAGCTAATCTAATCCTAATTCTAATCCTACTGTCGGGATCTAGGTCGGTAGGATTAATCCTCGCAGGGATTAACTAATCCGCTAATCCCTAATCCCTAATCAAGCTAATCCCACCAGTGCTGACTCAGCACGGTGAATTAATCTTAGGGGAG
520	7.09695e+06	CCTGATCCCGTCTACGATTTCTAATTCAACGCCACATGCCGCATGTCCTGATTAAACCCTAGGATTAATCCTCTAATCGATTAATCCTGGGATTAGAGCACGGCTTAGTCAGCAATCATTTCGGATTAATCCACTGGTAGAAACTAATCCGCCTAATCCTTCTAATCCGTGCTGACTAGGATTAATCCTAATGCTGAGTCAGCACAAAGACACAAGCTAATCATGCTGCATAATCAGCATTAATCCTCTAGCTAATCTAATCCTAATTCTAATCCTACTGTCGGGATCTAGGTCGGTAGGATTAATCCTCGCAGGGATTAACTAATCCGCTAATCCCTAATCCCTAATCAAGCTAATCCCACCAGTGCTGACTCAGCACGGTGAATTAATCTTAGGGGAG
521	7.14793e+06	CCTGATCCCGTCTACGATTTCTAATTCAACGCCACATGCCCCAAGTCCTGATTAAACCCTAGGATTAATCCTCTAATCGATTAATCCTGGGATTAGAGCACGGCTTAGTCAGCAATCATTTCGGATTAATCCACTGGTAGAAACTAATCCGCCTAATCCTTCTAATCCGTGCTGACTAGGATTAATCCTAATGCTGAGTCAGCACAAACACACAAGCTAATCATGCTGCATAATCAGCATTAATCCTATAGCTAATCTAATCCTAATTCTAATCCTACTGTCGGGATCTAGGTCGGTAGGATTAATCCTCGCAGGGATTAACTAATCCGCTAATCCCTAATCCCTAATCAAGCTAATCCCACCAGTGCTGACTCAGCACGGTGAATTAATCTTAGGGGAG
522	7.14793e+06	CCTGATCCCGTCTACGATTTCTAATTCAACGCCACATGCCCCATGTCCTGATTAAACCCTAGGATTAATCCTCTAATCGATTAATCCTGGGATTAGAGCACGGCTTAGTCAGCAATCATTTCGGATTAATCCACTGGTAGAAACTAATCCGCCTAATCCTTCTAATCCGTGCTGACTAGGATTAATCCTAATGCTGAGTCAGCACAAAGACACAAGCTAATCATGCTGCATAATCAGCATTAATCCTATAGCTAATCTAATCCTAATTCTAATCCTACTGTCGGGATCTAGGTCGGTAGGATTAATCCTCGCAGGGATTAACTAATCCGCTAATCCCTAATCCCTAATCAAGCTAATCCCACCAGTGCTGACTCAGCACGGTGGATTAATCTTAGGGGAG
523	7.14793e+06	CCTGATCCCGTCTACGATTTCTAATTCAACGCCACATGCCCCATGTCCTGATTAAACCCTAGGATTAATCCTCTAATCGATTAATCCTGGGATTAGAGCACGGCTTAGTCAGCAATCATTTCGGATTAATCCACTGGTAGAAACTAATCCGCCTAATCCTTCTAATCCGTGCTGACTAGGATTAATCCTAATGCTGAGTCAGCACAAAGACACAAGCTAATCATGCTGCATAATCAGCATTAATCCTATAGCTAATCTAATCCTAATTCTAATCCTACTGTCGGGATCTAGGTCGGTAGGATTAATCCTCGCAGGGATTAACTAATCCGCTAATCCCTAATCCCTAATCAAGCTAATCCCACCAGTGCTGACTCAGCACGGTGGATTAATCTTAGGGGAG
524	7.14793e+06	CCTGATCCCGTCTACGATTTCTAATTCAACGCCACATGCCCCATGTCCTGATTAAACCCTAGGATTAATCCTCTAATCGATTAATCCTGGGATTAGAGCACGGCTTAGTCAGCAATCATTTCGGATTAATCCACTGGTAGAAACTAATCCGCCTAATCCTTCTAATCCGTGCTGACTAGGATTAATCCTAATGCTGAGTCAGCACAAAGACACAAGCTAATCATGCTGCATAATCAGCATTAATCCTATAGCTAATCTAATCCTAATTCTAATCCTACTGTCGGGATCTAGGTCGGTAGGATTAATCCTCGCAGGGATTAACTAATCCGCTAATCCCTAATCCCTAATCAAGCTAATCCCACCAGTGCTGACTCAGCACGGTGGATTAATCTTAGGGGAG
525	7.14793e+06	CCTGATCCCGTCTACGATTTCTAATTCAACGCCACATGCCCCATGTCCTGATTAAACCCTAGGATTAATCCTCTAATCGATTAATCCTGGGATTAGAGCACGGCTTAGTCAGCAATCATTTCGGATTAATCCACTGGTAGAAACTAATCCGCCTAATCCTTCTAATCCGTGCTGACTAGGATTAATCCTAATGCTGAGTCAGCACAAAGACACATGCTAATCATGCTGCATAATCAGCATTAATCCTATAGCTAATCTAATCCTAATTCTAATCCTACTGTCGGGATCTAGGTCGGTAGGATTAATCCTCGCAGGGATTAACTAATCCGCTAATCCCTAATCCCTAATCAAGCTAATCCCACCAGTGCTGACTCAGCACGGTGGATTAATCTTAGGGGAG
526	7.14793e+06	CCTGATCCCGTCTACGATTTCTAATTCAACGCCACATGCCCCATGTCCTGATTAAACCCTAGGATTAATCCTCTAATCGATTAATCCTGGGATTAGAGCACGGCTTAGTCAGCAATCATTTCGGATTAATCCACTGGTAGAAACTAATCCGCCTAATCCTTCTAATCCGTGCTGACTAGGATTAATCCTAATGCTGAGTCAGCACAAAGACACATGCTAATCATGCTGCATAATCAGCATTAATCCTATAGCTAATCTAATCCTAATTCTAATCCTACTGTCGGGATCTAGGTCGGTAGGATTAATCCTCGCAGGGATTAACTAATCCGCTAATCCCTAATCCCTAATCAAGCTAATCCCACCAGTGCTGACTCAGCACGGTGGATTAATCTTAGGGGAG
527	7.14793e+06	CCTGATCCCGTCTACGATTTCTAATTCAACGCCACATGCCCCATGTCCTGATTAAACCCTAGGATTAATCCTCTAATCGATTAATCCTGGGATTAGAGCACGGCTTAGTCAGCAATCATTTCGGATTAATCCACTGGTAGAAACTAATCCGCCTAATCCTTCTAATCCGTGCTGACTAGGATTAATCCTAATGCTGAGTCAGCACAAAGACACAAGCTAATCATGCTGCATAATCAGCATTAATCCTATAGCTAATCTAATCCTAATTCTAATCCTACTGTCGGGATCTAGGTCGGTAGGATTAATCCTCGCAGGGATTAACTAATCCGCTAATCCCTAATCCCTAATCAAGCTAATCCCACCAGTGCTGACTCAGCACGGTGGATTAATCTTAGGGGAG
528	7.14793e+06	CCTGATCCCGTCTACGATTTCTAATTCAACGCCACATGCCCCATGTCCTGATTAAACCCTAGGATTAATCCTCTAATCGATTAATCCTGGGATTAGAGCACGGCTTAGTCAGCAATCATTTCGGATTAATCCACTGGTAGAAACTAATCCGCCTAATCCTTCTAATCCGTGCTGACTAGGATTAATCCTAATGCTGAGTCAGCACAAAGACACAAGCTAATCATGCTGCATAATCAGCATTAATCCTATAGCTAATCTAATCCTAATTCTAATCCTACTGTCGGGATCTAGGTCGGTAGGATTAATCCTCGCAGGGATTAACTAATCCGCTAATCCCTAATCCCTAATCAAGCTAATCCCACCAGTGCTGACTCAGCACGGTGGATTAATCTTAGGGGAG
529	7.15759e+06	CCTGATCCCGTCTACGATTTCTAATTCAACGCCACATGCCCCATGTCCTGATTAAACCCTAGGATTAATCCTCTAATCGATTAATCCTGGGATTAGAGCACGGCTTAGTCAGCAATCATTTCGGATTAATCCACTGGTAGAAACTAATCCGCCTAATCCTTCTAATCCGTGCTGACTAGGATTAATCCTAATGCTGAGTCAGCACAAAGACACAAGCTAATCATGCTGCATAATCAGCATTAATCCTATAGCTAATCTAATCCTAATTCTAATCCTACTGTCGGGATCTAGGTCGGTAGGATTAATCCTCGCAGGGATTAACTAATCCGCTAATCCCTAATCCCTAATCAAGCTAATCCCACCAGTGCTGACTCAGCACGGTGGATTAATCTTAGGGGAG
530	7.15759e+06	CCTGATCCCGTCTACGATTTCTAATTCAACGCCACATGCCCCATGTCCTGATTAAACCCTAGGATTAATCCTCTAATCGATTAATCCTGGGATTAGAGCACGGCTTAGTCAGCAATCATTTCGGATTAATCCACTGGTAGAAACTAATCCGCCTAATCCTTCTAATCCGTGCTGACTGGGATTAATCCTAATGCTGAGTCAGCACAAAGACACAAGCTAATCATGCTGCATAATCAGCATTAATCCTATAGCTAATCTAATCCTAATTCTAATCCTACTGTGGGGATCTAGGTCGGTAGGATTAATCCTCGCAGGGATTAACTAATCCGCTAATCCCTAATCCCTAATCAAGCTAATCCCACCAGTGCTGACTCAGCACGGTGGATTAATCTTAGGGGAG
531	7.15759e+06	CCTGATCCCGTCTACGATTTCTAATTCAACGCCACATGCCCCATGTCCTGATTAAACCCTAGGATTAATCCTCTAATCGATTAATCCTGGGATTAGAGCACGGCTTAGTCAGCAATCATTTCGGATTAATCCACTGGTAGAAACTAATCCGCCTAATCCTTCTAATCCGTGCTGACTGGGATTAATCCTAATGCTGAGTCAGCACAAAGACACAAGCTAATCATGCTGCATAATCAGCATTAATCCTATAGCTAATCTAATCCTAATTCTAATCCTACTGTGGGGATCTAGGTCGGTAGGATTAATCCTCGCAAGGATTAACTAATCCGCTAATCCCTAATCCCTAATCAAGCTAATCCCACCAGTGCTGACTCAGCACGGTGGATTAATCTTAGGGGAG
532	7.16038e+06	CCTGATCCCGTCTACGATTTCTAATTCAACGCCACATGCCCCATGTCCTGATTAAACCCTAGGATTAATCCTCTAATCGATTAATCCTGGGATTAGAGCACGGCTTAGTCAGCAATCATTTCGGATTAATCCACTGGTAGAAACTAATCCGCCTAATCCTTCTAATCCGTGCTGACTGGGATTAATCCTAATGCTGAGTCAGCACAAAGACACAAGCTAATCATGCTGCATAATCAGCATTAATCCGATAGCTAATCTAATCCTAATTCTAATCCTACTGTGGGGATCTAGGTCGGTAGGATTAATCCTCGCAAGGATTAACTAATCCGCTAATCCCTAATCCCTAATCAAGCTAATCCCACCAGTGCTGACTCAGCACGGTGGATTAATCTTAGGGGAG
533	7.17392e+06	CCTGATCCCGTCTACGATTTCTAATTCAACGCCACATGCCCCATGTCCTGATTAAACCTTAGGATTAATCCTCTAATCGATTAATCCTGGGATTAGAGCACGGCTTAGTCAGCAATAATTTCGGATTAATCCACTGGTAGAAACTAATCCGCCTAATCCTTCTAATCCGTGCTGACTAGGATTAATCCTAATGCTGAGTCAGCACAAAGACACAAGCTAATCATGCTGCATAATCAGCATTAATCCTATAGCTAATCTAATCCTAATTCTAATCCTACTGTCGGGATCTAGGTCGGTAGGATTAATCCTTGCAGGGATTAACTAATCCGCTAATCCCTAATCCCTAATCAAGCTAATCCCACCAGTGCTGACTCAGCACGGTGGATTAATCTTAGGGGAG
534	7.17392e+06	CCTGATCCCGTCTACGATTACTAATTCAACGCCACATGCCCCATGTCCTGATTAAACCGTAGGATTAATCCTCTAATCGATTAATCCTGGGATTAGAGCACGGCTTAGTCAGCAATCATTTCGGATTAATCCACTGGTAGAAACTAATCCGCCTAATCCTTCTAATCCGTGCTGACTAGGATTAATCCTAATGCTGAGTCAGCACAAAGACACAAGCTAATCATGCTGCATAATCAGCATTAATCCTATAGCTAATCTAATCCTAATTCTAATCCTACTGTCGGAATCAAGGTCGGTAGGATTAATCCTCGCAGGGATTAGCTAATCCGCTAATCCCTAATCCCTAATCAAGCTAATCCCAGCAGTGCTGACTCAGCACGGTGGATTAATCTTAGGGGAT
535	7.18391e+06	CCTGATCCCGTCTACGATTTCTAATTCAACGCCACATGCCCCATGTCCTGATTAAACCCTAGGATTAATCCTCTAATCGATTAATCCTGGGATTAGAGCACGGCTTAGTCAGCAATCATTTCGGATTAATCCTCTGGTAGAAACTAATCCGCCTAATCCTTCTAATCCGTGCTGACTGGGATTAATCCTAATGCTGAGTCAGCACAAAGACACAAGCTAATCATGCTGCATAATCAGCATTAATCCTATAGCTAATCTAATCCTAATTCTAATCCTACTGTGGGGATCTAGGTCGGTAGGATTAATCCTCGCAGGGATTAACTAATCCGCTAATCCCTAATCCCTAATCAAGCTAATCCCACCAGTGCTGACTCAGCACGGAGGATTAATCTTAGGGGAG
536	7.18391e+06	CCTGATCCCGTCTACGATTTCTAATTCAACGCCACATGCCCCATGTCCTGATTAATCCCTAGGATTAATCCTCTAATCGATTAATCCTGGGATTAGAGCACGGCTTAGTCAGCAATCAATTCGGATTAATCCACTGGTAGAAACTAATCCGCCTAATCCTTCTAATCCGTGCTGACTGGGATTAATCCTAATGCTGAGTCAGCACAAAGACACAAGCTAATCATGCTGCATAATCAGCATTAATCCTATAGCTAATCTAATCCTAATTCTAATCCTACTGTGGGGATCTAGGTCGGTAGGATTAATCCTCGCAAGGATTAACTAATCCTCTAATCCCTAATCCCTAATCAAGCTAATCCCACCAGTGCTGACTCAGCACGGTGGATTAATCTTAGGGGAG
537	7.18391e+06	CCTGATCCCGTCTACGATTTCTAATTCAACGCCACATGCCCCATGTCCTGATTAATCCCTAGGATTAATCCTCTAATCGATTAATCCTGGGATTAGAGCACGGCTTAGTCAGCAATCAATTCGGATTAATCCACTGGTAGAAACTAATCCGCCTAATCCTTCTAATCCGTGCTGACTGGGATTAATCCTAATGCTGAGTCAGCACAAAGACACAAGCTAATCATGCTGCATAATCAGCATTAATCCTATAGCTAATCTAATCCTAATTCTAATCCTACTGTGGGGATCTAGGTCGGTAGGATTAATCCTCGCAAGGATTAACTAATCCTCTAATCCCTAATCCCTAATCAAGCTAATCCCACCAGTGCTGACTCAGCACGGTGGATTAATCTTAGGGGAG
538	7.18391e+06	CCTGATCCCGTCTACGATTTCTAATTCAACGCCACATGCCCCATGTCCTGATTAATCCCTAGGATTAATCCTCTAATCGATTAATCCTGGGATTAGAGCACGGCTTAGTCAGCAATCAATTCGGATTAATCCACTGGTAGAAACTAATCCGCCTAATCCTTCTAATCCGTGCTGACTGGGATTAATCCTAATGCTGAGTCAGCACAAAGACACAAGCTAATCATGCTGCATAATCAGCATTAATCCTATAGCTAATCTAATCCTAATTCTAATCCTACTGTGGGGATCTAGTTCGGTAGGATTAATCCTCGCAAGGATTAACTAATCCTCTAATCCCTAATCCCTAATCAAGCTAATCCCACCAGTGCTGACTCAGCACGGTGGATTAATCTTAGGGGAG
539	7.18391e+06	CCTGATCCCGTCTACGATTTCTAATTCAACGCCACATGCCCCATGTCCTGATTAATCCCTAGGATTAATCCTCTAATCGATTAATCCTGGGATTAGAGCACGGCTTAGTCAGCAATCAATTCGGATTAATCCACTGTTAGAAACTAATCCGCCTAATCCTTCTAATCCGTGCTGACTGGGATTAATCCTAATGCTGAGTCAGCACAAAGACACAAGCTAATCATGCTGCATAATCAGCATTAATCCTATAGCTAATCTAATCCTAATTCTAATCCTACTGTGGGGATCTAGTTCGGTAGGATTAATCCTCGCAAGGATTAACTAATCCTCTAATCCCTAATCCCTAATCAAGCTAATCCCACCAGTGCTGACTCAGCACGGTGGATTAATCTTAGGGGAG
540	7.34845e+06	CCTGATCCCGTCTACGATTTCTAATTCAACGCCACATGCCCCATGTCCTGATTAATCCCTAGGATTAATCCTCTAATCGATTAATCCTGGGATTAGAGCACGGCTTAGTCAGCAATCAATTCGGATTAATCCACTGGTAGAAACTAATCCGCCTAATCCTTCTAATCCGTGCTGACTGGGATTAATCCTAATGCTGAGTCAGCACAAAGACACAAGCTAATCATGCTGCATAATCAGCATTAATCCTATAGCTAATCTAATCCTAATTCTAATCCTACTGTGGGGATCTAGTTCGGTAGGATTAATCCTCGCAAGGATTAACTAATCCTCTAATCCCTAATCCCTAATCAAGCTAATCCCACCAGTGCTGACTCAGCACGGTGGATTAATCTTAGGGGAG
541	7.34845e+06	CCTGATCCCGTCTACGATTTCTAATTCAACGCCACATGCCCCATGTCCTGATTAATCCCTAGGATTAATCCTCTAATCGATTAATCCTGGGATTAGAGCACGGCTTAGTCAGCAATTAATTCGGATTAATCCACTGGTAGAAACTAATCCGCCTAATCCTTCTAATCCGTGCTGACTGGGATTAATCCTAATGCTGAGTCAGCACAAAGACACAAGCTAATCATGCTGCATAATCAGCATTAATCCTATAGCTAATCTAATCCTAATTCTAATCCTACTGTGGGGATCTAGGTCGGTAGGATTAATCCTCGCAAGGATTAACTAATCCTCTAATCCCTAATCCCTAATCAAGCTAATCCCACCAGTGCTGACTCAGCACGGTGGATTAATCTTAGGGGAG
542	7.34845e+06	CCTGATCCCGTCTACGATTTCTAATTCAACGCCACATGCCCCATGTCCTGATTAATCCCTAGGATTAATCCTCTAATCGATTAATCCTGGGATTAGAGCACGGCTTAGTCAGCAATTAATTCGGATTAATCCACTGGTAGAAACTAATCCGCCTAATCCTTCTAATCCGTGCTGACTGGGATTAATCCTAATGCTGAGTCAGCACAAAGACACAAGCTAATCATGCTGCATAATCAGCATTAATCCTATAGCTAATCTAATCCTAATTCTAATCCTACTGTGGGGATCTAGGTCGGTAGGATTAATCCTCGCAAGGATTAACTAATCCTCTAATCCCTAATCCCTAATCAAGCTAATCCCACCAGTGCTGACTCAGCACGGTGGATTAATCTTAGGGGAG
543	7.34845e+06	CCTGATCCCGTCTACGATTTCTAATTCAACGCCACATGCCCCATGTCCTGATTAATCCCTAGGATTAATCCTCTAATCGATTAATCCTGGGATTAGAGCACGGCTTAGTCAGCAATTAATTCGGATTAATCCACTGGTAGAAACTAATCCGCCTAATCCTTCTAATCCGTGCTGACTGGGATTAATCCTAATGCTGAGTCAGCACAAAGACACAAGCTAATCATGCTGCATAATCAGCATTAATCCTATAGCTAATCTAATCCTAATTCTAATCCTACTGTGGGGATCTAGGTCGGTAGGATTAATCCTCGCAAGGATTAACTAATCCTCTAATCCCTAATCCCTAATCAAGCTAATCCCACCAGTGCTGACTCAGCACGGTGGATTAATCTTAGGGGAG
544	7.41834e+06	CCTGATCCCGTCTACGATTTCTAATTCAACGCCACATGCCCCATGTCCTGATTAATCCCTAGGATTAATCCTCTAATCGATTAATCCTGGGATTAGAGCACGGCTTAGTCAGCAATTAATTCGGATTAATCCACTGGTAGAAACTAATCCGCCTAATCCTTCTAATCCGTGCTGACTGGGATTAATCCTAATGCTGAGTCAGCACAAAGACACAAGCTAATCATGCTGCATAATCAGCATTAATCCTATAGCTAATCTAATCCTAATTCTAATCCTACTGTGGGGATCTAGGTCGGTAGGATTAATCCTCGCAAGGATTAACTAATCCTCTAATCCCTAATCCCTAATCAAGCTAATCCCACCAGTGCTGACTCAGCACGGTGGATTAATCTTAGGGGAG
545	7.41834e+06	CCTGATCCCGTCTACGATTTCTAATTCAACGCCACATGCCCCATGTCCTGATTAATCCCTAGGATTAATCCTCTAATCGATTAATCCTGGGATTAGAGCACGGCTTAGTCAGCGATTAATTCGGATTAATCCACTGGTAGAAACTAATCCGCCTAATCCTTCTAATCCGTGCTGACTGGGATTAATCCTAATGCTGAGTCAGCACAAAGACACAAGCTAATCATGCTGCATAATCAGCATTAATCCTATAGCTAATCTAATCCTAATTCTAATCCTACTGTGGGGATCTAGGTCGGTAGGATTAATCCTCGCAAGGATTAACTAATCCTCTAATCCCTAATCCCTAATCAAGCTAATCCCACCAGTGCTGACTCAGCACGGTGGATTAATCTTAGGGGAG
546	7.41834e+06	CCTGATCCCGTCTACGATTTCTAATTCAACGCCACATGCCCCATGTCCTGATTAATCCCTAGGATTAATCCTCTAATCGATTAATCCTGGGATTAGAGCACGGCTTAGTCAGCGATTAATTCGGATTAATCCACTGGTAGAAACTAATCCGCCTAATCCTTCTAATCCGTGCTGACTGGGATTAATCCTAATGCTGAGTCAGCACAAAGACACAAGCTAATCATGCTGCATAATCAGCATTAATCCTATAGCTAATCTAATCCTAATTCTAATCCTACTGTGGGGATCTAGGTCGGTAGGATTAATCCTCGCAAGGATTAACTAATCCTCTAATCCCTAATCCCTAATCAAGCTAATCCCACCAGTGCTGACTCAGCACGGTGGATTAATCTTAGGGGAG
547	7.41834e+06	CCTGATCCCGTCTACGATTTCTAATTCAACGCCACATGCCCCATGTCCTGATTAATCCCTAGGATTAATCCTCTAATCGATTAATCCTGGGATTAGAGCACGGCTTAGTCAGCGATTAATTCGGATTAATCCACTGGTAGAAACTAATCCGCCTAATCCTTCTAATCCGTGCTGACTGGGATTAATCCTAATGCTGAGTCAGCACAAAGACACAAGCTAATCATGCTGCATAATCAGCATTAATCCTATAGCTAATCTAATCCTAATTCTAATCCTACTGTGGGGATCTAGGTCGGTAGGATTAATCCTCGCAAGGATTAACTAATCCTCTAATCCCTAATCCCTAATCAAGCTAATCCCACCAGTGCTGACTCAGCACGGTGGATTAATCTTAGGGGAG
548	7.4188e+06	CCTGATCCCGTCTACGATTTCTAATTCAACGCCACATGCCCCATGTCCTGATTAATCCCTAGGATTAATCCTCTAATCGATTAATCCTGGGATTAGAGCACGGCTTAGTCAGCGATTAATTCGGATTAATCCACTGGTAGAAACTAATCCGCCTAATCCTTCTAATCCGTGCTGACTGGGATTAATCCTAATGCTGAGTCAGCACAAAGTCACAAGCTAATCATGCTGCATAATCAGCATTAATCCTATAGCTAATCTAATCCTAATTCTAATCCTACTGTGGGGATCTAGGTCGGTAGGATTAATCCTCGCAAGGATTAACTAATCCTCTAATCCCTAATCCCTAATCAAGCTAATCCCACCAGTGCTGACTCAGCACGGTGGATTAATCTTAGGGGAG
549	7.4188e+06	CCTTATCCCGTCTACGATTTCTAATTCAACGCCACATGCCCCATGTCCTGATTAATCCCTAGGATTAATCCTCTAATCGATTAATCCTGGGATTAGAGCACGGCTTAGTCAGCGATTAATTCGGATTAATCCACTGGTAGAAACTAATCCGCCTAATCCTTCTAATCCGTGCTGACTGGGATTAATCCTAATGCTGAGTCAGCACAAAGACACAAGCTAATCATGCTGCATAATCAGCATTAATCCTATAGCTAATCTAATCCTAATTCTAATCCTACTGTGGGGATCTAGGTCGGTAGGATTAATCCTCGCAAGGATTAACTAATCCTCTAATCCCTAATCCCTAATCAAGCTAATCCCACCAGTGCTGACTCAGCACGGTGGATTAATCTTAGGGGAG
550	7.4188e+06	CCTTATCCCGTCTACGATTTCTAATTCAACGCCACATGCCCCATGTCCTGATTAATCCCTAGGATTAATCCTCTAATCGATTAATCCTGGGATTAGAGCACGGCTTAGTCAGCGATTAATTCGGATTAATCCACTGGTAGAAACTAATCCGCCTAATCCTTCTAATCCGTGCTGACTGGGATTAATCCTAATGCTGAGTCAGCACAAAGACACAAGCTAATCATGCTGCATAATCAGCATTAATCCTATAGCTAATCTAATCCTAATTCTAATCCTACTGTGGGGATCTAGGTCGGTAGGATTAATCCTCGCAAGGATTAACTAATCCTCTAATCCCTAATCCCTAATCAAGCTAATCCCACCAGTGCTGACTCAGCACGGTGGATTAATCTTAGGGGAG
551	7.43623e+06	CCTGATCCCGTCTACGATTTCTAATTCAACGCCACATGCCCCATGTCCTGATTAATCCCTAGGATTAATCCTCTAATCGATTAATCCTGGGATTAGAGCACGGCTTAGTCAGCGATTAATTCGGATTAATCCACTGGTAGAAACTAATCCGCCTAATCCTTCTAATCCGTGCTGACTGGGATTAATCCTAATGCTGAGTCAGCACAAAGACACAAGCTAATCATGCTGCATAATCAGCATTAATCCTATAGCTAATCTAATCCTAATTCTAATCCTACTGTGGGGATCTAGGTAGGTAGGATTAATCCTCGCAAGGATTAACTAATCCTCTAATCCCTAATCCCTAATCAAGCTAATCCCACCAGTGCTGACTCAGCACGGTGGATTAATCTTAGAGGAA
552	7.44263e+06	CCTGATCCCGTCTACGATTTCTAATTCAACGCCACATGCCCCATGTCCTGATTAATCCCTAGGATTAATCCTCTAATCGATTAATCCTGGGATTAGAGCACGGCTTAGTCAGCGATTAATTCGGATTAATCCACTGGTAGAAACTAATCCGCCTAATCCTTCTAATCCGTGCTGACTGGGATTAATCCTAATGCTGAGTCAGCACAAAGACACAAGCTAATCATGCTGCATAATCAGCATTAATCCTATAGCTAATCTAATCCTAATTCTAATCCTACTGTGGGAATCTAGGTCGGTAGGATTAATCCTCGCAAGGATTAACTAATCCTCTAATCCCTAATCCCTAATCAAGCTAATCCCACCAGTGCTGACTCAGCACGGTGGATTAATCTTAGGGGAG
553	7.44263e+06	CCTGATCCCGTCGACGAATTCTAATTCAACGCCACATGCCCCATGTCCGGATTAATCCCTAGGATTAATCCTCTAATCGATTAATCCTGGGATTAGAGCACGGCTTAGTCAGCGATTAATTCGGATTAATCCACTGGTAGAAACTAATCCGCCTAATCCTTCTAATCCGTGCTGACTGGGATTAATCCTAATGCTGAGTCAGCACAGAGACACAAGCTAATCATGCTGCATAATCAGCATTAATCCTATAGCTAATCTAATCCTAATTCTAATCCTACTGTGGGGATCTAGGTCGGTAGGATTAATCCTCGCAAGGATTAACTAATCCTCTAATCCCTAATCCCTAATCAAGCTAATCCCACCAGTGCTGACTCAGCACGGTGGATTAATCTTAGGGGAG
554	7.44263e+06	CCTGATCCCGTCGACGAATTCTAATTCAACGCCACATGCCCCATGTCCGGATTAATCCCTAGGATTAATCCTCTAATCGATTAATCCTGGGATTAGAGCACGGCTTAGTCAGCGATTAATTCGGATTAATCCACTGGTAGAAACTAATCCGCCTAATCCTTCTAATCCGTGCTGACTGGGATTAATCCTAATGCTGAGTCAGCACAGAGACACAAGCTAATCATGCTGCATAATCAGCATTAATCCTATAGCTAATCTAATCCTAATTCTAATCCTACTGTGGGGATCTAGGTCGGTAGGATTAATCCTCGCAAGGATTAACTAATCCTCTAATCCCTAATCCCTAATCAAGCTAATCCCACCAGTGCTGACTCAGCACGGTGGATTAATCTTAGGGGAG
555	7.44263e+06	CCTGATCCCGTCGACGAATTCTAATTCAACGCCACATGCCCCATGTCCGGATTAATCCCTAGGATTAATCCTCTAATCGATTAATCCTGGGATTAGAGCACGGCTTAGTCAGCGATTAATTCGGATTAATCCACTGGTAGAAACTAATCCGCCTAATCCTTCTAATCCGTGCTGACTGGGATTAATCCTAATGCTGAGTCAGCACAGAGACACAAGCTAATCATGCTGCATAATCAGCATTAATCCTATAGCTAATCTAATCCTAATTCTAATCCTACTGTGGGGATCTAGGTCGGTAGGATTAATCCTCGCAAGGATTAACTAATCCTCTAATCCCTAATCCCTAATCAAGCTAATCCCACCAGTGCTGACTCAGCACGGTGGATTAATCTTAGGGGAG
556	7.44263e+06	CCTGATCCCGTCGACGAATTCTAATTCAACGCCACATGCCCCATGTCCGGATTAATCCCTAGGATTAATCCTCTAATCGATTAATCCTGGGATTAGAGCACGGCTTAGTCAGCGATTAATTCGGATTAATCCACTGGTAGAAACTAATCCGCCTAATCCTTCTAATCCGTGCTGACTGGGATTAATCCTAATGCTGAGTCAGCACAGAGACACAAGCTAATCATGCTGCATAATCAGCATTAATCCTATAGCTAATCTAATCCTAATTCTAATCCTACTGTGGGGATCTAGGTCGGTAGGATTAATCCTCGCAAGGATTAACTAATCCTCTAATCCCTAATCCCTAATCAAGCTAATCCCACCAGTGCTGACTCAGCACGGTGGATTAATCTTAGGGGAG
557	7.44263e+06	CCTGATCCCGTCGACGAATTCTAATTCAACGCCACATGCCCCATGTCCGGATTAATCCCTAGGATTAATCCTCTAATCGATTAATCCTGGGATTAGAGCACGGCTTAGTCAGCGATTAATTCGGATTAATCCACTGGTAGAAACTAATCCGCCTAATCCTTCTAATCCGTGCTGACTGGGATTAATCCTAATGCTGAGTCAGCACAGAGACACAAGCTAATCATGCTGCATAATCAGCATTAATCCTATAGCTAATCTAATCCTAATTCTAATCCTACTGTGGGGATCTAGGTCGGTAGGATTAATCCTCGCAAGGATTAACTAATCCTCTAATCCCTAATCCCTAATCAAGCTAATCCCACCAGTGCTGACTCAGCACGGTGGATTAATCTTAGGGGAG
558	7.44263e+06	CCTGATCCCGTCGACGAATTCTAATTCAACGCCACATGCCCCATGTCCGGATTAATCCCTAGGATTAATCCTCTAATCGATTAATCCTGGGATTAGAGCACGGCTTAGTCAGCGATTAATTCGGATTAATCCACTGGTAGAAACTAATCCGCCTAATCCTTCTAATCCGTGCTGACTGGGATTAATCCTAATGCTGAGTCAGCACAGAGACACAAGCTAATCATGCTGCATAATCAGCATTAATCCTATAGCTAATCTAATCCTAATTCTAATCCTACTGTGGGGATCTAGGTCGGTAGGATTAATCCTCGCAAGGATTAACTAATCCTCTAATCCCTAATCCCTAATCAAGCTAATCCCACCAGTGCTGACTCAGCACGGTGGATTAATCTTAGGGGAG
559	7.44263e+06	CCTGATCCCGTCGACGAATTCTAATTCAACGCCACATGCCCCATGTCCGGATTAATCCCTAGGATTAATCCTCTAATCGATTAATCCTGGGATTAGAGCACGGCTTAGTCAGCGATTAATTCGGATTAATCCACTGGTAGAAACTAATCCGCCTAATCCTTCTAATCCGTGCTGACTGGGATTAATCCTAATGCTGAGTCAGCACAGAGACACAAGCTAATCATGCTGCATAATCAGCATTAATCCTATAGCTAATCTAATCCTAATTCTAATCCTACTGTGGGGATCTAGGTCGTTAGGATTAATCCTCGCAAGGATTAACTAATCCTCTAATCCCTAATCCCTAATCAAGCTAATCCCACCAGTGCTGACTCAGCACGGTGGATTAATCTTAGGGGAG
560	7.44263e+06	CCTGATCCCGTCGACGAATTCTAATTCAACGCCACATGCCCCATGTCCGGATTAATCCCTAGGATTAATCCTCTAATCGATTAATCCTGGGATTAGAGCACGGCTTAGTCAGCGATTAATTCGGATTAATCCACTGGTAGAAACTAATCCGCCTAATCCTTCTAATCCGTGCTGACTGGGATTAATCCTAATGCTGAGTCAGCACAGAGACACAAGCTAATCATGCTGCATAATCAGCATTAATCCTATAGCTAATCTAATCCTAATTCTAATCCTACTGTGGGGATCTAGGTCGGTAGGATTAATCCTCGCAAGGATTAACTAATCCTCTAATCCCTAATCCCTAATCAAGCTAATCCCACCAGTGCTGACTCAGCACGGTGGATTAATCTTAGGGGAG
561	7.44263e+06	CCTGATCCCGTCGACGAATTCTAATTCAACGCCACATGCCCCATATCCGGATTAATCCCTAGGATTAATCCTCTAATCGATTAATCCTGGGATTAGAGCACGGCTTAGTCAGCGATTAATTCGGATTAATCCACTGGTAGAAGCTAATCCGCCTAATCCTTCTAATCCGTGCTGACTGGGATTAATCCTAATGCTGAGTCAGCACAGAGACACAAGCTAATCATGCTGCATAATCAGCATTAATCCTATAGCTAATCTAATCCTAATTCTAATCCTACTGTGGGGATCTAGGTCGGTAGGATTAATCCTCGCAAGGATTAACTAATCCTCTAATCCCTAATCCCTAATCAAGCTAATCCCACCAGTGCTGACTCAGCACGGTGGATTAATCTTAGGGGAG
562	7.44263e+06	CCTGATCCCGTCGACGAATTCTAATTCAACGCCACATGCCCCATGTCCGGATTAATCCCTAGGATTAATCCTCTAATCGATTAATCCTGGGATTAGAGCACGGCTTAGTCAGCGATTAATTCGGATTAATCCACTGGTAGAAACTAATCCGCCTAATCCTTCTAATCCGTGCTGACTGGGATTAATCCTAATGCTGAGTCAGCACAGAGACACAAGCTAATCATGCTGCATAATCAGCATTAATCCTATAGCTAATCTAATCCTAATTCTAATCCTACTGTGGGGATCTAGGTCGGTAGGATTAATCCTCGCAAGGATTAACTAATCCTCTAATCCCTAATCCCTAATCAAGCTAATCCCACCAGTGCTGACTCAGCACGGTGGATTAATCTTAGGGGAG
563	7.44263e+06	CCTGATCCCGTCGACGAATTCTAATTCAACGCCACATGCCCCATATCCGGATTAATCCCTAGGATTAATCCTCTAATCGATTAATCCTGGGATTAGAGCACGGCTTAGTCAGCGATTAATTCGGATTAATCCACTGGTAGAAGCTAATCCGCCTAATCCTTCTAATCCGTGCTGACTGGGATTAATCCTAATGCTGAGTCAGCACAGAGACACAAGCTAATCATGCTGCATAATCAGCATTAATCCTATAGCTAATCTAATCCTAATTCTAATCCTACTGTGGGGATCTAGGTCGGTAGGATTAATCCTCGCAAGGATTAACTAATCCTCTAATCCCTAATCCCTAATCAAGCTAATCCCACCAGTGCTGACTCAGCACGGTGGATTAATCTTAGGGGAG
564	7.44263e+06	CCTGATCCCGTCGACGAATTCTAATTCAACGCCACATGCCCCATGTTCGGATTAATCCCTGGGATTAATCCTCTAATCGATTAATCCTGGGATTAGAGCACGGCTTAGTCAGCGATTAATTCGGATTAATCCACTGGTAGAAACTAATCCACCTAATCCTTCTAATCCGTGCTGACTGGGATTAATCCTAATGCTGAGTCAGCACAGAGACACAAGCTAATCATGCTGCATAATCAGCATTAATCCTATAGCTAATCTAATCCTAATTCTAATCCTACTGTGGGGATCAAGGTCGGTAGGATTAATCCTCGCAAGGATTAACTAATCCTCTAATCCCTAATCCCTAATCAAGCTAATCCCACCAGTGCTGACTCAGCACGGTGGATTAATCTTAGGGGAG
565	7.44263e+06	CCTGATCCCGTCGACGAATTCTAATTCAACGCCACATGCCCCATGTTCGGATTAATCCCTGGGATTAATCCTCTAATCGATTAATCCTGGGATTAGAGCACGGCTTAGTCAGCGATTAATTCGGATTAATCCACTGGTAGAAACTAATCCACCTAATCCTTCTAATCCGTGCTGACTGGGATTAATCCTAATGCTGAGTCAGCACAGAGACACAAGCTAATCATGCTGCATAATCAGCATTAATCCTATAGCTAATCTAATCCTAATTCTAATCCTACTGTGGGGATCAAGGTCGGTAGGATTAATCCTCGCAAGGATTAACTAATCCTCTAATCCCTAATCCCTAATCAAGCTAATCCCACCAGTGCTGACTCAGCACGGTGGATTAATCTTAGGGGAG
566	7.44263e+06	CCTGATCCCGTCGACGAATTCTAATTCAACGCCACATGCCCCATGTTCGGATTAATCCCTGGGATTAATCCTCTAATCGATTAATCCTGGGATTAGAGCACGGCTTAGTCAGCGATTAATTCGGATTAATCCACTGGTAGAAACTAATCCACCTAATCCTTCTAATCCGTGCTGACTGGGATTAATCCTAATGCTGAGTCAGCACAGAGACACAAGCTAATCATGCTGCATAATCAGCATTAATCCTATAGCTAATCTAATCCTAATTCTAATCCTACTGTGGGGATCAAGGTCGGTAGGATTAATCCTCGCAAGGATTAACTAATCCTCTAATCCCTAATCCCTAATCAAGCTAATCCCACCAGTGCTGACTCAGCACGGTGGATTAATCTTAGGGGAG
567	7.44263e+06	CCTGATCCCGTCGACGAATTCTAATTCAACGCCACATGCCCCATGTTCGGATTAATCCCTGGGATTAATCCTCTAATCGATTAATCCTGGGATTAGAGCACGGCTTAGTCAGCGATTAATTCGGATTAATCCACTGGTAGAAACTAATCCACCTAATCCTTCTAATCCGTGCTGACTGGGATTAATCCTAATGCTGAGTCAGCACAGAGACACAAGCTAATCATGCTGCATAATCAGCATTAATCCTATAGCTAATCTAATCCTAATTCTAATCCTACTGTGGGGATCAAGGTCGGTAGGATTAATCCTCGCAAGGATTAACTAATCCTCTAATCCCTAATCCCTAATCAAGCTAATCCCACCAGTGCTGACTCAGCACGGTGGATTAATCTTAGGGGAG
568	7.44263e+06	CCTGATCCCGTCGACGAATTCTAATTCAACGCCACATGCCCCATGTTCGGATTAATCCCTGGGATTAATCCTCTAATCGATTAATCCTGGGATTAGAGCACGGCTTAGTCAGCGATTAATTCGGATTAATCCACTGGTAGAAACTAATCCACCTAATCCTTCTAATCCGTGCTGACTGGGATTAATCCTAATGCTGAGTCAGCACAGAGACACAAGCTAATCATGCTGCATAATCAGCATTAATCCTATAGCTAATCTAATCCTAATTCTAATCCTACTGTGGGGATCAAGGTCGGTAGGATTAATCCTCGCAAGGATTAACTAATCCTCTAATCCCTAATCCCTAATCAAGCTAATCCCACCAGTGCTGACTCAGCACGGTGGATTAATCTTAGGGGAG
569	7.45462e+06	CCTGATCCCTTCGACGAATTCTAATTCAACGCCACATGCCCCATGTCCGGATTAATCCCTAGGATTAATCCTCTAATCGATTAATCCTGGGATTAGAGCACGGCTTAGTCAGCGATTAATTCGGATTAATCCACTGGTAGAAACTAATCCGCCTAATCCTTCTAATCCGTGCTGACTGGGATTAATCCTAATGCTGAGTCAGCACAGAGACACAAGCTAATCATGCTGCATAATCAGCATTAATCCTATAGCTAATCTAATCCTAATTCTAATCCTACTGTGGAGATCTAGGTCGGTAGGATTAATCCTCGCAAGGATTAACTAATCCTCTAATCCCTAATCCCTAATCAAGCTAATCCCACCAGTGCTGACTCAGCACGGAGGATTAATCTTAGGGGAG
570	7.45462e+06	CCTGATCCCGTCGACGAATTCTAATTCAACGCCACATGCCCCATGTTCGGATTAATCCCTGGGATTAATCCTCTAATCGATTAATCCTGGGATTAGAGCACGGCTTAGTCAGCGATTAATTCGGATTAATCCACTGGTAGAAACTAATCCACCTAATCCTTCTAATCCGTGCTGACTGGGATTAATCCTAATGCTGAGTCAGCACAGAGACACAAGCTAATCATGCTGCATAATCAGCATTAATCCTATAGCTAATCTAATCCTAATTCTAATCCTACTGTGGGGATCAAGGTCGGTAGGATTAATCCTCGCAAGGATTAACTAATCCTCTAATCCCTAATCCCTAATCAAGCTAATCCCACCAGTGCTGACTCAGCACGGTGGATTAATCATAGGGGAG
571	7.45462e+06	CCTGATCCCGTCGACGAATTCTAATTCAACGCCACATGCCCCATGTTCGGATTAATCCCTGGGATTAATCCTCTAATCGATTAATCCTGGGATTAGAGCACGGCTTAGTCAGCGATTAATTCGGATTAATCCACTGGTAGAAACTAATCCACCTAATCCTTCTAATCCGTGCTGACTGGGATTAATCCTAATGCTGAGTCAGCACAGAGACACAAGCTAATCATGCTGCATAATCAGCATTAATCCTATAGCTAATCTAATCCTAATTCTAATCCTACTGTGGGGATCAAGGTCGGTAGGATTAATCCTCGCAAGGATTAACTAATCCTCTAATCCCTAATCCCTAATCAAGCTAATCCCACCAGTGCTGACTCAGCACGGTGGATTAATCATAGGGGAG
572	7.45462e+06	CCTGATCCCGTCGACGAATTCTAATTCAACGCCACATGCCCCATGTTCGGATTAATCCCTGGGATTAATCCTCTAATCGATTAATCCTGGGATTAGAGCACGGCTTAGTCAGCGATTAATTCGGATTAATCCACTGGTAGAAACTAATCCACCTAATCCTTCTAATCCGTGCTGACTGGGATTAATCCTAATGCTGAGTCAGCACAGAGACACAAGCTAATCATGCTGCATAATCAGCATTAATCCTATAGCTAATCTAATCCTAATTCTAATCCTACTGTGGGGATCAAGGTCGGTAGGATTAATCCTAGCAAGGATTAACTAATCCTCTAATCCCTAATCCCTAATCAAGCTAATCCCACCAGTGCTGACTCAGCACGGTGGATTAATCATAGGGGAG
573	7.45462e+06	CCTGATCCCGTCGACGAATTCTAATTCAACGCCACAAGCCCCATGTTCGGATTAATCCCTGGGATTAATCCTCTAATCGATTAATCCTGGGATTAGAGCACGGCTTAGTCAGCGATTAATTCGGATTAATCCACTGGTAGAAACTAATCCACCTAATCCTTCTAATCCGTGCTGACTGGGATTAATCCTAATGCTGAGTCAGCACAGAGACACAAGCTAATCATGCTGCATAATCAGCATTAATCCTATAGCTAATCTAATCCTAATTCTAATCCTACTGTGGGGATCAAGGTCGGTAGGATTAATCCTCGCAAGGATTAACTAATCCTCTAATCCCTAATCCCTAATCAAGCTAATCCCACCAGTGCTGACTCAGCACGGTGGATTAATCATAGGGGAG
574	7.45462e+06	CCTGATCCCGTCGACGAATTCTAATTCAACGCCACATGCCCCATGTTCGGATTAATCCCTGGGATTAATCCTCTAATCGATTAATCCTGGGATTAGAGCACGGCTTAGTCAGCGATTAATTCGGATTAATCCACTGGTAGAAACTAATCCACCTAATCCTTCTAATCCGTGCTGACTGGGATTAATCCTAATGCTGAGTCAGCAAAGAGACACAAGCTAATCATGCTGCATAATCAGCATTAATCCTATAGCTAATCTAATCCTAATTCTAATCCTACTGTGGGGATCAAGGTCGGTAGGATTAATCCTCGCAAGGATTAACTAATCCTCTAATCCCTAATCCCTAATCAAGCTAATCCCACCAGTGCTGACTCAGCACGGTGGATTAATCATAGGGGAG
575	7.4734e+06	CCTGATCCCGTCGACGAATTCTAATTCAACGCCACATGCCCCATGTTCGGATTAATCCCTGGGATTAATCCTCTAATCGATTAATCCTGGGATTAGAGCACGGCTTAGTCAGCGATTAATTCGGATTAATCCACTGGTAGAAACTAATCCACCTAATCCTTCTAATCCGTGCTGACTGGGATTAATCCTAATGCTGAGTCAGCACAGAGACACAAGCTAATCATGCTGCATAATCAGCATTAATCCTATAGCTAATCTAATCCTAATTCTAATCCTACTGTGGGGATCAAGGTCGGTAGGATTAATCCTCGCAAGGATTAACTAATCCTCTAATCCCTAATCCCTAATCAAGCTAATCCCACCAGTGCTGACTCAGCACGGTGGATTAATCATAGGGGAG
576	7.4734e+06	CCTGATCCCGTCGACGAATTCTAATTCAACGCCACAAGCCCCATGTTCGGATTAATCCCTGGGATTAATCCTCTAATCGATTAATCCTGGGATTAGAGCACGGCTTAATCAGCGATTAATTCGGATTAATCCACTGGTAGAAACTAATCCACCTAATCCTTCTAATCCGTGCTGACTGGGATTAATCCTAATGCTGAGTCAGCACAGAGACACAAGCTAATCATGCTGCATAATCAGCATTAATCCTATAGCTAATCTAATCCTAATTCTAATCCTACTGTGGGGATCAAGGTGGGTAGGATTAATCCTCGCAAGGATTAACTAATCCTCTAATCCCTAATCCCTAATCAAGCTAATCCTACCAGTGCTGACTCAGCACGGTGGATTAATCATAGGGGAG
577	7.4734e+06	CCTGATCCCGTCGACGAATTCTAATTCAACGCCACAAGCCCCATGTTCGGATTAATCCCTGGGATTAATCCTCTAATCGATTAATCCTGGGATTAGAGCACGGCTTAATCAGCGATTAATTCGGATTAATCCACTGGTAGAAACTAATCCACCTAATCCTTCTAATCCGTGCTGACTGGGATTAATCCTAATGCTGAGTCAGCACAGAGACACAAGCTAATCATGCTGCATAATCAGCATTAATCCTATAGCTAATCTAATCCTAATTCTAATCCTACTGTGGGGATCAAGGTGGGTAGGATTAATCCTCGCAAGGATTAACTAATCCTCTAATCCCTAATCCCTAATCAAGCTAATCCTACCAGTGCTGACTCAGCACGGTGGATTAATCATAGGGGAG
578	7.50679e+06	CCTGATCCCGTCGACGAATTCTAATTCAACGCCACATGCCCCATGTTCGGATTAATCCCTGGGATTAATCCTCTAATCGATTAATCCTGGGATTAGAGCACGGCTTAGTCAGCGATTAATTCGGATTAATCCACTGGTAGAAACTAATCCACCTAATCCTTCTAATCCGTGCTGACTGGGATTAATCCTAATGCTGAGTCAGCAAAGAGACACAAGCTAATCATGCTGCATAATCAGCATTAATCCTATAGCTAATCTAATCCTAATTCTAATCCTACTGTGGGGATGAAGGTCGGTAGGATTAATCCTCGCAAGGATTAACTAATCCTCTAATCCCTAATCCCTAATCAAGCTAATCCCACCAGTGCTGACTCAGCACGGTGGATTAATCATAGGGGAT
579	7.50679e+06	CCTGATCCCGTCGACTAATTCTAATTCAACGCCACATGCCCCATGTTCGGATTAATCCCTGGGATTAATCCTCTAATCGATTAATCCTGGGATTAGAGCACGGCTTAGTCAGCGATTAATTCGGATTAATCCACTGGTAGAAACTAATCCACCTAATCCTTCTAATCCGTGCTGACTGGGATTAATCCTAATGCTGAGTCAGCACAGAGACACAAGCTAATCATGCTGCATAATCAGCATTAATCCTATAGCTAATCTAATCCTAATTCTAATCCTACTGTGGGGATCAAGGTCGGTAGGATTAATCCTCGCAAGGATTAACTAATCCTCTAATCCCTAATCCCTAATCATGCTAATCCCACCAGTGCTGACTCAGCACGGTGGATTAATCATAGGGGAG
580	7.74841e+06	CCTGATCCCGTCGACGAATTCTAATTCAACGCCACATGTCCCATGTTCGGATTAATCCCTGGGATTAATCCTCTAATCGATTAATCCTGGGATTAGAGCACGGCTTAGTCAGCGATTAATTCGGATTAATCCACTGGTAGAAACTAATCCACCTAATCCTTCTAATCCGTGCTGACTGGGATTAATCCTAATGCTGAGTCAGCAAAGAGACACAAGCTAATCATGCTGCATAATCAGCATTAATCCTGTAGCTAATCTAATCCTAATTCTAATCCTACTGTGGGGATCAAGGTCGGTAGGATTAATCCTCGCAAGGATTAACTAATCCTCTAATCCCTAATCCCTAATCAAGCTAATCCCACCAGTGCTGACTCAGCACGGTGGATTAATCATAGGGGAT
581	7.74841e+06	CCTGATCCCGTCTACGAATTCTAATTCAACGCCACATGCCCCATGTTCGGATTAATCCCTGGGATTAATCCTCTAATCGATTAATCCTGGGATTAGAGCACGGCTTAGTCAGCGATTAATTCGGATTAATCCACTGGTAGAAACTAATCCACCTAATCCTTCTAATCCGTGCTGACTGGGATTAATCCTAATGCTGAGTCAGCACAGAGACACAAGCTAATCATGCTGCATAATCAGCATTAATCCTATAGCTAATCTAATCCTAATTCTAATCCTACTGTGGGGATCAGGGTCGGTAGGATTAATCCACGCAAGGATTAACTAATCCTCTAATCCCTAATCCCTAATCAAGCTAATCCCACCAGTGCTGACTCAGCACGGTGGATTAATCATAGGGGAG
582	7.74841e+06	CCTGATCCCGTCTACGAATTCTAATTCAACGCCACATGCCCCATGTTCGGATTAATCCCTGGGATTAATCCTCTAATCGATTAATCCTGGGATTAGAGCACGGCTTAGTCAGCGATTAATTCGGATTAATCCACTGGTAGAAACTAATCCACCTAATCCTTCTAATCCGTGCTGACTGGGATTAATCCTAATGCTGAGTCAGCACAGAGACACAAGCTAATCATGCTGCATAATCAGCATTAATCCTATAGCTAATCTAATCCTAATTCTAATCCTACTGTGGGGATCAGGGTCGGTAGGATTAATCCACGCAAGGATTAACTAATCCTCTAATCCCTAATCCCTAATCAAGCTAATCCCACCAGTGCTGACTCAGCACGGTGGATTAATCATAGGGGAG
583	7.74841e+06	CCTGATCCCGTCGACGAATTCTAATTCAACGCCACATGCCCCATGTTCGGATTAATCCCTGGGATTAATCCTCTAATCGATTAATCCTGGGATTAGAGCACGGCTTAGTCAGCGATTAATTCGGATTAATCCACTGGTAGAAACTAATCCACCTAATCCTTCTAATCCGTGCTGACTGGGATTAATCCTAATGCTGAGTCAGCACAGAGACACAAGCTAATCATGCTGCATAATCAGCATTAATCCTATAGCTAATCTAATCCTAATTCTAATCCTACTGTGGGGATCAGGGTCGGTAGGATTAATCCACGCAAGGATTAACTAATCCTCTAATCCCTAATCCCTAATCAAGCTAATCCCACCAGTGCTGACTCAGCACGGTGGATTAATCATAGGGGAG
584	7.74841e+06	CCTGATCCCGTCGACGAATTCTAATTCAACGCCACATGCCCCATGTTCGGATTAATCCCTGGGATTAATCCTCTAATCGATTAATCCTGGGATTAGAGCACGGCTTAGTCAGCGATTAATTCGGATTAATCCACTGGTAGAAACTAATCCACCTAATCCTTCTAATCCGTGCTGACTGGGATTAATCCTAATGCTGAGTCAGCACAGAGACACAAGCTAATCATGCTGCATAATCAGCATTAATCCTATAGCTAATCTAATCCTAATTCTAATCCTACTGTGGGGATCAGGGTCGGTAGGATTAATCCACGCAAGGATTAACTAATCCTCTAATCCCTAATCCCTAATCAAGCTAATCCCACCAGTGCTGACTCAGCACGGTGGATTAATCATAGGGGAG
585	7.74841e+06	CCTGATCCCGTCGACGAATTCTAATTCAACGCCACATGCCCCATGTTCGGATTAATCCCTGGGATTAATCCTCTAATCGATTAATCCTGGGATTAGAGCACGGCTTAGTCAGCGATTAATTCGGATTAATCCACTGGTAGAAACTAATCCACCTAATCCTTCTAATCCGTGCTGACTGGGATTAATCCTAATGCTGAGTCAGCACAGAGACACAAGCTAATCATGCTGCATAATCAGCATTAATCCTATAGCTAATCTAATCCTAATTCTAATCCTACTGTGGGGATCAGGGTCGGTAGGATTAATCCACGCAAGGATTAACTAATCCTCTAATCCCTAATCCCTAATCAAGCTAATCCCACCAGTGCTGACTCAGCACGGTGGATTAATCATAGGGGAA
586	7.74841e+06	CCTGATCCCGTCGACGAATTCTAATTCAACGCCACATGCTCCATGTTCGGATTAATCCCTGGGATTAATCCTCTAATCGATTAATCCTGGGATTAGAGTACGGCTTAGTCAGCGATTAATTCGGATTAATCCACTGGTAGAAACTAATCCACCTAATCCTTCTAATCCGTGCTGACTGGGATTAATCCTAATGCTGAGTCAGCACAGAGACACAAGCTAATCATGCTGCATAATCAGCATTAATCCTATAGCTAATCTAATCCTAATTCTAATCCTACTGTGGGGATCAGGGTCGGTAGGATTAATCCACGCAAGGATTAACTAATCCTCTAATCCCTAATCCCTAATCAAGCTAATCCCACCAGTGCTGACTCAGCACGGTGGATTAATCATAGGGGAG
587	7.74841e+06	CCTGATCCCGTCTACGAATTCTAATTCAACGCCACATGCCCCATGTTCGGATTAATCCCTGGGATTAATCCTCTAATCGATTAATCCTGGGATTAGAGCACGGCTTAGTCAGCGATTAATTCGGATTAATCCACTGGTAGAAACTAATCCACCTAATCCTTCTAATCCGTGCTGACTGGGATTAATCCTAATGCTGAGTCAGCACAGAGACGCAAGCTAATCATGCTGCATAATCAGCATTAATCCTATAGCTAATCTAATCCTAATTCTAATCCTACTGTGGGGATCAGGGTCGGTAGGATTAATCCACGCAAGGATTAACTAATCCTCTAATCCCTAATCCCTAATCAAGCTAATCCCACCAGTGCTGACTCAGCACGGTGGATTAATCATAGGGGAG
588	7.74841e+06	CCTGATCCCGTCGACGAATTCTAATTCAACGCCACATGCCCCATGTTAGGATTAATCCCTGGGATTAATCCTCTAATCGATTAATCCTGGGATTAGAGCACGGCTTAGTCAGCGATTAATTCGGATTAATCCACTGGTAGAAACTAATCCACCTAATCCTTCTAATCCGTGCTGACTGGGATTAATCCTAATGCTGAGTCAGCACAGAGACACAAGCTAATCATGCTGCATAATCAGCATTAATCCTATAGCTAATCTAATCCTAATTCTAATCCTACTGTGGGGATCAGGGTCGGTAGGATTAATCCACGCAAGGATTAACTAATCCTCTAATCCCTAATCCCTAATCAAGCTAATCCCACCAGTGCTGACTCAGCATGGTGGATTAATCATAGGGGAG
589	7.74841e+06	CCTGATCCCGTCTACGAATTCTAATTCAACGCCACATGCCCCATGTTCGGATTAATCCCTGGGATTAATCCTCTAATCGATTAATCCTGGGATTAGAGCACGGCTTAGTCAGCGATTAATTCGGATTAATCCACTGGTAGAAACTAATCCACCTAATCCTTCTAATCCGTGCTGACTGGGATTAATCCTAATGCTGAGTCAGCACAGAGACGCAAGCTAATCATGCTGCATAATCAGCATTAATCCTATAGCTAATCTAATCCTAATTCTAATCCTACTGTGGGGATCAGGGTCGGTAGGATTAATCCACGCAAGGATTAACTAATCCTCTAATCCCTAATCCCTAATCAAGCTAATCCCACCAGTGCTGACTCAGCACGGTGGATTAATCATAGGGGAG
590	7.77586e+06	CCTGATCCCGTCTACGAATTCTAATTCAACGCCACATGCCCCATGTTCGGATTAATCCCTGGGATTAATCCTCTAATCGATTAATCCTGGGATTAGAGCACGGCTTAGTCAGCGATTAATTCGGATTAATCCACTGGTAGAAACTAATCCACCTAATCCTTCTAATCCGTGCTGACTGGGATTAATCCTAATGCTGAGTCAGCACAGAGACGCAAGCTAATCATGCTGCATAATCAGCATTAATCCTATAGCTAATCTAATCCTAATTCTAATCCTACTGTGGGGATCAGGGTCGGTAGGATTAATCCACGCAAGGATTAACTAATCCTCTAATCCCTAATCCCTAATCAAGCTAATCCCACCAGTGCTGACTCAGCACGGTGGATTAATCATAGGGGAG
591	7.7816e+06	CCTGATCCCGTCTACGAATTCTAATTCAACTCCACATGCCCCATGTTCGGATTAATCCCTGGGATTAATCCTCTAATCGATTAATCCTGGGATTAGAGCACGGCTTAGTCAGCGATTAATTCGGATTAATCCACTGGTAGAAACTAATCCACCTAATCCTTCTAATCCGTGCTGACTGGGATTAATCCTAATGCTGAGTCAGCACAGAGACACAAGCTAATCATGCTGCATAATCAGCATTAATCCTATAGCTAATCTAATCCTAATTCTAATCCTACTGTGGGGATAAGGGTCGGTAGGATTAATCCACGCAAGGATTAGCTAATCCTCTAATCCCTAATCCCTAATCAAGCTAATCCCACTAGTGCTGACTCAGCACGGTGGATTAATCATAGGGGAG
592	7.7816e+06	CCTGATCCCGTCTACGAATTCTAATTCAACTCCACATGCCCCATGTTCGGATTAATCCCTGGGATTAATCCTCTAATCGATTAATCCTGGGATTAGAGCACGGCTTAGTCAGCGATTAATTCGGATTAATCCACTGGTAGAAACTAATCCACCTAATCCTTCTAATCCGTGCTGACTGGGATTAATCCTAATGCTGAGTCAGCACAGAGACACAAGCTAATCATGCTGCATAATCAGCATTAATCCTATAGCTAATCTAATCCTAATTCTAATCCTACTGTGGGGATAAGGGTCGGTAGGATTAATCCACGCAAGGATTAGCTAATCCTCTAATCCCTAATCCCTAATCAAGCTAATCCCACTAGTGCTGACTCAGCACGGTGGATTAATCATAGGGGAG
593	7.7816e+06	CCTGATCCCGTCTACGAATTCTAATTCAACTCCACATGCCCCATGTTCGGATTAATCCCTGGGATTAATCCTCTAATCGATTAATCCTGGGATTAGAGCACGGCTTAGTCAGCGATTAATTCGGATTAATCCACTGGTAGAAACTAATCCACCTAATCCTTCTAATCCGTGCTGACTGGGATTAATCCTAATGCTGAGTCAGCACAGAGACACAAGCTAATCATGCTGCATAATCAGCATTAATCCTATAGCTAATCTAATCCTAATTCTAATCCTACTGTGGGGATAAGGGTCGGTAGGATTAATCCACGCAAGGATTAGCTAATCCTCTAATCCCTAATCCCTAATCAAGCTAATCCCACTAGTGCTGACTCAGCACGGTGGATTAATCATAGGGGAG
594	7.8199e+06	CCTGATCCCGTCTACGAATTCTAATTCAACTCCACATGCCCCATGTTCGGATTAATCCCTGGGATTAATCCTCTAATCGATTAATCCTGGGATTAGAGCACGGCTTAGTCAGCGATTAATTCGGATTAATCCACTGGTAGAAACTAATCCACCTAATCCTTCTAATCCGTGCTGACTGGGATTAATCCTAATGCTGAGTCAGCACAGAGACACAAGCTAATCATGCTGCATAATCAGCATTAATCCTATAGCTAATCTAATCCTAATTCTAATCCTACTGTGGGGATCAGGGTCGGTAGGATTAATCCACGCAAGGATTAGCTAATCCTCTAATCCCTAATCCCTAATCAAGCTAATCCCACCAGTGCTGACTCAGCACGGTGGATTAATCATAGGGGAG
595	7.8199e+06	CCTGATCCTGTCTACGAATTCTAATTCAACGCCACATGCCACATGTTCGGATTAATCCCTGGGATTAATCCTCTAATCGATTAATCCTGGGATTAGAGCACGGCTTAGTCAGCGATTAATTCGGATTAATCCACTGGTAGAAACTAATCCACCTAATCCTTCTAATCCGTGCTGACTCGGATTAATCCTAATGCTGAGTCAGCACAGAGACACAAGCTAATCATGCTGCATAATCAGCATTAATCCTATGGCTAATCTAATCCTAATTCTAATCCTACTCTGGGGATCAGGGTCGGTAGGATTAATCCACGCAAGGATTAACTAATCCTCTAATCCCTAATCCCTAATCAAGCTAATCCCACCAGTGCTGACTCAGCACGGTGGATTAATCATAGGGGAG
596	7.92229e+06	CCTAATCCCGTCTACGAATTCTAATTCAACTCCACATGCCCCATGTTCGGATTAATCCCTGGGATTAATCCTCTAATCGATTAATCCTGGGATTAGAGCACGGCTTAGTCAGCGATTAATTCGGATTAATCCACTGGTAGAAACTAATCCACCTAATCCTTCTAATCCGTGCTGACTGGGATTAATCCTAATGCTGAGTCAGCACAGAGACACAAGCTAATCATGCTGCATAATCAGCATTAATCCTATAGCTAATCTAATCCTAATTCTAATCCTACTGTGGGGATAAGGGTCGGTAGGATTAATCCACGCAAGGATTAGCTAATCCTCTAATCCCTAATCCCTAATCAAGCTAATCCCACTAGTGCTGACTCAGCACGGTGGATTAATCATAGGGGAG
597	7.92229e+06	CCGGATCCCGTCTACGAATTCTAATTCAACTCCACTTGCCCCATGTTCGGATTAATCCCTGGGATTAATCCTCTAATCGATTAATCCTGGGATTAGAGCACGGCTTAGTCAGCGATTAATTCGGATTAATCCACTGGTAGAAACTAATCCACCTAATCCTTCTAATCCGTGCTGACTGGGATTAATCCTAATGCTGAGTCAGCACAGAGACACAAGCTAATCATGCTGCATAATCAGCATTAATCCTATAGCTAATCTAATCCTAATTCTAATCCTACTGTGGGGATTAGGGTCGGTAGGATTAATCCACGCAAGGATTAGCTAATCCTCTAATCCCTAATCCCTAATCAAGCTAATCCCACTAGTGCTGACTCAGCACGGTGGATTAATCATAGGGGAG
598	7.92229e+06	CCGGATCCCGTCTACGAATTCTAATTCAACTCCACTTGCCCCATGTTCGGATTAATCCCTGGGATTAATCCTCTAATCGATTAATCCTGGGATTAGAGCACGGCTTAGTCAGCGATTAATTCGGATTAATCCACTGGTAGAAACTAATCCACCTAATCCTTCTAATCCGTGCTGACTGGGATTAATCCTAATGCTGAGTCAGCACAGAGACACAAGCTAATCATGCTGCATAATCAGCATTAATCCTATAGCTAATCTAATCCTAATTCTAATCCTACTGTGGGGATTAGGGTCGGTAGGATTAATCCACGCAAGGATTAGCTAATCCTCTAATCCCTAATCCCTAATCAAGCTAATCCCACTAGTGCTGACTCAGCACGGTGGATTAATCATAGGGGAG
599	7.92229e+06	CCGGATCCCGTCTACGAATTCTAATTCAACTCCACTTGCCCCATGATCGGATTAATCCCTGGGATTAATCCTCTAATCGATTAATCCTGGGATTAGAGCACGGCTTAGTCAGCGATTAATTCGGATTAATCCACTGGTAGAAACTAATCCACCTAATCCTTCTAATCCGTGCTGACTGGGATTAATCCTAATGCTGAGTCAGCACAGAGACACAAGCTAATCATGCTGCATAATCAGCATTAATCCTATAGCTAATCTAATCCTAATTCTAATCCTACTGTGGGGATTAGGGTCGGTAGGATTAATCCACGCAAGGATTAGCTAATCCTCTAATCCCTAATCCCTAATCAAGCTAATCCCACTAGTGCTGACTCAGCACGGTGGATTAATCATAGGGGAG
600	7.92229e+06	CCGGATCCCGTCTACGAATTCTAATTCAACTCCACTTGCCCCATGATCGGATTAATCCCTGGGATTAATCCTCTAATCGATTAATCCTGGGATTAGAGCACGGCTTAGTCAGCGATTAATTCGGATTAATCCACTGGTAGAAACTAATCCACCTAATCCTTCTAATCCGTGCTGACTGGGATTAATCCTAATGCTGAGTCAGCACAGAGACACAAGCTAATCATGCTGCATAATCAGCATTAATCCTATAGCTAATCTAATCCTAATTCTAATCCTACTGTGGGGATTAGGGTCGGTAGGATTAATCCACGCAAGGATTAGCTAATCCTCTAATCCCTAATCCCTAATCAAGCTAATCCCACTAGTGCTGACTCAGCACGGTGGATTAATCATAGGGGAG
601	7.92229e+06	CCGGATCCCGTCTACGAATTCTAATTCAACTCCACTTGCCCCATGATCGGATTAATCCCTGGGATTAATCCTCTAATCGATTAATCCTGGGATTAGAGCACGGCTTAGTCAGCGATTAATTCGGATTAATCCACTGGTAGAAACTAATCCACCTAATCCTTCTAATCCGTGCTGACTGGGATTAATCCTAATGCTGAGTCAGCACAGAGACACAAGCTAATCATGCTGCATAATCAGCATTAATCCTATAGCTAATCTAATCCTAATTCTAATCCTACTGTGGGGATTAGGGTCGGTAGGATTAATCCACGCAAGGATTAGCTAATCCTCTAATCCCTAATCCCTAATCAAGCTAATCCCACTAGTGCTGACTCAGCACGGTGGATTAATCATAGGGGAG
602	7.92229e+06	CCGGATCCCGTCTACGAATTCTAATTCAACTCGACTTGCCCCATGTTCGGATTAATCCCTGGGATTAATCCTCTAATCGATTAATCCTGGGATTAGAGCACGGCTTAGTCAGCGATTAATTCGGATTAATCCACTGGTAGAAACTAATCCACCTAATCCTTCTAATCCGTGCTGACTGGGATTAATCCTAATGCTGAGTCAGCACAGAGACACAAGCTAATCATGCTGCATAATCAGCATTAATCCTATAGCTAATCTAATCCTAATTCTAATCCTACTGTGGGGATTAGGGTCGGTAGGATTAATCCACGCAAGGATTAGCTAATCCTCTAATCCCTAATCCCTAATCAAGCTAATCCCACTAGTGCTGACTCAGCACGGTGGATTAATCATAGGGGAG
603	7.92229e+06	CCGGATCCCGTCTACGAATTCTAATTCAACTCCGCTTGCCCCATGTTCGGATTAATCCCTGGGATTAATCCTCTAATCGATTAATCCTGGGATTAGAGCACGGCTTAGTCAGCGATTAATTCGGATTAATCCACTGGTAGAAACTAATCCACCTAATCCTTCTAATCCGTGCTGACTGGGATTAATCCTAATGCTGAGTCAGCACAGAGACACAAGCTAATCATGCTGCATAATCAGCATTAATCCTATAGCTAATCTAATCCTAATTCTAATCCTACTGTGGGGATTAGGGTCGGTAGGATTAATCCACGCAAGGATTAGCTAATCCTCTAATCCCTAATCCCTAATCAAGCTAATCCCACAAGTGCTGACTCAGCACGGTGGATTAATCATAGGGGAG
604	7.92229e+06	CCGGATCCCGTCTACGAATTCTAATTCAACTCCGCTTGCCCCATGTTCGGATTAATCCCTGGGATTAATCCTCTAATCGATTAATCCTGGGATTAGAGCACGGCTTAGTCAGCGATTAATTCGGATTAATCCACTGGTAGAAACTAATCCACCTAATCCTTCTAATCCGTGCTGACTGGGATTAATCCTAATGCTGAGTCAGCACAGAGACACAAGCTAATCATGCTGCATAATCAGCATTAATCCTATAGCTAATCTAATCCTAATTCTAATCCTACTGTGGGGATTAGGGTCGGTAGGATTAATCCACGCAAGGATTAGCTAATCCTCTAATCCCTAATCCCTAATCAAGCTAATCCCACAAGTGCTGACTCAGCACGGTGGATTAATCATAGGGGAG
605	7.94382e+06	CCGGATCCCGTCTACGAATTCTAATTCAACTCGACTTGCCCCATGTTCGGATTAATCCCTGGGATTAATCCTCTAATCGATTAATCCTGGGATTAGAGCACGGCTTAGTCAGCGATTAATTCGGATTAATCCACTGGTAGAAACTAATCCACCTAATCCTTCTAATCCGTGCTGACTGGGATTAATCCTAATGCTGAGTCAGCACAGAGACACAAGCTAATCATGCTGCATAATCAGCATTAATCCTATAGCTAATCTAATCCTAATTCTAATCCTACTGTGGGGATTAGGGTCGGTAGGATTAATCCACGCAAGGATTAGCTAATCCTCTAATCCCTAATCCCTAATCAAGCTAATCCCACTAGTGCTGACTCAGCACGGTGGATTAATCATAGGGGAG
606	7.94382e+06	CCGAATCCCGTCTACGAATTCTAATTCAACTCGACTTGCCCCATGTTCGGATTAATCCCTGGGATTAATCCTCTAATCGATTAATCCTGGGATTAGAGCACGGCTTAGTCAGCGATTAATTCGGATTAATCCACTGGTAGAAACTAATCCACCTAATCCTTCTAATCCGTGCTGACTGGGATTAATCCTAATGCTGAGTCAGCACAGAGACACAAGCTAATCATGCTGCATAATCAGCATTAATCCTATAGCTAATCTAATCCTAATTCTAATCCTACTGTGGGGATTAGGGTCGGTAGGATTAATCCACGCAAGGATTAGCTAATCCTCTAATCCCTAATCCCTAATCAAGCTAATCCCACTAGTGCTGACTCAGCACGGTGGATTAATCATAGGGGAG
607	7.94382e+06	CCGAATCCCGTCTACGAATTCTAATTCAACTCGACTTGCCCCATGTTCGGATTAATCCCTGGGATTAATCCTCTAATCGATTAATCCTGGGATTAGAGCACGGCTTAGTCAGCGATTAATTCGGATTAATCCACTGGTAGAAACTAATCCACCTAATCCTTCTAATCCGTGCTGACTGGGATTAATCCTAATGCTGAGTCAGCACAGAGACACAAGCTAATCATGCTGCATAATCAGCATTAATCCTATAGCTAATCTAATCCTAATTCTAATCCTACTGTGGGGATTAGGGTCGGTAGGATTAATCCACGCAAGGATTAGCTAATCCTCTAATCCCTAATCCCTAATCAAGCTAATCCCACTAGTGCTGACTCAGCACGGTGGATTAATCATAGGGGAG
608	7.94382e+06	CCGAATCCCGTCTACGAATTCTAATTCAACTCGACTTGCCCCATGTTCGGATTAATCCCTGGGATTAATCCTCTAATCGATTAATCCTGGGATTAGAGCACGGCTTAGTCAGCGATTAATTCGGATTAATCCACTGGTAGAAACTAATCCACCTAATCCTTCTAATCCGTGCTGACTGGGATTAATCCTAATGCTGAGTCAGCACAGAGACACAAGCTAATCATGCTGCATAATCAGCATTAATCCTATAGCTAATCTAATCCTAATTCTAATCCTACTGTGGGGATTAGGGTCGGTAGGATTAATCCACGCAAGGATTAGCTAATCCTCTAATCCCTAATCCCTAATCAAGCTAATCCCACTAGTGCTGACTCAGCACGGTGGATTAATCATAGGGGAG
609	7.94382e+06	CCGAATCCCGTCTACGAATTCTAATTCAACTCGACTTGCCCCATGTTCGGATTAATCCCTGGGATTAATCCTCTAATCGATTAATCCTGGGATTAGAACACGGCTTAGTCAGCGATTAATTCGGATTAATCCACTGGTAGAAGCTAATCCACCTAATCCTTCTAATCCGTGCTGACTGGGATTAATCCTAATGCTGAGTCAGCACAGAGACACAAGCTAATCATGCTGCATAATCAGCATTAATCCTATAGCTAATCTAATCCTAATTCTAATCCTACTGTGGGGATTAGGGTCGGTAGGATTAATCCACGCAAGGATTAGCTAATCCTCTAATCCCTAATCCCTAATCAAGCTAATCCCACTAGTGCTGACTCAGCACGGTGGATTAATCATAGGGGAG
610	7.94382e+06	CCGAATCCCGTCTACGAATTCTAATTCAACTCGACTTGCCCCATGTTCGGATTAATCCCTGGGATTAATCCTCTAATCGATTAATCCTGGGATTAGAACACGGCTTAGTCAGCGATTAATTCGGATTAATCCACTGGTAGAAGCTAATCCACCTAATCCTTCTAATCCGTGCTGACTGGGATTAATCCTAATGCTGAGTCAGCACAGAGACACAAGCTAATCATGCTGCATAATCAGCATTAATCCTATAGCTAATCTAATCCTAATTCTAATCCTACTGTGGGGATTAGGGTCGGTAGGATTAATCCACGCAAGGATTAGCTAATCCTCTAATCCCTAATCCCTAATCAAGCTAATCCCACTAGTGCTGACTCAGCACGGTGGATTAATCATAGGGGAG
611	7.95768e+06	CCGAATCCCGTCTACGAATTCTAATTCGACTCGACTTGCCCCATGTTCGGATTAATCCCTGGGATTAATCCTCTAATCGATTAATCCTGGGATTAGAACACGGCTTAGTCAGCGATTAATTCGGATTAATCCACTGGTAGAAGCTAATCCACCTAATCCTTCTAATCCGTGCTGACTGGGATTAATCCTAATGCTGAGTCAGCACAGAGACACAAGCTAATCATGCTGCATAATCAGCATTAATCCTATAGCTAATCTAATCCTAATTCTAATCCTACTGTGGGGATTAGGGTCGGTAGGATTAATCCACGCAAGGATTAGCTAATCCTCTAATCCCTAATCCCTAATCAAGCTAATCCCACTAGTGCTGACTCAGCACGGTGGATTAATCATAGGGGAG
612	7.95768e+06	CCTAATCCCGTCTACGAATTCTAATTCAACTCGACTTGCCCCATGTTCGGATTAATCCCTGGGATTAATCCTCTAATCGATTAATCCTGGGATTAGAGCACGGCTTAGTCAGCGATTAATTCGGATTAATCCACTGGTAGAAACTAATCCACCTAATCCTTCTAATCCGTGCTGACTGGGATTAATCCTAATGCTGAGTCAGCACAGAGACACAAGCTAATCATGCTGCATAATCAGCATTAATCCTATAGCTAATCTAATCCTAATTCTAATCCTACTGTGGGGATTAGGGTCGGTAGGATTAATCCACGCAAGGATTAGCTAATCCTCTAATCCCTAATCCCTAATCAAGCTAATCCTACTAGTGCTGACTCAGCACGGTGGATTAATCATAGGGGAG
613	7.95768e+06	CCTAATCCCGTCTACGAATTCTAATTCAACTCGACTTGCCCCATGTTCGGATTAATCCCTGGGATTAATCCTCTAATCGATTAATCCTGGGATTAGAGCACGGCTTAGTCAGCGATTAATTCGGATTAATCCACTGGTAGAAACTAATCCACCTAATCCTTCTAATCCGTGCTGACTGGGATTAATCCTAATGCTGAGTCAGCACAGAGACACAAGCTAATCATGCTGCATAATCAGCATTAATCCTATAGCTAATCTAATCCTAATTCTAATCCTACTGTGGGGATTAGGGTCGGTAGGATTAATCCACGCAAGGATTAGCTAATCCTCTAATCCCTAATCCCTAATCAAGCTAATCCTACTAGTGCTGACTCAGCACGGTGGATTAATCATAGGGGAG
614	7.95768e+06	CCTAATCCCGTCTACGAATTCTAATTCAACTCGACTTGCCCCATGGTCGGATTAATCCCTGGGATTAATCCTCTAATCGATTAATCCTGGGATTAGAGCACGGCTTAGTCAGCGATTAATTCGGATTAATCCACTGGTAGAAACTAATCCACCTAATCCTTCTAATCCGTGCTGACTGGGATTAATCCTAATGCTGAGTCAGCACAGAGACACAAGCTAATCATGCTGCATAATCAGCATTAATCCTATAGCTAATCTAATCCTAATTCTAATCCTACTGTGGGGATTAGGGTCGGTAGGATTAATCCACGCAAGGATTAGCTAATCCTCTAATCCCTAATCCCTAATCAAGCTAATCCTACTAGTGCTGACTCAGCACGGTGGATTAATCATAGGGGAG
615	7.95768e+06	CCTAATCCCGTCTACGAATTCTAATTCAACTCGACTTGCCCCATGGTCGGATTAATCCCTGGGATTAATCCTCTAATCGATTAATCCTGGGATTAGAGCACGGCTTAGTCAGCGATTAATTCGGATTAATCCACTGGTAGAAACTAATCCACCTAATCCTTCTAATCCGTGCTGACTGGGATTAATCCTAATGCTGAGTCAGCACAGAGACACAAGCTAATCATGCTGCATAATCAGCATTAATCCTATAGCTAATCTAATCCTAATTCTAATCCTACTGTGGGGATTAGGGTCGGTAGGATTAATCCACGCAAGGATTAGCTAATCCTCTAATCCCTAATCCCTAATCAAGCTAATCCTACTAGTGCTGACTCAGCACGGTGGATTAATCATAGGGGAG
616	7.95768e+06	CCTAATCCCGTCTACGAATTCTAATTCAACTCGACTTGCCCCATGGTCGGATTAATCCCTGGGATTAATCCTCTAATCGATTAATCCTGGGATTAGAGCACGGCTTAGTCAGCGATTAATTCGGATTAATCCACTGGTAGAAACTAATCCACCTAATCCTTCTAATCCGTGCTGACTGGGATTAATCCTAATGCTGAGTCAGCACAGAGACACAAGCTAATCATGCTGCATAATCAGCATTAATCCTATAGCTAATCTAATCCTAATTCTAATCCTACTGTGGGGATTAGGGTCGGTAGGATTAATCCACGCAAGGATTAGCTAATCCTCTAATCCCTAATCCCTAATCAAGCTAATCCTACTAGTGCTGACTCAGCACGGTGGATTAATCATAGGGGAG
617	7.95768e+06	CCTAATCCCGTCTACGAATTCTAATTCAAGTCGACTTGCCCCATGTTCGGATTAATCCCTGGGATTAATCCTCTAATCGATTAATCCTGGGATTAGAGCACGGCTTAGTCAGCGATTAATTCGGATTAATCCACTAGTAGAAACTAATCCACCTAATCCTTCTAATCCGTGCTGACTGGGATTAATCCTAATGCTGAGTCAGCACAGAGACACAAGCTAATCATGCTGCATAATCAGCATTAATCCTATAGCTAATCTAATCCTAATTCTAATCCTACTGTGGGGATTAGGGTCGGTAGGATTAATCCAAGCAAGGATTAGCTAATCCTCTAATCCCTAATCCCTAATCAAGCTAATCCTACTAGTGCTGACTCAGCACGGTGGATTAATCATAGGGGAG
618	7.95768e+06	CCTAATCCCGTCTACGAATTCTAATTCAAGTCGACTTGCCCCATGTTCGGATTAATCCCTGGGATTAATCCTCTAATCGATTAATCCTGGGATTAGAGCACGGCTTAGTCAGCGATTAATTCGGATTAATCCACTAGTAGAAACTAATCCACCTAATCCTTCTAATCCGTGCTGACTGGGATTAATCCTAATGCTGAGTCAGCACAGAGACACAAGCTAATCATGCTGCATAATCAGCATTAATCCTATAGCTAATCTAATCCTAATTCTAATCCTACTGTGGGGATTAGGGTCGGTAGGATTAATCCAAGCAAGGATTAGCTAATCCTCTAATCCCTAATCCCTAATCAAGCTAATCCTACTAGTGCTGACTCAGCACGGTGGATTAATCATAGGGGAG
619	7.95768e+06	CCTAATCCCGTCTACGAATTCTAATTCAACTCGACTTGCCCCATGGTCGGATTAATCCCTGGGATTAATCCTCTAATCGATTAATCCTGGGATTAGAGCACGGCTTAGTCAGCGATTAATTCGGATTAATCCACTGGTAGAAACTAATCCACCTAATCCTTCTAATCCGTGCTGACTGGGATTAATCCTAATGCTGAGTCAGCACAGAGACACAAGCTAATCATGCTGCATAATCAGCATTAATCCTATAGCTAATCTAATCCTAATTCTAATCCTACTGTGGGGATTAGGGTCGGTAGGATTAATCCACGCAAGGATTAGCTAATCCTCTAATCCCTAATCCCTAATCAAGCTAATCCTACTAGTGCTGACTCAGCACGATGGATTAATCATAGGGGAG
620	8.24501e+06	CCTAATCCCGTCTACGAATTCTAATTCAACTCGACTTGCCCCATGGTCGGATTAATCCCTGGGATTAATCCTCTAATCGATTAATCCTGGGATTAGAGCACGGCTTAGTCAGCGATTAATTCGGATTAATCCACTGGTAGAAACTAATCCACCTAATCCTTCTAATCCGTGCTGACTGGGATTAATCCTAATGCTGAGTCAGCACAGAGACACAAGCTAATCATGCTGCATAATCAGCATTAATCCTATAGCTAATCTAATCCTAATTCTAATCCTACTGTGGGGATTAGGGTCGGTAGGATTAATCCACGCAAGGATTAGCTAATCCTCTAATCCCTAATCCCTAATCAAGCTAATCCTACTAGTGCTGACTCAGCACGGTGGATTAATCATAGGGGAG
621	8.24501e+06	CCTAATCCCGTCTACGAATTCTAATTCAACTCGACTTGCCCCATGTTCGGATTAATCCCTGGGATTAATCCTCTAATCGATTAATCCTGGGATTAGAGCACGGCTTAGTCAGCGATTAATTCGGATTAATCCGCTGGTAGAAACTAATCCACCTAATCCTTCTAATCCGTGCTGACTGGGATTAATCCTAATGCTGAGTCAGCACAGAGACACAAGCTAATCATGCTGCATAATCAGCATTAATCCTATAGCTAATCTAATCCTAATTCTAATCCTACTGTGGGGATTAGGGTCGTTAGGATTAATCCACGCAAGGATTAGCTAATCCTCTAATCCCTAATCCCTAATCAAGCTAATCCTACTAATGCTGACTCAGCACGGTGGATTAATCATAGGGGAG
622	8.24501e+06	CCTAATCCCGTCTACGAATTCTAATTCAACTCGACTTGCCCCATGTTCGGATTAATCCCTGGGATTAATCCTCTAATCGATTAATCCTGGGATTAGAGCACGGCTTAGTCAGCGATTAATTCGGATTAATCCGCTGGTAGAAACTAATCCACCTAATCCTTCTAATCCGTGCTGACTGGGATTAATCCTAATGCTGAGTCAGCACAGAGACACAAGCTAATCATGCTGCATAATCAGCATTAATCCTATAGCTAATCTAATCCTAATTCTAATCCTACTGTGGGGATTAGGGTCGTTAGGATTAATCCACGCAAGGATTAGCTAATCCTCTAATCCCTAATCCCTAATCAAGCTAATCCTACTAATGCTGACTCAGCACGGTGGATTAATCATAGGGGAG
623	8.24501e+06	CCTAATCCCGTCTACGAATTCTAATTCAACTCGACTTGCCCCATGTTCGGATTAATCCCTGGGATTAATCCTCTAATCGATTAATCCTGGGATTAGAGCACGGCTTAGTCAGCGATTAATTCGGATTAATCCGCTGGTAGAAACTAATCCACCTAATCCTTCTAATCCGTGCTGACTGGGATTAATCCTAATGCTGAGTCAGCACAGAGACACAAGCTAATCATGCTGCATAATCAGCATTAATCCTATAGCTAATCTAATCCTAATTCTAATCCTACTGTGGGGATTAGGGTCGTTAGGATTAATCCACGCAAGGATTAGCTAATCCTCTAATCCCTAATCCCTAATCAAGCTAATCCTACTAATGCTGACTCAGCACGGTGGATTAATCATAGGGGAG
624	8.24501e+06	CCTAATCCCGTCTACGAATTCTAATTCAACTCGACTTGCCCCATGTTCGGATTAATCCCTGGGATTAATCCTCTAATCGATTAATCCTGGGATTAGAGCACGGCTTAGTCAGCGATTAATTCGGATTAATCCGCTGGTAGAAACTAATCCACCTAATCCTTCTAATCCGTGCTGACTGGGATTAATCCTAATGCTGAGTCAGCACAGAGACACAAGCTAATCATGCTGCATAATCAGCATTAATCCTATAGCTAATCTAATCCTAATTCTAATCCTACTGTGGGGATTAGGGTCGTTAGGATTAATCCACGCAAGGATTAGCTAATCCTCTAATCCCTAATCCCTAATCAAGCTAATCCTACTAATGCTGACTCAGCACGGTGGATTAATCATAGGGGAG
625	8.24501e+06	CCTAATCCCGTCTACGAATTCTAATTCAACTCGACTTGCCCCATGTTCGGATTAATCCCTGGGATTAATCCTCTAATCGATTAATCCTGGGATTAGAGCACGGCTTAGTCAGCGATTAATTCGGATTAATCCGCTGGTAGAAACTAATCCACCTAATCCTTCTAATCCGTGCTGACTGGGATTAATCCTAATGCTGAGTCAGCACAGAGACACAAGCTAATCATGCTGCATAATCAGCATTAATCCTATAACTAATCTAATCCTAATTCTAATCCTACTGTGGGGATTAGGGTCGTTAGGATTAATCCACGCAAGGATTAGCTAATCCTCTAATCCCTAATCCCTAATCAAGCTAATCCTACTAATGCTGACTCAGCACGGTGGATTAATCATAGGGGAG
626	8.24501e+06	CCTAATCCCGTCTACGAATTCTAATTCAACTCGACTTGCCCCATGTTCGGATTAATCCCTGGGATTAATCCTCTAATCGATTAATCCTGGGATTAGAGCACGGCTTAGTCAGCGATTAATTCGGATTAATCCGCTGGTAGAAACTAATCCACCTAATCCTTCTAATCCGTGCTGACTGGGATTAATCCTAATGCTGAGTCAGCACAGAGACACAAGCTAATCATGCTGCATAATCAGCATTAATCCTATAACTAATCTAATCCTAATTCTAATCCTACTGTGGGGATTAGGGTCGTTAGGATTAATCCACGCAAGGATTAGCTAATCCTCTAATCCCTAATCCCTAATCAAGCTAATCCTACTAATGCTGACTCAGCACGGTGGATTAATCATAGGGGAG
627	8.24501e+06	CCTAATCCCGTCTACGAATTCTAATTCAACTCGACTTGCCCCATGTTCGGATTAATCCCTGGGATTAATCCTCTAATCGATTAATCCTGGGATTAGAGCACGGCTTAGTCAGCGATTAATTCGGATTAATCCGCTGGTAGAAACTAATCCACCTAATCCTTCTAATCCGTGCTGACTGGGATTAATCCTAATGCTGAGTCAGCACAGAGACACAAGCTAATCATGCTGCATAATCAGCATTAATCCTATAACTAATCTAATCCTAATTCTAATCCTACTGTGGGGATTAGGGTCGTTAGGATTAATCCACGCAAGGATTAGCTAATCCTCTAATCCCTAATCCCTAATCAAGCTAATCCTACTAATGCTGACTCAGCACGGTGGATTAATCATAGGGGAG
628	8.24501e+06	CCTAATCCAGTCTACGAATTCTAATTCAACTCGACTTGCCCCATGTTCGGATTAATCCCTGGGATTAATCCTCTAATCGATTAATCCTGGGATTAGAGCACGGCTTAGTCAGCGATTAATTCGGATTAATCCGCTGGTAGAAACTAATCCACCTAATCCTTCTAATCCGTGCTGACTGGGATTAATCCTAATGCTGAGTCAGCACAGAGACACAAGCTAATCATGCTGCATAATCAGCATTAATCCTATAACTAATCTAATCCTAATTCTAATCCTACTGTGGGGATTAGGGTCGTTAGGATTAATCCACGCAAGGATTAGCTAATCCTCTAATCCCTAATCCCTAATCAAGCTAATCCTACTAATGCTGACTCAGCACGGTGGATTAATCATAGAGGAG
629	8.24501e+06	CCTAATCCAGTCTACGAATTCTAATTCAACTCGACTTGCCCCATGTTCGGATTAATCCCTGGGATTAATCCTCTAATCGATTAATCCTGGGATTAGAGCACGGCTTAGTCAGCGATTAATTCGGATTAATCCGCTGGTAGAAACTAATCCACCTAATCCTTCTAATCCGTGCTGACTGGGATTAATCCTAATGCTGAGTCAGCACAGAGACACAAGCTAATCATGCTGCATAATCAGCATTAATCCTATAACTAATCTAATCCTAATTCTAATCCTACTGTGGGGATTAGGGTCGTTAGGATTAATCCACGCAAGGATTAGCTAATCCTCTAATCCCTAATCCCTAATCAAGCTAATCCTACTAATGCTGACTCAGCACGGTGGATTAATCATAGAGGAG
630	8.24501e+06	CCTAATCCAGTCTACGAATTCTAATTCAACTCGACTTGCCCCATGTTCGGATTAATCCCTGGGATTAATCCTCTAATCGATTAATCCTGGGATTAGAGCACGGCTTAGTCAGCGATTAATTCGGATTAATCCGCTGGTAGAAACTAATCCACCTAATCCTTCTAATCCGTGCTGACTGGGATTAATCCTAATGCTGAGTCAGCACAGAGACACAAGCTAATCATGCTGCATAATCAGCATTAATCCTATAACTAATCTAATCCTAATTCTAATCCTACTGTGGGGATTAGGGTCGTTAGGATTAATCCACGCAAGGATTAGCTAATCCTCTAATCCCTAATCCCTAATCAAGCTAATCCTACTAATGCTGACTCAGCACGGTGGATTAATCATAGAGGAG
631	8.24501e+06	CCTAATCCAGTCTACGAATTCTAATTCAACTCGACTTGCCCCATGTTCGGATTAATCCCTGGGATTAATCCTCTAATCGATTAATCCTGGGATTAGAGCACGGCTTAGTCAGCGATTAATTCGGATTAATCCGCTGGTAGAAACTAATCCACCTAATCCTTCTAATCCGTGCTGACTGGGATTAATCCTAATGCTGAGTCAGCACAGAGACACAAGCTAATCATGCTGCATAATCAGCATTAATCCTATAACTAATCTAATCCTAATTCTAATCCTACTGTGGGGATTAGGGTCGTTAGGATTAATCCACGCAAGGATTAGCTAATCCTCTAATCCCTAATCCCTAATCAAGCTAATCCTACTAATGCTGACTCAGCACGGTGGATTAATCATAGAGGAG
632	8.24501e+06	CCTAATCCCGTCTACGAATTCTAATTCAAATCGACTTGCCCCATGTTCGGATTAATCCCTGGGATTAATCCTCTAATCGATTAATCCTGGGATTAGAGGTTGGCTTAGTCAGCGATTAATTCGGATTAATCCGCTGGTAGAAACTAATCCACCTAATCCTTCTAATCCGTGCTGACTGGGATTAATCCTAATGCTGAGTCAGCACAGAGACACAAGCTAATCATGCTGCATAATCAGCATTAATCCTATAGCTAATCTAATCCTAATTCTAATCCTACTGTGGGGATTAGGGTCGTTAGGATTAATCCACGCAAGGATTAGCTAATCCGCTAATCCCTAATCCCTAATCAAGCTAATCCTACTAATGCTGACTCAGCACGGTGGATTAATCATAGAGGAG
633	8.24501e+06	CCTAATCCCGTCTACGAATTCTAATTCAAATCGACTTGCCCCATGTTCGGATTAATCCCTGGGATTAATCCTCTAATCGATTAATCCTGGGATTAGAGGACGGCTTAGTCAGCGATTAATTCGGATTAATCCGCTGTTAGAAACTAATCCACCTAATCCTTCTAATCCGTGCTGACTGGGATTAATCCTAATGCTGAGTCAGCACAGAGACACAAGCTAATCATGCTGCATAATCAGCATTAATCCTATAGCTAATCTAATCCTAATTCTAATCCTACTGTGGGGATTAGGGTCGTTAGGATTAATCCACGCAAGGATTAGCTAATCCTCTAATCCCTAATCCCTAATCAAGCTAATCCTACTAATGCTGACTCAGCACGGTGGATTAATCATAGGGGAG
634	8.24501e+06	CCTAATCCCGTCTACGAATTCTAATTCAAATCGACTTGCCCCATGTTCGGATTAATCCCTGGGATTAATCCTCTAATCGATTAATCCTGGGATTAGAGGACGGCTTAGTCAGCGATTAATTCGGATTAATCCGCTGTTAGAAACTAATCCACCTAATCCTTCTAATCCGTGCTGACTGGGATTAATCCTAATGCTGAGTCAGCACAGAGACACAAGCTAATCATGCTGCATAATCAGCATTAATCCTATAGCTAATCTAATCCTAATTCTAATCCTACTGTGGGGATTAGGGTCGTTAGGATTAATCCACGCAAGGATTAGCTAATCCTCTAATCCCTAATCCCTAATCAAGCTAATCCTACTAATGCTGACTCAGCACGGTGGATTAATCATAGGGGAG
635	8.24501e+06	CCTAATCCAGTCTACGAATTCTAATTCAACTCGACTTGCCCCATGTTCGGATTAATCCCTGGGATTAATCCTCTAATCGATTAATCCTGGGATTAGAGCACGGCTTAGTCAGCGATTAATTCGGATTAATCCGCTGGTAGAAACTAATCCACCTAATCCTTCTAATCCGTGCTGACTGGGATTAATCCTAATGCTGAGTCAGCACAGAGACACAAGCTAATCATGCTGCATAATCAGCATTAATCCTATAACTAATCTAATCCTAATTCTAATCCTACTGTGGGGATTAGGGTCGTTAGGATTAATCCACGCAAGGATTAGCTAATCCTCTAATCCCTAATCCCTAATCAAGCTAATCCTACTAATGCTGACTCAGCACGGTGGATTAATCATAGAGGAG
636	8.24501e+06	CCTAATCCCGTCTACGAATTCTAATTCAAATCGACTTGCCCCATGTTCGGATTAATCCCTGGGATTAATCCTCTAATCGATTAATCCTGGGATTAGAGGACGGCTTAGTCAGCGATTAATTCGGATTAATCCGCTGTAAGAAACTAATCCACCTAATCCTTCTAATCCGTGCTGACTGGGATTAATCCTAATGCTGAGTCAGCACAGAGACACAAGCTAATCATGCTGCATAATCAGCATTAATCCTATAGCTAATCTAATCCTAATTCTAATCCTACTGTGGGGATTAGGGTCGTTAGGATTAATCCACGCAAGGATTAGCTAATCCTCTAATCCCTAATCCCTAATCAAGCTAATCCTACTAATGCTGACTCAGCACGGTGGATTAATCATAGGGGAG
637	8.24501e+06	CCTAATCCAGTCTACGAATTCTAATTCAACTCGACTTGCCCCATGTTCGGATTAATCCCTGGGATTAATCCTCTAATCGATTAATCCTGGGATTAGAGCACGGCTTAGTCAGCGATTAATTCGGATTAATCCGCTGGTAGAAACTAATCCACCTAATCCTTCTAATCCGTGCTGACTGGGATTAATCCTAATGCTGAGTCAGCACAGAGACACAAGCTAATCATGCTGCATAATCAGCATTAATCCTATAACTAATCTAATCCTAATTCTAATCCTACTGTGGGGATTAGGGTCGTTAGGATTAATCCACGCAAGGATTAGCTAATCCTCTAATCCCTAATCCCTAATCAAGCTAATCCTACTAATGCTGACTCAGCACGGAGGATTAATCATAGAGGAG
638	8.24501e+06	CCTAATCCAGTCTACGAATTCTAATTCAACTCGACTTGCCCCATGTTCGGATTAATCCCTGGGATTAATCCTCTAATCGATTAATCCTGGGATTAGAGCACGGCTTAGTCAGCGATTAATTCGGATTAATCCGCTGGTAGAAACTAATCCACCTAATCCTTCTAATCCGTGCTGACTGGGATTAATCCTAATGCTGAGTCAGCACAGAGACACAGGCTAATCATGCTGCATAATCAGCATTAATCCTATAACTAATCTAATCCTAATTCTAATCCTACTGTGGGGATTAGGGTCGTTAGGATTAATCCACGCAAGGATTAGCTAATCCTCTAATCCCTAATCCCTAATCAAGCTAATCCTACTAATGCTGACTCAGCACGGAGGATTAATCATAGAGGAG
639	8.24501e+06	CCTAATCCCGTCTACGAATTCTAATTCAAATCGACTTGCCCCATGTTCGGATTAATCCCTGGGATTAATCCTCTAATCGATTAATCCTGGGATTAGAGGACGGCTTAGTCAGCGATTAATTCGGATTAATCCGCTGTTAGAAACTAATCCACCTAATCCTTCTAATCCGTGCTGACTGGGATTAATCCTAATGCTGAGTCAGCACAGAGACACAAGCTAATCATGCTGCATAATCAGCATTAATCCTATAGCTAATCTAATCCTAATTCTAATCCTTCTGTGGGGATTAGGGTCGTTAGGATTAATCCACGCAAGGATTAGCTAATCCTCTAATCCCTAATCCCTAATCAAGCTAATCCTACTAATGCTGACTCAGCACGGTGGATTAATCATAGGGGAG
640	8.24501e+06	CCTAATCCAGTCTACGAATTCTAATTCAACTCGACTTGCCCCATGTTCGGATTAATCCCTGGGATTAATCCTCTAATCGATTAATCCTGGGATTAGAGCACGGCTTAGTCAGCGATTAATTCGGATTAATCCGCTTGTAGAAACTAATCCACCTAATCCTTCTAATCCGTGCTGACTGGGATTAATCCTAATGCTGAGTCAGCACAGAGACACAAGCTAATCATGCTGCATAATCAGCATTAATCCAATAACTAATCTAATCCTAATTCTAATCCTACTGTGGGGATTAGGGTCGTTAGGATTAATCCACGCAAGGATTAGCTAATCCTCTAATCCCTAATCCCTAATCAAGCTAATCCTACTAATGCTGACTCAGCACGGTGGATTAATCATAGAGGAG
641	8.24501e+06	CCTAATCCCGTCTACGAATTCTAATTCAAATCGACTTGCCCCATGTTCGGATTAATCCCTGGGATTAATCCTCTAATCGATTAATCCTGGGATTAGAGGACGGCTTAGTCAGCGATTAATTCGGATTAATCCGCTGTTAGAAACTAATCCACCTAATCCTTCTAATCCGTGCTGACTGGGATTAATCCTAATGCTGAGTCAGCACAGAGACACAAGCTAATCATGCTGCATAATCAGCATTAATCCTATAGCTAATCTAATCCTAATTCTAATCCTTCTGTGGGGATTAGGGTCGTTAGGATTAATCCACGCAAGGATTAGCTAATCCTCTAATCCCTAATCCCTAATCAAGCTAATCCTACTAATGCTGACTCAGCACGGTGGATTAATCATAGAGGAG
642	8.24501e+06	CCTAATCCAGTCTACGAATTCTAATTCAACTCGACTTGCCCCATGTTCGGATTAATCCCTGGGATTAATCCTCTAATCGATTAATCCTGGGATTAGAGCACGGCTTAGTCAGCGATTAATTCGGATTAATCCGCTTGTAGAAACTAATCCACCTAATCCTTCTAATCCGTGCTGACTGGGATTAATCCTAATGCTGAGTCAGCACAGAGACACAAGCTAATCATGCTGCATAATCAGCATTAATCCTATAACTAATCTAATCCTAATTCTAATCCTACTGTGGGGATTAGGGTCGTTAGGATTAATCCACGCAAGGATTAGCTAATCCTCTAATCCCTAATCCCTAATCAAGCTAATCCTACTAATGCTGACTCAGCACGGTGGATTAATCATAGAGGAG
643	8.24501e+06	CCTAATCCAGTCTACGAATTCTAATTCAACTCGACTTGCCCCATGTTCGGATTAATCCCTGGGATTAATCCTCTAATCGATTAATCCTGGGATTAGAGCACGGCTTAGTCAGCGATTAATTCGGATTAATCCGCTGGTAGAAACTAATCCACCTAATCCTTCTAATCCGTGCTGACTGGGATTAATCCTAATGCTGAGTCAGCACAGAGACACAAGCTAATCATGCTGCATAATCAGCATTAATCCTATAACTAATCTAATCCTAATTCTAATCCTACTGTGGGGATTAGGGTCGTTAGGATTAATCCACGCAAGGATTAGCTAATCCTCTAATCCCTAATCCCTAATCAAGCTAATCCTACTAATGCTGACTCAGCACGGTGGATTAATCATAGAGGAG
644	8.24501e+06	CCTAATCCAATCTACGAATTCTAATTCAACTCGACTTGCCCCATGTTCGGATTAATCCCTGGGATTAATCCTCTAATCGATTAATCCTGGGATTAGAGCACGGCTTAGTCAGCGATTAATTCGGATTAATCCGCTTGTAGAAACTAATCCACCTAATCCTTCTAATCCGTGCTGACTGGGATTAATCCTAATGCTGAGTCAGCACAGAGACACAAGCTAATCATGCTGCATAATCAGCATTAATCCAATAACTAATCTAATCCTAATTCTAATCCTACTGTGTGGATTAGGGTCGTTAGGATTAATCCACGCAAGGATTAGCTAATCCTCTAATCCCTAATCCCTAATCAAGCTAATCCTACTAATGCTGACTCAGCACGGTGGATTAATCATAGAGGAG
645	8.34385e+06	CCTAATCCAATCTACGAATTCTAATTCAACTCGACTTGCCCCATGTTCGGATTAATCCCTGGGATTAATCCTCTAATCGATTAATCCTGGGATTAGAGCACGGCTTAGTCAGCGATTAATTCGGATTAATCCGCTTGTAGAAACTAATCCACCTAATCCTTCTAATCCGTGCTGACTGGGATTAATCCTAATGCTGAGTCAGCACAGAGACACAAGCTAATCATGCTGCATAATCAGCATTAATCCAATAACTAATCTAATCCTAATTCTAATCCTACTGTGTGGATTAGGGTCGTTAGGATTAATCCACGCAAGGATTAGCTAATCCTCTAATCCCTAATCCCTAATCAAGCTAATCCTACTAATGCTGACTCAGCACGGTGGATTAATCATAGAGGAG
646	8.34385e+06	CCTAATCCAATCTACGAATTCTAATTCAACTCGACTTGCCCCATGTTCGGATTAATCCCTGGGATTAATCCTCTAATCGATTAATCCTGGGATTGGAGCACGGCTTAGTCAGCGATTAATTCGGATTAATCCGCTTGTAGAAACTAATCCACCTAATCCTTCTAATCCGTGCTGACTGGGATTAATCCTAATGCTGAGTCAGCACAGAGACACAAGCTAATCATGCTGCATAATCAGCATTAATCCAAGAATTAATCTAATCCTAATTCTAATCCTACTGTGTGGATTAGGGTCGTTAGGATTAATCCACGCAAGGATTAGCTAATCCTCTAATCCCTAATCCCTAATCAAGCTAATCCTACTAATGCTGACTCAGCACGGTGGATTAATCATAGAGGAG
647	8.34385e+06	CCTAATCCAATCTACGAATTCTAATTCAACTCGACTTGCCCCATGTTCGGATTAATCCCTGGGATTAATCCTCTAATCGATTAATCCTGGGATTGGAGCACGGCTTAGTCAGCGATTAATTCGGATTAATCCTCTTGTAGAAACTAATCCACCTAATCCTTCTAATCCGTGCTGACTGGGATTAATCCTAATGCTGAGTCAGCACAGAGACACAAGCTAATCATGCTGCATAATCAGCATTAATCCAAGAATTAATCTAATCCTAATTCTAATCCTTCTGTGTGGATTAGGGTCGTTAGGATTAATCCACGCAAGGATTAGCTAATCCTCTAATCCCTAATCCCTAATCAAGCTAATCCTACTAATGCTGACTCAGCACGGTGGATTAATCATAGAGGAG
648	8.34385e+06	CCTAATCCAATCTACGAATTCTAATTCAACTCGACTTGCCCCATGTTCGGATTAATCCCTGGGATTAATCCTCTAATCGATTAATCCTGGGATTGGAGCACGGCTTAGTCAGCGATTAATTCGGATTAATCCTCTTGTAGAAACTAATCCACCTAATCCTTCTAATCCGTGCTGACTGGGATTAATCCTAATGCTGAGTCAGCACAGAGACACAAGCTAATCATGCTGCATAATCAGCATTAATCCAAGAATTAATCTAATCCTAATTCTAATCCTTCTGTGTGGATTAGGGTCGTTAGGATTAATCCACGCAAGGATTAGCTAATCCTCTAATCCCTAATCCCTAATCAAGCTAATCCTACTAATGCTGACTCAGCACGGTGGATTAATCATAGAGGAG
649	8.34385e+06	CCTAATCCAATCTACGAATTCTAATTCAACTCGACTTGCCCCATGTTCGGATTAATCCCTGGGATTAATCCTCTAATCGATTAATCCTGGGATTGGAGCACGGCTTAGTCAGCGATTAATTCGGATTAATCCGCTTGTAGAAACTAATCCACCTAATCCTTCTAATCCGTGCTGACTGGGATTAATCCTAATGCTGAGTCAGCACAGAGACACAAGCTAATCATGCTGCATAATCAGCATTAATCCAAGAATTAATCTAATCCTAATTCTAATCCTACTGTGTGGATTAGGGTCGTTAGGATTAATCCACGCAAGGATTAGCTAATCCTCTAATCCCTAATCCCTAATCAAGCTAATCCTACTAATGCTGACTCAGCACGGTGGATTAATCATAGAGGAG
650	8.34385e+06	CCTAATCCAATCTACGAATTCTAATTCAACTCGACTTGCCCCATGTTCGGATTAATCCCTGGGATTAATCCTCTAATCGATTAATCCTGGGATTGGAGCACGGCTTAGTCAGCGATTAATTCGGATTAATCCGCTTGTAGAAACTAATCCACCTAATCCTTCTAATCCGTGCTGACTGGGATTAATCCTAATGCTGAGTCAGCACAGAGACACAAGCTAATCATGCTGCATAATCAGCATTAATCCAAGAATTAATCTAATCCTAATTCTAATCCTACTGTGTGGATTAGGGTCGTTAGGATTAATCCACGCAAGGATTAGCTAATCCTCTAATCCCTAATCCCTAATCAAGCTAATCCTACTAATGCTGACTCAGCACGGTGGATTAATCATAGAGGAG
651	8.34385e+06	CCTAATCCAATCTACGAAATCTAATTCAACTCGACTTGCCCCATGTTCGGATTAATCCCTGGGATTAATCCTCTAATCGATTAATCCTGGGATTGGAGCACGGCTTAGTCAGCGATTAATTCGGATTAATCCTCTTGTAGAAACTAATCCACCTAATCCTTCTAATCCGTGCTGACTGGGATTAATCCTAATGCTGAGTCAGCACAGAGACAGAAGCTAATCATGCTGCATAATCAGCATTAATCCAAGAATTAATCTAATCCTAATTCTAATCCTTCTGTGTGGATTAGGGTCGTTAGGATTAATCCACGCAAGGATTAGCTAATCCTCTAATCCCTAATCCCTAATCAAGCTAATCCTACTAATGCTGACTCAGCACGGTGGATTAATCATAGAGGAG
652	8.34385e+06	CCTAATCCAATCTACGAATTCTAATTCAACTCGACTTGCCCCATGTTCGGATTAATCCCTGGGATTAATCCTCTAATCGATTAATCCTGGGATTGGAGCACGGCTTAGTCAGCGATTAATTCGGATTAATCCGCTTGTAGAAACTAATCCACCTAATCCTTCTAATCCGTGCTGACTGGGATTAATCCTAATGCTGAGTCAGCACAGAGACACAAGCTAATCATGCTGCATAATCAGCATTAATCCAAGAATTAATCTAATCCTAATTCTAATCCTACTGTGTGGATTAGGGTCGTTAGGATTAATCCACGCAAGGATTAGCTAATCCTCTAATCCCTAATCCCTAATCAAGCTAATCCTACTAATGCTGACTCAGCACGGTGGATTAATCATAGAGGAG
653	8.34385e+06	CCTAATCCAATCTACGAAATCTAATTCAACTCGACTTGCCCCATGTTCGGATTAATCCCTGGGATTAATCCTCTAATCGATTAATCCTGGGATTGGAGCACGGCTTAGTCAGCGATTAATTCGGATTAATCCTCTTGTAGAAACTAATCCACCTAATCCTTCTAATCCGTGCTGACTGGGATTAATCCTAATGCTGAGTCAGCACAGAGACAGAAGCTAATCATGCTGCATAATCAGCATTAATCCAAGAATTAATCTAATCCTAATTCTAATCCTTCTTTGTGGATTAGGGTCGTTAGGATTAATCCACGCAAGGATTAGCTAATCCTCTAATCCCTAATCCCTAATCAAGCTAATCCTACTAATGCTGACTCAGCACGGTGGATTAATCATAGAGGAG
654	8.34385e+06	CCTAATCCAATCTACGAATTCTAATTCAACTCGACTTGCCCCATGTTCGGATTAATCCCTGGGATTAATCCTCTAATCGATTAATCCTGGGATTGGAGCACGGCTTAGTCAGCGATTAATTCGGATTAATCCGCTTGTAGAAACTAATCCACCTAATCCTTCTAATCCGTGCTGACTGGGATTAATCCTAATGCTGAGTCAGCACAGAGACACAAGCTAATCATGCTGCATAATCAGCATTAATCCAAGAATTAATCTAATCCTAATTCTAATCCTACTGTGTGGATTAGGGTCGTTAGGATTAATCCACGCAAGGATTAGCTAATCCTCTAATCCCTAATCCCTAATCAAGCTAATCCTACTAATGCTGACTCAGCACTGTGGATTAATCATAGAGGAG
655	8.34385e+06	CCTAATCCAATCTACGAATTCTAATTCAACTCGACTTGCCCCATGTTCGGATTAATCCCTGGGATTAATCCTCTAATCGATTAATCCTGGGATTGGAGCACGGCTTAGTCAGCGATTAATTCGGATTAATCCGCTTGTAGAAACTAATCCACCTAATCCTTCTAATCCGTGCTGACTGGGATTAATCCTAATGCTGAGTCAGCACAGAGACACAAGCTAATCATGCTGCATAATCAGCATTAATCCAAGAATTAATCTAATCCTAATTCTAATCCTACTGTGTGGATTAGGGTCGTTAGGATTAATCCACGCAAGGATTAGCTAATCCTCTAATCCCTAATCCCTAATCAAGCTAATCCTACTAATGCTGACTCAGCACGGTGGATTAATCATAGAGGAG
656	8.52704e+06	CCTAATCCAATCTACGAATTCTAATTCAACTCGACTTGCCCCATGTTCGGATTAATCCCTGGGATTAATCCTCTAATCGATTAATCCTGGGATTGGAGCACGGCTTAGTCAGCGATTAATTCGGATTAATCCGCTTGTAGAAACTAATCCACCTAATCCTTCTAATCCGTGCTGACTGGGATTAATCCTAATGCTGAGTCAGCACAGAGACACAAGCTAATCATGCTGCATAATCAGCATTAATCCAAGAATTAATCTAATCCTAATTCTAATCCTACTGTGTGGATTAGGGTCGTTAGGATTAATCCACGCAAGGATTAGCTAATCCTCTAATCCCTAATCCCTAATCAAGCTAATCCTACTAATGCTGACTCAGCACGGTGGATTAATCATAGAGGAG
657	8.52704e+06	CCTAATCCAATCTAAGAATTCTAATTCAACTCGACTTGCCCCGTGTTCGGATTAATCCCTGGGATTAATCCTCTAATCGATTAATCCTGGGATTAGAGCACGGCTTAGTCAGCGATTAATTCGGATTAATCCGCTTGTAGAAACTAATCCACCTAATCCTTCTAATCCGTGCTGACTGGGATTAATCCTAATGCTGAGTCAGCACAGAGACACAAGCTAATCATGCTGCATAATCAGCATTAATCCAAGAATTAATCTAATCCTAATTCTAATCCTACTGTGAGGATTAGGGTCGTTAGGATTAATCCACGCAAGGATTAGCTAATCCTCTAATCCCTAATCCCTAATCAAGCTAATCCTACTAATGCTGACTCAGCACGGTGGATTAATCATAGAGGAG
658	8.52704e+06	CCTAATCCAATCTAAGAATTCTAATTCAACTCGACTTGCCCCGTGTTCGGATTAATCCCTGGGATTAATCCTCTAATCGATTAATCCTGGGATTAGAGCACGGCTTAGTCAGCGATTAATTCGGATTAATCCGCTTGTAGAAACTAATCCACCTAATCCTTCTAATCCGTGCTGACTGGGATTAATCCTAATGCTGAGTCAGCACAGAGACACAAGCTAATCATGCTGCATAATCAGCATTAATCCAAGAATTAATCTAATCCTAATTCTAATCCTACTGTGAGGATTAGGGTCGTTAGGATTAATCCACGCAAGGATTAGCTAATCCTCTAATCCCTAATCCCTAATCAAGCTAATCCTACTAATGCTGACTCAGCACGGTGGATTAATCATAGAGGAG
659	8.52704e+06	CCTAATCCAATCTAAGAATTCTAATTCAACTCGACTTGCCCCGTGTTCGGATTAATCCCTGGGATTAATCCTCTAATCGATTAATCCTGGGATTAGAGCACGGCTTAGTCAGCGATTAATTCGGATTAATCCGCTTGTAGAAACTAATCCACCTAATCCTTCTAATCCGTGCTGACTGGGATTAATCCTAATGCTGAGTCAGCACAGAGACACAAGCTAATCATGCTGCATAATCAGCATTAATCCAAGAATTAATCTAATCCTAATTCTAATCCTACTGTGAGGATTAGGGTCGTTAGGATTAATCCACGCAAGGATTAGCTAATCCTCTAATCCCTAATCCCTAATCAAGCTAATCCTACTAATGCTGACTCAGCACGGTGGATTAATCATAGAGGAG
660	8.52704e+06	CCTAATCCAATCTAAGAATTCTAATTCAACTCGACTTGCCCCGTGTTCGGATTAATCCCTGGGATTAATCCTCTAATCGATTAATCCTGGGATTAGAGCACGGCTTAGTCAGCGATTAATTCGGATTAATCCGCTTGTAGAAACTAATCCACCTAATCCTTCTAATCCGTGCTGACTGGGATTAATCCTAATGCTGAGTCAGCACAGAGACACAAGCTAATCATGCTGCATAATCAGCATTAATCCAAGAATTAATCTAATCCTAATTCTAATCCTACTGTGAGGATTAGGGTCGTTAGGATTAATCCACGCAAGGATTAGCTAATCCTCTAATCCCTAATCCCTAATCAAGCTAATCCTACTAATGCTGACTCAGCACGGTGGATTAATCATAGAGGAG
661	8.52704e+06	CCTAATCCAATCTAAGAATTCTAATTCAACTCGACTTGCCCCGTGTTCGGATTAATCCCTGGGATTAATCCTCTAATCGATTAATCCTGGGATTAGAGCACGGCTTAGTCAGCGATTAATTCGGATTAATCCGCTTGTAGAAACTAATCCACCTAATCCTTCTAATCCGTGCTGACTGGGATTAATCCTAATGCTGAGTCAGCACAGAGACACAAGCTAATCATGCTGCATAATCAGCATTAATCCAAGAATTAATCTAATCCTAATTCTAATCCTACTGTGAGGATTAGGGTCGTTAGGATTAATCCACGCAAGGATTAGCTAATCCTCTAATCCCTAATCCCTAATCATGCTAATCCTACTAATGCTGACTCAGCACGGTGGATTAATCATAGAGGAG
662	8.52704e+06	CCTAATCCAATCTACGAATTCTAATTCAACTCGACTTGCCCCATGTTCGGATTAATCCCTGGGATTAATCCTCTAATCGATTAATCCTGGGATTAGAGCACGGCTTAGTCAGCGATTAATTCGGATTAATCCGCTTGTAGAAACTAATCCACCTAATCCTTCTAATCCGTGCTGACTGGGATTAATCCTAATGCTGAGTCAGCACAGAGACACAAGCTAATCATGCTGCATAATCAGCATTAATCCATGAATTAATCTAATCCTAATTCTAATCCTACTGTGTGGATTAGGGTCGTAAGGATTAATCCACGCAAGGATTAGCTAATCCTCTAATCCCTAATCCCTAATCAAGCTAATCCTACTAATGCTGACTCAGCACTGTGGATTAATCATAGAGGAG
663	8.52704e+06	CCTAATCCAATCTAAGAATTCTAATTCAACTCGACTTGCCCCGTGTTCGGATTAATCCCTGGGATTAATCCTCTAATCGATTAATCCTGGGATTAGAGCACGGCTTAGTCAGCGATTAATTCGGATTAATCCGCTTGTAGAAACTAATCCACCTAATCCTTCTAATCCGTGCTGACTGGGATTAATCCTAATGCTGAGTCAGCACAGAGACACAAGCTAATCATGCTGCATAATCAGCATTAATCCAAGAATTAATCTAATCCTAATTCTAATCCTACTGTGAGGATTAGGGTCGTTAGGATTAATCCATGCAAGGATTAGCTAATCCTCTAATCCCTAATCCCTAATCAAGCTAATCCTACTAATGCTGACTCAGCACGGTGGATTAATCATAGAGGAG
664	8.58178e+06	CCTAATCCAATCTAAGAAATCTAATTCAACTCGACTTGCCCCGTGTTCGGATTAATCCCTGGGATTAATCCTCTAATCGATTAATCCTGGGATTAGTGCACGGCTTAGTCAGCGATTAATTCGGATTAATCCGCTTGTAGAAACTAATCCACCTAATCCTTCTAATCCGTGCTGACTGGGATTAATCCTAATGCTGAGTCAGCACAGAGACACAAGCTAATCATGCTGCATAATCAGCATTAATCCAAGAATTAATCTAATCCTAATTCTAATCCTACTGTGAGGATTAGGGTCGTTAGGATTAATCCACGCAAGGATTAGCTAATCCTCTAATCCCTAATCCCTAATCAAGCTAATCCTACTAATGCTGACTCAGCACGGTGGATTAATCATAGAGGAG
665	8.64995e+06	CCTAATCCAATCTACGAATTCTAATTCAACTCGACTTGCCCCATGTTCGGATTAATCCCTGGGATTAATCCTCTAATCGATTAATCCTGGGATTAGAGCACGGCTTAATCAGCGATTAATTCGGATTAATCCGCTTGTAGAAACTAATCCACCTAATCCTTCTAATCCGTGCTGACTGGGATTAATCCTAATGCTGAGTCAGCACAGAGACACAAGCTAATCATGCTGCATAATCAGCATTAATCCATGAATTAATCTAATCCTAATTCTAATCCTACTGTGTGGATTAGGGTCGTAGGGATTAATCCACGCAAGGATTAGCTAATCCTCTAATCCCTAATCCCTAATCAAGCTAATCCTACTAATGCTGACTCAGCACTGTGGATTAATCATAGAGGAG
666	8.64995e+06	CCTAATCTAATCTAGGAGTTCTAATTCAACTCGACATGCCCCGTGTTCGGATTAATCCCTGGGATTAATCCTCTAATCGATTAATCCTGGGATTAGAGCACGGCTTAGTCAGCGATTAATTCGGATTAATCCGCTTGTAGAAACTAATCCACCTAATCCTTCTAATCCGTGCTGACTGGGATTAATCCTAATGCTGAGTCAGCACAGAGACACAAGCTAATCATGCTGCATAATCAGCATTAATCCAAGGATTAATCTAATCCTAATTCTAATCCTACTGTGAGGATTAGGGTCGTTAGGATTAATCCATGCAAGGATTAGCTAATCCTCTAATCCCTAATCCCTAATCAAGCTAATCCTACTAATGCTGACTCAGCACGGTGGATTAATCATAGAGGAG
667	8.64995e+06	CCTAATCTAATCTAGGAGTTCTAATTCAACTCGACATGCCCCGTGTTCGGATTAATCCCTGGGATTAATCCTCTAATCGATTAATCCTGGGATTAGAGCACGGCTTAGTCAGCGATTAATTCGGATTAATCCGCTTGTAGAAACTAATCCACCTAATCCTTCTAATCCGTGCTGACTGGGATTAATCCTAATGCTGAGTCAGCACAGAGACACAAGCTAATCATGCTGCATAATCAGCATTAATCCAAGGATTAATCTAATCCTAATTCTAATCCTACTGTGAGGATTAGGGTCGTTAGGATTAATCCATGCAAGGATTAGCTAATCCTCTAATCCCTAATCCCTAATCAAGCTAATCCTACTAATGCTGACTCAGCACGGTGGATTAATCATAGAGGAG
668	8.64995e+06	CCTAATCTAATCTAGGAGTTCTAATTCAACTCGACATGCCCCGTGTTCGGATTAATCCCTGGGATTAATCCTCTAATCGATTAATCCTGGGATTAGAGCACGGCTTAGTCAGCGATTAATTCGGATTAATCCGCTTGTAGAAACTAATCCACCTAATCCTTCTAATCCGTGCTGACTGGGATTAATCCTAATGCTGAGTCAGCACAGAGACACAAGCTAATCATGCTGCATAATCAGCATTAATCCAAGGATTAATCTAATCCTAATTCTAATCCTACTGTGAGGATTAGGGTCGTTAGGATTAATCCATGCAAGGATTAGCTAATCCTCTAATCCCTAATCCCTAATCAAGCTAATCCTACTAATGCTGACTCAGCACGGTGGATTAATCATAGAGGAG
669	8.64995e+06	CCTAATCTAATCTAGGAGTTCTAATTCAACTCGACATGCCCCGTGTTCGGATTAATCCCTGGGATTAATCCTCTAATCGATTAATCCTGGGATTAGAGCTCGGCTTAGTCAGCGATTAATTCGGATTAATCCGCTTGTAGAAACTAATCCACCTAATCCTTCTAATCCGTGCTGACTGGGATTAATCCTAATGCTGAGTCAGCACAGAGACACAAGCTAATCATGCTGCATAATCAGCATTAATCCAAGGATTAATCTAATCCTAATTCTAATCCTACTGTGAGGATTAGAGTCGTTAGGATTAATCCATGCAAGGATTAGCTAATCCTCTAATCCCTAATCCCTAATCAAGCTAATCCTACTAATGCTGACTCAGCACGGTGGATTAATCATAGAGGAG
670	8.64995e+06	CCTAATCTAATCTAGGAGTTCTAATTCAACTCGACATGCCCCGTGTTCGGATTAATCCCTGGGATTAATCCTCTAATCGATTAATCCTGGGATTAGAGCTCGGCTTAGTCAGCGATTAATTCGGATTAATCCGCTTGTAGAAACTAATCCACCTAATCCTTCTAATCCGTGCTGACTGGGATTAATCCTAATGCTGAGTCAGCACAGAGACACAAGCTAATCATGCTGCATAATCAGCATTAATCCAAGGATTAATCTAATCCTAATTCTAATCCTACTGTGAGGATTAGAGTCGTTAGGATTAATCCATGCAAGGATTAGCTAATCCTCTAATCCCTAATCCCTAATCAAGCTAATCCTACTAATGCTGACTCAGCACGGTGGATTAATCATAGAGGAG
671	8.64995e+06	CCTAATCTAATCTAAGAGTTCTAATTCAACTCGACATGCCCCGTGTTCGGATTAATCCCTGGGATTAATCCTCTAATCGATTAATCCTGGGATTAGAGCACGGCTTAGTCAGCGATTAATTCGGATTAATCCGCTTGTAGAAACTAATCCACCTAATCCTTCTAATCCGTGCTGACTGGGATTAATCCTAATGCTGAGTCAGCACAGAGACACAAGCTAATCATGCTGCATAATCAGCATTAATCCAAGGATTAATCTAATCCTAATTCTAATCCTACTGTGAGGATTAGGGTCGTTAGGATTAATCCATGCAAGGATTAGCTAATCCTCTAATCCCTAATCCCTAATCAAGCTAATCCTACTAATGCTGACTCAGCACGGTGGATTAATCATAGAGGAG
672	8.64995e+06	CCTAATCTAATCTAAGAGTTCTAATTCAACTCGACATGCCCCGTGTTCGGATTAATCCCTGGGATTAATCCTCTAATCGATTAATCCTGGGATTAGAGCACGGCTTAGTCAGCGATTAATTCGGATTAATCCGCTTGTAGAAACTAATCCACCTAATCCTTCTAATCCGTGCTGACTGGGATTAATCCTAATGCTGAGTCAGCACAGAGACACAAGCTAATCATGCTGCATAATCAGCATTAATCCAAGGATTAATCTAATCCTAATTCTAATCCTACTGTGAGGATTAGGGTCGTTAGGATTAATCCATGCAAGGATTAGCTAATCCTCTAATCCCTAATCCCTAATCAAGCTAATCCTACTAATGCTGACTCAGCACGGTGGATTAATCATAGAGGAG
673	8.64995e+06	CCTAATCTAATCTAAGAGTTCTAATTCAACTCGACATGCCCCGTGATCGGATTAATCCCTGGGATTAATCCTCTAATCGATTAATCCTGGGATTAGAGCACGGCTTAGTCAGCGATTAATTCGGATTAATCCGCTTGTAGAAACTAATCCACCTAATCCTTCTAATCCGTGCTGACTGGGATTAATCCTAATGCTGAGTCAGCACAGAGACGCAAGCTAATCATGCTGCATAATCAGCATTAATCCAAGGATTAATCTAATCCTAATTCTAATCCTACTGTGAGGATTAGGGTGGTTAGGATTAATCCATACAAGGATTAGCTAATCCTCTAATCCCTAATCCCTAATCAAGCTAATCCTACTAATGCTGACTCAGCACGGTGGATTAATCATAGAGGAG
674	8.64995e+06	CCTAATCTAATCTAGGAGTTCTAATTCAACTCGACATGCCCCGTGTTCGGATTAATCCCTGGGATTAATCCTCTAATCGATTAATCCTGGGATTAGAGCTCGGCTTAGTCAGCGATTAATTCGGATTAATCCGCTTGTAGAAACTAATCCACCTAATCCTTCTAATCCGTGCTGACTGGGATTAATCCTAATGCTGAGTCAGCACAGAGACACAAGCTAATCATGCTGCATAATCAGCATTAATCCAAGGATTAATCTAATCCTAATTCTAATCCTACTGTGAGGATTAGAGTCGTTAGGATTAATCCATGCAAGGATTAGCTAATCCTCTAATCCCTAATCCCTAATCAAGCTAATCCTACTAATGCTGACTCAGCACGGTGGATTAATCATAGAGGAG
675	8.64995e+06	CCTAATCTAATCTAAGAGTTCTAATTCAACTCGACATGCCCCGTGTTCGGATTAATCCCTGGGATTAATCCTCTAATCGATTAATCCTGGGATTAGAGCACGGCTTAGTCAGCGATTAATTCGGATTAATCCGCGTGTAGAAACTAATCCACCTAATCCTTCTAATCCGTGCTGACTGGGATTAATCCTAATGCTGAGTCAGCACAGAGACACAAGCTAATCATGCTGCATAATCAGCATTAATCCAAGGATTAATCTAATCCTAATTCTAATCCTACTGTGAGGATTAGTGTCGTTAGGATTAATCCATGCAAGGATTAGCTAATCCTCTAATCCCTAATCCCTAATCAAGCTAATCCTACTAATGCTGACTCAGCACGGTGGATTAATCATAGAGGAG
676	8.64995e+06	CCTAATCTAATCTAAGAGTTCTAATTCAACTCGACATGCCCCGTGTTCGGATTAATCCCTGGGATTAATCCTCTAATCGATTAATCCTGGGATTAGAGCACGGCTTAGTCAGCGATTAATTCGGATTAATCCGCGTGTAGAAACTAATCCACCTAATCCTTCTAATCCGTGCTGACTGGGATTAATCCTAATGCTGAGTCAGCACAGAGACACAAGCTAATCATGCTGCATAATCAGCATTAATCCAAGGATTAATCTAATCCTAATTCTAATCCTACTGTGAGGATTAGTGTCGTTAGGATTAATCCATGCAAGGATTAGCTAATCCTCTAATCCCTAATCCCTAATCAAGCTAATCCTACTAATGCTGACTCAGCACGGTGGATTAATCATAGAGGAG
677	8.64995e+06	CCTAATCTAATCTAAGAGTTCTAATTCAACTCGACATGCCCCGTGTTCGGATTAATCCCTGGGATTAATCCTCTAATCGATTAATCCTGGGATTAGAGCACGGCTTAGTCAGCGATTAATTCGGATTAATCCGCTTGTAGAAACTAATCCACCTAATCCTTCTAATCCGTGCTGACTGGGATTAATCCTAATGCTGAGTCAGCACAGAGACACAAGCTAATCATGCTGCATAATCAGCATTAATCCAAGGATTAATCTAATCCTAATTCTAATCCTACTGGGAGGATTAGGGTCGTTAGGATTAATCCATGCAAGGATTAGCTAATCCTCTAATCCCTAATCCCTAATCAAGCTAATCCTACTAATGCTGACTCAGCACGGTGGATTAATCATAGAGGAG
678	8.64995e+06	CCTAATCTAATCTAGGAGTTCTAATTCAACTCGACATGACCCGTGTTCGGATTAATCCCTGGGATTAATCCTCTAATCGATTAATCCTGGGATTAGAGCTCGGCTTAGTCAGCGATTAATTCGGATTAATCCGCTTGTAGAAACTAATCCACCTAATCCTTCTAATCCGTGCTGACTGGGATTAATCCTAATGCTGAGTCAGCACAGAGACACAAGCTAATCATGCTGCATAATCAGCATTAATCCAAGGATTAATCTAATCCTAATTCTAATCCTACTGTGAGGATTAGAGGCGTTAGGATTAATCCATGCAAGGATTAGCTAATCCTCTAATCCCTAATCCCTAATCAAGCTAATCCTACTAATGCTGACTCAGCACGGTGGATTAATCATAGAGGAG
679	8.64995e+06	CCTAATCTAATCTAGGAGTTCTAATTCAACTCGACATGACCCGTGTTCGGATTAATCCCTGGGATTAATCCTCTAATCGATTAATCCTGGGATTAGAGCTCGGCTTAGTCAGCGATTAATTCGGATTAATCCGCTTGTAGAAACTAATCCACCTAATCCTTCTAATCCGTGCTGACTGGGATTAATCCTAATGCTGAGTCAGCACAGAGACACAAGCTAATCATGCTGCATAATCAGCATTAATCCAAGGATTAATCTAATCCTAATTCTAATCCTACTGTGAGGATTAGAGGCGTTAGGATTAATCCATGCAAGGATTAGCTAATCCTCTAATCCCTAATCCCTAATCAAGCTAATCCTACTAATGCTGACTCAGCACGGTGGATTAATCATAGAGGAG
680	8.64995e+06	CCTAATCTAATCTAGGAGTTCTAATTCAACTCGACATGACCCGTGTTCGGATTAATCCCTGGGATTAATCCTCTAATCGATTAATCCTGGGATTAGAGCTCGGCTTAGTCAGCGATTAATTCGGATTAATCCGCTTGTAGAAACTAATCCACCTAATCCTTCTAATCCGTGCTGACTGGGATTAATCCTAATGCTGAGTCAGCACAGAGACACAAGCTAATCATGCTGCATAATCAGCATTAATCCAAGGATTAATCTAATCCTAATTCTAATCCTACTGTGAGGATTAGAGGCGTTAGGATTAATCCATGCAAGGATTAGCTAATCCTCTAATCCCTAATCCCTAATCAAGCTAATCCTACTAATGCTGACTCAGCACGGTGGATTAATCATAGAGGAG
681	8.84902e+06	CCTAATCTAATCTAGGAGTTCTAATTCAACTCGACATGACCCGTGTTCGGATTAATCCCTGGGATTAATCCTCTAATCGATTAATCCTGGGATTAGAGCTCGGCTTAGTCAGCGATTAATTCGGATTAATCCGCTTGTAGAAACTAATCCACCTAATCCTTCTAATCCGTGCTGACTGGGATTAATCCTAATGCTGAGTCAGCACAGAGACACAAGCTAATCATGCTGCATAATCAGCATTAATCCAAGGATTAATCTAATCCTAATTCTAATCCTACTGTGAGGATTAGAGGCGTTAGGATTAATCCATGCAAGGATTAGCTAATCCTCTAATCCCTAATCCCTAATCAAGCTAATCCTACTAATGCTGACTCAGCACGGTGGATTAATCATAGAGGAG
682	8.84902e+06	CCTAATCTAATCTAGGAGTTCTAATTCAACTCGACATGACCCGTGTTCGGATTAATCCCTGGGATTAATCCTCTAATCGATTAATCCTGGGATTAGAGCTCGGCTTAGTCAGCGATTAATTCGGATTAATCCGCTTGTAGAAACTAATCCACCTAATCCTTCTAATCCGTGCTGACTGGGATTAATCCTAATGCTGAGTCAGCACAGAGACACAAGCTAATCATGCTGCATAATCAGCATTAATCCAAGGATTAATCTAATCCTAATTCTAATCCTACTGTGAGGATTAGAGGCATTAGGATTAATCCAGGCAAGGATTAGCTATTCCTCTAATCCCTAATCCCTAATCAAGCTAATCCTACTAATGCTGACTCAGCACGGTGGATTAATCATAGAGGAG
683	8.84902e+06	CCTAATCTAATCTAGGAGTTCTAATTCAACTCGACATGACCCGTGTTCGGATTAATCCCTGGGATTAATCCTCTAATCGATTAATCCTGGGATTAGAGGTCGGCTTAGTCAGCGATTAATTCGGATTAATCCGCTTGTAGAAACTAATCCACCTAATCCTTCTAATCCGTGCTGACTGGGATTAATCCTAATGCTGAGTCAGCACAGAGACACAAGCTAATCATGCTGCATAATCAGCATTAATCCAAGGATTAATCTAATCCTAATTCTAATCCTACTGTGAGGATTAGAGGCATTAGGATTAATCCAGGCAAGGATTAGCTATTCCTCTAATCCCTAATCCCTAATCAAGCTAATCCTACTAATGCTGACTCAGCACGGTGGATTAATCATAGAGGAG
684	8.84902e+06	CCTAATCTAATCTAGGAGTTCTAATTCAACTCGACATGACCCGTGTTCGGATTAATCCCTGGGATTAATCCTCTAATCGATTAATCCTGGGATTAGAGGTCGGCTTAGTCAGCGATTAATTCGGATTAATCCGCTTGTAGAAACTAATCCACCTAATCCTTCTAATCCGTGCTGACTGGGATTAATCCTAATGCTGAGTCAGCACAGAGACACAAGCTAATCATGCTGCATAATCAGCATTAATCCAAGGATTAATCTAATCCTAATTCTAATCCTACTGTGAGGATTAGAGGCATTAGGATTAATCCAGGCAAGGATTAGCTATTCCTCTAATCCCTAATCCCTAATCAAGCTAATCCTACTAATGCTGACTCAGCACGGTGGATTAATCATAGAGGAG
685	9.02234e+06	CCTAATCTAATCTAGGAGTACTAATTCAACTCGACATGACCCGTGTTCGGATTAATCCTTGGGATTAATCCTCTAATCGATTAATCCTGGGATTAGAGCTCGGCTTAGTCAGCGATTAATTCGGATTAATCCGCTTGTAGAAACTAATCCACCTAATCCTTCTAATCCGTGCTGACTGGGATTAATCCTAATGCTGAGTCAGCACAGAGACACAAGCTAATCATGCTGCATAATCAGCATTAATCCAAGGATTAATCTAATCCTAATTCTAATCCTACTGTGAGGATTAGAGGCGTTAGGATTAATCCATGCAAGGATTAGCTAATCCTCTAATCCCTAATCCCTAATCAAGCTAATCCTACTAATGCTGACTCAGCACGGTGGATTAATCATAGAGGAG
686	9.02234e+06	CCTAATCTAATCTAGGAGTTCTAATTCAACTCGACATGACCCGTGTTCGGATTAATCCCTGGGATTAATCCTCTAATCGATTAATCCTGGGATTAGAGCTCGGCTTAGTCAGCGATTAATTCGGATTAATCCGCTTGTAGAAACTAATCCACCTAATCCTTCTAATCCGTGCTGACTGGGATTAATCCTAATGCTGAGTCAGCACAGAGACACAAGCTAATCATGCTGCATAATCAGCATTAATCCAAGGATTAATCTAATCCTAATTCTAATCCTACTGTGAGGATTAGAGGCATTAGGATTAATCCATGCAAGGATTAGCTAATCCTCTAATCCCTAATCCCTAATCAAGCTAATCCTACTAATGCTGACTCAGCACTGTGGATTAATCATAGAGGAG
687	9.02234e+06	CCTAATCTAATCTAGGAGTTCTAATTCAACTCGACATGACCCGTGTTCGGATTAATCCCTGGGATTAATCCTCTAATCGATTAATCCTGGGATTAGAGCTCGGCTTAGTCAGCGATTAATTCGGATTAATCCGCTTGTAGAAACTAATCCACCTAATCCTTCTAATCCGTGCTGACTGGGATTAATCCTAATGCTGAGTCAGCACAGAGACACAAGCTAATCATGCTGCATAATCAGCATTAATCCAAGGATTAATCTAATCCTAATTCTAATCCTACTGTGAGGATTAGAGGCATTAGGATTAATCCATGCAAGGATTAGCTAATCCTCTAATCCCTAATCCCTAATCAAGCTAATCCTACTAATGCTGACTCAGCACTGTGGATTAATCATAGAGGAG
688	9.02234e+06	CCTAATCTAATCTAGGAGTTCTAATTCATCTCGACATGACCCGTGTTCGGATTAATCCCTGGGATTAATCCTCTAATCGATTAATCCTGGGATTAGAGCTCGGCTTAGTCAGCGATTAATTCGGATTAATCCGCTTGTAGAAACTAATCCACCTAATCCTTCTAATCCGTGCTGACTGGGATTAATCCTAATGCTGAGTCAGCACAGAGACACAAGCTAATCATGCTGCATAATCAGCATTAATCCAAGGATTAATCTAATCCTAATTCTAATCCTACTGTGAGGATTAGAGGCATTAGGATTAATCCATGCAAGGATTAGCTAATCCTCTAATCCCTAATCCCTAATCAAGCTAATCCTACTAATGCTGACTCAGCACGGTGGATTAATCATAGAGGAG
689	9.02234e+06	CCTAATCTAATCTAGGAGTTCTAATTCAACTCGACATGACCCGTGTTCGGATTAATCCCTGGGATTAATCCTCTAATCGATTAATCCTGGGATTAGAGCTCGGCTTAGTCAGCGATTAATTCGGATTAATCCGCTTGTAGAAACTAATCCACCTAATCCTTCTAATCCGTGCTGACTGGGATTAATCCTAATGCTGAGTCAGCACAGAGACACTAGCTAATCATGCTGCATAATCAGCATTAATCCAAGGATTAATCTAATCCTAATTCTAATCCTACTGTAAGGATTAGAGGCATTAGGATTAATCCATGCAAGGATTAGCTAATCCTCTAATCCCTAATCCCTAATCAAGCTAATCCTACTAATGCTGACTCAGCACGGAGGATTAATCATAGAGGAG
690	9.02234e+06	CCTAATCTAATCTAGGAGTTCTAATTCAACTCGACATGACCCGTGTTCGGATTAATCCCTGGGATTAATCCTCTAATCGATTAATCCTGGGATTAGAGCTCGGCTTAGTCAGCGATTAATTCGGATTAATCCGCTTGTAGAAACTAATCCACCTAATCCTTCTAATCCGTGCTGACTGGGATTAATCCTAATGCTGAGTCAGCACAGAGACACAAGCTAATCATGCTGCATAATCAGCATTAATCCAAGGATTAATCTAATCCTAATTCTAATCCTACTGTGAGGATTAGAGGCATTAGGATTAATCCATGCAAGGATTAGCTAATCCTCTAATCCCTAATCCCTAATCAAGCTAATCCTACTAATGCTGACTCAGCACTGTGGATTAATCATAGAGGAG
691	9.02234e+06	CCTAATCTAATCTAGGAGTTCTAATTCAACTCGACATGACCCGTGTTCGGATTAATCCCTGGGATTAATCCTCTAATCGATTAATCCTGGGATTAGAGCTCGGCTTAGTCAGCGATTAATTCGGATTAATCCGCTTGTAGAAACTAATCCACCTAATCCTTCTAATCCGTGCTGACTGGGATTAATCCTAATGCTGAGTCAGCACAGAGACACAAGCTAATCATGCTGCATAATCAGCATTAATCCAAGGATTAATCTAATCCTAATTCTAATCCTACTGTGAGGATTAGAGGCATTAGGATTAATCCATGCAAGGATTAGCTAATCCTCTAATCCCTAATCCCTAATCAAGCTAATCCTACTAATGCTGACTCAGCACTGTGGATTAATCATAGAGGAG
692	9.02234e+06	CCTAATCTAATCTAGGAGTTCTAATTCAACTCGACATGACCCGTGTTCGGATTAATCCCTGGGATTAATCCTCTAATCGATTAATCCTGGGATTAGAGCTCGGCTTAGTCAGCGATTAATTCGGATTAATCCGCTTGTAGAAACTAATCCACCTAATCCTTCTAATCCGTGCTGACTGGGATTAATCCTAATGCTGAGTCAGCACAGAGACATAAGCTAATCATGCTGCATAATCAGCATTAATCCAAGGATTAATCTAATCCTAATTCTAATCCTACTGTGAGGATTAGAGGCATTAGGATTAATCCATGCAAGGATTAGCTAATCCTCTAATCCCTAATCCCTAATCAAGCTAATCCTACTAATGCTGACTCAGCACGGTGGATTAATCATAGAGGAG
693	9.02234e+06	CCTAATCTAATCTAGGAGTTCTAATTCAACTCGACATGACCCGTGTTCGGATTAATCCCTGGGATTAATCCTCTAATCGATTAATCCTGGGATTAGAGCTCGGCTTAGTCAGCGATTAATTCGGATTAATCCGCTTGTAGAAACTAATCCACCTAATCCTTCTAATCCGTGCTGACTGGGATTAATCCTAATGCTGAGTCAGCACAGAGACACTAGCTAATCATGCTGCATAATCAGCATTAATCCAAGGATTAATCTAATCCTAATTCTAATCCTACTGTAAGGATTAGAGGCATTAGGATTAATCCATGCAAGGATTAGCTAATCCTCTAATCCCTAATCCCTAATCAAGCTAATCCTACTAATGCTGACTCAGCACGGAGGATTAATCATAGAGGAG
694	9.02234e+06	CCTAATCTAATCTAGGAGTTCTAATTCAACTCGACATGACCCGTGTTCGGATTAATCCCTGGGATTAATCCTCTAATCGATTAATCCTGGGATTAGAGCTCGGCTTAGTCAGCGATTAATTCGGATTAATCCGCTTGTAGAAACTAATCCACCTAATCCTTCTAATCCGTGCTGACTGGGATTAATCCTAATGCTGAGTCAGCACAGAGACACTAGCTAATCATGCTGCATAATCAGCATTAATCCAAGGATTAATCTAATCCTAATTCTAATCCTACTGTAAGGATTAGAGGCATTAGGATTAATCCATGCAAGGATTAGCTAATCCTCTAATCCCTAATCCCTAATCAAGCTAATCCTACTAATGCTGACTCAGCACGGAGGATTAATCATAGAGGAG
695	9.02234e+06	CCTAATCTAATCTAGGAGTTCTAATTCAACTCGACATGACCCGTGTTCGGATTAATCCCTGGGATTAATCCTCTAATCGATTAATCCTGGGATTAGAGCTCGGCTTAGTCAGCGATTAATTCGGATTAATCCGCTTGTAGAAACTAATCCACCTAATCCTTCTAATCCGTGCTGACTGGGATTAATCCTAATGCTGAGTCAGCACAGAGACACTAGCTAATCATGCTGCATAATCAGCATTAATCCAAGGATTAATCTAATCCTAATTCTAATCCTACTGTAAGGATTAGAGGCATTAGGATTAATCCATGCAAGGATTAGCTAATCCTCTAATCCCTAATCCCTAATCAAGCTAATCCTACTAATGCTGACTCAGCACGGAGGATTAATCATAGAGGAG
696	9.02234e+06	CCTAATCTAATCTAGGAGTTCTAATTCAACTCGACATGACCCGTGTTCGGATTAATCCCTGGGATTAATCCTCTAATCGATTAATCCTGGGATTAGAGCTCGGCTTAGTCAGCGATTAATTCGGATTAATCCGCTTGTAGAAACTAATCCACCTAATCCTTCTAATCCGTGCTGACTGGGATTAATCCTAATGCTGAGTCAGCACAGAGACATAAGCTAATCATGCTGCATAATCAGCATTAATCCAAGGATTAATCTAATCCTAATTCTAATCCTACTGTGAGGATTAGTGGCATTAGGATTAATCCATGCAGGGATTAGCTAATCCTCTAATCCCTAATCCCTAATCAAGCTAATCCTACTAATGCTGACTCAGCACGGTGGATTAATCATAGAGGAG
697	9.02234e+06	CCTAATCTAATCTAGGAGTTCTAATTCAACTCGACATGACCCGTGTTCGGATTAATCCCTGGGATTAATCCTCTAATCGATTAATCCTGGGATTAGAGCTCGGCTTAGTCAGCGATTAATTCGGATTAATCCGCTTGTAGAAACTAATCCACCTAATCCTTCTAATCCGTGCTGACTGGGATTAATCCTAATGCTGAGTCAGCACAGAGACATAAGCTAATCATGCTGCATAATCAGCATTAATCCAAGGATTAATCTAATCCTAATTCTAATCCTACTGTGAGGATTAGAGGCATTAGGATTAATCCATGCAAGGATTAGCTAATCCTCTAATCCCTAATCCCTAATCAAGCTAATCCTACTAATGCTGACTCAGCACGGTGGATTAATCATAGAGGAG
698	9.02234e+06	CCTAATCTAATCTAGGAGTTCTAATTCAACTCGACATGACCCGTGTTCGGATTAATCCCTGGGATTAATCCTCTAATCGATTAATCCTGGGATTAGAGCTCGGCTTAGTCAGCGATTAATTCGGATTAATCCGCTTGTAGAAACTAATCCACCTAATCCTTCTAATCCGTGCTGACTGGGATTAATCCTAATGCTGAGTCAGCACAGAGACATAAGCTAATCATGCTGCATAATCAGCATTAATCCAAGGATTAATCTAATCCTAATTCTAATCCTACTGTGAGGATTAGTGGCATTAGGATTAATCCATGCAGGGATTAGCTAATCCTCTAATCCCTAATCCCTAATCAAGCTAATCCTACTAATGCTGACTCAGCACGGTGGATTAATCATAGAGGAG
699	9.02234e+06	CCTAATCTAATCTAGGAGTTCTAATTCAACTCGACATGACCCGGGTGCGGATTAATCCCTGGGATTAATCCTCTAATCGATTAATCCTGGGATTAGAGCTCGGCTTAGTCAGCGATTAATTCGGATTAATCCGCTTGTAGAAACTAATCCACCTAATCCTTCTAATCCGTGCTGACTGGGATTAATCCTAATGCTGAGTCAGCACAGAGACACTAGCTAATCATGCTGCATAATCAGCATTAATCCAAGGATTAATCTAATCCTAATTCTAATCCTACTGTAAGGATTAGAGGCATTAGGATTAATCCATGCAAGGATTAGCTAATCCTCTAATCCCTAATCCCTAATCAAGCTAATCCTACTAATGCTGACTCAGCACGGAGGATTAATCATAGAGGAG
700	9.02234e+06	CCTAATCTAATCTAGGAGTTCTAATTCAACTCGACATGACCCGTGTTCGGATTAATCCCTGGGATTAATCCTCTAATCGATTAATCCTGGGATTAGAGCTCGGCTTAGTCAGCGATTAATTCGGATTAATCCGCTTGTAGAAACTAATCCACCTAATCCTTCTAATCCGTGCTGACTGGGATTAATCCTAATGCTGAGTCAGCACAGAGACACTAGCTAATCATGCTGCATAATCAGCATTAATCCAAGGATTAATCTAATCCTAATTCTAATCCTACTGTAAGGATTAGTGGCATTAGGATTAATCCATGCAAGGATTAGCTAATCCTCTAATCCCTAATCCCTAATCAAGCTAATCCTACTAATGCTGACTCAGCACGGAGGATTAATCATAGAGGAG
701	9.16526e+06	CCTAATCTAATCTAGGAGTTCTAATTCAACTCGACATGACCCGGGTACGGATTAATCCCTAGGATTAATCCTCTAATCGATTAATCCTGGGATTAGAGCTCGGCTTAGTCAGCGATTAATTCGGATTAATCCGCTTGTAGAAACTAATCCACCTAATCCTTCTAATCCGTGCTGACTGGGATTAATCCTAATGCTGAGTCAGCACAGAGACACTAGCTAATCATGCTGCATAATCAGCATTAATCCAAGGATTAATCTAATCCTAATTCTAATCCTACTGTAAGGATTAGAGGCATTAGGATTAATCCATGCAAGGATTAGCTAATCCTCTAATCCCTAATCCCTAATCAAGCTAATCCTACTAATGCTGACTCAGCACGGAGGATTAATCATAGAGGAG
702	9.16526e+06	CCTAATCTAATCTAGGAGTTCTAATTCAACTCGACATGACCCGTGTTCGGATTAATCCCTGGGATTAATCCTCTAATCGATTAATCCTGGGATTAGAGCTCGGCTTAGTCAGCGATTAATTCGGATTAATCCGCTTGTAGAAACTAATCCACCTAATCCTTCTAATCCGTGCTGACTGGGATTAATCCTAATGCTGAGTCAGCACAGAGACACTAGCTAATCATGCTGCATAATCAGCATTAATCCAAGGATTAATCTAATCCTAATTCTAATCCTACTGTTAGGATTAGAGGGATTAGGATTAATCCATGCAAGGATTAGCTAATCCTCTAATCCCTAATCCCTAATCAAGCTAATCCTACTAATGCTGACTCAGCACGGAGGATTAATCATAGAGGAG
703	9.16526e+06	CCTAATCTAATCTAGGAGTTCTAATTCAACTCGACATGACCCGTGTTCGGATTAATCCCTGGGATTAATCCTCTAATCGATTAATCCTGGGATTAGAGCTCGGCTTAGTCAGCGATTAATTCGGATTAATCCGCTTGTAGAAACTAATCCACCTAATCCTTCTAATCCGTGCTGACTGGGATTAATCCTAATGCTGAGTCAGCACAGAGACAATAGCTAATCATGCTGCATAATCAGCATTAATCCAAGGATTAATCTAATCCTAATTCTAATCCTACTGTTAGGATTAGAGGGATTAGGATTAATCCATGCAAGGATTAGCTAATCCTCTAATCCCTAATCCCTAATCAAGCTAATCCTACTAATGCTGACTCAGCACGGAGGATTAATCATAGAGGAG
704	9.16526e+06	CCTAATCTAATCTAGGAGTTCTAATTCAACTCGACATGACCCGTGTTCGGATTAATCCCTGGGATTAATCCTCTAATCGATTAATCCTGGGATTAGAGCTCGGCTTAGTCAGCGATTAATTCGGATTAATCCGCTTGTAGAAACTAATCCACCTAATCCTTCTAATCCGTGCTGACTGGGATTAATCCTAATGCTGAGTCAGCACAGAGACACTAGCTAATCATGCTGCATAATCAGCATTAATCCAAGGATTAATCTAATCCTAATTCTAATCCTACTGTTAGGATTAGAGGGATTAGGATTAATCCATGCAAGGATTAGCTAATCCTCTAATCCCTAATCCCTAATCAAGCTAATCCTACTAATGCTGACTCAGCACGGAGGATTAATCATAGAGGAG
705	9.16526e+06	CCTAATCTAATCTAGGAGTTCTAATTCAACTCGACATGACCCGTGTTCGGATTAATCCCTGGGATTAATCCTCTAATCGATTAATCCTGGGATTAGAGCTCGGCTTAGTCAGCGATTAATTCGGATTAATCCGCTTGTAGAAACTAATCCACCTAATCCTTCTAATCCGTGCTGACTGGGATTAATCCTAATGCTGAGTCAGCACAGAGACACTAGCTAATCATGCTGCATAATCAGCATTAATCCAAGGATTAATCTAATCCTAATTCTAATCCTACTGTTAGGATTAGAGGGATTAGGATTAATCCATGCAAGGATTAGCTAATCCTCTAATCCCTAATCCCTAATCAAGCTAATCCTACTAATGCTGACTCAGCACGGAGGATTAATCATAGAGGAG
706	9.18599e+06	CCTAATCTAATCTAGGAGTTCTAATTCAACTCGACATGACCCGTGTTCGGATTAATCCCTGGGATTAATCCTCTAATCGATTAATCCTGGGATTAGAGCTCGGCTTAATCAGCGATTAATTCGGATTAATCCGCTTGTAGAAACTAATCCACCTAATCCTTCTAATCCGTGCTGACTGGGATTAATCCTAATGCTGAGTCAGCACAGAGACACTAGCTAATCATGCTGCATAATCAGCATTAATCCAAGGATTAATCTAATCCTAATTCTAATCCTACTGTTAGGATTAGAGGGATTAGGATTAATCCATGCAAGGATTAGCTAATCCTCTAATCCCTAATCCCTAATCAAGCTAATCCTACTAATGCTGACTCAGCACGGAGGATTAATCATAGAGGAG
707	9.18599e+06	CCTAATCTAATCTAGGAGTTCTAATTCAACTCGACATGACCCGTGTTCGGATTAATCCCTGGGATTAATCCTCTAATCGATTAATCCTGGGATTAGAGCTCGGCTTAATCAGCGATTAATTCGGATTAATCCGCTTGTAGAAACTAATCCACCTAATCCTTCTAATCCGTGCTGACTGGGATTAATCCTAATGCTGAGTCAGCACAGAGACACTAGCTAATCATGCTGCATAATCAGCATTAATCCAAGGATTAATCTAATCCTAATTCTAATCCTACTGTTAGGATTAGAGGGATTAGGATTAATCCATGCAAGGATTAGCTAATCCTCTAATCCCTAATCCCTAATCAAGCTAATCCTACTAATGCTGACTCAGCACGGAGGATTAATCATAGAGGAG
708	9.18599e+06	CCTAATCTAATCTAGGAGTTCTAATTCAACTCGACATGACCCGTGTTCGGATTAATCCCTGGGATTAATCCTCTAATCGATTAATCCTGGGATTAGAGCTCGGCTTAATCAGCGATTAATTCGGATTAATCCGCTTGTAGAAACTAATCCACCTAATCCTTCTAATCCGTGCTGACTGGGATTAATCCTAATGCTGAGTCAGCACAGAGACACTAGCTAATCATGCTGCATAATCAGCATTAATCCAAGGATTAATCTAATCCTAATTCTAATCCTACTGTTAGGATTAGAGGGATTAGGATTAATCCATGCAAGGATTAGCTAATCCTCTAATCCCTAATCCCTAATCAAGCTAATCCTACTAATGCTGACTCAGCACGGAGGATTAATCATAGAGGAG
709	9.18599e+06	CCTAATCTAATCTAGGAGTTCTAATTCAACTCGACATGACCCGTGTTCGGATTAATCCCTGGGATTAATCCTCTAATCGATTAATCCTGGGATTAGAGCTCGGCTTAATCAGCGATTAATTCGGATTAATCCGCTTGTAGAAACTAATCCACCTAATCCTTCTAATCCGTGCTGACTGGGATTAATCCTAATGCTGAGTCAGCACAGAGACACTAGCTAATCATGCTGCATAATCAGCATTAATCCAAGGATTAATCTAATCCTAATTCTAATCCTACTGTTAGGATTAGAGGGATTAGGATTAATCCATGCAAGGATTAGCTAATCCTCTAATCCCTAATCCCTAATCAAGCTAATCCTACTAATGCTGACTCAGCACGGAGGATTAATCATAGAGGAG
710	9.18599e+06	CCTAATCTAATCTAGGAGTTCTAATTCAACTCGACATGACCCGTGTTCGGATTAATCCCTGGGATTAATCCTCTAATCGATTAATCCTGGGATTAGAGCTCGGCTTAATCAGCGATTAATTCGGATTAATCCGCTTGTAGAAACTAATCCACCTAATCCTTCTAATCCGTGCTGACTGGGATTAATCCTAATGCTGAGTCAGCACAGAGACACTAGCTAATCATGCTGCATAATCAGCATTAATCCAAGGATTAATCTAATCCTAATTCTAATCCTACTGTTAGGATTAGAGGGATTAGGATTAATCCATGCAAGGATTAGCTAATCCTCTAATCCCTAATCCCTAATCAAGCTAATCCTACTAATGCTGACTCAGCACGGAGGATTAATCATAGAGGAG
711	9.18599e+06	CCTAATCTAATCTAGGAGTTCTAATTCAACTCGACATGACCCGTGTTCGGATTAATCCCTGGGATTAATCCTCTAATCGATTAATCCTGGGATTAGAGCTCGGCTTAATCAGCGATTAATTCGGATTAATCCGCTTGTAGAAACTAATCCACCTAATCCTTCTAATCCGTGCTGACTGGGATTAATCCTAATGCTGAGTCAGCACAGAGACACTAGCTAATCATGCTGCATAATCAGCATTAATCCAAGGATTAATCTAATCCTAATTCTAATCCTACTGTTAGGATTAGAGGGATTAGGATTAATCCATGCAAGGATTAGCTAATCCTCTAATCCCTAATCCCTAATCAAGCTAATCCTACTAATGCTGACTCAGCACGGAGGATTAATCATAGAGGAG
712	9.18599e+06	CCTAATCTAATCTAGGAGTTCTAATTCAACTCGACATGACCCGTGTTCGGATTAATCCCTGGGATTAATCCTCTAATCGATTAATCCTGGGATTAGAGCTCGGCTTAATCAGCGATTAATTCGGATTAATCCGCTTGTAGAAACTAATCCACCTAATCCTTCTAATCCGTGCTGACTGGGATTAATCCTAATGCTGAGTCAGCACAGAGACACTAGCTAATCATGCTGCATAATCAGCATTAATCCAAGGATTAATCTAATCCTAATTCTAATCCTACTGTTAGGATTAGAGGGATTAGGATTAATCCATGCAAGGATTAGCTAATCCTCTAATCCCTAATCCCTAATCAAGCTAATCCTACTAATGCTGACTCAGCACGGAGGATTAATCATAGAGGAG
713	9.18599e+06	CCTAATCTAATCTAGGAGTTCTAATTCAACTCGACATGACCCGTGTTCGGATTAATCCCTGGGATTAATCCTCTAATCGATTAATCCTGGGATTAGAGCTCGGCTTAATCAGCGATTAATTCGGATTAATCCGCTTGTAGAAACTAATCCACCTAATCCTTCTAATCCGTGCTGACTGGGATTAATCCTAATGCTGAGTCAGCACAGAGACACTAGCTAATCATGCTGCATAATCAGCATTAATCCAAGGATTAATCTAATCCTAATTCTAATCCTACTGTTAGGATTAGAGGGATTAGGATTAATCCATGCAAGGATTAGCTAATCCTCTAATCCCTAATCCCTAATCAAGCTAATCCTACTAATGCTGACTCAGCAGGGAGGATTAATCATAGAGGAG
714	9.18599e+06	CCTAATCTAATCTAGGAGTTCTAATTCAACTCGACATGACCCGTGTTCGGATTAATCCCTGGGATTAATCCTCTAATCGATTAATCCTGGGATTAGAGCTCGGCTTAATCAGCGATTAATTCGGATTAATCCGCTTGTAGAAACTAATCCACCTAATCCTTCTAATCCGTGCTGACTGGGATTAATCCTAATGCTGAGTCAGCACAGAGACACTAGCTAATCATGCTGCATAATCAGCATTAATCCAAGGATTAATCTAATCCTAATTCTAATCCTACTGTTAGGATTAGAGGGATTAGGATTAATCCATGCAAGGATTAGCTAATCCTCTAATCCCTAATCCCTAATCAAGCTAATCCTACTAATGCTGACTCAGCACGGAGGATTAATCATAGAGGAG
715	9.18599e+06	CCTAATCTAATCTAGGAGTTCTAATTCAACTCGACATGACCCGTGTTCGGATTAATCCCTGGGATTAATCCTCTAATCGATTAATCCTGGGATTAGTGCTCGGCTTAATCAGCGATTAATTCGGATTAATCCGCTTGTAGAAACTAATCCACCTAATCCTTCTAATCCGTGCTGACTGGGATTAATCCTAATGCTGAGTCAGCACAGAGACACTAGCTAATCATGCTGCATAATCAGCATTAATCCAAGGATTAATCTAATCCTAATTCTAATCCTACTGTTAGGATTAGAGGGATTAGGATTAATCCATGCAAGGATTAGCTAATCCTCTAATCCCTAATCCCTAATCAAGCTAATCCTACTAATGCTGACTCAGCACGGAGGATTAATCATAGAGGAG
716	9.18599e+06	CCTAATCTAATCTAGGAGTTCTAATTCAACTCGACATGACCCGTGTTCGGATTAATCCCTGGGATTAATCCTCTAATCGATTAATCCTGGGATTAGAGCTCGGCTTAATCAGCGATTAATTCGGATTAATCCGCTTGTAGAAACTAATCCACCTAATCCTTCTAATCCGTGCTGACTGGGATTAATCCTAATGCTGAGTCAGCACAGAGACACTAGCTAATCATGCTGCATAATCAGCATTAATCCAAGGATTAATCTAATCCTAATTCTAATCCTACTGTTAGGATTAGAGGGATTAGGATTAATCCATGCAAGGATTAGCTAATCCTCTAATCCCTAATCCCTAATCAAGCTAATCCTACTAATGCTGACTCAGCACGGAGGATTAATCATAGAGGAG
717	9.18599e+06	CCTAATCTAATCTAGGAGTTCTAATTCAACTCGACATGACCCGTGTTCGGATTAATCCCTGGGATTAATCCTCTAATCGATTAATCCTGGGATTAGAGCTCGGCTTAATCAGCGATTAATTCGGATTAATCCGCTTGTAGAAACTAATCCACCTAATCCTTCTAATCCGTGCTGACTGGGATTAATCCTAATGCTGAGTCAGCACAGAGACACTAGCTAATCATGCTGCATAATCAGCATTAATCCAAGGATTAATCTAATCCTAATTCTAATCCTACTGTTAGGATTAGAGGGATTAGGATTAATCCATGCAAGGATTAGCTAATCCTCTAATCCCTAATCCCTAATCAAGCTAATCCTACTAATGCTGACTCAGCACGGAGGATTAATCATAGAGGAG
718	9.18599e+06	CCTAATCTAATCTAGGAGTTCTAATTCAACTCGACATGACCCGTGTTCGGATTAATCCCTGGGATTAATCCTCTAATCGATTAATCCTGGGATTAGAGATCGGCTTAATCAGCGATTAATTCGGATTAATCCGCTTGTAGAAACTAATCCACCTAATCCTTCTAATCCGTGCTGACTGGGATTAATCCTAATGCTGAGTCAGCACAGAGACACTAGCTAATCATGCTGCATAATCAGCATTAATCCAAGGATTAATCTAATCCTAATTCTAATCCTACTGTTAGGATTAGAGGGATTAGGATTAATCCATGCAAGGATTAGCTAATCCTCTAATCCCTAATCCCTAATCAAGCTAATCCTACTAATGCTGACTCAGCACGGAGGATTAATCATAGAGGAG
719	9.18599e+06	CCTAATCTAATCTAGGAGTTCTAATTCAACTCGACATGACCCGTGGTCGGATTAATCCCTGGGATTAATCCTCTAATCGATTAATCCTGGGATTAGAGCTAGGCTTAATCAGCGATTAATTCGGATTAATCCGCTTGTAGAAACTAATCCACCTAATCCTTCTAATCCGTGCTGACTGGGATTAATCCTAATGCTGAGTCAGCACAGAGACACGAGCTAATCATGCTGCATAATCAGCATTAATCCAAGGATTAATCTAATCCTAATTCTAATCCTACTGTTAGGATTAGAGGGATTAGGATTAATCCATGCAAGGATTAGCTAATCCTCTAATCCCTAATCCCTAATCAAGCTAATCCTACTAATGCTGACTCAGCACGGAGGATTAATCATAGAGGAG
720	9.18599e+06	CCTAATCTAATCTAGGAGTTCTAATTCAACTCGACATGACCCGTGGTCGGATTAATCCCTGGGATTAATCCTCTAATCGATTAATCCTGGGATTAGAGCTAGGCTTAATCAGCGATTAATTCGGATTAATCCGCTTGTAGAAACTAATCCACCTAATCCTTCTAATCCGTGCTGACTGGGATTAATCCTAATGCTGAGTCAGCACAGAGACACGAGCTAATCATGCTGCATAATCAGCATTAATCCAAGGATTAATCTAATCCTAATTCTAATCCTACTGTTAGGATTAGAGGGATTAGGATTAATCCATGCAAGGATTAGCTAATCCTCTAATCCCTAATCCCTAATCAAGCTAATCCTACTAATGCTGACTCAGCACGGAGGATTAATCATAGAGGAG
721	9.18599e+06	CCTAATCTAATCTAGGAGTTCTAATTCAACTCGACATGACCCGTGGTCGGATTAATCCCTGGGATTAATCCTCTAATCGATTAATCCTGGGATTAGAGCTAGGCTTAATCAGCGATTAATTCGGATTAATCCGCTTGTAGAAACTAATCCACCTAATCCTTCTAATCCGTGCTGACTGGGATTAATCCTAATGCTGAGTCAGCACAGAGACACGAGCTAATCATGCTGCATAATCAGCATTAATCCAAGGATTAATCTAATCCTAATTCTAATCCTACTGTTAGGATTAGAGGGATTAGGATTAATCCATGCAAGGATTAGCTAATCCTCTAATCCCTAATCCCTAATCAAGCTAATCCTACTAATGCTGACTCAGCACGGAGGATTAATCATAGAGGAG
722	9.18599e+06	CCTAATCTAATCTAGGAGTTCTAATTCAACTCGACATGACCCGTGGTCGGATTAATCCCTGGGATTAATCCTCTAATCGATTAATCCTGGGATTAGAGCTAGGCTTAATCAGCGATTAATTCGGATTAATCCGCTTGTAGAAACTAATCCACCTAATCCTTCTAATCCGTGCTGACTGGGATTAATCCTAATGCTGAGTCAGCACAGAGACACGAGCTAATCATGCTGCATAATCAGCATTAATCCAAGGATTAATCTAATCCTAATTCTAATCCTACTGTTAGGATTAGAGGGATTAGGATTAATCCATGCAAGGATTAGCTAATCCTCTAATCCCTAATCCCTAATCAAGCTAATCCTACTAATGCTGACTCAGCACGGAGGATTAATCATAGAGGAG
723	9.18599e+06	CCTAATCTAATCTAGGAGTTCTAATTCAGCTCGACATGACCCGTGGTCGGATTAATCCCTGGGATTAATCCTCTAATCGATTAATCCTGGGATTAGAGCTCGGCTTAATCAGCGATTAATTCGGATTAATCCGCTTGTAGAAACTAATCCACCTAATCCTTCTAATCCGTGCTGACTGGGATTAATCCTAATGCTGAGTCAGCACAGAGACACTAGCTAATCATGCTGCATAATCAGCATTAATCCAAGGATTAATCTAATCCTAATTCTAATCCTACTGTTAGGATTAGAGGGATTAGGATTAATCCATGCAAGGATTAGCTAATCCTCTAATCCCTAATCCCTAATCAAGCTAATCCTACTAATGCTGACTCAGCACGGAGGATTAATCATAGAGGAG
724	9.18599e+06	GCTAATCTAATCTAGGAGTTCTAATTCAACTCGACATGACCCGTGTTCGGATTAATCCCTGGGATTAATCCTCTAATCGATTAATCCTGGGATTAGAGCTCGGCTTAATCAGCGATTAATTCGGATTAATCCGCTTGTAGAAACTAATCCACCTAATCCTTCTAATCCGTGCTGACTGGGATTAATCCTAATGCTGAGTCAGCACAGAGACACTAGCTAATCATGCTGCATAATCAGCATTAATCCAAGGATTAATCTAATCCTAATTCTAATCCTACTGTTAGGATTAGAGGGATTAGGATTAATCCATGCAAGGATTAGCTAATCCTCTAATCCCTAATCCCTAATCAAGCTAATCCTACTAATGCTGACTCAGCACGGAGGATTAATCATAGAGGAG
725	9.18599e+06	GCTAATCTAATCTAGGAGTTCTAATTCAACTCGACATGACCCGTGTTCGGATTAATCCCTGGGATTAATCCTCTAATCGATTAATCCTGGGATTAGAGCTCGGCTTAATCAGCGATTAATTCGGATTAATCCGCTTGTAGAAACTAATCCACCTAATCCTTCTAATCCGTGCTGACTGGGATTAATCCTAATGCTGAGTCAGCACAGAGACACTAGCTAATCATGCTGCATAATCAGCATTAATCCAAGGATTAATCTAATCCTAATTCTAATCCTACTGTTAGGATTAGAGGGATTAGGATTAATCCATGCAAGGATTAGCTAATCCTCTAATCCCTAATCCCTAATCAAGCTAATCCTACTAATGCTGACTCAGCACGGAGGATTAATCATAGAGGAG
726	9.18599e+06	GCTAATCTAATCTAGGAGTTCTAATTCAACTCGACATGACCCGTGTTCGGATTAATCCCTGGGATTAATCCTCTAATCGATTAATCCTGGGATTAGAGCTCGGCTTAATCAGCGATTAATTCGGATTAATCCGCTTGTAGAAACTAATCCACCTAATCCTTCTAATCCGTGCTGACTGGGATTAATCCTAATGCTGAGTCAGCACAGAGACACTAGCTAATCATGCTGCATAATCAGCATTAATCCAAGGATTAATCTAATCCTAATTCTAATCCTACTGTTAGGATTAGAGGGATTAGGATTAATCCATGCAAGGATTAGCTAATCCTCTAATCCCTAATCCCTAATCAAGCTAATCCTACTAATGCTGACTCAGCACGGAGGATTAATCATAGAGGAG
727	9.18599e+06	CCTAATCTAATCTAGGAGTTCTAATTCAGCTCGACATGACCCGTGGTCGGATTAATCCTTGGGATTAATCCTCTAATCGATTAATCCTGGGATTAGAGCTCGGCTTAATCAGCGATTAATTCGGATTAATCCGCTTGTAGAAACTAATCCACCTAATCCTTCTAATCCGTGCTGACTGGGATTAATCCTAATGCTGAGTCAGCACAGTGACACTAGCTAATCATGCTGCATAATCAGCATTAATCCAAGGATTAATCTAATCCTAATTCTAATCCTACTGTTAGGATTAGAGGGATTAGGATTAATCCATGCAAGGATTAGCTAATCCTCTAATCCCTAATCCCTAATCAAGCTAATCCTACTAATGCTGACTCAGCACGGAGGATTAATCATAGAGGAG
728	9.18599e+06	CCTAATCTAATCTAGGAGTTCTAATTCTACTCGACATGACCCGTGTTCGGATTAATCCCTGGGATTAATCCTCTAATCGATTAATCCAGGGATTAGAGCTCGGCTTAATCAGCGATTAATTCGGATTAATCCGCTTGTAGAAACTAATCCACCTAATCCTTCTAATCCGTGCTGACTGGGATTAATCCTAATGCTGAGTCAGCACAGAGACACTAGCTAATCATGCTGCATAATCAGCATTAATCCAAGGATTAATCTAATCCTAATTCTAATCCTACTGTTAGGATTAGAGGGATTAGGATTAATCCATGCAAGGATTAGCTAATCCTCTAATCCCTAATCCCTAATCAAGCTAATCCTACTAATGCTGACTCAGCACGGAGGATTAATCATAGAGGAG
729	9.18599e+06	CCTAATCTAATCTAGTAGTTCTAATTCAACTCGACATGACCCGTGTTCGGATTAATCCCTGGGATTAATCCTCTAATCGATTAATCCTGGGATTAGAGCTCGGCTTAATCAGCGATTAATTCGGATTAATCCGCTTGTAGAAACTAATCCACCTAATCCTTCTAATCCGTGCTGACTGGGATTAATCCTAATGCTGAGTCAGCACAGAGACACTAGCTAATCATGCTGCATAATCAGCATTAATCCAAGGATTAATCTAATCCTAATTCTAATCCTACTGTTAGGATTAGAGGGATTAGGATTAATCCATGCAAGGATTAGCTAATCCTCTAATCCCTAATCCCTAATCAAGCTAATCCTACTAATGCTGACTCAGCACGGAGGATTAATCATAGAGGAG
730	9.18889e+06	CCTAATCTAATCTAGGAGTTCTAATTCAACTCGACATGACCCGTGGTCGGATTAATCCCTGGGATTAATCCTCTAATCGATTAATCCTGGGATTAGAGCTAGGCTTAATCAGCGATTAATTCGGATTAATCCGCTTGTAGAAACTAATCCACCTAATCCTTCTAATCCGTGCTGACTGGGATTAATCCTAATGCTGAGTCAGCACAGAGACACGAGCTAATCATGCTGCATAATCAGCATTAATCCAAGGATTAATCTAATCCTAATTCTAATCCTACTGTTAGGATTAGAGGGATTAGGATTAATCCATGCAAGGATTAGCTAATCCTCTAATCCCTAATCCCTAATCAAGCTAATCCTACTAATGCTGACTCAGCACGGAGGATTAATCATAGAGGAG
731	9.2873e+06	CCTAATCTAATCTAGTAGTTCTAATTCAGCTCGACATGACCCGTGGTCGGATTAATCCCTGGGATTAATCCTCTAATCGATTAATCCTGGGATTAGAGCTCGGCTTAATCAGCGATTAATTCGGATTAATCCGCGTGTAGGAACTAATCCACCTAATCCTTCTAATCCGTGCTGACTGGGATTAATCCTAATGCTGAGTCAGCACAGAGACACTAGCTAATCATGCTGCATAATCAGCATTAATCCAAGGATTAATCTAATCCTAATTCTAATCCTACTGTTAGGATTAGAGGGATTAGGATTAATCCATGCAAGGATTAGCTAATCCTCTAATCCCTAATCCCTAATCAAGCTAATCCTACTAATGCTGACTCAGCACGGAGGATTAATCATAGAGGAG
732	9.37384e+06	CCTAATCTAATCTAGGAGTTCTAATTCTACTCGACATGACCCGTGTTCGGATTAATCCCTGGGATTAATCCTCTAATCGATTAATCCAGGGATTAGAGCTCGGCTTAATCAGCGATTAATTCGGATTAATCCGCTTGTAGAAACTAATCCACCTAATCCTTCTAATCCGTGCTGACTGGGATTAATCCTAATGCTGAGTCAGCACAGAGACACTAGCTAATCATGCTGCATAATCAGCATTAATCCAAGGATTAATCTAATCCTAATTCTAATCCTACTGTTAGGATTAGAGGGATTAGGATTAATCCATGCAAGGATTAGCTAATCCTCTAATCCCTAATCCCTAATCAAGCTAATCCTACTAATGCTGACTCAGCACGGAGGATTAATCATAGAGGAG
733	9.37384e+06	CCTAATCTAATCTAGGAGTTCTAAGTCAGCTCGACATGACCCGTGGTCGGATTAATCCTTGGGATTAATCCTCTAATCGATTAATCCTGGGATTAGAGCTCGGCTTAATCAGCGATTAATTCGGATTAATCCGCTTGTAGAAACTAATCCACCTAATCCTTCTAATCCGTGCTGACTGGGATTAATCCTAATGCTGAGTCAGCACAGTGACACTAGCTAATCATGCTGCATAATCAGCATTAATCCAAGGATTAATCTAATCCTAATTCTAATCCTACTGTTAGGATTAGAGGGATTAGGATTAATCCATGCAAGGATTAGCTAATCCTCTAATCCCTAATCCCTAATCAAGCTAATCCTACTAATGCTGACTCAGCACGGAGGATTAATCATAGAGGAG
734	9.37384e+06	CCTAATCTAATCTAGGAGTTCTAAGTCAGCTCGACATGACCCGTGGTCGGATTAATCCTTGGGATTAATCCTCTAATCGATTAATCCTGGGATTAGAGCTCGGCTTAATCAGCGATTAATTCGGATTAATCCGCTTGTAGAAACTAATCCACCTAATCCTTCTAATCCGTGCTGACTGGGATTAATCCTAATGCTGAGTCAGCACAGTGACACTAGCTAATCATGCTGCATAATCAGCATTAATCCAAGGATTAATCTAATCCTAATTCTAATCCTACTGTTAGGATTAGAGGGATTAGGATTAATCCATGCAAGGATTAGCTAATCCTCTAATCCCTAATCCCTAATCAAGCTAATCCTACTAATGCTGACTCAGCACGGAGGATTAATCATAGAGGAG
735	9.37384e+06	CCTAATCTAATCTAGGAGTTCTAAGTCAGCTCGACATGACCCGTGGTCGGATTAATCCTTGGGATTAATCCTCTAATCGATTAATCCTGGGATTAGAGCTCGGCTTAATCAGCGATTAATTCGGATTAATCCGCTTGTAGAAACTAATCCACCTAATCCTTCTAATCCGTGCTGACTGGGATTAATCCTAATGCTGAGTCAGCACAGTGACACTAGCTAATCATGCTGCATAATCAGCATTAATCCAAGGATTAATCTAATCCTAATTCTAATCCTACTGTTAGGATTAGAGGGATTAGGATTAATCCATGCAAGGATTAGCTAATCCTCTAATCCCTAATCCCTAATCAAGCTAATCCTACTAATGCTGACTCAGCACGGAGGATTAATCATAGAGGAG
736	9.37384e+06	CCTAATCTAATCTAGGAGTTCTAAGTCAGCTCGACATGACCCGTGGTCGGATTAATCCTTGGGATTAATCCTCTAATCGATTAATCCTGGGATTAGAGCTCGGCTTAATCAGCGATTAATTCGGATTAATCCGCTTGTAGAAACTAATCCACCTAATCCTTCTAATCCGTGCTGACTGGGATTAATCCTAATGCTGAGTCAGCACAGTGACACTAGCTAATCATGCTGCATAATCAGCATTAATCCAAGGATTAATCTAATCCTAATTCTAATCCTACTGTTAGGATTAGAGGGATTAGGATTAATCCATGCAAGGATTAGCTAATCCTCTAATCCCTAATCCCTAATCAAGCTAATCCTACTAATGCTGACTCAGCACGGAGGATTAATCATAGAGGAG
737	9.37384e+06	CCTAATCTAATCTAGGAGTTCTAAGTCAGCTCGACATGACCCGTGGTCGGATTAATCCTTGGGATTAATCCTCTAATCGATTAATCCTGGGATTAGAGCTCGGCTTAATCAGCGATTAATTCGGATTAATCCGCTTGTAGAAACTAATCCACCTAATCCTTCTAATCCGTGCTGACTGGGATTAATCCTAATGCTGAGTCAGCACAGTGACACTAGCTAATCATGCTGCATAATCAGCATTAATCCAAGGATTAATCTAATCCTAATTCTAATCCTACTGTTAGGATTAGAGGGATTAGGATTAATCCATGCGAGGATTAGCTAATCCTCTAATCCCTAATCCCTAATCAAGCTAATCCTACTAATGCTGACTCAGCACGGAGGATTAATCATAGAGGAG
738	9.37384e+06	CCTAATCTAATCTAGGAGTTCTAAGTCAGCTCGACATGACCCGTGGTCGGATTAATCCTTGGGATTAATCCTCTAATCGATTAATCCTGGGATTAGAGCTCGGCTTAATCAGCGATTAATTCGGATTAATCCGCTTGTAGAAACTAATCCACCTAATCCTTCTAATCCGTGCTGACTGGGATTAATCCTAATGCTGAGTCAGCACAGTGAGACTAGCTAATCATGCTGCATAATCAGCATTAATCCAAGGATTAATCTAATCCTAATTCTAATCCTACTGTTAGGATTAGAGGGATTAGGATTAATCCATGCAAGGATTAGCTAATCCTCTAATCCCTAATCCCTAATCAAGCTAATCCTACTAATGCTGACTCAGCACGGAGGATTAATCATAGAGGAG
739	9.37384e+06	CCTAATCTAATCTAGGAGTTCTAAGTCAGCTCGACATGACCCGTGGTCGGATTAATCCTTGGGATTAATCCTCTAATCGATTAATCCTGGGATTAGAGCTCGGCTTAATCAGCGATTAATTCGGATTAATCCGCTTGTAGAAACTAATCCACCTAATCCTTCTAATCCGTGCTGACTGGGATTAATCCTAATGCTGAGTCAGCACAGTGAGACTAGCTAATCATGCTGCATAATCAGCATTAATCCAAGGATTAATCTAATCCTAATTCTAATCCTACTGTTAGGATTAGAGGGATTAGGATTAATCCATGCAAGGATTAGCTAATCCTCTAATCCCTAATCCCTAATCAAGCTAATCCTACTAATGCTGACTCAGCACGGAGGATTAATCATAGAGGAG
740	9.37384e+06	CCTAATCTAATCTAGGAGTTCTAAGTCAGCTCGACATGACCCGTGGTCGGATTAATCCTTGGGATTAATCCTCTAATCGATTAATCCTGGGATTAGAGCTCGGCTTAATCAGCGATTAATTCGGATTAATCCGCTTGTAGAAACTAATCCACCTAATCCTTCTAATCCGTGCTGACTGGGATTAATCCTAATGCTGAGTCAGCACAGTGACACTAGCTAATCATGCTGCATAATCAGCATTAATCCAAGGATTAATCTAATCCTAATTCTAATCCTACTGTTAGGATTAGAGGGATTAGGATTAATCCAAGCAAGGATTAGCTAATCCTCTAATCCCTAATCCCTAATCAAGCTAATCCTACTAATGCTGACTCAGCACGGAGGATTAATCATAGAGGAG
741	9.37384e+06	CCTAATCTAATCTAGGAGTTCTAAGTCAGCTCGACATGACCCGTGGTCGGATTAATCCTTGGGATTAATCCTCTAATCGATTAATCCTGGGATTAGAGCTCGGCTTAATCAGCGATTAATTCGGATTAATCCGCTTGTAGAAACTAATCCACCTAATCCTTCTAATCCGTGCTGACTGGGATTAATCCTAATGCTGAGTCAGCACAGTGAGACTAGCTAATCATGCTGCATAATCAGCATTAATCCAAGGATTAATCTAATCCTAATTCTAATCCTACTGTTAGGATTAGAGGGATTAGGATTAATCCATGCAAGGATTAGCTAATCCTCTAATCCCTAATCCCTAATCAAGCTAATCCTACTAATGCTGACTCAGCACGGAGGATTAATCATAGAGGAG
742	9.37384e+06	CCTAATCTAATCTAGGAGTTCTAAGTCAGCTCGACATGACCCGTGGTCGGATTAATCCTTGGGATTAATCCTCTAATCGATTAATCCTGGGATTAGAGCTCGGCTTAATCAGCGATTAATTCGGATTAATCCGCTTGTAGAAACTAATCCACCTAATCCTTCTAATCCGTGCTGACTGGGATTAATCCTAATGCTGAGTCAGCAAAGTGAGACTAGCTAATCATGCTGCATAATCAGCATTAATCCAAGGATTAATCTAATCCTAATTCTAATCCTACTGTTAGGATTAGAGGGATTAGGATTAATCCATGCAAGGATTAGCTAATCCTCTAATCCCTAATCCCTAATCAAGCTAATCCTACTAATGCTGACTCAGCACGGAGGATTAATCATAGAGGAG
743	9.42997e+06	CCTAATCTAATCTAGGAGTTCTAAGTCAGCTCGACATGACCCGTGGTCGGATTAATCCTTGGGATTAATCCTCTAATCGATTAATCCTGGGATTAGAGCTCGGCTTAATCAGCGATTAATTCGGATTAATCCGCTTGTAGAAACTAATCCACCTAATCCTTCTAATCCGTGCTGACTGGGATTAATCCTAATGCTGAGTCAGCACAGTGACACTAGCTAATCATGCTGCATAATCAGCATTAATCCAAGGATTAATCTAATCCTAATTCTAATCCTACTGTTAGGATTAGAGGGATTAGGATTAATCCATGCAAGGATTAGCTAATCCTCTAATCCCTAATCCCTAATCAAGCTAATCCTACTAATGCTGACTCAGCACGGAGGATTAATCATAGAGGAG
744	9.42997e+06	CCTAATCTAATCTAGGAGTTCTAAGTCAGCACGACATGACCCGTGGTCGGATTAATCCTTGGGATTAATCCTCTAATCGATTAATCCTGGGATTAGAGCTCGGCTTAATCAGCGATTAATTCGGATTAATCCGCTTGTAGAAACTAATCCACCTAATCCTTCTAATCCGTGCTGACTGGGATTAATCCTAATGCTGAGTCAGCACAGTGACACTAGCTAATCATGCTGCATAATCAGCATTAATCCAAGGATTAATCTAATCCTAATTCTAATCCTACTGTTAGGATTAGAGGGATTAGGATTAATCCATGCAAGGATTAGCTAATCCTCTAATCCCTAATCCCTAATCAAGCTAATCCTACTAATGCTGACTCAGCACGGAGGATTAATCATAGGGGAG
745	9.42997e+06	CCTAATCTAATCTAGGAGTTCTAAGTCAGCACGACATGACCCGTGGTCGGATTAATCCTTGGGATTAATCCTCTAATCGATTAATCCTGGGATTAGAGCTCGGCTTAATCAGCGATTAATTCGGATTAATCCGCTTGTAGAAACTAATCCACCTAATCCTTCTAATCCGTGCTGACTGGGATTAATCCTAATGCTGAGTCAGCACAGTGACACTAGCTAATCATGCTGCATAATCAGCATTAATCCAAGGATTAATCTAATCCTAATTCTAATCCTACTGTTAGGATTAGAGGGATTAGGATTAATCCATGCAAGGATTAGCTAATCCTCTAATCCCTAATCCCTAATCAAGCTAATCCTACTAATGCTGACTCAGCACGGAGGATTAATCATAGGGGAG
746	9.42997e+06	CCTAATCTAATCTAGGAGTTCTAAGTCAGCACGACATGACCCGTGGTCGGATTAATCCTTGGGATTAATCCTCTAATCGATTAATCCTGGGATTAGAGCTCGGCTTAATCAGCGATTAATTCGGATTAATCCGCTTGTAGAAACTAATCCACCTAATCCTTCTAATCCGTGCTGACTGGGATTAATCCTAATGCTGAGTCAGCACAGTGACACTAGCTAATCATGCTGCATAATCAGCATTAATCCAAGGATTAATCTAATCCTAATTCTAATCCTACTGTTAGGATTAGAGGGATTAGGATTAATCCATGCAAGGATTAGCTAATCCTCTAATCCCTAATCCCTAATCAAGCTAATCCTACTAATGCTGACTCAGCACGGAGGATTAATCATAGGGGAG
747	9.45232e+06	CCTAATCTAATCTAGGAGTTCTAAGTCAGCACGACATGACCCGTGGTCGGATTAATCCTTGGGATTAATCCTCTAATCGATTAATCCTGGGATTAGAGCTCGGCTTAATCAGCGATTAATTCGGATTAATCCGCTTGTAGAAACTAATCCACCTAATCCTTCTAATCCGTGCTGACTGGGATTAATCCTAATGCTGAGTCAGCACAGTGACACTAGTTAATCATGCTGCATAATCAGCATTAATCCAAGGATTAATCTAATCCTAATTCTAATCCTACTGTTAGGATTAGAGGGATTAGGATTAATCCATGCAAGGATTAGCTAATCCTCTAATCCCTAATCCCTAATCAAGCTAATCCTACTAATGCTGACTCAGCACGGAGGATTAATCATAGAGGAG
748	9.45232e+06	CCTAATCTAATCTAGGAGTGCTAAGTCAGCTCGACATGACCCGTGGTCGGATTAATCCTTGGGATTAATCCTCTAATCGATTAATCCTGGGATTAGAGCTCGGCTTAATCAGCGATTAATTCGGATTAATCCGCTTGTAGAAACTAATCCACCTAATCCTTCTAATCCGTGCTGACTGGGATTAATCCTAATGCTGAGTCAGCACAGTGAGACTAGCTAATCATGCTGCATAATCAGCATTAATCCAAGGATTAATCTAATCCTAATTCTAATCCTACTGTTAGGATTAGAGGGATTAGGATTAATCCATGCAAGGATTAGCTAATCCTCTAATCCCTAATCCCTAATCAAGCTAATCCTACTAATGCTGACTCAGCACGGAGGATTAATCATAGAGGAG
749	9.45232e+06	CCTAATCTAATCTAGGAGTGCTAAGTCAGCTCGACATGACCCGTGGTCGGATTAATCCTTGGGATTAATCCTCTAATCGATTAATCCTGGGATTAGAGCTCGGCTTAATCAGCGATTAATTCGGATTAATCCGCTTGTAGAAACTAATCCACCTAATCCTTCTAATCCGTGCTGACTGGGATTAATCCTAATGCTGAGTCAGCACAGTGAGACTAGCTAATCATGCTGCATAATCAGCATTAATCCAAGGATTAATCTAATCCTAATTCTAATCCTACTGTTAGGATTAGAGGGATTAGGATTAATCCATGCAAGGATTAGCTAATCCTCTAATCCCTAATCCCTAATCAAGCTAATCCTACTAATGCTGACTCAGCACGGAGGATTAATCATAGAGGAG
750	9.5285e+06	CCTAATCTAATCTAGGAGTTCTAAGTCAGCACGACATGACCCGTGGTCGGATTAATCCTTGGGATTAATCCTCTAATCGATTAATCCTGGGATTAGAGCTCGGCTTAATCAGCGATTAATTCGGATTAATCCGCTTGTAGAAACTAATCCACCTAATCCTTCTAATCCGTGCTGACTGGGATTAATCCTAATGCTGAGTCAGCACAGTGACACTAGCTAATCATGCTGCATAATCAGCATTAATCCAAGGATTAATCTAATCCTAATTCTAATCCTACTGTTAGGATTAGAGGGATTAGGATTAATCCATGCAAGGATTAGCTAATCCTCTAATCCCTAATCCCTAATCAAGCTAATCCTACTAATGCTGACTCAGCACGGAGGATTAATCATAGAGGAG
751	9.5285e+06	CCTAATCTAATCTGGGAGTGCTAAGTCAGCACGACATGACCCGTGGTCGGATTAATCCTTGGGATTAATCCTCTAATCGATTAATCCTGGGATTAGAGCTCGGCTTAATCAGCGATTAATTCGGATTAATCCGCTTGTAGAATCTAATCCACCTAATCCTTCTAATCCGTGCTGACTGGGATTAATCCTAATGCTGAGTCAGCACAGTGACACTAGCTAATCATGCTGCATAATCAGCATTAATCCAAGGATTAATCTAATCCTAATTCTAATCCTACTGTTAGGATTAGAGGGATTAGGATTAATCCATGCAAGGATTAGCTAATCCTCTAATCCCTAATCCCTAATCAAGCTAATCCTACTAATGCTGACTCAGCACGGAGGATTAATCATAGGGGAG
752	9.5285e+06	CCTAATCTAATCTGGGAGTGCTAAGTCAGCACGACATGACCCGTGGTCGGATTAATCCTTGGGATTAATCCTCTAATCGATTAATCCTGGGATTAGAGCTCGGCTTAATCAGCGATTAATTCGGATTAATCCGCTTGTAGAATCTAATCCACCTAATCCTTCTAATCCGTGCTGACTGGGATTAATCCTAATGCTGAGTCAGCACAGTGACACTAGCTAATCATGCTGCATAATCAGCATTAATCCAAGGATTAATCTAATCCTAATTCTAATCCTACTGTTAGGATTAGAGGGATTAGGATTAATCCATGCAAGGATTAGCTAATCCTCTAATCCCTAATCCCTAATCAAGCTAATCCTACTAATGCTGACTCAGCACGGAGGATTAATCATAGGGGAG
753	9.5285e+06	CCTAATCTAATCTGGGAGTGCTAAGTCAGCACGACATGACCCGTGGTCGGATTAATCCTTGGGATTAATCCTCTAATCGATTAATCCTGGGATTAGAGCTCGGCTTAATCAGCGATTAATTCGGATTAATCCGCTTGTAGAATCTAATCCACCTAATCCTTCTAATCCGTGCTGACTGGGATTAATCCTAATGCTGAGTCAGCACAGTGACACTAGCTAATCATGCTGCATAATCAGCATTAATCCAAGGATTAATCTAATCCTAATTCTAATCCTACTGTTAGGATTAGAGGGATTAGGATTAATCCATGCAAGGATTAGCTAATCCTCTAATCCCTAATCCCTAATCAAGCTAATCCTACTAATGCTGACTCAGCACGGAGGATTAATCATAGGGGAG
754	9.5285e+06	CCTAATCTAATCTGGGAGTGCTAAGTCAGCACGACATGACCCGTGGTCGGATTAATCCTTGGGATTAATCCTCTAATCGATTAATCCTGGGATTAGAGCTCGGCTTAATCAGCGATTAATTCGGATTAATCCGCTTGTAGAATCTAATCCACCTAATCCTTCTAATCCGTGCTGACTGGGATTAATCCTAATGCTGAGTCAGCACAGTGACACTAGCTAATCATGCTGCATAATCAGCATTAATCCAAGGATTAATCTAATCCTAATTCTAATCCTACTGTTAGGATTAGAGGGATTAGGATTAATCCATGCAAGGATTAGCTAATCCTCTAATCCCTAATCCCTAATCAAGCTAATCCTACTAATGCTGACTCAGCACGGAGGATTAATCATAGGGGAG
755	9.5285e+06	CCTAATCTAATCTGGGAGTGCTAAGTCAGCACGACATGATCCGTGGTCGGATTAATCCTTGGGATTAATCCTCTAATCGATTAATCCTGGGATTAGAGCTCGGCTTAATCAGCGATTAATTCGGATTAATCCGCTTGTAGAATCTAATCCACCTAATCCTTCTAATCCGTGCTGACTGGGATTAATCCTAATGCTGAGTCAGCACAGTGACACTAGCTAATCATGCTGCATAATCAGCATTAATCCAAGGATTAATCTAATCCTAATTCTAATCCTACTGTTAGGATTAGAGGGATTAGGATTAATCCATGCAAGGATTAGCTAATCCTCTAATCCCTAATCCCTAATCAAGCTAATCCTACTAATGCTGACTCAGCACGGAGGATTAATCATAGGGGAG
756	9.5285e+06	CCTAATCTAATCTGGGAGTGCTAAGTCAGCACGACATGACCCGTGGTCGGATTAATCCTTGGGATTAATCCTCTAATCGATTAATCCTGGGATTAGAGCTCGGCTTAATCAGCGATTAATTCGGATTAATCCGCTTGTAGAATCTAATCCACCTAATCCTTCTAATCCGTGCTGACTGGGATTAATCCTAATGCTGAGTCAGCACAGTGACACTAGCTAATCATGCTGCATAATCAGCATTAATCCAAGGATTAATCTAATCCTAATTCTAATCCTACTGTTAGGATTAGAGGGATTAGGATTAATCCATGCAAGGATTAGCTAATCCTCTAATCCCTAATCCCTAATCAAGCTAATCCTACTAATGCTGACTCAGCACGGAGGATTAATCATAGGGGAG
757	9.5285e+06	CCTAATCTAATCTGGGAGTGCTAAGTCAGCACGACATGACCCGTGGTCGGATTAATCCTTGGGATTAATCCTCTAATCGATTAATCCTGGGATTAGAGCTCGGCTTAATCAGCGATTAATTCGGATTAATCCGCTTGTAGAATCTAATCCACCTAATCCTTCTAATCCGTGCTGACTGGGATTAATCCTAATGCTGAGTCAGCACAGTGACACTAGCTAATCATGCTGCATAATCAGCATTAATCCAAGGATTAATCTAATCCTAATTCTAATCCTACTGTTAGGATTAGAGGGATTAGGATTAATCCATGCAAGGATTAGCTAATCCTCTAATCCCTAATCCCTAATCAAGCTAATCCTACTAATGCTGACTCAGCACGGAGGATTAATCATAGGGGAG
758	9.5285e+06	CCTAATCTAATCTGGGAGTGCTAAGTCAGCACGACATGACCCGTGGTCGGATTAATCCTTGGGATTAATCCTCTAATCGATTAATCCTGGGATTAGAGCTCGGCTTAATCAGCGATTAATTCGGATTAATCCGCTTGTAGAATCTAATCCACCTAATCCTTCTAATCCATGCTGACTGGGATTAATCCTAATGCTGAGTCAGCACAGTGACACTAGCTAATCATGCTGCATAATCAGCATTAATCCAAGGATTAATCTAATCCTAATTCTAATCCTACTGTTAGGATTAGAGGGATTAGGATTAATCCATGAAAGGATTAGCTAATCCTCTAATCCCTAATCCCTAATCAAGCTAATCCTACTAATGCTGACTCAGCACGGAGGATTAATCATAGGGGAG
759	9.5285e+06	CCTAATCTAATCTGGGAGTGCTAAGTCAGCACGACATGACCCGTGGTCGGATTAATCCGTGGGATTAATCCTCTAATCGATTAATCCTGGGATTAGAGCTCGGCTTAATCAGCGATTAATTCGGATTAATCCGCTAGTAGAATCTAATCCACCTAATCCTTCTAATCCGTGCTGACTGGGATTAATCCTAATGCTGAGTCAGCACAGTGACACTAGCTAATCATGCTGCATAATCAGCATTAATCCAAGGATTAATCTAATCCTAATTCTAATCCTACTGTTAGGATTAGAGGGATTAGGATTAATCCATGCAAGGATTAGCTAATCCTCTAATCCCTAATCCCTAATCAAGCTAATCCTACTAATGCTGACTCAGCACGGAGGATTAATCATAGGGGAG
760	9.5285e+06	CCTAATCTAATCTGGGAGTGCTAAGTCAGCACGACATGACCCGTGGTCGGATTAATCCTTGGGATTAATCCTCTAATCGATTAATCCTGGGATTAGAGCTCGGCTTAATCAGCGATTAATTCGGATTAATCCGCTTGTAGAATCTAATCCACCTAATCCTTCTAATCCGTGCTGACTGGGATTAATCCTAATGCTGAGTCAGCACAGTGACACTAGCTAATCATGCTGCATAATCAGCATTAATCCAAGGATTAATCTAATCCTAATTCTAATCCTACTGTTAGGATTAGAGGGATTAGGATTAATCCATGCAAGGATTAGCTAATCCTCTAATCCCTAATCCCTAATCAAGCTAATCCTACTAATGCTGACTCAGCACGGAGGATTAATCATAGGGGAG
761	9.5285e+06	CCTAATCTAATCTGGGAGTGCTAAGTCAGCACGACATGACCCGTGGTCGGATTAATCCTTGGGATTAATCCTCTAATCGATTAATCCTGGGATTAGAGCTCGGCTTAATCAGCGATTAATTCGGATTAATCCGCTTGTAGAATCTAATCCACCTAATCCTTCTAATCCGTGCTGACTGGGATTAATCCTAATGCTGAGTCAGCACAGTGACACTAGCTAATCATGCTGCATAATCAGCATTAATCCAAGGATTAATCTAATCCTAATTCTAATCCTACTGTTAGGATTAGAGGGATTAGGATTAATCCATGCAAGGATTAGCTAATCCTCTAATCCCTAATCCCTAATCAAGCTAATCCTACTAATGCTGACTCAGCACGGAGGATTAATCATAGGGGAG
762	9.5285e+06	CCTAATCTAATCTGGGAGTGCTAAGTCAGCACGACATGACCCGTGGTCGGATTAATCCTTGGGATTAATCCTCTAATCGATTAATCCTGGGATTAGAGCTCGGCTTAATCAGCGATTAATTCGGATTAATCCGCTTGTAGAATCTAATCCACCTAATCCTTCTAATCCGTGCTGACTGGGATTAATCCTAATGCTGAGTCAGCACAGTGACACTAGCTAATCATGCTGCATAATCAGCATTAATCCAAGGATTAATCTAATCCTAATTCTAATCCTACTGTTAGGATTAGAGGGATTAGGATTAATCCATGCAAGGATTAGCTAATCCTCTAATCCCTAATCCCTAATCAAGCTAATCCTACTAATGCTGACTCAGCACGGAGGATTAATCATAGGGGAG
763	9.5285e+06	CCTAATCTAATCTGGGAGTGCTAAGTCAGCACGACATGACCCGTGGTCGGATTAATCCTTGGGATTAATCCTCTAATCGATTAATCCTGGGATTAGAGCTCGGCTTAATCAGCGATTAATTCGGATTAATCCGCTTGTAGAATCTAATCCACCTAATCCTTCTAATCCGTGCTGACTGGGATTAATCCTAATGCTGAGTCAGCACAGTGACACTAGCTAATCATGCTGCATAATCAGCATTAATCCAAGGATTAATCTAATCCTAATTCTAATCCTACTGTTAGGATTAGAGGGATTAGGATTAATCCATGCAAGGATTAGCTAATCCTCTAATCCCTAATCCCTAATCAAGCTAATCCTACTAATGCTGACTCAGCACGGAGGATTAATCATAGGGGAG
764	9.5285e+06	CCTAATCTAATCTGGGAGTGCTAAGTCAGCACGACATGACCCGTGGTTGGATTAATCCTTGGGATTAATCCTCTAATCGATTAATCCTGGGATTAGAGCTCGGCTTAATCAGCGATTAATTCGGATTAATCCGCTAGTAGAATCTAATCCACCTAATCCTTCTAATCCGTGCTGACTGGGATTAATCCTAATGCTGAGTCAGCACAGTGACACTAGCTAATCATGCTGCATAATCAGCATTAATCCAAGGATTAATCTAATCCTAATTCTAATCCTACTGTTAGGATTAGAGGGATTAGGATTAATCCATGCAAGGATTAGCTAATCCTCTAATCCCTAATCCCTAATCAAGCTAATCCTACTAATGCTGACTCAGCACGGAGGATTAATCATAGGGGAG
765	9.5285e+06	CCTAATCTAATCTGGGAGTGCTAAGTCAGCACGACATGACCCGTGGTCGGATTAATCCTTGGGATTAATCCTCTAATCGATTAATCCTGGGATTAGAGCTCGGCTTAATCAGCGATTAATTCGGATTAATCCGCTTGTAGAATCTAATCCACCTAATCCTTCTAATCCGTGCTGACTGGGATTAATCCTAATGCTGAGTCAGCACAGTGACATTAGCTAATCATGCTGCATAATCAGCATTAATCCAAGGATTAATCTAATCCTAATTCTAATCCTACTGTTAGGATTAGAGGGATTAGGATTAATCCATGCAAGGATTAGCTAATCCTCTAATCCCTAATCCCTAATCAAGCTAATCCTACTAATGCTGACTCAGCACGGAGGATTAATCATAGTGGAG
766	9.5285e+06	CCTAATCTAATCTGGGAGTGCTAAGTCAGCACGACATGACCAGTGGTCGGATTAATCCGTGGGATTAATCCTCTAATCGATTAATCCTGGGATTAGAGCTCGGCTTAATCAGCGATTAATTCGGATTAATCCGCTAGTAGAATCTAATCCACCTAATCCTTCTAATCCGTGCTGACTGGGATTAATCCTAATGCTGAGTCAGCACTGTGACACTAGCTAATCATGCTGCATAATCAGCATTAATCCAAGGATTAATCTAATCCTAATTCTAATCCTACTGTTAGGATTAGAGGGATTAGGATTAATCCATGCAAGGATTAGCTAATCCTCTAATCCCTAATCCCTAATCAAGCTAATCCTACTAATGCTGACTCAGCACGGAGGATTAATCATAGGGGAG
767	9.5285e+06	CCTAATCTAATCTGGGAGTGCTAAGTCAGCACGACATGACCCGTGGTCGGATTAATCCTTGGGATTAATCCTCTAATCGATTAATCCTGGGATTAGAGCTCGGCTTAATCAGCGATTAATTCGGATTAATCCGCTTGTAGAATCTAATCCACCTAATCCTTCTAATCCGTGCTGACTGGGATTAATCCTAATGCTGAGTCAGCACAGTTACATTAGCTAATCATGCTGCATAATCAGCATTAATCCAAGGATTAATCTAATCCTAATTCTAATCCTACTGTTAGGATTAGAGGGATTAGGATTAATCCATGCAAGGATTAGCTAATCCTCTAATCCCTAATCCCTAATCAAGCTAATCCTACTAATGCTGACTCAGCACGGAGGATTAATCATAGTGGAG
768	9.5285e+06	CCTAATCTAATCTGGGAGTGCTAAGTCAGCACGACATGACCCGTGGTCGGATTAATCCTTGGGATTAATCCTCTAATCGATTAATCCTGGGATTAGAGCTCGGCTTAATCAGCGATTAATTCGGATTAATCCGCTTGTAGAATCTAATCCACCTAATCCTTCTAATCCGTGCTGACTGGGATTAATCCTAATGCTGAGTCAGCACAGTGACATTAGCTAATCATGCTGCATAATCAGCATTAATCCAAGGATTAATCTAATCCTAATTCTAATCCTACTGTTAGGATTAGAGGGATTAGGATTAATCCATGCAAGGATTAGCTAATCCTCTAATCCCTAATCCCTAATCAAGCTAATCCTACTAATGCTGACTCAGCACGGAGGATTAATCATAGTGGAG
769	9.5285e+06	CCTAATCTAATCTGGGAGTGCTAAGTCAGCACGACATGACCCGTGGTCGGATTAATCCTTGGGATTAATCCTCTAATCGATTAATCCTGGGATTAGAGCGCGGCTTAATCAGCGATTAATTCGGATTAATCCGCTTGTAGAAACTAATCCACCTAATCCTTCTAATCCGTGCTGACTGGGATTAATCCTAATGCTGAGTCAGCACAGTGACACTAGCTAATCATGCTGCATAATCAGCATTAATCCAAGGATTAATCTAATCCTAATTCTAATCCTACTGTTAGGATTAGAGGGATTAGGATTAATCCATGCAAGGATTAGCTAATCCTCTAATCCCTAATCCCTAATCAAGCTAATCCTACTAATGCTGACTCAGCACGGAGGATTAATCATAGGGGAG
770	9.5285e+06	CCTAATCTAATCTGGGAGTGCTAAGTCAGCACGACATGACCCGTGGTCGGATTAATCCTTGGGATTAATCCTCTAATCGATTAATCCTGGGATTAGAGCTCGGCTTAATCAGCGATTAATTCGGATTAATCCGCTTGTAGAATCTAATCCACCTAATCCTTCTAATCCGTGCTGACTGGGATTAATCCTAATGCTGAGTCAGCACAGTTACATTAGCTAATCATGCTGCATAATCAGCATTAATCCAAGGATTAATCTAATCCTAATTCTAATCCTACTGTTAGGATTAGAGGGATTAGGATTAATCCATGCAAGGATTAGCTAATCCTCTAATCCCTAATCCCTAATCAAGCTAATCCTACTAATGCTGACTCAGCACGGAGGATTAATCATAGTGGAG
771	9.5285e+06	CCTAATCTAATCTGGGAGTGCTAAGTCAGCACGACATGACCCGTGGTCGGATTAATCCTTGGGATTAATCCTCTAATCGATTAATCCTGGGATTAGAGCTCGGCTTAATCAGCGATTAATTCGGATTAATCCGCTTGTAGAATCTAATCCACCTAATCCTTCTAATCCGTGCTGACTGGGATTAATCCTAATGCTGAGTCAGCACAGTTACATTAGCTAATCATGCTGCATAATCAGCATTAATCCAAGGATTAATCTAATCCTAATTCTAATCCTACTGTTAGGATTAGAGGGATTAGGATTAATCCATGCAAGGATTAGCTAATCCTCTAATCCCTAATCCCTAATCAAGCTAATCCTACTAATGCTGACTCAGCACGGAGGATTAATCATAGTGGAG
772	9.5285e+06	CCTAATCTAATCTGGGAGTGCTAAGTCAGCACGACATGACCCGTGGTCGGATTAATCCTTGGGATTAATCCTCTAATCGATTAATCCTGGGATTAGAGCTCGGCTTAATCAGCGATTAATTCGGATTAATCCGCTTGTAGAATCTAATCCACCTAATCCTTCTAATCCGTGCTGACTGGGATTAATCCTAATGCTGAGTCAGCACAGTTACATTAGCTAATCATGCTGCATAATCAGCATTAATCCAAGGATTAATCTAATCCTAATTCTAATCCTACTGTTAGGATTAGAGGGATTAGGATTAATCCATGCAAGGATTAGCTAATCCTCTAATCCCTAATCCCTAATCAAGCTAATCCTACTAATGCTGACTCAGCACGGAGGATTAATCATAGTGGAG
773	9.82548e+06	CCTAATCTAATCTGGGAGTGCTTAGTCAGCACGACATGATCCGTGGTCGGATTAATCCTTGGGATTAATCCTCTAATCGATTAATCCTGGGATTAGAGCTCGGCTTAATCAGCGATTAATTCGGATTAATCCGCTTGTAGAATCTAATCCACCTAATCCTTCTAATCCGTGCTGACTGGGATTAATCCTAATGCTGAGTCAGCACAGTTACATTAGCTAATCATGCTGCATAATCAGCATTAATCCAAGGATTAATCTAATCCTAATTCTAATCCTACTGTTAGGATTAGAGGGATTAGGATTAATCCATGCAAGGATTAGCTAATCCTCTAATCCCTAATCCCTAATCAAGCTAATCCTACTAATGCTGACTCAGCACGGAGGATTAATCATAGTGGAG
774	9.82548e+06	CCTAATCTAATCTGGGAGTGCTAAGTCAGCACGACATGACCCGTGGTCGGATTAATCCTTGGGATTAATCCTCTAATCGATTAATCCTGGGATTAGAGCTCGGCTTAATCAGCGATTAATTCGGATTAATCCGCTTGTAGAATCTAATCCACCTAATCCTTCTAATCCGTGCTGACTGGGATTAATCCTAATGCTGAGTCAGCACAGTTAGATTAGCTAATCATGCTGCATAATCAGCATTAATCCAAGGATTAATCTAATCCTAATTCTAATCCTACTGTTAGGATTAGAGGGATTAGGATTAATCCATGCAAGGATTAGCTAATCCTCTAATCCCTAATCCCTAATCAAGCTAATCCTACTAATGCTGACTCAGCACGGAGGATTAATCATAGTGGAG
775	9.82548e+06	CCTAATCTAATCTGGGAGTGCTAAGTCAGCACGACATGACCCGTGGTCGGATTAATCCTTGGGATTAATCCTCTAATCGATTAATCCTGGGATTAGAGCTCGGCTTAATCAGCGATTAATTCGGATTAATCCGCTTGTAGAATCTAATCCACCTAATCCTTCTAATCCGTGCTGACTGGGATTAATCCTAATGCTGAGTCAGCACAGTTAGATTAGCTAATCATGCTGCATAATCAGCATTAATCCAAGGATTAATCTAATCCTAATTCTAATCCTACTGTTAGGATTAGAGGGATTAGGATTAATCCATGCAAGGATTAGCTAATCCTCTAATCCCTAATCCCTAATCAAGCTAATCCTACTAATGCTGACTCAGCACGGAGGATTAATCATAGTGGAG
776	9.82548e+06	CCTAATCTAATCTGGGAGTGCTAAGTCAGCACGACATGAACCGTGGTCGGATTAATCCTTGGGATTAATCCTCTAATCGATTAATCCTGGGATTAGAGCTCGGCTTAATCAGCGATTAATTCGGATTAATCCGCTTGTAGAATCTAATCCACCTAATCCTTCTAATCCGTGCTGACTGGGATTAATCCTAATGCTGAGTCAGCACAGTTAGATTAGCTAATCATGCTGCATAATCAGCATTAATCCAAGGATTAATCTAATCCTAATTCTAATCCTACTGTTAGGATTAGAGGGATTAGGATTAATCCATGCAAGGATTAGCTAATCCTCTAATCCCTAATCCCTAATCAAGCTAATCCTACTAATGCTGACTCAGCACGGAGGATTAATCATAGTGGAG
777	9.82548e+06	CCTAATCTAATCTGGGAGTGCTAAGTCAGCACGACATGAACCGTGGTCGGATTAATCCTTGGGATTAATCCTCTAATCGATTAATCCTGGGATTAGAGCTCGGCTTAATCAGCGATTAATTCGGATTAATCCGCTTGTAGAATCTAATCCACCTAATCCTTCTAATCCGTGCTGACTGGGATTAATCCTAATGCTGAGTCAGCACAGTTAGATTAGCTAATCATGCTGCATAATCAGCATTAATCCAAGGATTAATCTAATCCTAATTCTAATCCTACTGTTAGGATTAGAGGGATTAGGATTAATCCATGCAAGGATTAGCTAATCCTCTAATCCCTAATCCCTAATCAAGCTAATCCTACTAATGCTGACTCAGCACGGAGGATTAATCATAGTGGAG
778	9.82548e+06	CCTAATCTAATCTGGGAGTGCTAAGTCAGCACGACATGACCCGTGGTCGGATTAATCCTTGGGATTAATCCTCTAATCGATTAATCCTGGGATTAGAGCTCGGCTTAATCAGCGATTAATTCGGATTAATCCGCTTGTAGAATCTAATCCACCTAATCCTTCTAATCCGTGCTGACTGGGATTAATCCTAATGCTGAGTCAGCACAGTTAGATTAGCTAATCATGCTGCATAATCAGCATTAATCCAAGGATTAATCTAATCCTAATTCTAATCCTACTGTTAGGATTAGAGGGATTAGGATTAATCCATGCAAGGATTAGCTAATCCTCTAATCCCTAATCCCTAATCAAGCTAATCCTACTAATGCTGACTCAGCACGGAGGATTAATCATAGTGGAG
779	9.82967e+06	CCTAATCTAATCTGGGAGTGCTAAGTCAGCACGACATGACCCGTGGTCGGATTAATCCTTGGGATTAATCCTCTAATCGATTAATCCTGGGATTAGAGCTCGGCTTAATCAGCGATTAATTCGGATTAATCCGCTTGTAGAAGCTAATCCACCTAATCCTTCTAATCCGTGCTGACTGGGATTAATCCTAATGCTGAGTCAGCACAGTTAGATTAGCTAATCATGCTGCATAATCAGCATTAATCCGAGGATTAATCTAATCCTAATTCTAATCCTACTGTTAGGATTAGAGGGATTAGGATTAATCCATGCAAGGATTAGCTAATCCTCTAATCCCTAATCCCTAATCAAGCTAATCCTACTAATGCTGACTCAGCACGGAGGATTAATCATAGTGGAG
780	9.82967e+06	CCTAATCTAATCAGGGAGTGCTAAGTCAGCACGACATGACCCGTGGTCGGATTAATCCTTGGGATTAATCCTCTAATCGATTAATCCTGGGATTAGAGCTCGGCTTAATCAGCGATTAATTCGGATTAATCCGCTTGTAGAATCTAATCCACCTAATCCTTCTAATCCGTGCTGACTGGGATTAATCCTAATGCTGAGTCAGCACAGTTAGATTAGCTAATCATGCTGCATAATCAGCATTAATCCAAGGATTAATCTAATCCTAATTCTAATCCTACTGTTAGGATTAGAGGGATTAGGATTAATCCATGCAAGGATTAGCTAATCCTCTAATCCCTAATCCCTAATCAAGCTAATCCTACTAATGCTGACTCAGCACGGAGGATTAATCATAGTGGAG
781	9.82967e+06	CCTAATCTAATCTGGGAGTGCTAAGTCAGCACGACATGACCCGTGGTCGGATTAATCCTTGGGATTAATCCTCTAATCGATTAATCCTGGGATTAGAGCTCGGCTTAATCAGCGATTAATTCGGATTAATCCGCTTGTAGAATCTAATCCACCTAATCCTTCTAATCCGTGCTGACTGGGATTAATCCTAATGCTGAGTCAGCACAGTTAGATTAGCTAATCATGCTGCATAATCAGCATTAATCCAAGGATTAATCTAATCCTAATTCTAATCCTACTGTTAGGATTAGAGGGATTAGGATTAATCCATGCAAGGATTAGCTAATCCTCTAATCCCTAATCCCTAATCAAGCTAATCCTACTAATGCTGACTCAGCACGGAGGATTAATCATAGTGGAG
782	9.82548e+06	CCTAATCTAATCTGGGAGTGCTAAGTCAGCACGACATGACCCGTGGTCGGATTAATCCTTGGGATTAATCCTCTAATCGATTAATCCTGGGATTAGAGCTCGGCTTAATCAGCGATTAATTCGGATTAATCCGCTTGTAGAATCTAATCCACCTAATCCTTCTAATCCGTGCTGACTGGGATTAATCCTAATGCTGAGTCAGCACAGTTAGATTAGCTAATCATGCTGCATAATCAGCATTAATCCAAGGATTAATCTAATCCTAATTCTAATCCTACTGTTAGGATTAGAGGGATTAGGATTAATCCATGCAAGGATTAGCTAATCCTCTAATCCCTAATCCCTAATCAAGCTAATCCTACTAATGCTGACTCAGCACGGAGGATTAATCATAGTGGAG
783	9.82548e+06	CCTAATCTAATCTGGGAGTGCTAAGTCAGCACGACATGACCCGTGGTCGGATTAATCCTTGGGATTAATCCTCTAATCGATTAATCCTGGGATTAGAGCTCGGCTTAATCAGCGATTAATTCGGATTAATCCGCTTGTAGAATCTAATCCACCTAATCCTTCTAATCCGTGCTGACTGGGATTAATCCTAATGCTGAGTCAGCACAGTTAGATTAGCTAATCATGCTGCATAATCAGCATTAATCCGAGGATTAATCTAATCCTAATTCTAATCCTACTGTTAGGATTAGAGGGATTAGGATTAATCCATGCAAGGATTAGCTAATCCTCTAATCCCTAATCCCTAATCAAGCTAATCCTACTAATGCTGACTCAGCACGGAGGATTAATCATAGTGGAG
784	9.82967e+06	CCTAATCTAATCTGTGAGTGCTAAGTCAGCACGTCATGACCCGTGGTCGGATTAATCCTTGGGATTAATCCTCTAATCGATTAATCCTGGGATTAGAGCTCGGCTTAATCAGCGATTAATTCGGATTAATCCGCTTGTAGAATCTAATCCACCTAATCCTTCTAATCCGTGCTGACTGGGATTAATCCTAATGCTGAGTCAGCACAGTTAGATTAGCTAATCATGCTGCATAATCAGCATTAATCCGAGGATTAATCTAATCCTAATTCTAATCCTACTGTTAGGATTAGAGGGATTAGGATTAATCCATGCAAGGATTAGCTAATCCTCTAATCCCTAATCCCTAATCAAGCTAATCCTACTAATGCTGACTCAGCACGGAGGATTAATCATAGTGGAG
785	9.82967e+06	CCTAATCTAATCAGGGAGTGCTAAGTCAGCACGACATGACCCGTGGTCGGATTAATCCTTGGGATTAATCCTCTAATCGATTAATCCTGGGATTAGAGCTCGGCTTAATCAGCGATTAATTCGGATTAATCCGCTTGTAGAATCTAATCCACCTAATCCTTCTAATCCGTGCTGACTGGGATTAATCCTAATGCTGAGTCAGCACAGTTAGATTAGCTAATCATGCTGCATAATCAGCATTAATCCAAGGATTAATCTAATCCTAATTCTAATCCTACTGTTAGGATTAGAGGGATTAGGATTAATCCATGCAAGGATTAGCTAATCCTCTAATCCCTAATCCCTAATCAAGCTAATCCTACTAATGCTGACTCAGCACGGAGGATTAATCATAGTGGAG
786	9.82967e+06	CCTAATCTAATCAGGGAGTGCTAAGTCAGCACGAGATGACCCGTGGTCGGATTAATCCTTGGGATTAATCCTCTAATCGATTAATCCTGGGATTAGAGCTCGGCTTAATCAGCGATTAATTCGGATTAATCCGCTTGTAGAATCTAATCCACCTAATCCTTCTAATCCGTGCTGACTGGGATTAATCCTAATGCTGAGTCAGCACAGTTAGATTAGCTAATCATGCTGCATAATCAGCATTAATCCAAGGATTAATCTAATCCTAATTCTAATCCTAATGTTAGGATTAGAGGGATTAGGATTAATCCATGCAAGGATTAGCTAATCCTCTAATCCCTAATCCCTAATCAAGCTAATCCTACTAATGCTGACTCAGCACGGAGGATTAATCATAGTGGAG
787	9.82967e+06	CCTAATCTAATCAGGGAGTGCTAAGTCAGCACGAGATGACCCGTGGTCGGATTAATCCTTGGGATTAATCCTCTAATCGATTAATCCTGGGATTAGAGCTCGGCTTAATCAGCGATTAATTCGGATTAATCCGCTTGTAGAATCTAATCCACCTAATCCTTCTAATCCGTGCTGACTGGGATTAATCCTAATGCTGAGTCAGCACAGTTAGATTAGCTAATCATGCTGCATAATCAGCATTAATCCAAGGATTAATCTAATCCTAATTCTAATCCTAATGTTAGGATTAGAGGGATTAGGATTAATCCATGCAAGGATTAGCTAATCCTCTAATCCCTAATCCCTAATCAAGCTAATCCTACTAATGCTGACTCAGCACGGAGGATTAATCATAGTGGAG
788	9.82967e+06	CCTAATCTAATCAGGGAGTGCTAAGTCAGCACGAGATGACCCGTGGTCGGATTAATCCTTGGGATTAATCCTCTAATCGATTAATCCTGGGATTAGAGCTCGGCTTAATCAGCGATTAATTCGGATTAATCCGCTTGTAGAATCTAATCCACCTAATCCTTCTAATCCGTGCTGACTGGGATTAATCCTAATGCTGAGTCAGCACAGTTAGATTAGCTAATCATGCTGCATAATCAGCATTAATCCAAGGATTAATCTAATCCTAATTCTAATCCTAATGTTAGGATTAGAGGGATTAGGATTAATCCATGCAAGGATTAGCTAATCCTCTAATCCCTAATCCCTAATCAAGCTAATCCTACTAATGCTGACTCAGCACGGAGGATTAATCATAGTGGAG
789	9.82967e+06	CCTAATCTAATCAGGGAGTGCTAAGTCAGCACGAGATGACCCGTGGTCGGATTAATCCTTGGGATTAATCCTCTAATCGATTAATCCTGGGATTAGAGCTCGGCTTAATCAGCGATTAATTCGGATTAATCCGCTTGTAGAATCTAATCCACCTAATCCTTCTAATCCGTGCTGACTGGGATTAATCCTAATGCTGAGTCAGCACAGTTAGATTAGCTAATCATGCTGCATAATCAGCATTAATCCAAGGATTAATCTAATCCTAATTCTAATCCTAATGTTAGGATTAGAGGGATTAGGATTAATCCATGCAAGGATTAGCTAATCCTCTAATCCCTAATCCCTAATCAAGCTAATCCTACTAATGCTGACTCAGCACGGAGGATTAATCATAGTGGAG
790	9.82967e+06	CCTAATCTAATCAGGGAGTGCTAAGTCAGCACGACAGGACCCGTGGTCGGATTAATCCTTGGGATTAATCCTCTAATCGATTAATCCTGGGATTAGAGCTCGGCTTAATCAGCGATTAATTCGGATTAATCCGCTTGTAGAATCTAATCCACCTAATCCTTCTAATCCGTGCTGACTGGGATTAATCCTAATGCTGAGTCAGCACAGTTAGATTAGCTAATCATGCTGCATAATCAGCATTAATCCAAGGATTAATCTAATCCTAATTCTAATCCTACTGTTAGGATTAGAGGGATTAGGATTAATCCATGCAAGGATTAGCTAATCCTCTAATCCCTAATCCCTAATCAAGCTAATCCTACTAATGCTGACTCAGCACGGAGGATTAATCATAGTGGAG
791	9.82967e+06	CCTAATCTAATCAGGGAGTGCTAAGTCAGCACGAGATGACCCGTGGTCGGATTAATCCTTGGGATTAATCCTCTAATCGATTAATCCTGGGATTAGAGCTCGGCTTAATCAGCGATTAATTCGGATTAATCCGCTTGTAGAATCTAATCCACCTAATCCTTCTAATCCGTGCTGACTGGGATTAATCCTAATGCTGAGTCAGCACAGTTAGATTAGCTAATCATGCTGCATAATCAGCATTAATCCAAGGATTAATCTAATCCTAATTCTAATCCTAATGTTAGGATTAGAGGGATTAGGATTAATCCATGCAAGGATTAGCTAATCCTCTAATCCCTAATCCCTAATCAAGCTAATCCTACTAATGCTGACTCAGCACGGAGGATTAATCATAGTGGAG
792	9.82967e+06	CCTAATCTAATCAGGGAGTGCTAAGTCAGCACGAGATGACCCGTGGTCGGATTAATCCTTGGGATTAATCCTCTAATCGATTAATCCTGGGATTAGAGCTCGGCTTAATCAGCGATTAATTCGGATTAATCCGCTTGTAGAATCTAATCCACCTAATCCTTCTAATCCGTGCTGACTGGGATTAATCCTAATGCTGAGTCAGCACAGTTAGATTAGCTAATCATGCTGCATAATCAGCATTAATCCAAGGATTAATCTAATCCTAATTCTAATCCTAATGTTAGGATTAGAGGGATTAGGATTAATCCATGCAAGGATTAGCTAATCCTCTAATCCCTAATCCCTAATCAAGCTAATCCTACTAATGCTGACTCAGCACGGAGGATTAATCATAGTGGAG
793	9.82967e+06	CCTAATCTAATCAGGGAGTGCTAAGTCAGCACGACAGGACCCGTGGTCGGATTAATCCTTGGGATTAATCCTCTAATCGATTAATCCTGGGATTAGAGCTCGGCTTAATCAGCGATTAATTCGGATTAATCCGCTAGTAGAATCTAATCCACCTAATCCTTCTAATCCGTGCTGACTGGGATTAATCCTAATGCTGAGTCAGCACAGTTAGATTAGCTAATCATGCTGCATAATCAGCATTAATCCAAGGATTAATCTAATCCTAATTCTAATCCTACTGTTAGGATTAGAGGGATTAGGATTAATCCATGCAAGGATTAGCTAATCCTCTAATCCCTAATCCCTAATCAAGCTAATCCTACTAATGCTGACTCAGCACGGAGGATTAATCATAGTGGAG
794	9.82967e+06	CCTAATCTAATCAGGGAGTGCTAAGTCAGCACGACAGGACCCGTGGTCGGATTAATCCTTGGGATTAATCCTCTAATCGATTAATCCTGGGATTAGAGCTCGGCTTAATCAGCGATTAATTCGGATTAATCCGCTAGTAGAATCTAATCCACCTAATCCTTCTAATCCGTGCTGACTGGGATTAATCCTAATGCTGAGTCAGCACAGTTAGATTAGCTAATCATGCTGCATAATCAGCATTAATCCAAGGATTAATCTAATCCTAATTCTAATCCTACTGTTAGGATTAGAGGGATTAGGATTAATCCTTGCAAGGATTAGCTAATCCTCTAATCCCTAATCCCTAATCAAGCTAATCCTACTAATGCTGACTCAGCACGGAGGATTAATCATAGTGGAG
795	9.94976e+06	CCTAATCTAATCAGGGAGTGCTAAGTCAGCACGACATGACCCGTGGTCGGATTAATCCTTGGGATTAATCCTCTAATCGATTAATCCTGGGATTAGAGCTCGGCTTAATCAGCGATTAATTCGGATTAATCCGCTTGTAGAATCTAATCCACCTAATCCTTCTAATCCGTGCTGACTGGGATTAATCCTAATGCTGAGTCAGCACAGTTAGATTAGCTAATCATGCTGCATAATCAGCATTAATCCAAGGATTAATCTAATCCTAATTCTAATCCTACTGTTAGGATTAGAGGGATTAGGATTAATCCATGCAAGGATTAGCTAATCCTCTAATCCCTAATCCCTAATCAAGCTAATCCTACTAATGCTGACTCAGCACGGAGGATTAATCATAGTGGAG
796	9.94976e+06	CCTAATCTAATCAGGGAGTGCTGAGTCAGCACGACATGACCCGTGGTCGGATTAATCCTTGGGATTAATCCTCTAATCGATTAATCCTGGGATTAGAGCTCGGCTTAATCAGCGATTAATTCGGATTAATCCGCTTGTAGAATCTAATCCACCTAATCCTTCTAATCCGTGCTGACTGGGATTAATCCTAATGCTGAGTCAGCACAGTTAGATTAGCTAATCATGCTGCATAATCAGCATTAATCCAAGGATTAATCTAATCCTAATTCTAATCCTACTGTTAGGATTAGGGGGATTAGGATTAATCCATGCAAGGATTAGCTAATCCTCTAATCCCTAATCCCTAATCAAGCTAATCCTACTAATGCTGACTCAGCACGGAGGATTAATCATAGTGGAG
797	9.94976e+06	CCTAATCTAATCAGGGAGTGCTGAGTCAGCACGACATGACCCGTGGTCGGATTAATCCTTGGGATTAATCCTCTAATCGATTAATCCTGGGATTAGAGCTCGGCTTAATCAGCGATTAATTCGGATTAATCCGCTTGTAGAATCTAATCCACCTAATCCTTCTAATCCGTGCTGACTGGGATTAATCCTAATGCTGAGTCAGCACAGTTAGATTAGCTAATCATGCTGCATAATCAGCATTAATCCAAGGATTAATCTAATCCTAATTCTAATCCTACTGTTAGGATTAGGGGGATTAGGATTAATCCATGCAAGGATTAGCTAATCCTCTAATCCCTAATCCCTAATCAAGCTAATCCTACTAATGCTGACTCAGCACGGAGGATTAATCATAGTGGAG
798	9.94976e+06	CCTAATCTAATCAGGGAGTGCTGAGTCAGCACGACATGACCCGTGGTCGGATTAATCCTTGGGATTAATCCTCTAATCGATTAATCCTGGGATTAGAGCTCGGCTTAATCAGCGATTAATTCGGATTAATCCGCTTGTAGAATCTAATCCACCTAATCCTTCTAATCCGTGCTGACTGGGATTAATCCTAATGCTGAGTCAGCACAGTTAGATTAGCTAATCATGCTGCATAATCAGCATTAATCCAAGGATTAATCTAATCCTAATTCTAATCCTACTGTTAGGATTAGGGGGATTAGGATTAATCCATGCAAGGATTAGCTAATCCTCTAATCCCTAATCCCTAATCAAGCTAATCCTACTAATGCTGACTCAGCACGGAGGATTAATCATAGTGGAG
799	9.94976e+06	CCTAATCTAATCAGGGAGTGCTGAGTCAGCACGACATGACCCGTGGTCGGATTAATCCTTTGGATTAATCCTCTAATCGATTAATCCTGGGATTAGAGCTCGGCTTAATCAGCGATTAATTCGGATTAATCCGCTTGTAGAATCTAATCCACCTAATCCTTCTAATCCGTGCTGACTGGGATTAATCCTAATGCTGAGTCAGCACAGTTAGATTAGCTAATCATGCTGCATAATCAGCATTAATCCAAGGATTAATCTAATCCTAATTCTAATCCTACTGTTAGGATTAGGGGGATTAGGATTAATCCATGCAAGGATTAGCTAATCCTCTAATCCCTAATCCCTAATCAAGCTAATCCTACTAATGCTGACTCAGCACGGAGGATTAATCATAGTGGAG
800	9.94976e+06	CCTAATCTAATCAGGGAGTGCTGAGTCAGCACGACATGACCCGTGGTCGGATTAATCCTTTGGATTAATCCTCTAATCGATTAATCCTGGGATTAGAGCTCGGCTTAATCAGCGATTAATTCGGATTAATCCGCTTGTAGAATCTAATCCACCTAATCCTTCTAATCCGTGCTGACTGGGATTAATCCTAATGCTGAGTCAGCACAGTTAGATTAGCTAATCATGCTGCATAATCAGCATTAATCCAAGGATTAATCTAATCCTAATTCTAATCCTACTGTTAGGATTAGGGGGATTAGGATTAATCCATGCAAGGATTAGCTAATCCTCTAATCCCTAATCCCTAATCAAGCTAATCCTACTAATGCTGACTCAGCACGGAGGATTAATCATAGTGGAG
801	9.94976e+06	CCTAATCTAATCAGGGAGTGCTGAGTCAGCACGACATGACCCGTGGTCGGATTAATCCTTTGGATTAATCCTCTAATCGATTAATCCTGGGATTAGAGCTCGGCTTAATCAGCGATTAATTCGGATTAATCCGCTTGTAGAATCTAATCCACCTAATCCTTCTAATCCGTGCTGACTGGGATTAATCCTAATGCTGAGTCAGCACAGTTAGATTAGCTAATCATGCTGCATAATCAGCATTAATCCAAGGATTAATCTAATCCTAATTCTAATCCTACTGTTAGGATTAGGGGGATTAGGATTAATCCATGCAAGGATTAGCTAATCCTCTAATCCCTAATCCCTAATCAAGCTAATCCTACTAATGCTGACTCAGCACGGAGGATTAATCATAGTGGAG
802	9.94976e+06	CCTAATCTAATCAGGGAGTGCTGAGTCAGCAAGACATGACCCGTGGTCGGATTAATCCTTTGGATTAATCCTCTAATCGATTAATCCTGGGATTAGAGCTCGGCTTAATCAGCGATTAATTCGGATTAATCCGCTTGTAGAATCTAATCCACCTAATCCTTCTAATCCGTGCTGACTGGGATTAATCCTAATGCTGAGTCAGCACAGTTAGATTAGCTAATCATGCTGCATAATCAGCATTAATCCAAGGATTAATCTAATCCTAATTCTAATCCTACTGTTAGGATTAGGGGGATTAGGATTAATCCATGCAAGGATTAGCTAATCCTCTAATCCCTAATCCCTAATCAAGCTAATCCTACTAATGCTGACTCAGCACGGAGGATTAATCATAGTGGAG
803	9.94976e+06	CCTAATCTAATCAGGGAGTGCTGAGTCAGCACGACATGACCCGTGGTCGGATTAATCCTTTGGATTAATCCTCTAATCGATTAATCCTGGGATTAGAGCTCGGCTTAATCAGCGATTAATTCGGATTAATCCGCTTGTAGAATCTAATCCACCTAATCCTTCTAATCCGTGCTGACTGGGATTAATCCTAATGCTGAGTCAGCACAGTTAGATTAGCTAATCATGCTGCATAATCAGCATTAATCCAAGGATTAATCTAATCCTAATTCTAATCCTACTGTTAGGATTAGGGGGATTAGGATTAATCCATGCAAGGATTAGCTAATCCTCTAATCCCTAATCCCTAATCAAGCTAATCCTACTAATGCTGACTCAGCACGGAGGATTAATCATAGTGGAG
804	9.94976e+06	CCTAATCTAATCAGGGAGTGCTGAGTCAGCACGACATGACCCGTGGTCGGATTAATCCTTTGGATTAATCCTCTAATCGATTAATCCTGGGATTAGAGCTCGGCTTAATCAGCGATTAATTCGGATTAATCCGCTTGTAGAATCTAATCCACCTAATCCTTCTAATCCGTGCTGACTGGGATTAATCCTAATGCTGAGTCAGCACAGTTAGATTAGCTAATCATGCTGCATAATCAGCATTAATCCAAGGATTAATCTAATCCTAATTCTAATCCTACTGTTAGGATTAGGGGGATTAGGATTAATCCATGCAAGGATTAGCTAATCCTCTAATCCCTAATCCCTAATCAAGCTAATCCTACTAATGCTGACTCAGCACGGAGGATTAATCATAGTGGAG
805	1.00775e+07	CCTAATCTAATCAGGGAGTGCTGAGTCAGCACGACATGACCCGTGGTCGGATTAATCCTTTGGATTAATCCTCTAATCGATTAATCCTGGGATTAGAGCTCGGCTTAATCAGCGATTAATTCGGATTAATCCGCTTGTAGAATCTAATCCACCTAATCCTTCTAATCCGTGCTGACTGGGATTAATCCTAATGCTGAGTCAGCACAGTTAGATTAGCTAATCATGCTGCATAATCAGCATTAATCCAAGGATTAATCTAATCCTAATTCTAATCCTACTGTTAGGATTAGGGGGATTAGGATTAATCCATGCAAGGATTAGCTAATCCTCTAATCCCTAATCCCTAATCAAGCTAATCCTACTAATGCTGACTCAGCACGGAGGATTAATCATAGTGGAG
806	1.00775e+07	CCTAATCTAATCAGGGAGTGCTGAGTCAGCACGACATGACCCGTGGTCGGATTAATCCTTTGGATTAATCCTCTAATCGATTAATCCTGGGATTAGAGCTCGGCTTAATCAGCGATTAATTCGGATTAATCCGCTTGTAGAATCTAATCCACCTAATCCTTCTAATCCGTGCTGACTGGGATTAATCCTAATGCTGAGTCAGCACAGTTGGATTAGCTAATCATGCTGCATAATCAGCATTAATCCAAGGATTAATCTAATCCTAATTCTAATCCTACTGTTAGGATTAGGGGGATTAGGATTAATCCATGCAAGGATTAGCTAATCCTCTAATCCCTAATCCCTAATCAAGCTAATCCTACTAATGCTGACTCAGCACGGAGGATTAATCATAGTGGAG
807	1.00775e+07	CCTAATCTAATCAGGGAGTGCTGAGTCAGCACGACATGACCCGTGGTCGGATTAATCCTTTGGATTAATCCTCTAATCGATTAATCCTGGGATTAGAGCTCGGCTTAATCAGCGATTAATTCGGATTAATCCGCTTGTAGAATCTAATCCACCTAATCCTTCTAATCCGTGCTGACTGGGATTAATCCTAATGCTGAGTCAGCACAGTTGGATTAGCTAATCATGCTGCATAATCAGCATTAATCCAAGGATTAATCTAATCCTAATTCTAATCCTACTGTTAGGATTAGGGGGATTAGGATTAATCCATGCAAGGATTAGCTAATCCTCTAATCCCTAATCCCTAATCAAGCTAATCCTACTAATGCTGACTCAGCACGGAGGATTAATCATAGTGGAG
808	1.00775e+07	CCTAATCTAATCAGGGAGTGCTGAGTCAGCACGACATGACCCGTGGTCGGATTAATCCTTTGGATTAATCCTCTAATCGATTAATCCTGGGATTAGAGCTCGGCTTAATCAGCGATTAATTCGGATTAATCCGCTTGTAGAATCTAATCCACCTAATCCTTCTAATCCGTGCTGACTGGGATTAATCCTAATGCTGAGTCAGCACAGTTGGATTAGCTAATCATGCTGCATAATCAGCATTAATCCAAGGATTAATCTAATCCTAATTCTAATCCTACTGTTAGGATTAGGGGGATTAGGATTAATCCATGCAAGGATTAGCTAATCCTCTAATCCCTAATCCCTAATCAAGCTAATCCTACTAATGCTGACTCAGCACGGAGGATTAATCATAGTGGAG
809	1.00775e+07	CCTAATCTAATCAGGGAGTGCTGAGTCAGCACGACATGACCCGTGGTCGGATTAATCCTTTGGATTAATCCTCTAATCGATTAATCCTGGGATTAGAGCTCGGCTTAATCAGCGATTAATTCGGATTAATCCGCTTGTAGAATCTAATCCACCTAATCCTTCTAATCCGTGCTGACTGGGATTAATCCTAATGCTGAGTCAGCACAGTTGGATTAGCTAATCATGCTGCATAATCAGCATTAATCCAAGGATTAATCTAATCCTAATTCTAATCCTACTGTTAGGATTAGGGGGATTAGGATTAATCCATGCAAGGATTAGCTAATCCTCTAATCCCTAATCCCTAATCAAGCTAATCCTACTAATGCTGACTCAGCACGGAGGATTAATCATAGTGGAG
810	1.00775e+07	CCTAATCTAATCAGGGAGTGCTGAGTCAGCACGACATGACCCGTGGTCGGATTAATCCTTTGGATTAATCCTCTAATCGATTAATCCTGGGATTAGAGCTCGGCTTAATCAGCGATTAATTCGGATTAATCCGCTTGTAGAATCTAATCCACCTAATCCTTCTAATCCGTGCTGACTGGGATTAATCCTAATGCTGAGTCAGCACAGTTGGATTAGCTAATCATGCTGCATAATCAGCATTAATCCAAGGATTAATCTAATCCTAATTCTAATCCTACTGTTAGGATTAGGGGGATTAGGATTAATCCATGCAAGGATTAGCTAATCCTCTAATCCCTAATCCCTAATCAAGCTAATCCTACTAATGCTGACTCAGCACGGAGGATTAATCATAGTGGAG
811	1.00775e+07	CCTAATCTAATCAGGGAGTGCTGAGTCAGCACGACATGACCCGTGGTCGGATTAATCCTTTGGATTAATCCTCTAATCGATTAATCCTGGGATTAGAGCTCGGCTTAATCAGCGATTAATTCGGATTAATCCGCTTGTAGAATCTAATCCACCTAATCCTTCTAATCCGTGCTGACTGGGATTAATCCTAATGCTGAGTCAGCACAGTTGGATTAGCTAATCATGCTGCATAATCAGCATTAATCCAAGGATTAATCTAATCCTAATTCTAATCCTACTGTTAGGATTAGGGGGATTAGGATTAATCCATGCAAGGATTAGCTAATCCTCTAATCCCTAATCCCTAATCAAGCTAATCCTACTAATGCTGACTCAGCACGGAGGATTAATCATAGTGGAG
812	1.00775e+07	CCTAATCTAATCAGGGAGTGCTGAGTCAGCACGACATGACCCGTGGTCGGATTAATCCTTTGGATTAATCCTCTAATCGATTAATCCTGGGATTAGAGCTCGGCTTAATCAGCGATTAATTCGGATTAATCCGCTTGTAGAATCTAATCCACCTAATCCTTCTAATCCGTGCTGACTGGGATTAATCCTAATGCTGAGTCAGCACAGTTGGATTAGCTAATCATGCTGCATAATCAGCATTAATCCAAGGATTAATCTAATCCTAATTCTAATCCTACTGTTAGGATTAGGGGGATTAGGATTAATCCATGCAAGGATTAGCTAATCCTCTAATCCCTAATCCCTAATCAAGCTAATCCTACTAATGCTGACTCAGCACGGAGGATTAATCATAGTGGAG
813	1.00775e+07	CCTAATCTAATCAGGGAGTGCTGAGTCAGCACGACATGACCCGTGGTCGGATTAATCCTTTGGATTAATCCTCTAATCGATTAATCCTGGGATTAGAGCTCGGCTTAATCAGCGATTAATTCGGATTAATCCGCTTGTAGAATCTAATCCACCTAATCCTTCTAATCCGTGCTGACTGGGATTAATCCTAATGCTGAGTCAGCACAGTTGGATTAGCTAATCATGCTGCATAATCAGCATTAATCCAAGGATTAATCTAATCCTAATTCTAATCCTACTGTTAGGATTAGGGGGATTAGGATTAATCCATGCAAGGATTAGCTAATCCTCTAATCCCTAATCCCTAATCAAGCTAATCCTACTAATGCTGACTCAGCACGGAGGATTAATCATAGTGGAG
814	1.00775e+07	CCTAATCTAATCAGGGAGTGCTGAGTCAGCACGACATGACCCATGGTCGGATTAATCCTTTGGATTAATCCTCTAATCGATTAATCCTGGGATTAGAGCTCGGCTTAATCAGCGATTAATTCGGATTAATCCGCTTGTAGAATCTAATCCACCTAATCCTTCTAATCCGTGCTGACTGGGATTAATCCTAATGCTGAGTCAGCACGGTTGGATTAGCTAATCATGCTGCATAATCAGCATTAATCCAAGGATTAATCTAATCCTAATTCTAATCCTACTGTTAGGATTAGGGGGATTAGGATTAATCCATGCAAGGATTAGCTAATCCTCTAATCCCTAATCCCTAATCAAGCTAATCCTACTAATGCTGACTCAGCACGGAGGATTAATCATAGTGGAG
815	1.00775e+07	CCTAATCTAATCAGGGAGTGCTGAGTCAGCACGACAAGACCCGTGGTCGGATTAATCCTTTGGATTAATCCTCTAATCGATTAATCCTGGGATTAGAGCTCGGCTTAATCAGCGATTAATTCGGATTAATCCGCTTGTAGAATCTAATCCACCTAATCCTTCTAATCCGTGCTGACTGGGATTAATCCTAATGCTGAGTCAGCACAGTTGGATTAGCTAATCATGCTGCATAATCAGCATTAATCCAAGGATTAATCTAATCCTAATTCTAATCCTACTGTTAGGATTAGGGGGATTAGGATTAATCCATGCAAGGATTAGCTAATCCTCTAATCCCTAATCCCTAATCAAGCTAATCCTACTAATGCTGACTCAGCACGGAGGATTAATCATAGTGGAG
816	1.00775e+07	CCTAATCTAATCAGGGAGTGCTGAGTCAGCACGACAAGACCCGTGGTCGGATTAATCCTTTGGATTAATCCTCTAATCGATTAATCCTGGGATTAGAGCTCGGCTTAATCAGCGATTAATTCGGATTAATCCGCTTGTAGAATCTAATCCACCTAATCCTTCTAATCCGTGCTGACTGGGATTAATCCTAATGCTGAGTCAGCACAGTTGGATTAGCTAATCATGCTGCATAATCAGCATTAATCCAAGGATTAATCTAATCCTAATTCTAATCCTACTGTTAGGATTAGGGGGATTAGGATTAATCCATGCAAGGATTAGCTAATCCTCTAATCCCTAATCCCTAATCAAGCTAATCCTACTAATGCTGACTCAGCACGGAGGATTAATCATAGTGGAG
817	1.00775e+07	CCTAATCTAATCAGGGAGTGCTGAGTCAGCACGACATGACCCGTGGTCGGATTAATCCTTTGGATTAATCCTCTAATCGATTAATCCTGGGATTAGAGCTCGGCTTAATCAGCGATTAATTCGGATTAATCCGCTTGTAGAATCTAATCCACCTAATCCTTCTAATCCGTGCTGACTGGGATTAATCCTAATGCTGAGTCAGCACGGTTGGATTAGCTAATCATGCTGCATAATCAGCATTAATCCAAGGATTAATCTAATCCTAATTCTAATCCTACTGTTAGGATTAGGGGGATTAGGATTAATCCATGCAAGGATTAGCTAATCCTCTAATCCCTAATCCCTAATCAAGCTAATCCTACTAATGCTGACTCAGCACAGAGGATTAATCATAGTGGAG
818	1.00775e+07	CCTAATCTAATCAGGGAGTGCTGAGTCAGCACGACATGACCCGTGGTCGGATTAATCCTTTGGATTAATCCTCTAATCGATTAATCCTGGGATTAGAGCTCGGCTTAATCAGCGATTAATTCGGATTAATCCGCTTGTAGAATCTAATCCACCTAATCCTTCTAATCCGTGCTGACTGGGATTAATCCTAATGCTGAGTCAGCACAGTTGGATTAGCTAATCATGCTGCATAATCAGCATTAATCCAAGGATTAATCTAATCCTAATTCTAATCCTACTGTTAGGATTAGGGGGATTAGGATTAATCCATGCAAGGATTAGCTAATCCTCTAATCCCTAATCCCTAATCAAGCTAATCCTACTAATGCTGACTCAGCACGGAGGATTAATCATAGTGGAG
819	1.00775e+07	CCTAATCTAATCAGGGAGTGCTGAGTCAGCACGACATGACCCGTGGTCGGATTAATCCTTTGGATTAATCCTCTAATCGATTAATCCTGGGATTAGAGCTCGGCTTAATCAGCGATTAATTCGGATTAATCCGCTTGTAGAATCTAATCCACCTAATCCTTCTAATCCGTGCTGACTGGGATTAATCCTAATGCTGAGTCAGCACAGTTGGATTAGCTAATCATGCTGCATAATCAGCATTAATCCAAGGATTAATCTAATCCTAATTCTAATCCTACTGTTAGGATTAGGGGGATTAGGATTAATCCATGCAAGGATTAGCTAATCCTCTAATCCCTAATCCCTAATCAAGCTAATCCTACTAATGCTGACTCAGCACGGAGGATTAATCATAGTGGAG
820	1.00775e+07	CCTAATCTAATCAGGGAGTGCTGAGTCAGCACGACATGACCCGTGGTCGGATTAATCCTTTGGATTAATCCTCTAATCGATTAATCCTGGGATTAGAGCTCGGCTTAATCAGCGATTAATTCGGATTAATCCGCTTGTAGAATCTAATCCACCTAATCCTTCTAATCCGTGCTGACTGGGATTAATCCTAATGCTGAGTCAGCACAGTTGGATTAGCTAATCATGCTGCATAATCAGCATTAATCCAAGGATTAATCTAATCCTAATTCTAATCCTACTGTTAGGATTAGGGGGATTAGGATTAATCCATGCAAGGATTAGCTAATCCTCTAATCCCTAATCCCTAATCAAGCTAATCCTACTAATGCTGACTCAGCACGGAGGATTAATCATAGTGGAG
821	1.00775e+07	CCTAATCTAATCAGGGAGTGCTGAGTCAGCACGACAAGACCCGTGGTCGGATTAATCCTTGGGATTAATCCTCTAATCGATTAATCCTGGGATTAGAGCTCGGCTTAATCAGCGATTAATTCGGATTAATCCGCTTGTAGAATCTAATCCACCTAATCCTTCTAATCCGTGCTGACTGGGATTAATCCTAATGCTGAGTCAGCACAGTTGGATTAGCTAATCATGCTGCATAATCAGCATTAATCCAAGGATTAATCTAATCCTAATTCTAATCCTACTGTTAGGATTAGGGGGATTAGGATTAATCCATGCAAGGATTAGCTAATCCTCTAATCCCTAATCCCTAATCAAGCTAATCCTACTAATGCTGACTCAGCACGGAGGATTAATCATAGTGGAG
822	1.00775e+07	CCTAATCTAATCAGGGAGTGCTGAGTCAGCACGACATGACCCATGGTCGGATTAATCCTTTGGATTAATCCTCTAATCGATTAATCCTGGGATTAGAGATCGGCTTAATCAGCGATTAATTCGGATTAATCCGCTTGTAGAATCTAATCCACCTAATCCTTCTAATCCGTGCTGACTGGGATTAATCCTAATGCTGAGTCAGCACGGATGGATTAGCTAATCATGCTGCATAATCAGCATTAATCCAAGGATTAATCTAATCCTAATTCTAATCCTACTGTTAGGATTAGGGGGATTAGGATTAATCCATGCAAGGATTAGCTAATCCTCTAATCCCTAATCCCTAATCATGCTAATCCTACTAATGCTGACTCAGCACGGAGGATTAATCATAGTGGAG
823	1.00775e+07	CCTAATCTAATCAGGGAGTGCTGAGTCAGCACGACATGACCCATGGTCGGATTAATCCTTTGGATTAATCCTCTAATCGATTAATCCTGGGATTAGAGATCGGCTTAATCAGCGATTAATTCGGATTAATCCGCTTGTAGAATCTAATCCACCTAATCCTTCTAATCCGTGCTGACTGGGATTAATCCTAATGCTGAGTCAGCACGGATGGATTAGCTAATCATGCTGCATAATCAGCATTAATCCAAGGATTAATCTAATCCTAATTCTAATCCTACTGTTAGGATTAGGGGGATTAGGATTAATCCATGCAAGGATTAGCTAATCCTCTAATCCCTAATCCCTAATCATGCTAATCCTACTAATGCTGACTCAGCACGGAGGATTAATCATAGTGGAG
824	1.00775e+07	CCTAATCTAATCAGGGAGTGCTGAGTCAGCACGACATGACCCATGGTCGGATTAATCCTTTGGATTAATCCTCTAATCGATTAATCCTGGGATTAGAGATCGGCTTAATCAGCGATTAATTCGGATTAATCCGCTTGTAGAATCTAATCCACCTAATCCTTCTAATCCGTGCTGACTGGGATTAATCCTAATGCTGAGTCAGCACGGATGGATTAGCTAATCATGCTGCATAATCAGCATTAATCCAAGGATTAATCTAATCCTAATTCTAATCCTACTGTTAGGATTAGGGGGATTAGGATTAATCCATGCAAGGATTAGCTAATCCTCTAATCCCTAATCCCTAATCATGCTAATCCTACTAATGCTGACTCAGCACGGAGGATTAATCATAGTGGAG
825	1.00775e+07	CCTAATCTAATCAGGGAGTGCTGAGTCAGCACGACATGACCCGTGGTCGGATTAATCCTTTGGATTAATCCTCTAATCGATTAATCCTGGGATTAGAGCTCGGCTTAATCAGCGATTAATTCGGATTAATCCGCTTGTAGAATCTAATCCACCTAATCCTTCTAATCCGTGCTGACTGGGATTAATCCTAATGCTGAGTCAGCACAGTTGGATTAGCTAATCATGCTGCATAATCAGCATTAATCCAAGGATTAATCTAATCCTAATTCTAATCCTACTGTTAGGATTAGGGGGATTAGGATTAATCCATGCAAGGATTAGCTAATCCTCTAATCCCTAATCCCTAATCAAGCTAATCCTACTAATGCTGACTCAGCACGGAGGATTAATCATAGTGGAG
826	1.00775e+07	CCTAATCTAATCAGGGAGTGCTGAGTCAGCACGACATGACCCATGTTCGGATTAATCCTGTGGATTAATCCTCTAATCGATTAATCCTGGGATTAGAGATCGGCTTAATCAGCGATTAATTCGGATTAATCCGCTTGTAGAATCTAATCCATCTAATCCTTCTAATCCGTGCTGACTGGGATTAATCCTAATGCTGAGTCAGCACGGTTGGATTAGCTAATCATGCTGCATAATCAGCATTAATCCAAGGATTAATCTAATCCTAATTCTAATCCTACTGTTAGGATTAGGGGGATTAGGATTAATCCATGCAAGGATTAGCTAATCCTCTAATCCCTAATCCCTAATCAAGCTAATCCTACTAATGCTGACTCAGCACGGAGGATTAATCATAGTGGAG
827	1.00775e+07	CCTAATCTAATCAGGGAGTGCTGAGTCAGCACGACATGACCCATGTTCGGATTAATCCTGTGGATTAATCCTCTAATCGATTAATCCTGGGATTAGAGATCGGCTTAATCAGCGATTAATTCGGATTAATCCGCTTGTAGAATCTAATCCATCTAATCCTTCTAATCCGTGCTGACTGGGATTAATCCTAATGCTGAGTCAGCACGGTTGGATTAGCTAATCATGCTGCATAATCAGCATTAATCCAAGGATTAATCTAATCCTAATTCTAATCCTACTGTTAGGATTAGGGGGATTAGGATTAATCCATGCAAGGATTAGCTAATCCTCTAATCCCTAATCCCTAATCAAGCTAATCCTACTAATGCTGACTCAGCACGGAGGATTAATCATAGTGGAG
828	1.00775e+07	CCTAATCTAATCAGGGAGTGCTGAGTCAGCACGACATGACCCATGTTCGGATTAATCCTGTGGATTAATCCTCTAATCGATTAATCCTGGGATTAGAGATCGGCTTAATCAGCGATTAATTCGGATTAATCCGCTTGTAGAATCTAATCCATCTAATCCTTCTAATCCGTGCTGACTGGGATTAATCCTAATGCTGAGTCAGCACGGTTGGATTAGCTAATCATGCTGCATAATCAGCATTAATCCAAGGATTAATCTAATCCTAATTCTAATCCTACTGTTAGGATTAGGGGGATTAGGATTAATCCATGCAAGGATTAGCTAATCCTCTAATCCCTAATCCCTAATCAAGCTAATCCTACTAATGCTGACTCAGCACGGAGGATTAATCATAGTGGAG
829	1.00775e+07	CCTAATCTAATCAGGGAGTGCTGAGTCAGCACGACAAGACCCGTGGTCGGATTAATCCTTTGGATTAATCCTCTAATCGATTAATCCTGGGATTAGAGCTCGGCTTAATCAGCGATTAATTCGGATTAATCCGCTTGTAGAATCTAATCCACCTAATCCTTCTAATCCGTGCTGACTGGGATTAATCCTAATGCTGAGTCAGCACAGTGGGATTAGCTAATCATGCTGCATAATCAGCATTAATCCAAGGATTAATCTAATCCTAATTCTAATCCTACAGTTAGGATTAGGGGGATTAGGATTAATCCATACAAGGATTAGCTAATCCTCTAATCCCTAATCCCTAATCAAGCTAATCCTACTAATGCTGACTCAGCACGGAGGATTAATCATAGTGGAG
830	1.00775e+07	CCTAATCTAATCAGGGAGTGCTGAGTCAGCACGACATGACCCGTGGTCGGATTAATCCTTTGGATTAATCCTCTAATCGATTAATCCTGGGATTAGAGCTCGGCTTAATCAGCGATTAATTCGGATTAATCCGCTTGTAGAATCTAATCCACCTAATCCTTCTAATCCGTGCTGACTGGGATTAATCCTAATGCTGAGTCAGCACGGTTGGATTAGCTAATCATGCTGCATAATCAGCATTAATCCAAGGATTAATCTAATCCTAATTCTAATCCTACTGTTAGGATTAGGGGGATTAGGATTAATCCATGCAAGGATTAGCTAATCCTCTAATCCCTAATCCCTAATCAAGCTAATCCTACTAATGCTGACTCAGCACGGAGGATTAATCATAGTGGAG
831	1.00775e+07	CCTAATCTAATCAGGGAGTGCTGAGTCAGCACGACAAGACCCGTGGTCGGATTAATCCTTTGGATTAATCCTCTAATCGATTAATCCTGGGATTAGAGCTCGGCTTAATCAGCGATTAATTCGGATTAATCCGCTTGTAGAATCTAATCCACCTAATCCTTCTAATCCGTGCTGACTGGGATTAATCCTAATGCTGAGTCAGCACAGTGGGATTAGCTAATCATGCTGCATAATCAGCATTAATCCAAGGATTAATCTAATCCTAATTCTAATCCTACAGTTAGGATTAGGGGGATTAGGATTAATCCATACAAGGATTAGCTAATCCTCTAATCCCTAATCCCTAATCAAGCTAATCCTACTAATGCTGACTCAGCACGGAGGATTAATCATAGTGGAG
832	1.00775e+07	CCTAATCTAATCAGGGAGTGCTGAGTCAGCACGACATGACCCGTTGGCGGATTAATCCTTTGGATTAATCCGCTAATCGATTAATCCTGGGATTAGAGCTCGGCTTAATCAGCGATTAATTCGGATTAATCCGCTTGTAGAATCTAATCCACCTAATCCTTCTAATCCGTGCTGACTGGGATTAATCCTAATGCTGAGTCAGCACAGTTGGATTAGCTAATCATGCTGCATAATCAGCATTAATCCAAGGATTAATCTAATCCTAATTCTAATCCTACTGTTAGGATTAGGGGGATTAGGATTAATCCATGCAAGGATTAGCTAATCCTCTAATCCCTAATCCCTAATCAAGCTAATCCTACTAATGCTGACTCAGCACGGAGGATTAATCATAGTGGAG
833	1.00775e+07	CCTAATCTAATCAGGGAGTGCTGAGTCAGCACGACATGACCCGTTGTCGGATTAATCCTTTGGATTAATCCTCTAATCGATTAATCCTGGGATTAGAGCTCGGCTTAATCAGCGATTAATTCGGATTAATCCGCTTGTAGAATCTAATCCACCTAATCCTTCTAATCCGTGCTGACTGGGATTAATCCTAATGCTGAGTCAGCACAGTTGGATTAGCTAATCATGCTGCATAATCAGCATTAATCCAAGGATTAATCTAATCCTAATTCTAATCCTACTGTTAGGATTAGGGGGATTAGGATTAATCCATGCAAGGATTAGCTAATCCTCTAATCCCTAATCCCTAATCAAGCTAATCCTACTAATGCTGACTCAGCACGGAGGATTAATCATAGTGGAG
834	1.00775e+07	CCTAATCTAATCAGGGAGTGCTGAGTCAGCACGACAAGATCCGTGGTCGGATTAATCCTTTGGATTAATCCTCTAATCGATTAATCCTGGGATTAGAGCTCGGCTTAATCAGCGATTAATTCGGATTAATCCGGTTGTAGAAACTAATCCATCTAATCCATCTAATCCGTGCTGACTGGGATTAATCCTAATGCTGAGTCAGCACAGTTGGATTAGCTAATCATGCTGCATAATCAGCATTAATCCAAGGATTAATCTAATCCTAATTCTAATCCTACAGTTAGGATTAGGGGGATTAGGATTAATCCATACAAGGATTAGCTAATCCTCTAATCCCTAATCCCTAATCAAGCTAATCCTACTAATGCTGACTCAGCACGGAGGATTAATCATAGTGGAG
835	1.00775e+07	CCTAATCTAATCAGGGAGTGCTGAGTCAGCACGACATGACCCGTTGTCGGATTAATCCTTTGGATTAATCCTCTAATCGATTAATCCTGGGATTAGAGCTCGGCTTAATCAGCGATTAATTCGGATTAATCCGCTTGTAGAATCTAATCCACCTAATCCTTCTAATCCGTGCTGACTGGGATTAATCCTAATGCTGAGTCAGCACAGTTGGATTAGCTAATCATGCTGCATAATCAGCATTAATCCAAGGATTAATCTAATCCTAATTCTAATCCTACTGTTAGGATTAGGGGGATTAGGATTAATCCATGCAAGGATTAGCTAATCCTCTAATCCCTAATCCCTAATCAAGCTAATCCTACTAATGCTGACTCAGCACGGAGGATTAATCATAGTGGAG
836	1.00775e+07	CCTAATCTAATCAGGGAGTGCTGAGTCAGCACGACAAGACCCGTGGTCGGATTAATCCTTTGGATTAATCCTCTAATCGATTAATCCTGGGATTAGAGCTCGGCTTAATCAGCGATTAATTCGGATTAATCCGCTTGTAGAATCTAATCCACCTAATCCTTCTAATCCGTGCTGACTGGGATTAATCCTAATGCTGAGTCAGCACAGTTGGATTAGCTAATCATGCTGCATAATCAGCATTAATCCAAGGATTAATCTAATCCTAATTCTAATCCTACAGTTAGGATTAGGGGGATTAGGATTAATCCATACAAGGATTAGCTAATCCTCTAATCCCTAATCCCTAATCAAGCTAATCCTACTAATGCTGACTCAGCACGGAGGATTAATCATAGTGGAG
837	1.00775e+07	CCTAATCTAATCAGGGAGTGCTGAGTCAGCACGACAAGACCCGTGGTCGGATTAATCCTTTGGATTAATCCTCTAATCGATTAATCCTGGGATTAGAGCTCGGCTTAATCAGCGATTAATTCGGATTAATCCGCTTGTAGAATCTAATCCACCTAATCCTTCTAATCCGTGCTGACTGGGATTAATCCTAATGCTGAGTCAGCACAGTTGGATTAGCTAATCATGCTGCATAATCAGCATTAATCCAAGGATTAATCTAATCCTAATTCTAATCCTACAGTTAGGATTAGGGGGATTAGGATTAATCCATACAAGGATTAGCTAATCCTCTAATCCCTAATCCCTAATCAAGCTAATCCTACTAATGCTGACTCAGCACGGAGGATTAATCATAGTGGAG
838	1.00775e+07	CCTAATCTAATCAGGGAGTGCTGAGTCAGCACGACAAGACCCGTGGTCGGATTAATCCTTTGGATTAATCCTCTAATCGATTAATCCTGGGATTAGAGCTCGGCTTAATCAGCGATTAATTCGGATTAATCCGCTTGTAGAATCTAATCCACCTAATCCTTCTAATCCGTGCTGACTGGGATTAATCCTAATGCTGAGTCAGCACAGTTGGATTAGCTAATCATGCTGCATAATCAGCATTAATCCAAGGATTAATCTAATCCTAATTCTAATCCTACAGTTAGGATTAGGGGGATTAGGATTAATCCATACAAGGATTAGCTAATCCTCTAATCCCTAATCCCTAATCAAGCTAATCCTACTAATGCTGACTCAGCACGGAGGATTAATCATAGTGGAG
839	1.00775e+07	CCTAATCTAATCAGGGAGTGCTGAGTCAGCACGACAAGACCCGTGGTCGGATTAATCCTTTGGATTAATCCTCTAATCGATTAATCCTGGGATTAGAGCTCGGCTTAATCAGCGATTAATTCGGATTAATCCGCTTGTAGAATCTAATCCACCTAATCCTTCTAATCCGTGCTGACTGGGATTAATCCTAATGCTGAGTCAGCACAGTTGGATTAGCTAATCATGCTGCATAATCAGCATTAATCCAAGGATTAATCTAATCCTAATTCTAATCCTACAGTTAGGATTAGGGGGATTAGGATTAATCCATACAAGGATTAGCTAATCCTCTAATCCCTAATCCCTAATCAAGCTAATCCTACTAATGCTGACTCAGCACGGAGGATTAATCATAGTGGAG
840	1.00775e+07	CCTAATCTAATCAGGGAGTGCTGAGTCAGCACGACAAGACCCGTGGTCGGATTAATCCTTTGGATTAATCCTCTAATCGATTAATCCTGGGATTAGAGCTCGGCTTAATCAGCGATTAATTCGGATTAATCCGCTTGTAGAATCTAATCCACCTAATCCTTCTAATCCGTGCTGACTGGGATTAATCCTAATGCTGAGTCAGCACAGTTGGATTAGCTAATCATGCTGCATAATCAGCATTAATCCAAGGATTAATCTAATCCTAATTCTAATCCTACAGTTAGGATTAGGGGGATTAGGATTAATCCATACAAGGATTAGCTAATCCTCTAATCCCTAATCCCTAATCAAGCTAATCCTACTAATGCTGACTCAGCACGGAGGATTAATCATAGTGGAG
841	1.00775e+07	CCTAATCTAATCAGGGAGTGCTGAGTCAGCACGACATGACCTGTTGTCGGATTAATCCTTTGGATTAATCCTCTAATCGATTAATCCTGGGATTAGAGATCGGCTTAATCAGCGATTAATTCGGATTAATCCGCTTGTAGAATCTAATCCACCTAATCCTTCTAATCCGTGCTGACTGGGATTAATCCTAATGCTGAGTCAGCACAGTTGGATTAGCTAATCATGCTGCATAATCAGCATTAATCCAAGGATTAATCTAATCCTAATTCTAATCCTACTGTTAGGATTAGGGGGATTAGGATTAATCCATGCAAGGATTAGCTAATCCTCTAATCCCTAATCCCTAATCAAGCTAATCCTACTAATGCTGACTCAGCACGGAGGATTAATCATAGTGGAG
842	1.00775e+07	CCTAATCTAATCAGGGAGTGCTGAGTCAGCACGACAAGACCTGTGGTCGGATTAATCCTTTGGATTAATCCTCTAATCGATTAATCCTGGGATTAGAGCTCGGCTTAATCAGCGATTAATTCGGATTAATCCGCTTGTAGATTCTAATCCACCTAATCCTTCTAATCCGTGCTGACTGGGATTAATCCTAATGCTGAGTCAGCACAGTTGGATTAGCTAATCATGCTGCATAATCAGCATTAATCCAAGGATTAATCTAATCCTAATTCTAATCCTACAGTTAGGATTAGGGGGATTAGGATTAATCCATACAAGGATTAGCTAATCCTCTAATCCCTAATCCCTAATCAAGCTAATCCTACTAATGCTGACTCAGCACGGAGGATTAATCATAGTGGAG
843	1.00775e+07	CCTAATCTAATCAGGGAGTGCTGAGTCAGCACGACATGACCTGTTGTCGGATTAATCCTTTGGATTAATCCTCTAATCGATTAATCCTGGGATTAGAGATCGGCTTAATCAGCGATTAATTCGGATTAATCCGCTTGTAGAATCTAATCCACCTAATCCTTCTAATCCGTGCTGACTGGGATTAATCCTAATGCTGAGTCAGCACAGTTGGATTAGCTAATCATGCTGCATAATCAGCATTAATCCAAGGATTAATCTAATCCTAATTCTAATCCTACTGTTAGGATTAGGGGGATTAGGATTAATCCATGGAAGGATTAGCTAATCCTCTAATCCCTAATCCCTAATCAAGCTAATCCTACTAATGCTGACTCAGCACGGAGGATTAATCATAGTGGAG
844	1.00775e+07	CCTAATCTAATCAGGGAGTGCTGAGTCAGCACGACAAGACCCGTGGTCGGATTAATCCTTTGGATTAATCCTCTAATCGATTAATCCTGGGATTAGAACTCGGCTTAATCAGCGATTAATTCGGATTAATCCGCTTGTAGAATCTAATCCACCTAATCCTTCTAATCCGTGCTGACTGGGATTAATCCTAATGCTGAGTCAGCACAGTTGGATTAGCTAATCATGCTGCATAATCAGCATTAATCCAAGGATTAATCTAATCCTAATTCTAATCCTACAGTTAGGATTAGGGGGATTAGGATTAATCCATACAAGGATTAGCTAATCCTCTAATCCCTAATCCCTAATCAAGCTAATCCTACTAATGCTGACTCAGCACGGAGGATTAATCATAGTGGAG
845	1.00775e+07	CCTAATCTAATCAGGGAGTGCTGAGTCAGCACGACAAGACCCGTGGTCGGATTAATCCTTTGGATTAATCCTCTAATCGATTAATCCTGGGATTAGAACTCGGCTTAATCAGCGATTAATTCGGATTAATCCGCTTGTGGAATCTAATCCACCTAATCCTTCTAATCCGTGCTGACTGGGATTAATCCTAATGCTGAGTCAGCACAGTTGGATTAGCTAATCATGCTGCATAATCAGCATTAATCCAAGGATTAATCTAATCCTAATTCTAATCCTACAGTTAGGATTAGGGGGATTAGGATTAATCCATACAAGGATTAGCTAATCCTCTAATCCCTAATCCCTAATCAAGCTAATCCTACTAATGCTGACTCAGCACGGAGGATTAATCATAGTGGAG
846	1.00775e+07	CCTAATCTAATCAGGGAGTGCTGAGTCAGCACGACAAGACCCGTGGTCGGATTAATCCTTTGGATTAATCCTCTAATCGATTAATCCTGGGATTAGAGCTCGGCTTAATCAGCGATTAATTCGGATTAATCCGCTTGTAGAATCTAATCCACCTAATCCTTCTAATCCGTGCTGACTGGGATTAATCCTAATGCTGAGTCAGCAGAGTTGGATTAGCTAATCATGCTGCATAATCAGCATTAATCCAAGGATTAATCTAATCCTAATTCTAATCCTACAGTTAGGATTAGGGGGATTAGGATTAATCCATACAAGGATTAGCTAATCCTCTAATCCCTAATCCCTAATCAAGCTAATCCTACTAATGCTGACTCAGCACGGAGGATTAATCATAGTGGAG
847	1.00775e+07	CCTAATCTAATCAGGGAGTGCTGAGTCAGCACGACAAGACCCGTGGTCGGATTAATCCTTTGGATTAATCCTCTAATCGATTAATCCTGGGATTAGAGCTCGGCTTAATCAGCGATTAATTCGGATTAATCCGCTTGTAGAATCTAATCCACCTAATCCTTCTAATCCGTGCTGACTGGGATTAATCCTAATGCTGAGTCAGCAGAGTTGGATTAGCTAATCATGCTGCATAATCAGCATTAATCCAAGGATTAATCTAATCCTAATTCTAATCCTACAGTTAGGATTAGGGGGATTAGGATTAATCCATACAAGGATTAGCTAATCCTCTAATCCCTAATCCCTAATCAAGCTAATCCTACTAATGCTGACTCAGCACGGAGGATTAATCATAGTGGAG
848	1.00775e+07	CCTAATCTAATCAGGGAGTGCTGAGTCAGCACGACAAGACCCGTGGTCGGATTAATCCTTTGGATTAATCCTCTAATCGATTAATCCTGGGATTAGAGCTCGGCTTAATCAGCGATTAATTCGGATTAATCCGCTTGTAGAATCTAATCCACCTAATCCTTCTAATCCGTGCTGACTGGGATTAATCCTAATGCTGAGTCAGCAGAGTTGGATTAGCTAATCATGCTGCATAATCAGCATTAATCCTAGGATTAATCTAATCCTAATTCTAATCCTACAGTTAGGATTAGGGGGATTAGGATTAATCCATACAAGGATTAGCTAATCCTCTAATCCCTAATCCCTAATCAAGCTAATCCTACTAATGCTGACTCAGCACGGAGGATTAATCATAGTGGAG
849	1.00775e+07	CCTAATCTAATCAGGGAGTGCTGAGTCAGCACGACAAGACCCGTGGTCGGATTAATCCTTTGGATTAATCCTCTAATCGATTAATCCTGGGATTAGAACTCGGCTTAATCAGCGATTAATTCGGATTAATCCGCTTGTAGAATCTAATCCACCTAATCCTTCTAATCCGTGCTGACTGGGATTAATCCTAATGCTGAGTCAGCACAGATGGATTAGCTAATCATGCTGCATAATCAGCATTAATCCAAGGATTAATCTAATCCTAATTCTAATCCTACAGTTAGGATTAGGGGGATTAGGATTAATCCATACAAGGATTAGCTAATCCTCTAATCCCTAATCCCTAATCAAGCTAATCCTACTAATGCTGACTCAGCACGGAGGATTAATCATAGTGGAG
850	1.00775e+07	CCTAATCTAATCAGGGAGTGCTGAGTCAGCACGACAAGACCCGTGGTCGGATTAATCCTTTGGATTAATCCTCTAATCGATTAATCCTGGGATTAGAACTCGGCTTAATCAGCGATTAATTCGGATTAATCCGCTTGTAGAATCTAATCCACCTAATCCTTCTAATCCGTGCTGACTGGGATTAATCCTAATGCTGAGTCAGCACAGATGGATTAGCTAATCATGCTGCATAATCAGCATTAATCCAAGGATTAATCTAATCCTAATTCTAATCCTACAGTTAGGATTAGGGGGATTAGGATTAATCCATACAAGGATTAGCTAATCCTCTAATCCCTAATCCCTAATCAAGCTAATCCTACTAATGCTGACTCAGCACGGAGGATTAATCATAGTGGAG
851	1.00775e+07	CCTAATCTAATCAGGGAGTGCTGAGTCAGCACGACAAGATCCGTGGTCGGATTAATCCTTTGGATTAATCCTCTAATCGATTAATCCTGGGATTAGAACTCGGCTTAATCAGCGATTAATTCGGATTAATCCGCTTGTAGAATCTAATCCACCTAATCCTTCTAATCCGTGCTGACTGGGATTAATCCTAATGCTGAGTCAGCACAGATGGATTAGCTAATCATGCTGCATAATCAGCATTAATCCAAGGATTAATCTAATCCTAATTCTAATCCTACAGTTAGGATTAGGGGGATTAGGATTAATCCATAGAAGGATTAGCTAATCCTCTAATCCCTAATCCCTAATCAAGCTAATCCTACTAATGCTGACTCAGCACGGAGGATTAATCATAGTGGAG
852	1.00775e+07	TCTAATCTAATCAGGGAGTGCTGAGTCAGCACGACAAGACCCGTGGTCGGATTAATCCTTTGGATTAATCCTCTAATCGATTAATCCTGGGATTAGAGCTCGGCTTAATCAGCGATTAATTCGGATTAATCCGCTTGTAGAATCTAATCCACCTAATCCTTCTAATCCGTGCTGACTGGGATTAATCCTAATGCTGAGTCAGCAGAGTTGGATTAGCTAATCATGCTGCATAATCAGCATTAATCCTAGGATTAATCTAATCCTAATTCTAATCCTACAGTTAGGATTAGGGGGATTAGGATTAATCCATACAAGGATTAGCTAATCCACTAATCCCTAATCCCTAATCAAGCTAATCCTACTAATGCTGACTCAGCACGGAGGATTAATCATAGTGGAG
853	1.00775e+07	TCTAATCTAATCAGGGAGTGCTGAGTCAGCACGACAAGACCCGTGGTCGGATTAATCCTTTGGATTAATCCTCTAATCGATTAATCCTGGGATTAGAGCTCGGCTTAATCAGCGATTAATTCGGATTAATCCGCTTGTAGAATCTAATCCACCTAATCCTTCTAATCCGTGCTGACTGGGATTAATCCTAATGCTGAGTCAGCAGAGTTGGATTAGCTAATCATGCTGCATAATCAGCATTAATCCTAGGATTAATCTAATCCTAATTCTAATCCTACAGTTAGGATTAGGGGGATTAGGATTAATCCATACAAGGATTAGCTAATCCACTAATCCCTAATCCCTAATCAAGCTAATCCTACTAATGCTGACTCAGCACGGAGGATTAATCATAGTGGAG
854	1.00775e+07	TCTAATCTAATCAGGGAGTGCTGAGTCAGCACGACAAGACCCGTGGTCGGATTAATCCTTTGGATTAATCCTCTAATCGATTAATCCTGGGATTAGAGCTCGGCTTAATCAGCGATTAATTCGGATTAATCCGCTTGTAGAATCTAATCCACCTAATCCTTCTAATCCGTGCTGACTGGGATTAATCCTAATGCTGAGTCAGCAGAGTTGGATTAGCTAATCATGCTGCATAATCAGCATTAATCCTAGGATTAATCTAATCCTAATTCTAATCCTACAGTTAGGATTAGGGGGATTAGGATTAATCCATACAAGGATTAGCTAATCCACTAATCCCTAATCCCTAATCAAGCTAATCCTACTAATGCTGACTCAGCACGGAGGATTAATCATAGTGGAG
855	1.00775e+07	TCTAATCTAATCAGGGAGTGCTGAGTCAGCACGACAAGACCCGTGGTCGGATTAATCCTTTGGATTAATCCTCTAATCGATTAATCCTGGGATTAGAGCTCGGCTTAATCAGCGATTAATTCGGATTAATCCGCTTGTAGAATCTAATCCACCTAATCCTTCTAATCCGTGCTGACTGGGATTAATCCTAATGCTGAGTCAGCAGAGTTGGATTAGCTAATCATGCTGCATAATCAGCATTAATCCTAGGATTAATCTAATCCTAATTCTAATCCTACAGTTAGGATTAGGGGGATTAGGATTAATCCATACAAGGATTAGCTAATCCACTAATCCCTAATCCCTAATCAAGCTAATCCTACTAATGCTGACTCAGCACGGAGGATTAATCATAGTGGAG
856	1.00775e+07	GCTAATCTAATCAGGGAGTGCTGAGTCAGCACGACAAGATCCGTGGACGGATTAATCCTTTGGATTAATCCTCTAATCGATTAATCCTGGGATTAGAACTCGGCTTAATCAGCGATTAATTCGGATTAATCCGCTTGTAGAATCTAATCCACCTAATCCTTCTAATCCGTGCTGACTGGGATTAATCCTAATGCTGAGTCAGCACAGATGGATTAGCTAATCATGCTGCATAATCAGCATTAATCCAAGGATTAATCTAATCCTAATTCTAATCCTACAGTTAGGATTAGGGGGATTAGGATTAATCCATAGAAGGATTAGCTAATCCTCTAATCCCTAATCCCTAATCAAGCTAATCCTACTAATGCTGACTCAGCACGGAGGATTAATCATAGTGGAG
857	1.00775e+07	CCTAATCTAATCAGGGAGTGCTGAGTCAGCACGACAAGACCCGTGGTCGGATTAATCCTTTGGATTAATCCTCTAATCGATTAATCCTGGGATTAGAGCTCGGCTTAATCAGCGATTAATTCGGATTAATCCGCTTGTAGAATCTAATCCACCTAATCCTTCTAATCCGTGCTGACTGGGATTAATCCTAATGCTGAGTCAGCAGAGTTGGATTAGCTAATCATGCTGCATAATCAGCATTAATCCTAGGATTAATCTAATCCTAATTCTAATCCTACAGTTAGGATTAGGGGGATTAGGATTAATCCATACAAGGATTAGCTAATCCTCTAATCCCTAATCCCTAATCAAGCTAATCCTACTAATGCTGACTCAGCACGGAGGATTAATCATAGTGGAG
858	1.00775e+07	CCTAATCTAATCAGGGAGTGCTGAGTCAGCACGACAAGACCCGTGGTCGGATTAATCCTTTGGATTAATCCTCTAATCGATTAATCCTGGGATTAGAGCTCGGCTTAATCAGCGATTAATTCGGATTAATCCGCTTGTAGAATCTAATCCACCTAATCCTTCTAATCCGTGCTGACTGGGATTAATCCTAATGCTGAGTCAGCAGAGGTGGATTAGCTAATCATGCTGCATAATCAGCATTAATCCAAGGATTAATCTAATCCTAATTCTAATCCTACGGTTAGGATTAGGGGGATTAGGATTAATCCATACAAGGATTAGCTAATCCTCTAATCCCTAATCCCTAATCAAGCTAATCCTACTAATGCTGACTCAGCACGGAGGATTAATCATAGTGGAG
859	1.00775e+07	CCTAATCTAATCAGGGAGTGCTGAGTCAGCACGACAAGACCCGTGGTCGGATTAATCCTTTGGATTAATCCTCTAATCGATTAATCCTGGGATTAGAGCTCGGCTTAATCAGCGATTAATTCGGATTAATCCGCTTGTAGAATCTAATCCACCTAATCCTACTAATCCGTGCTGACTGGGATTAATCCTAATGCTGAGTCAGCAGAGTTGGATTAGCTAATCATGCTGCATAATCAGCATTAATCCTAGGATTAATCTAATCCTAATTCTAATCCTATAGTTAGGATTAGGGGGATTAGGATTAATCCATACAAGGATTAGCTAATCCTCTAATCCCTAATCCCTAATCAAGCTAATCCTACTAATGCTGACTCAGCACGGAGGATTAATCATAGTGGAG
860	1.00775e+07	CCTAATCTAATCAGGGAGTGCTGAGTCAGCACGACAAGATCCGTGGTCGGATTAATCCTTTGGATTAATCCTCTAATCGATTAATCCTGGGATTAGAACACGGCTTAATCAGCGATTAATTCGGATTAATCCGCTTGTAGAATCTAATCCACCTAATCCTTCTAATCCGTGCTGACTGGGATTAATCCTAATGCTGAGTCAGCACAGATGGATTAGCTAATCATGCTGCATAATCAGCATTAATCCAAGGATTAATCTAATCCTAATTCTAATCCTACAGTTAGGATTAGGGGGATTAGGATTAATCCATAGAAGGATTAGCTAATCCTCTAATCCCTAATCCCTAATCAAGCTAATCCTACTAATGCTGACTCAGCACGGAGGATTAATCATAGTGGAG
861	1.00775e+07	CCTAATCTAATCAGGGAGTGCTGAGTCAGCACGACAAGACCCGTGGTCGGATTAATCCTTTGGATTAATCCTCTAATCGATTAATCCTGGGATTAGAGCTCGGCTTAATCAGCGATTAATTCGGATTAATCCGCTTGTAGAATCTAATCCACCTAATCCTTCTAATCCGTGCTGACTGGGATTAATCCTAATGCTGAGTCAGCAGAGTTGGATTAGCTAATCATGCTGCATAATCAGCATTAATCCTAGGATTAATCTAATCCTAATTCTAATCCTACAGTTAGGATTAGGGGGATTAGGATTAATCCATACAAGGATTAGCTAATCCTCTAATCCCTAATCCCTAATCAAGCTAATCCTACTAATGCTGACTCAGCACGGAGGATTAATCATAGTGGAG
862	1.00775e+07	CCTAATCTAATCAGGGAGTGCTGAGTCAGCACGACAAGATCCGTGGTCGGATTAATCCTTTGGATTAATCCTCTAATCGATTAATCCTGGGATTAGAACACGGCTTAATCAGCGATTAATTCGGATTAATCCGCTTGTAGAATCTAATCCACCTAATCCTTCTAATCCGTGCTGACTGGGATTAATCCTAATGCTGAGTCAGCACAGATGGATTAGCTAATCATGCTGCATAATCAGCATTAATCCAAGGATTAATCTAATCCTAATTCTAATCCTACAGTTAGGATTAGGGGGATTAGGATTAATCCATAGAAGGATTAGCTAATCCTCTAATCCCTAATCCCTAATCAAGCTAATCCTACTAATGCTGACTCAGCACGGAGGATTAATCATAGTGGAG
863	1.00775e+07	CCTAATCTAATCAGGGAGTGCTGAGTCAGCACGACAAGACCCGTGGTCGGATTAATCCTTTGGATTAATCCTCTAATCGATTAATCCTGGGATTAGAGCTCGGCTTAATCAGCGATTAATTCGGATTAATCCGGTTGTAGAATCTAATCCACCTAATCCTTCTAATCCGTGCTGACTGGGATTAATCCTAATGCTGAGTCAGCAGAGGTGGATTAGCTAATCATGCTGCATAATCAGCATTAATCCAAGGATTAATCTAATCCTAATTCTAATCCTACGGTTAGGATTAGGGGGATTAGGATTAATCCATACAAGGATTAGCTAATCCTCTAATCCCTAATCCCTAATCAAGCTAATCCTACTAATGCTGACTCAGCACGGAGGATTAATCATAGTGGAG
864	1.00775e+07	CCTAATCTAATCAGGGAGTGCTGAGTCAGCACGACAAGATCCGTGGTCGGATTAATCCTTTGGATTAATCCTCTAATCGATTAATCCTGGGATTAGAACTCGGCTTAATCAGCGATTAATTCGGATTAATCCGCTTGTAGAATCTAATCCACCTAATCCTTCTAATCCGTGCTGACTGGGATTAATCCTAATGCTGAGTCAGCACAGATGGATTAGCTAATCATGCTGCATAATCAGCATTAATCCAAGGATTAATCTAATCCTAATTCTAATCCTACAGTTAGGATTAGGGGGATTAGGATTAATCCATAGAAGGATTAGCTAATCCTCTAATCCCTAATCCCTAATCAAGCTAATCCTACTAATGCTGACTCAGCACGGAGGATTAATCATAGTGGAG
865	1.00775e+07	CCTAATCTAATCAGGGAGTGCTGAGTCAGCACGACAAGACCCGTGGTCGGATTAATCCTTTGGATTAATCCTCTAATCGATTAATCCTGGGATTAGAGCTCGGCTTAATCAGCGATTAATTCGGATTAATCCGGTTGTAGAATCTAATCCACCTAATCCTTCTAATCCGTGCTGACTGGGATTAATCCTAATGCTGAGTCAGCAGAGGTGGATTAGCTAATCATGCTGCATAATCAGCATTAATCCAAGGATTAATCTAATCCTAATTCTAATCCTACGGTTAGGATTAGGGGGATTAGGATTAATCCATACAAGGATTAGCTAATCCTCTAATCCCTAATCCCTAATCAAGCTAATCCTACTAATGCTGACTCAGCACGGAGGATTAATCATAGTGGAG
866	1.00775e+07	CCTAATCTAATCAGGGAGTGCTGAGTCAGCACGACAAGATCCGTGGTCGGATTAATCCTTTGGATTAATCCTCTAATCGATTAATCCTGGGATTAGAACACGGCTTAATCAGCGATTAATTCGGATTAATCCGCTTGTAGAATCTAATCCACCTAATCCTTCTAATCCGTGCTGACTGGGATTAATCCTAATGCTGAGTCAGCACAGATGGATTAGCTAATCATGCTGCATAATCAGCATTAATCCAAGGATTAATCTAATCCTAATTCTAATCCTACAGTTAGGATTAGGGGGATTAGGATTAATCCATAGAAGGATTAGCTAATCCTCTAATCCCTAATCCCTAATCAGGCTAATCCTACTAATGCTGACTCAGCACGGAGGATTAATCATAGTGGAG
867	1.00775e+07	CCTAATCTAATCAGGGAGTGCTGAGTCAGCACGACAAGATCCGTGGTCGGATTAATCCTTTGGATTAATCCTCTAATCGATTAATCCTGGGATTAGAACACGGCTTAATCAGCGATTAATTCGGATTAATCCGCTTGTAGAATCTAATCCACCTAATCCTTCTAATCCGTGCTGACTGGGATTAATCCTAATGCTGAGTCAGCACAGATGGATTAGCTAATCATGCTGCATAATCAGCATTAATCCAAGGATTAATCTAATCCTAATTCTAATCCTACAGTTAGGATTAGGGGGATTAGGATTAATCCATAGAAGGATTAGCTAATCCTCTAATCCCTAATCCCTAATCAGGCTAATCCTACTAATGCTGACTCAGCACGGAGGATTAATCATAGTGGAG
868	1.00775e+07	GCTAATCTAATCAGGGAGTGCTGAGTCAGCACGACAAGATCCGTGGACGGATTAATCCTTTGGATTAATCCTCTAATCGATTAATCCTGGGATTAGAACTCGGCTTAATCAGCGATTAATTCGGATTAATCCGCTTGTAGAATCTAATCCACCTAATCCTTCTAATCCGTGCTGACTGGGATTAATCCTAATGCTGAGTCAGCACAGATGGATTAGCTAATCATGCTGCATAATCAGCATTAATCCAAGGATTAATCTAATCCTAATTCTAATCCTACAGTTAGGATTAGGGGGATTAGGATTAATCCATAGAAGGATTAGCTAATCCTCTAATCCCTAATCCCTAATCAAGCTAATCCTACTAATGCTGACTCAGCACGGAGGATTAATCATAGTGGAG
869	1.00775e+07	GCTAATCTAATCAGGGAGTGCTGAGTCAGCACGACAAGATCCGTGGACGGATTAATCCTTTGGATTAATCCTCTAATCGATTAATCCTGGGATTAGAACTCGGCTTAATCAGCGATTAATTCGGATTAATCCGCTTGTAGAATCTAATCCACCTAATCCTTCTAATCCGTGCTGACTGGGATTAATCCTAATGCTGAGTCAGCACAGATGGATTAGCTAATCATGCTGCATAATCAGCATTAATCCAAGGATTAATCTAATCCTAATTCTAATCCTACAGTTAGGATTAGGGGGATTAGGATTAATCCATAGAAGGATTAGCTAATCCTCTAATCCCTAATCCCTAATCAAGCTAATCCTACTAATGCTGACTCAGCACGGAGGATTAATCATAGTGGAG
870	1.00775e+07	CCTAATCTAATCAGGGAGTGCTGAGTCAGCACGACAAGATCCGTGGTCGGATTAATCCTTTGGATTAATCCTCTAATCGATTAATCCTGGGATTAGAACTCGGCTTAATCAGCGATTAATTCGGATTAATCCGCTTGTAGAATCTAATCCACCTAATCCTTCTAATCCGTGCTGACTGGGATTAATCCTAATGCTGAGTCAGCACAGATGGATTAGCTAATCATGCTGCATAATCAGCATTAATCCAAGGATTAATCTAATCCTAATTCTAATCCTACAGTTAGGATTAGGGGGATTAGGATTAATCCATAGAAGGATTAGCTAATCCTCTAATCCCTAATCCCTAATCAAGCTAATCCTACTAATGCTGACTCAGCACGGAGGATTAATCATAGTGGAG
871	1.00775e+07	CCTAATCTAATCAGGGAGTGCTGAGTCAGCACGACAAGATCCGTGGTCGGATTAATCCTTTGGATTAATCCTCTAATCGATTAATCCTGGGATTAGAACTCGGCTTAATCAGCGATTAATTCGGATTAATCCGCTTGTAGAATCTAATCCTCCTAATCCTTCTAATCCGTGCTGACTGGGATTAATCCTAATGCTGAGTCAGCACAGATGGATTAGCTAATCATGCTGCATAATCAGCATTAATCCAAGGATTAATCTAATCCTAATTCTAATCCTACAGTTAGGATTAGGGGGATTAGGATTAATCCATAGAAGGATTAGCTAATCCTCTAATCCCTAATCCCTAATCAAGCTAATCCTACTAATGCTGACTCAGCACGGAGGATTAATCATAGTGGAG
872	1.0133e+07	CCTAATCTAATCAGGGAGTGCTGAGTCAGCACGACAAGACTCGTGGTCGGATTAATCCTTTGGATTAATCCTCTAATCGATTAATCCTGGGATTAGAGCTCGGCTTAATCAGCGATTAATTCGGATTAATCCGGTTGTAGAATCTAATCCACCTAATCCTTCTAATCCGTGCTGACTGGGATTAATCCTAATGCTGAGTCAGCAGAGGTGGATTAGCTAATCATGCTGCATAATCAGCATTAATCCAAGGATTAATCTAATCCTAATTCTAATCCTACGGTTAGGATTAGGGGGATTAGGATTAATCCATACAGGGATTAGCTAATCCTCTAATCCCTAATCCCTAATCAAGCTAATCCTACTAATGCTGACTCAGCACGGAGGATTAATCATAGTGGAG
873	1.0133e+07	CCTAATCTAATCAGGGAGTGCTGAGTCAGCACGACAAGACTCGTGGTCGGATTAATCCTTTGGATTAATCCTCTAATCGATTAATCCTGGGATTAGAGCTCGGCTTAATCAGCGATTAATCCGGATTAATCCGGTTGTAGAATCTAATCCACCTAATCCTTCTAATCCGTGCTGACTGGGATTAATCCTAATGCTGAGTCAGCAGAGGTGGATTAGCTAATCATGCTGCATAATCAGCATTAATCCAAGGATTAATCTAATCCTAATTCTAATCCTACGGTTAGGATTAGGGGGATTAGGATTAATCCATACAGGGATTAGCTAATCCTCTAATCCCTAATCCCTAATCAAGCTAATCCTACTAATGCTGACTCAGCACGGAGGATTAATCATAGTGGAG
874	1.04458e+07	CCTAATCTAATCAGGGAGTGCTGAGTCAGCACGACAAGATCCGTGGTCGGATTAATCCTTTGGATTAATCCTCTAATCGATTAATCCTGGGATTAGAACTCGGCTTAATCAGCGATTAATTCGGATTAATCCGCTTGTAGAATCTAATCCTCCTAATCCTTCTAATCCGTGCTGACTGGGATTAATCCTAATGCTGAGTCAGCACAGATGGATTAGCTAATCATGCTGCATAATCAGCATTAATCCAAGGATTAATCTAATCCTAATTCTAATCCTACAGTTAGGATTAGGGGGATTAGGATTAATCCATAGAAGGATTAGCTAATCCTCTAATCCCTAATCCCTAATCAAGCTAATCCTACTAATGCTGACTCAGCACGGAGGATTAATCATAGTGGAG
875	1.04458e+07	CCTAATCTAATCAAGGAGTGCTGAGTCAGCACGACAAGAGCCGTGGTCGGATTAATCCTTTGGATTAATCCTCTAATCGATTAATCCTGGGATTAGAGCTCGGCTTAATCAGCGATTAATTCGGATTAATCCGCTTGTAGAATCTAATCCATCTAATCCTTCTAATCCGTGCTGACTGGGATTAATCCTAATGCTGAGTCAGCAGAGTTGGATTAGCTAATCATGCTGCATAATCAGCATTAATCCTAGGATTAATCTAATCCTAATTCTAATCCTACAGTTAGGATTAGGGGGATTAGGATTAATCCATACGAGGATTAGCTAATCCTCTAATCCCTAATCCCTAATCAAGCTAATCCTGCTGATGCTGACTCAGCACGGAGGATTAATCATAGTGGAG
876	1.04458e+07	CCTAATCTAATCAAGGAGTGCTGAGTCAGCACGACAAGAGCCGTGGTCGGATTAATCCTTTGGATTAATCCTCTAATCGATTAATCCTGGGATTAGAGCTCGGCTTAATCAGCGATTAATTCGGATTAATCCGCTTGTAGAATCTAATCCATCTAATCCTTCTAATCCGTGCTGACTGGGATTAATCCTAATGCTGAGTCAGCAGAGTTGGATTAGCTAATCATGCTGCATAATCAGCATTAATCCTAGGATTAATCTAATCCTAATTCTAATCCTACAGTTAGGATTAGGGGGATTAGGATTAATCCATACGAGGATTAGCTAATCCTCTAATCCCTAATCCCTAATCAAGCTAATCCTGCTGATGCTGACTCAGCACGGAGGATTAATCATAGTGGAG
877	1.04458e+07	CCTAATCTAATCAAGGAGTGCTGAGTCAGCACGACAAGAGCCGTGGTCGGATTAATCCTTTGGATTAATCCTCTAATCGATTAATCCTGGGATTAGAGCTCGGCTTAATCAGCGATTAATTCGGATTAATCCGCTTGTAGAATCTAATCCATCTAATCCTTCTAATCCGTGCTGACTGGGATTAATCCTAATGCTGAGTCAGCAGAGTTGGATTAGCTAATCATGCTGCATAATCAGCATTAATCCTAGGATTAATCTAATCCTAATTCTAATCCTACAGTTAGGATTAGGGGGATTAGGATTAATCCATACGAGGATTAGCTAATCCTCTAATCCCTAATCCCTAATCAAGCTAATCCTGCTGATGCTGACTCAGCACGGAGGATTAATCATAGTGGAG
878	1.04458e+07	CCTAATCTAATCAAGGAGTGCTGAGTCAGCACGACAAGAGCCGTGGTCGGATTAATCCTTTGGATTAATCCTCTAATCGATTAATCCTGGGATTAGAGCTCGGCTTAATCAGCGATTAATTCGGATTAATCCGCTTGTAGAATCTAATCCATCTAATCCTTCTAATCCGTGCTGACTGGGATTAATCCTAATGCTGAGTCAGCAGAGTTGGATTAGCTAATCATGCTGCATAATCAGCATTAATCCTAGGATTAATCTAATCCTAATTCTAATCCTACAGTTAGGATTAGGGGGATTAGGATTAATCCATACGAGGATTAGCTAATCCTCTAATCCCTAATCCCTAATCAAGCTAATCCTGCTGATGCTGACTCAGCACGGAGGATTAATCATAGTGGAG
879	1.04458e+07	CCTAATCTAATCAAGGAGTGCTGAGTCAGCACGACAAGAGCCGTGGTCGGATTAATCCTTTGGATTAATCCTCTAATCGATTAATCCTGGGATTAGAGCTCGGCTTAATCAGCGATTAATTCGGATTAATCCGCTTGTAGAATCTAATCCATCTAATCCTTCTAATCCGTGCTGACTGGGATTAATCCTAATGCTGAGTCAGCAGAGTTGGATTAGCTAATCATGCTGCATAATCAGCATTAATCCGAGGATTAATCTAATCCTAATTCTAATCCTACAGTTAGGATTAGGGGGATTAGGATTAATCCATACGAGGATTAGCTAATCCTCTAATCCCTAATCCCTAATCAAGCTAATCCTGCTGATGCTGACTCAGCACGGAGGATTAATCATAGTGGAG
880	1.04458e+07	CCTAATCTAATCAAGGAGTGCTGAGTCAGCACGACAAGAGCCGTGGTCGGATTAATCCTTTGGATTAATCCTCTAATCGATTAATCCTGGGATTAGAGCTCGGCTTAATCAGCGATTAATTCGGATTAATCCGCTTGTAGAATCTAATCCATCTAATCCTTCTAATCCGTGCTGACTGGGATTAATCCTAATGCTGAGTCAGCAGAGTTGGATTAGCTAATCATGCTGCATAATCAGCATTAATCCGAGGATTAATCTAATCCTAATTCTAATCCTACAGTTAGGATTAGGGGGATTAGGATTAATCCATACGAGGATTAGCTAATCCTCTAATCCCTAATCCCTAATCAAGCTAATCCTGCTGATGCTGACTCAGCACGGAGGATTAATCATAGTGGAG
881	1.04458e+07	CCTAATCTAATCAAGGAGTGCTGAGTCAGCACGACAAGAGCCGTGGTCGGATTAATCCTTTGGATTAATCCTCTAATCGATTAATCCTGGGATTAGAGCTCGGCTTAATCAGCGATTAATTCGGATTAATCCGCTGGTAGAATCTAATCCATCTAATCCTTCTAATCCGTGCTGACTGGGATTAATCCTAATGCTGAGTCAGCAGAGTTGGATTAGCTAATCATGCTGCATAATCAGCATTAATCCTAGGATTAATCTAATCCTAATTCTAATCCTACAGTTAGGATTAGGGGGATTAGGATTAATCCATACGAGGATTAGCTAATCCTCTAATCCCTAATCCCTAATCAAGCTAATCCTGCTGATGCTGACTCAGCACGGAGGATTAATCATAGTGGAG
882	1.04458e+07	CCTAATCTAATCAAGGAGTGCTGAGTCAGCACGACAAGAGCCGTGGTCGGATTAATCCTTTGGATTAATCCTCTAATCGATTAATCCTGGGATTAGAGCTCGGCTTAATCAGCGATTAATTCGGATTAATCCGCTGGTAGAATCTAATCCATCTAATCCTTCTAATCCGTGCTGACTGGGATTAATCCTAATGCTGAGTCAGCAGAGTTGGATTAGCTAATCATGCTGCATAATCAGCATTAATCCTAGGATTAATCTAATCCTAATTCTAATCCTACAGTTAGGATTAGGGGGATTAGGATTAATCCATACGAGGATTAGCTAATCCTCTAATCCCTAATCCCTAATCAAGCTAATCCTGCTGATGCTGACTCAGCACGGAGGATTAATCATAGTGGAG
883	1.04458e+07	CCTAATCTAATCAAGGAGTGCTGAGTCAGCACGACAAGGGCCGTGGTCGGATTAATCCTTTGGATTAATCCTCTAATCGATTAATCCTGGGATTAGAGCTCGGCTTAATCAGCGATTAATTCGGATTAATCCGCTTGTAGAATCTAATCCATCTAATCCTTCTAATCCGTGCTGACTGGGATTAATCCTAATGCTGAGTCAGCAGAGTTGGATTAGCTAATCATGCTGCATAATCAGCATTAATCCTAGGATTAATCTAATCCTAATTCTAATCCTACAGTTAGGATTAGGGGGATTAGGATTAATCCATACGAGGATTAGCTAATCCTCTAATCCCTAATCCCTAATCAAGCTAATCCTGCTGATGCTGACTCAGCACGGAGGATTAATCATAGTGGAG
884	1.04458e+07	CCTAATCTAATCAAGGAGTGCTGAGTCAGCACGACAAGAGCCGTGGTCGGATTAATCCTTTGGATTAATCCTCTAATCGATTAATCCTGGGATTAGAGCTCGGCTTAATCAGCGATTAATTCGGATTAATCCGCTTGTAGAATCTAATCCATCTAATCCTTCTAATCCGTGCTGACTGGGATTAATCCTAATGCTGAGTCAGCAGAGTTGGATTAGCTAATCATGCTGCATAATCAGCATTAATCCTAGGATTAATCTAATCCTAATTCTAATCCTACAGTTAGGATTAGGGGGATTAGGATTAATCCATACGAGGATTAGCTAATCCTCTAATCCCTAATCCCTAATCAAGCTAATCCTGCTGATGCTGACTCAGCACGGAGGATTAATCATAGTGGAG
885	1.04458e+07	CCTAATCTAATCAAGGAGTGCTGAGTCAGCACGACAAGAGCCGTGGTCGGATTAATCCTTTGGATTAATCCTCTAATCGATTAATCCTGGGATTAGAGCTCGGCTTAATCAGCGATTAATTCGGATTAATCCGCTTGTAGAATCTAATCCATCTAATCCTTCTAATCCGTGCTGACTGGGATTAATCCTAATGCTGAGTCAGCAGAGTTGGATTAGCTAATCATGCTGCATAATCAGCATTAATCCTAGGATTAATCTAATCCTAATTCTAATCCTACAGTTAGGATTAGGGGGATTAGGATTAATCCATACGAGGATTAGCTAATCCTCTAATCCCTAATCCCTAATCAAGCTAATCCTGCTGATGCTGACTCAGCACGGAGGATTAATCATAGTGGAG
886	1.04458e+07	CCTAATCTAATCAAGGAGTGCTGAGTCAGCACGACAAGAGCCGTGGTCGGATTAATCCTTTGGATTAATCCTCTAATCGATTAATCCTGGGATTAGAGCTCGGCTTAATCAGCGATTAATTCGGATTAATCCGCTTGTAGAATCTAATCCATCTAATCCTTCTAATCCGTGCTGACTGGGATTAATCCTAATGCTGAGTCAGCAGAGTTGGATTAGCTAATCATGCTGCATAATCAGCATTAATCCTAGGATTAATCTAATCCTAATTCTAATCCTACAGTTAGGATTAGGGGGATTAGGATTAATCCATACGAGGATTAGCTAATCCTCTAATCCCTAATCCCTAATCAAGCTAATCCTGCTGATGCTGACTCAGCACGGAGGATTAATCATAGTGGAG
887	1.04458e+07	CCTAATCTAATCAAGGAGTGCTGAGTCAGCACGACAATAGCCGTGGTCGGATTAATCCTTTGGATTAATCCTCTAATCGATTAATCCTGGGATTAGGGCTCGGCTTAATCAGCGATTAATTCGGATTAATCCGCTTGTAGAATCTAATCCATCTAATCCTTCTAATCCGTGCTGACTGGGATTAATCCTAATGCTGAGTCAGCAGAGTTGGATTAGCTAATCATGCTGCATAATCAGCATTAATCCTAGGATTAATCTAATCCTAATTCTAATCCTACAGTAAGGATTAGGGGGATTAGGATTAATCCATACGAGGATTAGCTAATCCTCTAATCCCTAATCCCTAATCAAGCTAATCCTGCTGATGCTGACTCAGCACGGAGGATTAATCATATTGGAG
888	1.04458e+07	CCTAATCTAATCAAGGAGTGCTGAGTCAGCACGACAAGAGCCGTGGTCGGATTAATCCTTTGGATTAATCCTCTAATCGATTAATCCTGGGATTAGAGATCGGCTTAATCAGCGATTAATTCGGATTAATCCGCTTGTAGAATCTAATCCATCTAATCCTTCTAATCCGTGCTGACTGGGATTAATCCTAATGCTGAGTCAGCAGAGTTGGATTAGCTAATCATGCTGCATAATCAGCATTAATCCGAGGATTAATCTAATCCTAATTCTAATCCTACAGTTAGGATTAGGGGGATTAGGATTAATCCATACGAGGATTAGCTAATCCTCTAATCCCTAATCCCTAATCAAGCTAATCCTGCTGATGCTGACTCAGCACGGAGGATTAATCATAGTGGAG
889	1.04458e+07	CCTAATCTAATCAAGGAGTGCTGAGTCAGCACGACAAGTGCCGTGGACGGATTAATCCTTTGGATTAATCCTCTAATCGATTAATCCTGGGATTAGAGCTCGGCTTAATCAGCGATTAATTCGGATTAATCCGCTGGTAGAATCTAATCCATCTAATCCTTCTAATCCGTGCTGACTGGGATTAATCCTAATGCTGAGTCAGCAGAGTTGGATTAGCTAATCATGCTGCATAATCAGCATTAATCCTAGGATTAATCTAATCCTAATTCTAATCCTACAGTTAGGATTAGGGGGATTAGGATTAATCCATACGAGGATTAGCTAATCCTCTAATCCCTAATCCCTAATCAAGCTAATCCTGCTGATGCTGACTCAGCACGGAGGATTAATCATAGTGATG
890	1.04458e+07	CCTAATCTAATCAAGGAGTGCTGAGTCAGCACGACAAGGGCCGTGGTCGGATTAATCCTTTGGATTAATCCTCTAATCGATTAATCCTGGGATTAGAGCTCGGCTTAATCAGCGATTAATTCGGATTAATCCGCTTGTAGAATCTAATCCATCTAATCCTTCTAATCCGTGCTGACTGGGATTAATCCTAATGCTGAGTCAGCAGAGTTGGATTAGCTAATCATGCTGCATAATCAGCATTAATCCTAGGATTAATCTAATCCTAATTCTAATCCTACAGTTAGGATTAGGGGGATTAGGATTAATCCATACGAGGATTAGCTAATCCTCTAATCCCTAATCCCTAATCAAGCTAATCCTGCTGATGCTGACTCAGCACGGAGGATTAATCATAGTGGAG
891	1.04458e+07	CCTAATCTAATCAAGGAGTGCTGAGTCAGCACGACAAGAGCCGTGGTCGGATTAATCCTTTGGATTAATCCTCTAATCGATTAATCCTGGGATTAGAGATCGGCTTAATCAGCGATTAATTCGGATTAATCCGCTTGTAGAATCTAATCCATCTAATCCTTCTAATCCGTGCTGACTGGGATTAATCCTAATGCTGAGTCAGCAGAGTTGGATTAGCTAATCATGCTGCATAATCAGCATTAATCCGAGGATTAATCTAATCCTAATTCTAATCCTACAGTTAGGATTAGGGGGATTAGGATTAATCCATACGAGGATTAGCTAATCCTCTAATCCCTAATCCCTAATCAAGCTAATCCTGCTGATGCTGACTCAGCACGGAGGATTAATCATAGTGGAG
892	1.04458e+07	CCTAATCTAATCAAGGAGTGCTGAGTCAGCACGACAATAGCCGTGGTCGGATTAATCCTTTGGATTAATCCTCTAATCGATTAATCCTGGGATTAGGGCTCGGCTTAATCAGCGATTAATTCGGATTAATCCGCTTGTAGAATCTAATCCAGCTAATCCTTCTAATCCGTGCTGACTGGGATTAATCCTAATGCTGAGTCAGCAGAGTTGGATTAGCTAATCATGCTGCATAATCAGCATTAATCCTAGGATTAATCTAATCCTAATTCTAATCCTACAGTAAGGATTAGGGGGATTAGGATTAATCCATACGAGGATTAGCTAATCCTCTAATCCCTAATCCCTAATCAAGCTAATCCTGCTGATGCTGACTCAGCACGGAGGATTAATCATAGTGGAG
893	1.04458e+07	CCTAATCTAATCAAGGAGTGCTGAGTCAGCACGACAAGAGCCGTGGTCGGATTAATCCTTTGGATTAATCCTCTAATCGATTAATCCTGGGATTAGAGATCGGCTTAATCAGCGATTAATTCGGATTAATCCGCTTGTAGAATCTAATCCATCTAATCCTTCTAATCCGTGCTGACTGGGATTAATCCTAATGCTGAGTCAGCAGAGTTGGATTAGCTAATCATGCTGCATAATCAGCATTAATCCGAGGATTAATCTAATCCTAATTCTAATCCTACAGTAAGGATTAGGGGGATTAGGATTAATCCATACGAGGATTAGCTAATCCTCTAATCCCTAATCCCTAATCAAGCTAATCCTGCTGATGCTGACTCAGCACGGAGGATTAATCATAGTGGAG
894	1.04458e+07	CCTAATCTAATCAAGGAGTGCTGAGTCAGCACGACAATAGCCGTGGTCGGATTAATCCTTTGGATTAATCCTCTAATCGATTAATCCTGGGATTAGGGCTCGGCTTAATCAGCGATTAATTCGGATTAATCCGTTTGTAGAATCTAATCCATCTAATCCTTCTAATCCGTGCTGACTGGGATTAATCCTAATGCTGAGTCAGCAGAGTTGGATTAGCTAATCATGCTGCATAATCAGCATTAATCCTAGGATTAATCTAATCCTAATTCTAATCCTACAGTAAGGATTAGGGGGATTAGGATTAATCCATACGAGGATTAGCTAATCCTCTAATCCCTAATCCCTAATCAAGCTAATCCTGCTGATGCTGACTCAGCACGGAGGATTAATCATATTGGAG
895	1.04458e+07	CCTAATCTAATCAAGGAGTGCTGAGTCAGCACGACAATAGCCGTGGTCGGATTAATCCTTTGGATTAATCCTCTAATCGATTAATCCTGGGATTAGGGCTCGGCTTAATCAGCGATTAATTCGGATTAATCCGTTTGTAGAATCTAATCCATCTAATCCTTCTAATCCGTGCTGACTGGGATTAATCCTAATGCTGAGTCAGCAGAGTTGGATTAGCTAATCATGCTGCATAATCAGCATTAATCCTAGGATTAATCTAATCCTAATTCTAATCCTACAGTAAGGATTAGGGGGATTAGGATTAATCCATACGAGGATTAGCTAATCCTCTAATCCCTAATCCCTAATCAAGCTAATCCTGCTGATGCTGACTCAGCACGGAGGATTAATCATATTGGAG
896	1.04458e+07	CCTAATCTAATCAAGGAGTGCTGAGTCAGCACGACAAGAGCCGTGGTCGGATTAATCCTTTGGATTAATCCTCTAATCGATTAATCCTGGGATTAGAGCTCGGCTTAATCAGCGATTAATTCGGATTAATCCGCTTGTAGGATCTAATCCATCTAATCCTTCTAATCCGTGCTGACTGGGATTAATCCTAATGCTGAGTCAGCAGAGTTGGATTAGCTAATCATGCTGCATAATCAGCATTAATCCTAGGATTAATCTAATCCTAATTCTAATCCTACAGTTAGGATTAGGGGGATTAGGATTAATCCATACGAGGATTAGCTAATCCTCTAATCCCTAATCCCTAATCATGCTAATCCTGCTGATGCTGACTCAGCACGGAGGATTAATCATAGTGGAG
897	1.04458e+07	CCTAATCTAATCAAGGAGTGCTGAGTCAGCACGACAAGAGCCGTGGTCGGATTAATCCTTTGGATTAATCCTCTAATCGATTAATCCTGGGATTAGAGAACGGCTTAATCAGCGATTAATTCGGATTAATCCGCTTGTAGAATCTAATCCATCTAATCCGTCTAATCCGTGCTGACTGGGATTAATCCTAATGCTGAGTCAGCAGAGTTGGATTAGCTAATCATGCTGCATAATCAGCATTAATCCGAGGATTAATCTAATCCTAATTCTAATCCTACAGTTAGGATTAGGGGGATTAGGATTAATCCATACGAGGATTAGCTAATCCTCTAATCCCTAATCCCTAATCAAGCTAATCCTGCTGATGCTGACTCAGCACGGAGGATTAATCATAGTGGAG
898	1.04458e+07	CCTAATCTAATCAAGGAGTGCTGAGTCAGCACGACAAGAGCCGTTGTCGGATTAATCCTTTGGATTAATCCTCTAATCGATTAATCCTGGGATTAGAGCTCGGCTTAATCAGCGATTAATTCGGATTAATCCGCTTGTAGGATCTAATCCATCTAATCCTTCTAATCCGTGCTGACTGGGATTAATCCTAATGCTGAGTCAGCAGAGTTGGATTAGCTAATCATGCTGCATAATCAGCATTAATCCTAGGATTAATCTAATCCTAATTCTAATCCTACAGTTAGGATTAGGGGGATTAGGATTAATCCATACGAGGATTAGCTAATCCTCTAATCCCTAATCCCTAATCATGCTAATCCTGCTGATGCTGACTCAGCACGGAGGATTAATCATAGTGGAG
899	1.04458e+07	CCTAATCTAATCAAGGAGTGCTGAGTCAGCACGACAAGAGCCGTTGTCGGATTAATCCTTTGGATTAATCCTCTAATCGATTAATCCTGGGATTAGAGCTCGGCTTAATCAGCGATTAATTCGGATTAATCCGCTTGTAGGATCTAATCCATCTAATCCTTCTAATCCGTGCTGACTGGGATTAATCCTAATGCTGAGTCAGCAGAGTTGGATTAGCTAATCATGCTGCATAATCAGCATTAATCCTAGGATTAATCTAATCCTAATTCTAATCCTACAGTTAGGATTAGGGGGATTAGGATTAATCCATACGAGGATTAGCTAATCCTCTAATCCCTAATCCCTAATCATGCTAATCCTGCTGATGCTGACTCAGCACGGAGGATTAATCATAGTGGAG
900	1.05157e+07	CCTAATCTAATCAAGGAGTGCTGAGTCAGCACGACAAGAGCCGTGGTCGGATTAATCCTTTGGATTAATCCTCTAATCGATTAATCCTGGGATTAGAGAACGGCTTAATCAGCGATTAATTCGGATTAATCCGCTTGTAGAATCTAATCCATCTAATCCGTCTAATCCATGCTGACTGGGATTAATCCTAATGCTGAGTCAGCAGAGTTGGATTAGCTAATCATGCTGCATAATCAGCATTAATCCGAGGATTAATCTAATCCTAATTCTAATCCTACAGTTAGGATTAGGGGGATTAGGATTAATCCATACGAGGATTAGCTAATCCTCTAATCCCTAATCCCTAATCAAGCTAATCCTGCTGATGCTGACTCAGCACGGAGGATTAATCATAGTGGAG
901	1.05157e+07	CCTAATCTAATCAAGGAGTGCTGAGTCAGCACGACAAGAGCCGTTGTCGGATTAATCCTTTGGATTAATCCTCTAATCGATTAATCCTGGGATTAGAGCTCGGCTTAATCAGCGATTAATTCGGATTAATCCGCTTGTAGGATCTAATCCATCTAATCCTTCTAATCCGTGCTGACTGGGATTAATCCTAATGCTGAGTCAGCAGAGTTGGATTAGCTAATCATGCTGCATAATCAGCATTAATCCTAGGATTAATCTAATCCTAATTCTAATCCTACAGTTAGGATTAGGGGGATTAGGATTAATCCATACGAGGATTAGCTAATCCTCTAATCCCTAATCCCTAATCATGCTAATCCTGCAGATGCTGACTCAGCACGGAGGATTAATCATAGTGGAG
902	1.05157e+07	CCTAATCTAATCAAGGAGTGCTGAGTCAGCACGACAAGAGCCGTTGTCGGATTAATCCTTTGGATTAATCCTCTAATCGATTAATCCTGGGATTAGAGCTCGGCTTAATCAGCGATTAATTCGGATTAATCCGCTTGTAGGATCTAATCCATCTAATCCTTCTAATCCGTGCTGACTGGGATTAATCCTAATGCTGAGTCAGCAGAGTTGGATTAGCTAATCATGCTGCATAATCAGCATTAATCCTAGGATTAATCTAATCCTAATTCTAATCCTACAGTTAGGATTAGGGGGATTAGGATTAATCCATACGAGGATTAGCTAATCCTCTAATCCCTAATCCCTAATCATGCTAATCCTGCAGATGCTGACTCAGCACGGAGGATTAATCATAGTGGAG
903	1.05157e+07	CCTAATCTAATCAAGGAGTGCTGAGTCAGCACGACAAGAGCCGTTGTCGGATTAATCCTTTGGATTAATCCTCTAATCGATTAATCCTGGGATTAGAGCTCGGCTTAATCAGCGATTAATTCGGATTAATCCGCTTGTAGGATCTAATCCATCTAATCCTTCTAATCCGTGCTGACTGGGATTAATCCTAATGCTGAGTCAGCAGAGTTGGATTAGCTAATCATGCTGCATAATCAGCATTAATCCTAGGATTAATCTAATCCTAATTCTAATCCTACAGTTAGGATTAGGGGGATTAGGATTAATCCATACGAGGATTAGCTAATCCTCTAATCCCTAATCCCTAATCATGCTAATCCTGCAGATGCTGACTCAGCACGGAGGATTAATCATAGTGGAG
904	1.05157e+07	CCTAATCTAATCAAGGAGTGCTGAGTCAGCACGACAAGAGCCGTTGTCGGATTAATCCTTTGGATTAATCCTCTAATCGATTAATCCTGGGATTAGAGCTCGGCTTAATCAGCGATTAATTCGGATTAATCCGCTTGTAGGATCTAATCCATCTAATCCTTCTAATCCGTGCTGACTGGGATTAATCCTAATGCTGAGTCAGCAGAGTTGGATTAGCTAATCATGCTGCATAATCAGCATTAATCCTAGGATTAATCTAATCCTAATTCTAATCCTACAGTTAGGATTAGGGGGATTAGGATTAATCCATACGAGGATTAGCTAATCCTCTAATCCCTAATCCCTAATCATGCTAATCCTGCAGATGCTGACTCAGCACGGAGGATTAATCATATTGGAG
905	1.05157e+07	CCTAATCTAATCAAGGAGTGCTGAGTCAGCACGACAAGAGCCGTTGTCGGATTAATCCTTTGGATTAATCCTCTAATCGATTAATCCTGGGATTAGAGCTCGGCTTAATCAGCGATTAATTCGGATTAATCCGCTTGTAGGATCTAATCCATCTAATCCTTCTAATCCGTGCTGACTGGGATTAATCCTAATGCTGAGTCAGCAGAGTTGGATTAGCTAATCATGCTGCATAATCAGCATTAATCCTAGGATTAATCTAATCCTAATTCTAATCCTAGAGTTAGGATTAGGGGGATTAGGATTAATCCATACGAGGATTAGCTAATCCTCTAATCCCTAATCCCTAATCATGCTAATCCTGCAGATGCTGACTCAGCACGGAGGATTAATCATAGTGGAG
906	1.05157e+07	CCTAATCTAATCAAGGAGTGCTGAGTCAGCACGACAAGAGCCGTTGTCGGATTAATCCTTTGGATTAATCCTCTAATCGATTAATCCTGGGATTAGAGCTCGGCTTAATCAGCGATTAATTCGGATTAATCCGCTTGTAGGATCTAATCCATCTAATCCTTCTAATCCGTGCTGACTGGGATTAATCCTAATGCTGAGTCAGCAGAGTTGGATTAGCTAATCATGCTGCATAATCAGCATTAATCCTAGGATTAATCTAATCCTAATTCTAATCCTACAGTTAGGATTAGGGGGATTAGGATTAATCCATACGAGGATTAGCTAATCCTCTAATCCCTAATCCCTAATCATGCTAATCCTGCAGATGCTGACTCAGCACGGAGGATTAATCATATTGGAG
907	1.0604e+07	CCTAATCTAATCAGGGAGTGCTGAGTCAGCATGACAAGAGCCGTTGTCGGATTAATCCTTTGGATTAATCCTCTAATCGATTAATCCTGGGATTAGAGCTCGGCTTAATCAGCGATTAATTCGGATTAATCCGCTTGTAGGATCTAATCCATCTAATCCTTCTAATCCGTGCTGACTGGGATTAATCCTAATGCTGAGTCAGCAGAGTTGGATTAGCTAATCATGCTGCATAATCAGCATTAATCCTAGGATTAATCTAATCCTAATTCTAATCCTACAGTTAGGATTAGAGGGATTAGGATTAATCCATACGAGGATTAGCTAATCCTCTAATCCCTAATCCCTAATCATGCTAATCCTGCAGATGCTGACTCAGCACGGAGGATTAATCATAGTGGAG
908	1.0604e+07	CCTAATCTAATCAAGGAGTGCTGAGTCAGCACGACAAGAGCCGTTGTCGGATTAATCCTTTGGATTAATCCTCTAATCGATTAATCCTGGGATTAGAGCTCGGCTTAATCAGCGATTAATTCGGATTAATCCGCTTGTAGGATCTAATCCATCTAATCCTTCTAATCCGTGCTGACTGGGATTAATCCTAATGCTGAGTCAGCAGAGTTGGATTAGCTAATCATGCTGCATAATCAGCATTAATCCTAGGATTAATCTAATCCTAATTCTAATCCTACAGTTAGGATTAGGGGGATTAGGATTAATCCATACGAGGATTAGCTAATCCTCTAATCCCTAATCCCTAATCATGCTAATCCAGCAGATGCTGACTCAGCACGGAGGATTAATCATATTGGAG
909	1.0604e+07	CCTAATCTAATCAAGGAGTGCTGAGTCAGCACGACAAGAGCCGTTGTCGGATTAATCCTTTGGATTAATCCTCTAATCGATTAATCCTGGGATTAGAGCTCGGCTTAATCAGCGATTAATTCGGATTAATCCGCTTGTAGGATCTAATCCATCTAATCCTTCTAATCCGTGCTGACTGGGATTAATCCTAATGCTGAGTCAGCAGAGTTGGATTAGCTAATCATGCTGCATAATCAGCATTAATCCTAGGATTAATCTAATCCTAATTCTAATCCTACAGTTAGGATTAGGGGGATTAGGATTAATCCATACGAGGATTAGCTAATCCTCTAATCCCTAATCCCTAATCATGCTAATCCAGCAGATGCTGACTCAGCACGGAGGATTAATCATATTGGAG
910	1.0604e+07	CCTAATCTAATCAAGGAGTGCTGAGTCAGCACGACAAGAGCCGTTGTCGGATTAATCCTTTGGATTAATCCTCTAATCGATTAATCCTGGGATTAGAGCTCGGCTTAATCAGCGATTAATTCGGATTAATCCGCTTGTAGGATCTAATCCATCTAATCCTTCTAATCCGTGCTGACTGGGATTAATCCTAATGCTGAGTCAGCAGAGTTGGATTAGCTAATCATGCTGCATAATCAGCATTAATCCTAGGATTAATCTAATCCTAATTCTAATCCTACAGTTAGGATTAGGGGGATTAGGATTAATCCATACGAGGATTAGCTAATCCTCTAATCCCTAATCCCTAATCATGCTAATCCAGCAGATGCTGACTCAGCACGGAGGATTAATCATATTGGAG
911	1.0604e+07	CCTAATCTAATCAAGGAGTGCTGAGTCAGCACGACAAGAGCCGTTGTCGGATTAATCCTTTGGATTAATCCTCTAATCGATTAATCCTGGGATTAGAGCTCGGCTTAATCAGCGATTAATTCGGATTAATCCGCTTGTAGGATCTAATCCATCTAATCCTTCTAATCCGTGCTGACTGGGATTAATCCTAATGCTGAGTCAGCAGAGTTGGATTAGCTAATCATGCTGCATAATCAGCATTAATCCTAGGATTAATCTAATCCTAATTCTAATCCTACAGTTAGGATTAGGGGGATTAGGATTAATCCATACGAGGATTAGCTAATCCTCTAATCCCTAATCCCTAATCATGCTAATCCAGCAGATGCTGACTCAGCACGGAGGATTAATCATATTGGAG
912	1.0604e+07	CCTAATCTAATCAAGGAGTGCTGAGTCAGCACGACAAGAGCCGTTGTCGGATTAATCCTTTGGATTAATCCTCTAATCGATTAATCCTGGGATTAGAGCTCGGCTTAATCAGCGATTAATTCGGATTAATCCGCTTGTAGGATCTAATCCATCTAATCCTTCTAATCCGTGCTGACTGGGATTAATCCTAATGCTGAGTCAGCAGAGTTGGATTAGCTAATCATGCTGCATAATCAGCATTAATCCTAGGATTAATCTAATCCTAATTCTAATCCTACAGTTAGGATTAGGGGGATTAGGATTAATCCATACGAGGATTAGCTAATCCTCTAATCCCTAATCCCTAATCATGCTAATCCAGCAGATGCTGACTCAGCACGGAGGATTAATCATATTGGAG
913	1.0604e+07	CCTAATCTAATCAAGGAGTGCTGAGTCAGCACGACAAGAGCCGTTGTCGGATTAATCCTTTGGATTAATCCTCTAATCGATTAATCCTGGGATTAGAGCTCGGCTTAATCAGCGATTAATTCGGATTAATCCGCTTGTAGGATCTAATCCATCTAATCCTTCTAATCCGTGCTGACTGGGATTAATCCTAATGCTGAGTCAGCAGAGTTGGATTAGCTAATCATGCTGCATAATCAGCATTAATCCTAGGATTAATCTAATCCTAATTCTAATCCTACAGTTAGGATTAGGGGGATTAGGATTAATCCATACGAGGATTAGCTAATCCTCTAATCCCTAATCCCTAATCATGCTAATCCAGCAGATGCTGACTCAGCACGGAGGATTAATCATATTGGAG
914	1.0604e+07	CCTAATCTAATCAAGGAGTGCTGAGTCAGCACGACAAGAGCCGTTGTCGGATTAATCCTTTGGATTAATCCTCTAATCGATTAATCCTGGGATTAGAGCTCGGCTTAATCAGCGATTAATTCGGATTAATCCGCTTGTAGGATCTAATCCATCTAATCCTTCTAATCCGTGCTGACTGGGATTAATCCTAATGCTGAGTCAGCAGAGTTGGATTAGCTAATCATGCTGCATAATCAGCATTAATCCTAGGATTAATCTAATCCTAATTCTAATCCTACAGTTAGGATTAGGGGGATTAGGATTAATCCATACGAGGATTAGCTAATCCTCTAATCCCTAATCCCTAATCATGCTAATCCAGCAGATGCTGACTCAGCACGGAGGATTAATCATATTGGAG
915	1.08313e+07	CCTAATCTAATCAAGGAGTGCTGAGTCAGCACGACAAGAGCCGTTGTCGGATTAATCCTTTGGATTAATCCTCTAATCGATTAATCCTGGGATTAGAGCTCGGCTTAATCAGCGATTAATTCGGATTAATCCGCTTGTAGGATCTAATCCATCTAATCCTTCTAATCCGTGCTGACTGGGATTAATCCTAATGCTGAGTCAGCAGAGTTGGATTAGCTAATCATGCTGCATAATCAGCATTAATCCTAGGATTAATCTAATCCTAATTCTAATCCTACAGTTAGGATTAGGGGGATTAGGATTAATCCATACGAGGATTAGCTAATCCTCTAATCCCTAATCCCTAATCATGCTAATCCAGCAGATGCTGACTCAGCACGGAGGATTAATCATATTGGAG
916	1.08313e+07	CCTAATCTAATCAAGGAGTGCTGAGTCAGCACGACAAGAGCCGTTGTCGGATTAATCCTTTGGATTAATCCTCTAATCGATTAATCCTGGGATTAGAGCTCGGCTTAATCAGCGATTAATTCGGATTAATCCGCTTGTAGGATCTAATCCATCTAATCCTTCTAATCCGTGCTGACTGGGATTAATCCTAATGCTGAGTCAGCAGAGTTGGATTAGCTAATCATGCTGCATAATCAGCATTAATCCTAGGATTAATCTAATCCTAATTCTAATCCTACAGTTAGGATTAGGGGGATTAGGATTAATCCATACGAGGATTAGCTAATCCTCTAATCCCTAATCCCTAATCATGCTGATCCAGCAGATGCTGACTCAGCACGGAGGATTAATCATATTGGAG
917	1.08313e+07	CCTAATCTAATCAAGGAGTGCTGAGTCAGCACGACAAGAGCCGTTGTCGGATTAATCCTTTGGATTAATCCTCTAATCGATTAATCCTGGGATTAGAGCTCGGCTTAATCAGCGATTAATTCGGATTAATCCGCTTGTAGGATCTAATCCATCTAATCCTTCTAATCCGTGCTGACTGGGATTAATCCTAATGCTGAGTCAGCAGAGTTGGATTAGCTAATCATGCTGCATAATCAGCATTAATCCTAGGATTAATCTAATCCTAATTCTAATCCTACAGTTAGGATTAGGGGGATTAGGATTAATCCATACGAGGATTAGCTAATCCTCTAATCCCTAATCCCTAATCATGCTGATCCAGCAGATGCTGACTCAGCACGGAGGATTAATCATATTGGAG
918	1.08313e+07	CCTAATCTAATCAAGGAGTGCTGAGTCAGCACGACAAGAGCCGTTGTCGGATTAATCCTTTGGATTAATCCTCTAATCGATTAATCCTGGGATTAGAGCTCGGCTTAATCAGCGATTAATTCGGATTAATCCGCTTGTAGGATCTAATCCATCTAATCCTTCTAATCCGTGCTGACTGGGATTAATCCTAATGCTGAGTCAGCAGAGTTGGATTAGCTAATCATGCTGCATAATCAGCATTAATCCTAGGATTAATCTAATCCTAATTCTAATCCTACAGTTAGGATTAGGGGGATTAGGATTAATCCATACGAGGATTAGCTAATCCTCTAATCCCTAATCCCTAATCATGCTGATCCAGCAGATGCTGACTCAGCACGGAGGATTAATCATATTGGAG
919	1.08313e+07	CCTAATCTAATCAAGGAGTGCTGAGTCAGCACGACAAGAGCCGTTGTCGGATTAATCCTTTGGATTAATCCTCTAATCGATTAATCCTGGGATTAGAGCTCGGCTTAATCAGCGATTAATTCGGATTAATCCGCTTGTAGGATCTAATCCATCTAATCCTTCTAATCCGTGCTGACTGGGATTAATCCTAATGCTGAGTCAGCAGAGTTGGATTAGCTAATCATGCTGCATAATCAGCATTAATCCTAGGATTAATCTAATCCTAATTCTAATCCTACAGTTAGGATTAGGGGGATTAGGATTAATCCATACGAGGATTAGCTAATCCTCTAATCCCTAATCCCTAATCATGCTGATCCAGCAGATGCTGACTCAGCACGGAGGATTAATCATATTGGAG
920	1.08313e+07	CCTAATCTAATCAAGGAGTGCTGAGTCAGCACGACAAGAGCCGTTGTCGGATTAATCCTTTGGATTAATCCTCTAATCGATTAATCCTGGGATTAGAGCTCGGCTTAATCAGCGATTAATTCGGATTAATCCGCTTGTAGGATCTAATCCATCTAATCCTTCTAATCCGTGCTGACTGGGATTAATCCTAATGCTGAGTCAGCAGAGTTGGATTAGCTAATCATGCTGCATAATCAGCATTAATCCTAGGATTAATCTAATCCTAATTCTAATCCTACAGTTAGGATTAGGGGGATTAGGATTAATCCATACGAGGATTAGCTAATCCTCTAATCCCTAATCCCTAATCATGCTGATCCAGCAGATGCTGACTCAGCACGGAGGATTAATCATATTGGAG
921	1.08313e+07	CCTAATCTAATCAAGGAGTGCTGAGTCAGCACGACAAGAGCCGTTGTCGGATTAATCCTTTGGATTAATCCTCTAATCGATTAATCCTGGGATTAGAGCTCGGCTTAATCAGCGATTAATTCGGATTAATCCGCTTGTAGGATCTAATCCATCTAATCCTTCTAATCCGTGCTGACTGGGATTAATCCTAATGCTGAGTCAGCAGAGTTGGATTAGCTAATCATGCTGCATAATCAGCATTAATCCTAGGATTAATCTAATCCTAATTCTAATCCTACAGTTAGGATTAGGGGGATTAGGATTAATCCATACGAGGATTAGCTAATCCTCTAATCCCTAATCCCTAATCATGCTGATCCAGCAGATGCTGACTCAGCACGGAGGATTAATCATATTGGAG
922	1.08313e+07	CCTAATCTAATCAAGGAGTGCTGAGTCAGCACGACAAGAGCCGTTGTCGGATTAATCCTTTGGATTAATCCTCTAATCGATTAATCCTGGGATTAGAGGTCGGCTTAATCAGCGATTAATTCGGATTAATCCGCTTGTAGGATCTAATCCATCTAATCCTTCTAATCCGTGCTGACTGGGATTAATCCTAATGCTGAGTCAGCAGAGTTGGATTAGCTAATCATGCTGCATAATCAGCATTAATCCTAGGATTAATCTAATCCTAATTCTAATCCTACAGTTAGGATTAGGGGGATTAGGATTAATCCATACGAGGATTAGCTAATCCTCTAATCCCTAATCCCTAATCATGCTGATCCAGCAGATGCTGACTCAGCACGGAGGATTAATCATATTGGAG
923	1.08313e+07	CCTAATCTAATCAAGGAGTGCTGAGTCAGCACGACAAGAGCCGTTGTCGGATTAATCCTTTGGATTAATCCTCTAATCGATTAATCCTGGGATTAGAGCTCGGCTTAATCAGCGATTAATTCGGATTAATCCGCTTGTAGGATCTAATCCATCTAATCCTTCTAATCCGTGCTGACTGGGATTAATCCTAATGCTGAGTCAGCAGAGTTGGATTAGCTAATCATGCTGCATAATCAGCATTAATCCTAGGATTAATCTAATCCTAATTCTAATCCTACAGTTAGGATTAGGGGGATTAGGATTAATCCATACGAGGATTAGCTAATCCTCTAATCCCTAATCCCTAATCATGCTGATCCAGCAGATGCTGACTCAGCACGGAGGATTAATCATATTGGAG
924	1.08313e+07	CCTAATCTAATCAAGGAGTGCTGAGTCAGCACGACAAGAGCCGTTGTCGGATTAATCCTTTGGATTAATCCTCTAATCGATTAATCCTGGGATTAGAGCTCGGCTTAATCAGCGATTAATTCGGATTAATCCGCTTGTAGGATCTAATCCATCTAATCCTTCTAATCCGTGCTGACTGGGATTAATCCTAATGCTGAGTCAGCAGAGTTGGATTAGCTAATCATGCTGCATAATCAGCATTAATCCTAGGATTAATCTAATCCTAATTCTAATCCTACAGTTAGGATTAGGGGGATTAGGATTAATCCATACGAGGATTAGCTAATCCTCTAATCCCTAATCCCTAATCATGCTGATCCAGCAGATGCTGACTCAGCACGGAGGATTAATCATATTGGAG
925	1.08313e+07	CCTAATCTAATCAAGGAGTGCTGAGTCAGCACGACAAGAGCCGTTGTCGGATTAATCCTTTGGATTAATCCTCTAATCGATTAATCCTGGGATTAGAGCTCGGCTTAATCAGCGATTAATTCGGATTAATCCGCTTGTAGGATCTAATCCATCTAATCCTTCTAATCCGTGCTGACTGGGATTAATCCTAATGCTGAGTCAGCAGAGTTGGATTAGCTAATCATGCTGCATAATCAGCATTAATCCTAGGATTAATCTAATCCTAATTCTAATCCTACAGTTAGGATTAGGGGGATTAGGATTAATCCATACGAGGATTAGCTAATCCTCTAATCCCTAATCCCTAATCATGCTGATCCAGCAGATGCTGACTCAGCACGGAGGATTAATCATATTGGAG
926	1.08313e+07	CCTAATCTAATCAAGGAGTGCTGAGTCAGCACGACAAGAGCCGTTGTCGGATTAATCCTTTGGATTAATCCTCTAATCGATTAATCCTGGGATTAGAGCTCGGCTTAATCAGCGATTAATTCGGATTAATCCGCTTTTAGGATCTAATCCATCTAATCCTTCTAATCCGTGCTGACTGGGATTAATCCTAATGCTGAGTCAGCAGAGTTGGATTAGCTAATCATGCTGCATAATCAGCATTAATCCTAGGATTAATCTAATCCTAATTCTAATCCTACAGTTAGGATTAGGGGGATTAGGATTAATCCATACGAGGATTAGCTAATCCTCTAATCCCTAATCCCTAATCATGCTGATCCAGCAGGTGCTGACTCAGCACGGAGGATTAATCATATTGGAG
927	1.08313e+07	CCTAATCTAATCAAGGAGTGCTGAGTCAGCACGACAAGAGCCGTTGTCGGATTAATCCTTTGGATTAATCCTCTAATCGATTAATCCTGGGATTAGAGCTCGGCTTAATCAGCGATTAATTCGGATTAATCCGCTTGTAGGATCTAATCCATCTAATCCTTCTAATCCGTGCTGACTGGGATTAATCCTAATGCTGAGTCAGCAGAGTTGGATTAGCTAATCATGCTGCATAATCAGCATTAATCCTAGGATTAATCTAATCCTAATTCTAATCCTACAGTTAGGATTAGGGGGATTAGGATTAATCCATACGAGGATTAGCTAATCCTCTAATCCCTAATCCCTAATCATGCTGATCCAGCAGATGCTGACTCAGCACGGAGGATTAATCATATTGGAG
928	1.08313e+07	CCTAATCTAATCAGGGAGTGCTGAGTCAGCACGACAAGAGCCGTTGTCGGATTAATCCTTTGGATTAATCCTCTAATCGATTAATCCTGGGATTAGAGCTCGGCTTAATCAGCGATTAATTCGGATTAATCCGCTTGTAGGATCTAATCCATCTAATCCTTCTAATCCGTGCTGACTGGGATTAATCCTAATGCTGAGTCAGCAGAGTTGGATTAGCTAATCATGCTGCATAATCAGCATTAATCCTAGGATTAATCTAATCCTAATTCTAATCCTACAGTTAGGATTAGGGGGATTAGGATTAATCCATAAGAGGATTAGCTAATCCTCTAATCCCTAATCCCTAATCATGCTGATCCAGCAGATGCTGACTCAGCACGGAGGATTAATCATATTGGAG
929	1.08313e+07	CCTAATCTAATCAAGGAGTGCTGAGTCAGCACGACAAGAGCCGTTGTCGGATTAATCCTTTGGATTAATCCTCTAATCGATTAATCCTGGGATTAGAGCTCGGCTTAATCAGCGATTAATTCGGATTAATCCGCTTGTAGGATCTAATCCATCTAATCCTTCTAATCCGTGCTGACTGGGATTAATCCTAATGCTGAGTCAGCAGAGTTGGATTAGCTAATCATGCTGCATAATCAGCATTAATCCTAGGATTAATCTAATCCTAATTCTAATCCTACAGTTAGGATTAGGGGGATTAGGATTAATCCATACGAGGATTAGCTAATCCTCTAATCCCTAATCCCTAATCATGCTGATCCAGCAGATGCTGACTCAGCACGGAGGATTAATCATATTGGAG
930	1.08313e+07	CCTAATCTAATCAAGGAGTGCTGAGTCAGCACGACAAGAGCCGTTGTCGGATTAATCCTTTGGATTAATCCTCTAATCGATTAATCCTGGGATTAGAGCTCGGCTTAATCAGCGATTAATTCGGATTAATCCGCTTTTAGGATCTAATCCAGCTAATCCTTCTAATCCGTGCTGACTGGGATTAATCCTAATGCTGAGTCAGCAGAGTTGGATTAGCTAATCATGCTGCATAATCAGCATTAATCCTAGGATTAATCTAATCCTAATTCTAATCCTACAGTTAGGATTAGGGGGATTAGGATTAATCCATACGAGGATTAGCTAATCCTCTAATCCCTAATCCCTAATCATGCTGATCCAGCAGGTGCTGACTCAGCACGGAGGATTAATCATATTGGAG
931	1.08313e+07	CCTAATCTAATCAAGGAGTGCTGAGTCAGCACGACAAGAGCCGTTGTCGGATTAATCCTTTGGATTAATCCTCTAATCGATTAATCCTGGGATTAGAGCTCGGCTTAATCAGCGATTAATTCGGATTAATCCGCTTTTAGGATCTAATCCAGCTAATCCTTCTAATCCGTGCTGACTGGGATTAATCCTAATGCTGAGTCAGCAGAGTTGGATTAGCTAATCATGCTGCATAATCAGCATTAATCCTAGGATTAATCTAATCCTAATTCTAATCCTACAGTTAGGATTAGGGGGATTAGGATTAATCCATACGAGGATTAGCTAATCCTCTAATCCCTAATCCCTAATCATGCTGATCCAGCAGGTGCTGACTCAGCACGGAGGATTAATCATATTGGAG
932	1.08313e+07	CCTAATCTAATCAAGGAGTGCTGAGTCAGCACGACAAGAGCCGTTGTCGGATTAATCCTTTGGATTAATCCTCTAATCGATTAATCCTGGGATTAGAGCTCGGCTTAATCAGCGATTAATTCGGATTAATCCGCTTTTAGGATCTAATCCAGCTAATCCTTCTAATCCGTGCTGACTGGGATTAATCCTAATGCTGAGTCAGCAGAGTTGGATTAGCTAATCATGCTGCATAATCAGCATTAATCCTAGGATTAATCTAATCCTAATTCTAATCCTACAGTTAGGATTAGGGGGATTAGGATTAATCCATACGAGGATTAGCTAATCCTCTAATCCCTAATCCCTAATCATGCTGATCCAGCAGGTGCTGACTCAGCACGGAGGATTAATCATATTGGAG
933	1.08313e+07	CCTAATCTAATCAAGGAGTGCTGAGTCAGCACGACAAGAGCCGTTGTCGGATTAATCCTTTGGATTAATCCTCTAATCGATTAATCCTGGGATTAGAGCTCGGCTTAATCAGCGATTAATTCGGATTAATCCGCTTTTAGGATCTAATCCAGCTAATCCTTCTAATCCGTGCTGACTGGGATTAATCCTAATGCTGAGTCAGCAGAGTTGGATTAGCTAATCATGCTGCATAATCAGCATTAATCCTAGGATTAATCTAATCCTAATTCTAATCCTACAGTTAGGATTAGGGGGATTAGGATTAATCCATACGAGGATTAGCTAATCCTCTAATCCCTAATCCCTAATCATGCTGATCCAGCAGGTGCTGACTCAGCACGGAGGATTAATCATATTGGAG
934	1.08313e+07	CCTAATCTAATCAAGGAGTGCTGAGTCAGCACGACAAGAGCCGTTGTCGGATTAATCCTTTGGATTAATCCTCTAATCGATTAATCCTGGGATTAGAGCTCGGCTTAATCAGCGATTAATTCGGATTAATCCGCTTTTAGGATCTAATCCAGCTAATCCTTCTAATCCGTGCTGACTGGGATTAATCCTAATGCTGAGTCAGCAGAGTTGGATTAGCTAATCATGCTGCATAATCAGCATTAATCCTAGGATTAATCTAATCCTAATTCTAATCCTACAGTTAGGATTAGGGGGATTAGGATTAATCCATACGAGGATTAGCTAATCCTCTAATCCCTAATCCCTAATCATGCTGATCCAGCAGGTGCTGACTCAGCACGGAGGATTAATCATATTGGAG
935	1.08313e+07	CCTAATCTAATCAAGGAGTGCTGAGTCAGCACGACAAGAGCCGTTGTCGGATTAATCCTTTGGATTAATCCTCTAATCGATTAATCCTGGGATTAGAGCTCGGCTTAATCAGCGATTAATTCGGATTAATCCGCTTTTAGGATCTAATCCAGCTAATCCTTCTAATCCGTGCTGACTGGGATTAATCCTAATGCTGAGTCAGCAGAGTTGGATTAGCTAATCATGCTGCATAATCAGCATTAATCCTAGGATTAATCTAATCCTAATTCTAATCCTACAGTTAGGATTAGGGGGATTAGGATTAATCCATACGAGGATTAGCTAATCCTCTAATCCCTAATCCCTAATCATGCTGATCCAGCAGGTGCTGACTCAGCACGGAGGATTAATCATATTGGAG
936	1.08313e+07	CCTAATCTAATCAAGGAGTGCTGAGTCAGCACGACAAGAGCCGTTGTCGGATTAATCCTTTGGATTAATCCTCTAATCGATTAATCCTGGGATTAGAGCTCGGCTTAATCAGCGATTAATTCGGATTAATCCGCTTTTAGGATCTAATCCAGCTAATCCTTCTAATCCGTGCTGACTGGGATTAATCCTAATGCTGAGTCAGCAGAGTGGGATTAGCTAATCATGCTGCATAATCAGCATTAATCCTAGGATTAATCTAATCCTAATTCTAATCCTACAGTTAGGATTAGGGGGATTAGGATTAATCCATACGAGGATTAGCTAATCCTCTAATCCCTAATCCCTAATCATGCTGATCCAGCAGGTGCTGACTCAGCACGGAGGATTAATCATATTGGAG
937	1.08313e+07	CCTAATCTAATCAAGGAGTGCTGAGTCAGCACGACAAGAGCCGTTGTCGGATTAATCCTTTGGATTAATCCTCTAATCGATTAATCCTGGGATTAGAGCTCGGCTTAATCAGCGATTAATTCGGATTAATCCGCTTTTAGGATCTAATCCAGCTAATCCTTCTAATCCGTGCTGACTGGGATTAATCCTAATGCTGAGTCAGCAGAGTTGGATTAGCTAATCATGCTGCATAATCAGCATTAATCCTAGGATTAATCTAATCCTAATTCTAATCCTACAATTAGGATTAGGGGGATTAGGATTAATCCATACGAGGATTAGCTAATCCTCTAATCCCTAATCCCTAATCATGCTGATCCAGCAGGTGCTGACTCAGCACGGAGGATTAATCATATTGGAG
938	1.08313e+07	CCTAATCTAATCAAGGAGTGCTGAGTCAGCACGACAAGAGCCGTTGTCGGATTAATCCTTAGGATTAATCCTCTAATCGATTAATCCTGGGATTAGAGCTCGGCTTAATCAGCGATTAATTCGGATTAATCCGCTTTTAGGATCTAATCCATCTAATCCTTCTAATCCGTGCTGACTGGGATTAATCCTAATGCTGAGTCAGCAGAGTTGGATTAGCTAATCATGCTGCATAATCAGCATTAATCCTAGGATTAATCTAATCCTAATTCTAATCCTACAGTTAGGATTAGGGGGATTAGGATTAATCCATACGAGGATTAGCTAATCCTCTAATCCCTAATCCCTAATCATGCTGATCCAGCAGATGCTGACTCAGCACGGAGGATTAATCATATTGGAG
939	1.08313e+07	CCTAATCTAATCAAGGAATGCTGAGTCAGCACGACAAGAGCCGTTGTCGGATTAATCCTTAGGATTAATCCTCTAATCGATTAATCCTGGGATTAGAGCTCGGCTTAATCAGCGATTAATTCGGATTAATCCGCTTTTAGGATCTAATCCATCTAATCCTTCTAATCCGTGCTGACTGGGATTAATCCTAATGCTGAGTCAGCAGAGTTGGATTAGCTAATCATGCTGCATAATCAGCATTAATCCTAGGATTAATCTAATCCTAATTCTAATCCTACAGTTAGGATTAGGGGGATTAGGATTAATCCATACGAGGATTAGCTAATCCTCTAATCCCTAATCCCTAATCATGCTGATCCAGCAGATGCTGACTCAGCACGGAGGATTAATCATATTGGAG
940	1.08313e+07	CCTAATCTAATCAAGGAGTGCTGAGTCAGCACGACAAGAGCCGTTATCGGATTAATCCGTTGGATTAATCCTCTAATCGATTAATCCTGGGATTAGAGCTCGGCTTAATCAGCGATTAATTCGGATTAATCCGCTTGTAGTATCTAATCCAACTAATCCTTCTAATCCTTGCTGACTGGGATTAATCCTAATGCTGAGTCAGCAGAGTTGGATTAGCTAATCATGCTGCATAATCAGCATTAATCCTAGGATTAATCTAATCCTAATTCTAATCCTACAGTTAGGATTAGGGGGATTAGGATTAATCCTTACGAGGATTAGCTAATCCTCTAATCCCTAATCCCTAATCATGCTGATCCAGCAGATGCTGACTCAGCACGGAGGATTAATCATATTGGAG
941	1.12217e+07	CCTAATCTAATCAAGGAGTGCTGAGTCAGCACGACAAGAGCCGTTGTCGGATTAATCCTTTGGATTAATCCTCTAATCGATTAATCCTGGGATTAGAGCTCGGCTTAATCAGCGATTAATTCGGATTAATCCGCTTTTAGGATCTAATCCAGCTAATCCTTCTAATCCGTGCTGACTGGGATTAATCCTAATGCTGAGTCAGCAGAGTTGGATTAGCTAATCATGCTGCATAATCAGCATTAATCCTAGGATTAATCTAATCCTAATTCTAATCCTACAATTGGGATTAGGGGGATTAGGATTAATCCATACGAGGATTAGCTAATCCTCTAATCCCTAATCCCTAATCATGCTGATCCAGCAGGTGCTGACTCAGCACGGAGGATTAATCATATTGGAG
942	1.12217e+07	CCTAATCTAATCAAGGAGTGCTGAGTCAGCACGACAAGAGCCGTTGTCGGATTAATCCTTTGGATTAATCCTCTAATCGATTAATCCTGGGATTAGAGCTCGGCTTAATCAGCGATTAATTCGGATTAATCCGCTTTTAGGATCTAATCCAGCTAATCCTTCTAATCCGTGCTGACTGGGATTAATCCTAATGCTGAGTCAGCAGAGTTGGATTAGCTAATCATGCTGCATAATCAGCATTAATCCTAGGATTAATCTAATCCTAATTCTAATCCTACGATTAGGATTAGGGGGATTAGGATTAATCCATACGAGGATTAGCTAATCCTCTAATCCCTAATCCCTAATCATGCTGATCCAGCAGGTGCTGACTCAGCACGGAGGATTAATCATATTGGAG
943	1.12217e+07	CCTAATCTAATCAAGGAGTGCTGAGTCAGCACGACAAGAGCCGTTGTCGGATTAATCCTTTGGATTAATCCTCTAATCGATTAATCCTGGGATTAGAGCTCGGCTTAATCAGCGATTAATTCGGATTAATCCGCTTTTAGGATCTAATCCAGCTAATCCTTCTAATCCGTGCTGACTGGGATTAATCCTAATGCTGAGTCAGCAGAGTTGGATTAGCTAATCATGCTGCATAATCAGCATTAATCCTAGGATTAATCTAATCCTAATTCTAATCCTACGATTAGGATTAGGGGGATTAGGATTAATCCAGACGAGGATTAGCTAATCCTCTAATCCCTAATCCCTAATCATGCTGATCCAGCAGGTGCTGACTCAGCACGGAGGATTAATCATATTGGAG
944	1.12217e+07	CCTAATCTAATCAAGGAGTGCTGAGTCAGCACGACAAGAGCCGTTGTCGGATTAATCCTTTGGATTAATCCTCTAATCGATTAATCCTGGGATTAGAGCTCGGCTTAATCAGCGATTAATTCGGATTAATCCGCTTTTAGGATCTAATCCAGCTAATCCTTCTAATCCGTGCTGACTGGGATTAATCCTAATGCTGAGTCAGCAGAGTTGGATTAGCTAATCATGCTGCATAATCAGCATTAATCCTAGGATTAATCTAATCCTAATTCTAATCCTACGATTAGGATTAGGGGGATTAGGATTAATCCAGACGAGGATTAGCTAATCCTCTAATCCCTAATCCCTAATCATGCTGATCCAGCAGGTGCTGACTCAGCACGGAGGATTAATCATATTGGAG
945	1.12217e+07	CCTAATCTAATCAAGGAGTGCTGAGTCAGCACGACAAGAGCCGTTGTCGGATTAATCCTTTGGATTAATCCTCTAATCGATTAATCCTGGGATTAGAGCTCGGCTTAATCAGCGATTAATTCGGATTAATCCGCTTTTAGGATCTAATCCAGCTAATCCTTCTAATCCGTGCTGACTGGGATTAATCCTAATGCTGAGTCAGCAGAGTTGGATTAGCTAATCATGCTGCATAATCAGCATTAATCCTAGGATTAATCTAATCCTAATTCTAATCCGACGATTAGGATTAGGGGGATTAGGATTAATCCAGACGAGGATTAGCTAATCCTCTAATCCCTAATCCCTAATCATGCTGATCCAGCAGGTGCTGACTCAGCACGGAGGATTAATCATATTGGAG
946	1.12217e+07	CCTAATCTAATCAAGGAGTGCTGAGTCAGCACGACAAGAGCCGTTGTCGGATTAATCCTTTGGATTAATCCTCTAATCGATTAATCCTGGGATTAGAGCTCGGCTTAATCAGCGATTAATTCGGATTAATCCGCTTTTAGGATCTAATCCAGCTAATCCTTCTAATCCGTGCTGACTGGGATTAATCCTAATGCTGAGTCAGCAGAGTTGGATTAGCTAATCATGCTGCATAATCAGCATTAATCCTAGGATTAATCTAATCCTAATTCTAATCCGACGATTAGGATTAGGGGGATTAGGATTAATCCAGACGAGGATTAGCTAATCCTCTAATCCCTAATCCCTAATCATGCTGATCCAGCAGGTGCTGACTCAGCACGGAGGATTAATCATATTGGAG
947	1.12217e+07	CCTAATCTAATCAAGGAGTGCTGAGTCAGCACGACAAGAGCCGTTGTCGGATTAATCCTTTGGATTAATCCTCTAATCGATTAATCCTGGGATTAGAGCTCGGCTTAATCAGCGATTAATTCGGATTAATCCGCTTTTAGGATCTAATCCAGCTAATCCTTCTAATCCGTGCTGACTGGGATTAATCCTAATGCTGAGTCAGCAGAGTTGGATTAGCTAATCATGCTGCATAATCAGCATTAATCCTAGGATTAATCTAATCCTAATTCTAATCCGACGATTAGGATTAGGGGGATTAGGATTAATCCAGACGAGGATTAGCTAATCCTCTAATCCCTAATCCCTAATCATGCTGATCCAGCAGGTGCTGACTCAGCACGGAGGATTAATCATATTGGAG
948	1.12217e+07	CCTAATCTAATCAAGGAGTGCTGAGTCAGCACGACAAGAGCCGTTGTCGGATTAATCCTTTGGATTAATCCTCTAATCGATTAATCCTGGGATTAGAGCTCGGCTTAATCAGCGATTAATTCGGATTAATCCGCTTTTAGGATCTAATCCAGCTAATCCTTCTAATCCGTGCTGACTGGGATTAATCCTAATGCTGAGTCAGCAGAGTTGGATTAGCTAATCATGCTGCATAATCAGCATTAATCCTAGGATTAATCTAATCCTAATTCTAATCCGACGATTAGGATTAGGGGGATTAGGATTAATCCAGTCGAGGATTAGCTAATCCTCTAATCCCTAATCCCTAATCATGCTGATCCAGCAGGTGCTGACTCAGCACGGAGGATTAATCATATTGGAG
949	1.12217e+07	CCTAATCTAATCAAGGAGTGCTGAGTCAGCACGACAAGAGCCGTTGTCGGATTAATCCTTTGGATTAATCCTCTAATCGATTAATCCTGGGATTAGAGCTCGGCTTAATCAGCGATTAATTCGGATTAATCCGCTTTTAGGATCTAATCCAGCTAATCCTTCTAATCCGTGCTGACTGGGATTAATCCTAATGCTGAGTCAGCAGAGTTGGATTAGCTAATCATGCTGCATAATCAGCATTAATCCTAGGATTAATCTAATCCTAATTCTAATCCGACGATTAGGATTAGGGGGATTAGGATTAATCCAGACGAGGATTAGCTAATCCTCTAATCCCTAATCCCTAATCATGCTGATCCAGCAGGTGCTGACTCAGCACGGAGGATTAATCATATTGGAG
950	1.12217e+07	CCTAATCTAATCAAGGAGTGCTGAGTCAGCACGACAAGAGCCGTTGTCGGATTAATCCTTTGGATTAATCCTCTAATCGATTAATCCTGGGATTAGAGCTCGGCTTAATCAGCGATTAATTCGGATTAATCCGCTTTTAGGATCTAATCCAGCTAATCCTTCTAATCCGTGCTGACTGGGATTAATCCTAATGCTGAGTCAGCAGAGTTGGATTAGCTAATCATGCTGCATAATCAGCATTAATCCTAGGATTAATCTAATCCTAATTCTAATCCGACGATTAGGATTAGGGGGATTAGGATTAATCCAGTCGAGGATTAGCTAATCCTCTAATCCCTAATCCCTAATCATGCTGATCCAGCAGGTGCTGACTCAGCACGGAGGATTAATCATATTGGAG
951	1.13864e+07	CCTAATCTAATCAAGGAGTGCTGAGTCAGCATGACAAGAGCCGTTGTCGGATTAATCCTTTGGATTAATCCTCTAATCGATTAATCCTGGGATTAGAGCTCGGCTTAATCAGCGATTAATTCGGATTAATCCGCTTTTAGGATCTAATCCAGCTAATCCTTCTAATCCGTGCTGACTGGGATTAATCCTAATGCTGAGTCAGCAGAGTTGGATTAGCTAATCATGCTGCATAATCAGCATTAATCCTAGGATTAATCTAATCCTAATTCTAATCCTACGATTAGGATTAGGGGGATTAGGATTAATCCATACGAGGATTAGCTAATCCTCTAATCCCTAATCCCTAATCATGCTGATCCAGCAGGTGCTGACTCAGCACGGAGGATTAATCATATTGGAG
[truncated: 49 more rows]

## Sheet: Syn2
Generation	Fitness score	Genome sequence of fittest organism from this generation
[truncated: 1,000 more rows]

## Sheet: Syn3
Generation	Fitness score	Genome sequence of fittest organism from this generation
[truncated: 1,000 more rows]
